# Supplementary material for: Molecular typing of PVL-positive Staphylococcus aureus isolates from Lithuania and genome sequencing of a local outbreak strain
Source: Sci Rep. 2026 Jul 18;16:22540. doi: 10.1038/s41598-026-61973-x (PMC13380623; doi:10.1038/s41598-026-61973-x)
Supplement: Supplementary file 1 — Supplementary Material 1 [file 41598_2026_61973_MOESM1_ESM.zip]

Archive with 12 entries (12 files):
- Supplemental file 4_Alignment of the multiresistance plasmid of the Vilnius outbreak strain and of USA300.fasta
- Supplemental file 5_Alignment of the PVL-prophage of the Vilnius outbreak strain and of other PVL-positive CC8 strains.fasta
- Supplemental file 6_A5IU43=yfkAB-integrating prophage sequences.fasta
- Supplemental file 7_Alignment of the hlb-integrating prophage of one isolate of the Vilnius outbreak strain and of other PVL-positive CC8 strains.fasta
- Supplemental File 8_Alignment of the sdrD-bbp region of the Vilnius outbreak strain, of “USA300” and NCTC8325.fasta
- Supplemental file 1_Metadata, PCR- and LFA-results as well as microarray data.xlsx
- Supplemental file 2a_Genome sequences of study strains.fasta
- Supplemental file 2b_Sequencing statistics.docx
- Supplemental file 3A_Unconcatenated cgMLST sequence.xlsx
- Supplemental file 3B_Concatenated cgMLSt sequences.fas
- Supplemental file 3C_SNPs from concatenated cgMLST sequences .txt
- Supplemental file 3D_SplitsTree based on SNPs from concatenated cgMLST sequences.nex
