# Supplementary material for: Molecular typing of PVL-positive Staphylococcus aureus isolates from Lithuania and genome sequencing of a local outbreak strain
Source: Sci Rep. 2026 Jul 18;16:22540. doi: 10.1038/s41598-026-61973-x (PMC13380623; doi:10.1038/s41598-026-61973-x)
Supplement: Supplementary file 1 — Supplementary Material 1 [file 41598_2026_61973_MOESM1_ESM.zip › Supplemental file 4_Alignment of the multiresistance plasmid of the Vilnius outbreak strain and of USA300.fasta]

>>ST8-MRSA-IVa (PVL+)_Vilnius-99243_[location=plasmid]
ATTTAAAGTGCTATAATAAACTTAATATAACAAAAACCCCAACTACTGGTAATAGTCGGG
GTTTGGTAATAAAACGTTTAGAAACTGTTTATTTATATAATTTTCGATACTTGTATTATA
TAATGAATAATATCTTAGTGCAAGCACCTAAATCATTAAATAAATGTAAAGCTAAATAAA
AACGTTTTATTACCTCTTACCAAACTAAAATATGGAAAGAGGTTTTTTGTCATGCAAAAT
CAATATTTTACAGTGCAAGAAAATTACAAAGAAAGATTTTATCAAATCCCTAAAGTATTC
TTTACCAGTGAAAATTATAAAAATCTAACTAATGATATGAAAATAGCCTATGCTATCTTA
CGTGATCGCTTAAATTTATCTATTAAAAATAGCTGGGTTGATGAAGATGGTAACATTTAC
TTTGTTTATTCAAATGAAAAGCTAATGGAAATCTTAAATTGTAAAAAAGAAAAGTTAACA
AAAATAAAAAAAGGGTTAGAAAACGATGGTCTACTCATTCAAAAACGACGTGGTTTAAAT
AAACCAAATATTCTATATTTAATGAAACCTATTGTCACAGAACGTGATATTTACAAAATA
GAAAAAGAAGAAAACGATGTTGAACCTTACGGCGAGAAGGAAGTTCGAAAATCGAACGTC
CAGAAGTTCGAAAATCGAACGTCCAGAAGTTCGAAAATCGAACGTCCAGAAGTTCGAAAA
TCGAACACTAATGATACTAACTTTAATGACATTGACTTTAATGATACTGAGAATAATGAT
ATGAATGACTTGAATGATATAAAGTACAAAAATGAAATTAGTAATCATTCAAATCATTCA
AATCAATTTACACATAATTTTGATGATAAAGAAATGCTATTGCAAGAATTCCCAGAACAA
CTAACTAATTATTTATTAAAATATGATTATAGAGATTTAGAAATCATAAAGGCTGTTATT
CTTAAAGCAAAAAAATCATTTAATTCAAGGCATGAAGATATGCATTACATGTTAGAGGAC
ATTGAGGATGAAATATTAACTTCTTTAAAAAGACTTAAAAAAGCTATACATGATAGGGGA
GTTAAAGGCCAAAAGGAAACAATCAAGTCAATGCAAGCTTATTTAATGCAAACAATTCTA
ACTGAACTTGAAGAAACACATGCCCTTTATATGCGCCGTAAAAACATGAAACAATATAAT
ATCTTTAATCAATAATTCAAATGATTTTATAACACTCGAAGAGACATCAAAATATTCCGT
TAAATCATCTGACTTTTTAACTGATGACGACGAAAAAAATCAAGAAATTGTAAGTGATTT
AGAAAAAGGTTTGTATCGAAAACGTATGTTAAGTTATGGTGGATTGCTTAAACAAAAGCA
TAAAATTTTAAACTTAGACGATGCCGAAGATGGTAATTTGATTAATACAAGTGATGAAGA
TAAAACGACAGACGAAGAAAAAAAGCACATTCAATTACCGCAATTTGGAATTTCGAAAAG
CAAAATTATTATTTAAGACATTAGTGATAACTGATGTCTTTTTTTATTGTTTTTCTGTAA
AAAAGTGCTGTCTTATTTTTGTGACAAATGCTGTATGTAGTGTCACAAAAGTGTGACACT
ACAGCTTTGTATGATATCACTTTAAAATAACTTAAAACCCTTGGAATGTCTGGCCTTGCC
AGATCTATCATTTTTGAATGATAGCAAATTTCCCTTATGCTCTTACGGAGATTTTAGAGT
TAAATTAAAATTTCTAAGTTTTTGATAAGAAAAGCCCTGCAGGAATTTAGAAAAACATGG
GGAAGTTTTAAAGTATTTTATGCTAATTTTTAAATTTGCATGTAAATGGGCAGTATCTAA
AAAATTAGTCACTGATTTTGCTGAAATTTTTGTTTGTGAAATTAGCATATATTTATTTGG
CTCATATTTGCGTTTTAAGAGACTGTATAGATTTTTAAGTACAAAACCTATATGATTTGC
CTCTAAGTCTTCAAAATGCCTCTTAAAATCCAAAATAAAAGTGTTTAATATTGTAATAAG
GATTGCTATTTTTATAAAAGGAGAGATATCATGAAGATTAAAACTTTCGCTACTTTTACT
CATCGTCAATTAGATAAACAAGTTAATAGGTTTTTAAAGAATGATATTCATGTATTAGAA
ATTCAAACACACAGTAATTGGTTATATATTTCAGCTATTGTTTTTTATGAGGATAAATAA
GGAACATCGTATTTATGCCGAAAAAATTTATTGATGTTGAGAAGAACCCTTAACTAAACT
TGCAGACGAATGTCGGCATAGCGTGAGCTATTAAGCCGACCATTCGACAAGTTTTGGGAT
TGTTAAGGGTTCCGAGGCTCAACGTCAATAAAACAATTGGAATAAAATCAACCTACAGAG
CATCCAGCTGCAAATGCAGTTCCGCAAACTGCTTCACATACACCGCCGGCTATTGGATTT
ACGATTGCCCATACTCCACAGTAGTGAGCACATGCATAAAGTCCAGCCATACTACAAGCG
AATGCTTTGCCGTTCCATTTGAATCCTGCATATGTTACCGGTCTGTTTTTATCAACTTTT
TCAGCCTTATATTCAACGTAATTTTTGTTAATAAGTATTTTTCCCTCTTTGTTTTCAGTC
ATACTTCTTTTTTCGGCAATGAATTTTGTGATTTTTTTGTTGTAGTTATCATATATTGTT
TCAGAAACTACAATTTCTTTTGTTTTTTCATTTTTATAAGCGTTATTAGCTATGTAGCCA
TATGCATTTTTATCATTTGCTTCTGTAGCTAGATATTTTAATTTAGAATTTTTGTCTTCT
AGCTTTATTTTTTTAAATCCTTCTTTTTTCATTTGCTTTTCGAATTTTTGCATATCTTCA
TTTTTATTTTGCAATTGTTCTAGAAAACTTATTTCTTTCTTGGTCATTTGTGATACTTCG
ATGTTTTTGCTTTTCAATTTTTCTTTTTGATTTTCTAGTAAAGAACTTTTTTGTTCTTCA
TTTGCGTAAGCATTAGAAAAATTCGCGCTAAATACCAGTAGGAACAAGGAAATTATTGAA
AATAATTTTATAATTTTCATTTGATACCTCCAAGATAATAAGATATTTTAATTGTATAAG
TAAGCGCTTTATAAAATCAATATTTATTTTAATATATTTATAAACATATTTTTGAAAGGA
GTCTATTTTATGAATGAAAATTTAGAAAAATATATAAAAAGTTTGCCACTTTTAGGTTTG
TTAATTAGTATTTTGTTAATTGTTTTATTCTTTTTTATTTTAGATGTTGATGAAGATTTA
TTCGTGGTTTTTTTATACTGTTTATTGCCTTTGATAGTTAATTTGTCTATTTATGGTTTT
TATGTTTTTGTTAAAAGAAAGTAAGATTATGAATAATTTTGTTTTTAATTTGTATGCTTT
GAGGGGGTTGGAAAACGGTAGGTGTATAGATTAGATTTCTTGTTTTTTTGAAACGAGTGT
GAACGAGTTTCTTCTTGTCTTGATTTTTGATAAAAACGCCCTACAGGAATTTAGAAAAAC
GTGGGGAAGTTTTAAAGAATTTTATGCTAATTTTTAATTTGCATGTAAATGGGCAGTGTC
TAAAAATAGTTATTGTTTTTGCTCAAATTTTTGTTTTTGAAAATAGCATATATTTATTTG
GCTCATATTTGCGTTTTAAAAGCATATATAAGTTTTAGATATAAAACTATATGAATCACC
CCTAAATCTTTAAAATGCCCTCTTAAAATTCAAAATAAGGGCATAAAAAATAAAAGCTAC
CCCAGATAAAGTGAGGTAGCTTTTTCTTTCATACGGTCTATTTATTTTTCTTTCGACGCC
GTATCGTCGATGTAATTCAAAAAAGTTATGGGCTATAAATCTACATCACTTTTTCAAGAA
TGTAGTAGCAATATTCAACGCAAATTAATTTTTATAACTGCTCGGAATATCTCAAGCCGT
TTCTTTAATTTTGAAATAAAAAAATCGACGAAGGTCGATTACGTTTTTGCACATGTCGAT
TTATCCGACGTATAAGTGCGCCCTTACGGGATTTAACTAGATTATAACGACGAATTTTAG
ACCTGTAAAGCAATAACAATTAGGTCTACCAGGTAGATAAAGTGTACAAAGTAGAACCGA
AAAAGTTATTTATTTTGAAGATTTTTCGTAGATATAATTTGCTAATAAACTTCCTAAAAC
TGAATAAAGAAAAATAGTTAAACTCATGTAATCACTCCATAATTCTGAAGTGTCTCCATG
TCTACGCATAGACACGCATTTATGCCGAAAAAATTTATTGATGTTGAGAAGAACCCTTAA
CTAAACTTGCAGACGAATGTCGGCATAGCGTGAGCTATTAAGCCGACCATTCGACAAGTT
TTGGGATTGTTAAGGGTTCCGAGGCTCAACGTCAATAAAGCAATTGGAATAAAGCACCTA
TGATTATTTAAAAATATAAGTTATAATACATTCAAAAATATTTTTGAATGAGGTGTATTA
TGATTCAAACGGTTGTTGCTGCTGCTGTTCTTTATATTGCTACAGCAGTTGATTTATTAG
TAATTTTATTAATATTTTTTGCTAGAGCAAAGACTAGAAAAGAATATAGAGATATTTATG
TTGGTCAATATTTAGGGTCTATTATTTTAATATTAGTTAGTTTGTTTTTAGCTTTTGTAT
TAAATTATGTTCCAGAAAAGTGGATATTAGGTTTATTGGGTTTAATACCAATTTATCTTG
GAATTAAAGTGGCTATTTATGATGATTGTGAAGGAGAAAAGAGAGCTAAAAAAGAATTGA
ATGAAAAAGGATTGTCTAAATTAGTTGGTACGGTTGCAATTGTTACGATAGCAAGTTGTG
GCGCCGATAATATTGGTTTATTTGTTCCGTATTTTGTGACATTAAGTGTTACTAATTTAT
TACTTACTCTGTTTGTCTTTTTAATTTTAATTTTCTTCTTGGTGTTTACTGCACAAAAAT
TAGCTAATATTCCAGGAATTGGAGAAATTGTTGAGAAATTTAGTCGTTGGATTATGGCTA
TTATTTATATAGCTTTAGGTTTATTTATTATTATTGAAAATGACACTATTCAAACAATTT
TAGGATTTATATTTTAATTTAGGGTGTGATTTTATATGAGTTATGAAAATACTTGTGATG
TGATCTGTGTACATGAGGATAAAGTTAACAATGCTTTAAGTTTTTTAGAAGATGATAAAT
CTAAGAAATTACTTAACATTTTAGAAAAAATTTGTGATGAGAAGAAATTGAAAATCATAT
TATCTTTGATTAAAGAAGATGAGTTGTGTGTTTGTGATATTTCTTTGATATTGAAAATGA
GTGTTGCTTCAACTTCACATCATTTAAGGCTTTTATATAAAAATGAGGTACTTGATTTTT
ATAAAGATGGAAAGATGGCATATTATTTTATTAAAGACGATGAAATAAGAGAGTTTTTCT
CTAAAAATCATGAGGGTTTTTGAAACGAGTTTCTTCTTGTCTTGATACTATAAAAAACAA
AGTTATATAACATAAGACGACTTATCGGAAGTAGATATGCTTGTATATTCACAGATGGTA
TAATAATAGAGTCGCCTATCTCTCAGGCGTCAATTGACGAAGAGAGGAGGTGCATTACTT
TGCTAATCATTTTCGTTCACATCATAGCACCAGTCATCAGTGGCTGTGCTGTTGCGTATT
ATACTTATTGGCTTAGTAAACGCAACAAATAATTAATAGGCGACTTTATAAGCCAGCATC
GAAAAAATCCCCACACTACTGCAATAGTGTGGGGATTGGTGCATTAATTGTTAATCATTT
TCGTTATATAAATTATAACACTGGTTAGTAGAGAAATGCAAAATGATTGAATTAATAGTA
AATGTATTAATGAATACTCACACTTATACTTTTAAAATAGTTCTTCCTAAATGTTGTCCT
TTTAAAAGCTGATCTATCGTTTTATAGAATTCTTCAAATCCAATTTCATTGTATAGAAGT
GAATTTCCTATATTCCATTCATTTGCTAACTTACTCCATATATCTTCACGGATATTATGA
TCAACATATACAGAATCAATGCCAATTAATTTAATACCTCTAAGAATAAACGGTAATATA
TTAGCGTTAAGTGAATTTCCTGCTACATTTCCACATACAGTAGCAACACCTTGATAATTT
AGACGTTTTAAACCGTATAATGTTACATTACTCCCCACTGTATCTAAGAAATAATCAAAA
ATACCTTTTTTAAGCGGTTTATTATCATCTTCAATTATTATTACTTGTTTTGCACCTAAT
TTTTTTGCGATTTCTATTTGCTTTTCTTTTCTTACGATAGCAGTGATATTTTCATATCCA
ATTTTATGTAAAATTTGTATAGCAACACTGCCCACACCACCTGTAGCCCCAGACACTAAA
ATTTCAGGTTGTGATTTGATATTCATTCCATATTTTTCTAGTTCAAAAATTGATAATGCT
GCCGTAAAACCGGCTGTGCCATATACCATAGACTCTTTAATAGACATTTCTTGGGGAATA
GGAACAATCCACTCTCCAGGCACTTGTGCATATTCTGAAAATCCACCTGTATGTGTCACG
CCAACATCATAACCAGTAACTAATACATTATCGCCTTCTTTAAACTTATCATTCGAACTT
GATTCAACAATACCTGCAAAATCTATACCAGGAATCATAGGATAATCTCTAATTACACCG
CCTTTATATTGTAAAGCTAGCATATCCTTATAATTTATTGAAGAGTATACCACTTTTACT
AATACATCACCCTTCGATAAATGAGATTCATCAACTTTTTCTACTTTATAACTAACATTT
GATGCACTTTTTCTCACTACTACCGCATTGAACATTTATTAGCCTTCTTTCACAATTGTT
TTGTAGAAGTATGTTTTTGTTGCAAAACTATTTTCCTACAAAACTTATCATGATATGATA
AGCGAGTCAATACTAATGATTTAAGAGAGGTTTTAGTTGTGGAATTAGATAATTGTATAA
ATTATTTGTTGAGTACTTCTCAGAATAGAGTTTTTAAACATTTTAAAAGTTTATTAAGTC
CCTATAATATTACTCCAGCAGAATATGGTGTTTTGAATTGCTTGATTAATAGTAATTTGA
ATACACCTAAAGCGATTGGTAATACTTTAAATTTAGAACCTTCAACAATATCTGGAATAT
TAGATAAGATGTCCAAAAAGGATCTAATAACACGTCAAACTGATAATGAAAATAGAAGAA
CTGTGCTAATAAACAGTACAAATAAAGCAAAAGACTTATGGCCAACATTAGAAAAGAAAG
CCTATCAACTTAATAATCATTACTTCGCTAATTTAACTAATGAAGAAACTGTAGTGTTTA
AAAAGATATTACTAAAGATAAATAAAACTACGTTTTAATTTTTACGTTATAAAAAAGTTG
AAGTGCGAATTATAATCGAGTAAATATAAATGATAGCTTAGCTTAATTATATATTAAAGC
CAACTATACTTTTATTCCCGAAAAACCTACTATCCAAATTTCTAAGATACTTTAGCCTCT
ATAATAAACATATTGTAATATAATTTATGTATTATTTAGGTTTACCCTAATCGAACAATA
AAAAATACTTGTAAAATGCTATTGTCACTTTGCTTGATATATGAGAATTATTTAACCTTA
TAAATGAGAAAAAAGCAACGCACTTTAAATAAGATACGTTGCTTTTTCGATTGATGAACA
CCTATAATTAAACTATTCATCTATTATTTATGATTTTTTGTATATACAATATTTCTAGTT
TGTTAAAGAGAATTAAGAAAATAAATCTCGAAAATAATAAAGGGAAAATCAGTTTTTGAT
ATCAAAATTATACATGTCAACGATAATACAAAATATAATACAAACTATAAGATGTTATCA
GTATTTATTATGCATTTAGAATATTAAAATTCCTTCATTACACTCTTGGCGGTTTCACTT
ATCAACTTATCATTTGGCTTATCACTTTTATTGTCTTTATTCGTAAAAATGACTAAAACA
ATAGGTTCAGATTGGCCCTTAGGATAAACAAAAGCAACATCATTTCTAGAAGCATATGTT
ATTGCTTGACCACTTTTATCAGCAACCTTATAGTCTTTTGGAACACCATCTTTAATTAAA
GTGTCTCCGTTTTTATTATTAAACATTAAATCAAGTAAGAAATTTTTATTTTTTTTGCTT
AATTTTCCATTTGCGATAAGTTTATTTAAAGTCTTGCCGAAAGCAGCAGGCGTTGAAGTA
TCTTTTTTGCTCTTTGGTGAATAGTAATTTAATTCTATCTCATATCTAACTGGATTTGTT
ACTTTATCTCCTAGTTCTTTTAGACGTTGTTTAACTTTTTTGATTCCACCGATTTCTTTT
ATAATTTTATTGTTTGCTGTATTATCACTATATGTCATTGAAGCCTCAATAAGTTCTTTT
AAAGTGATATCTTTTCCTACATATTTTTCTAAAATAGGAGAATAAGCAACTATATCATCT
TTGTTAATATGTACTTTTTTATTTAACTTATTATAAGGTACTTGTTCTAACAAAATAGCA
CTATTTATCGCTTTTGAAGTCGAAGCATAGGCAAATCTCTTATCTGAATTAAATTTTACT
TCCTTACCACTTTTAGTATTTAAAGCATAAACACCAATATGAGCATTATATTTTTTTTCT
AAATCATTTAACTCTTTGGCATGTGAACTGTTTGAATTACATGCACTTAAAACTAAAGCA
ATTACAATTAAAAATATTAACTTTTTCAAAATAAACCCTCCGATATTACAGTTGTAATTT
TTATAAATCAATAATATTACAATTGTAATATTGATGTCAATTGTTTATTATAAATATTTG
AAAGAAGGTGTCAAAATGGCTAAATTACTAATAATGAGCGTAGTAAGCTTTTGTTTTATA
TTTCTATTGTTAGTATTTTTTAGGTACATATTAAAACGCTATTTTAATTATAGTTTAAAT
TATAAAGTTTGGTATCTAACTATGCTTGCTGGATTAATTCCTTTTATCCCAATTAAATTC
TCTTTTATAAAATTTAATAATGTGAATAATCAAGCGCCCACAGTTGAAAGTAAGTCACAC
GATTTGAACCATAACATAAATACCACCAAACCTATTCAAGAGTTCACAACAGATATCCAT
AAGTTTAATTGGGATTCAATTGATAATATCTGCACAGTTATTTGGATAGTTTTAGTTATT
ATTTTAAGTTTTAAATTTTTGAAAGCCTTATTATATCTTAAATATTTAAAGAAACAGTCA
CTTTATCTAAACGAAAATGAAAAAAATAAAATAGATACGATACTTTTCAACCATCAATAT
AAAAAAAATATTGTGATTCGAAAAGCAGAGGCTATTCAATCTCCAATAACTTTTTGGTAT
GGGAAATATATTATTTTGATTCCTAGTTCATATTTTAAAAGTGTAATTGATAAAAGACTA
AAATATATAATACTGCATGAATATGCTCATGCTAAAAATAGAGATACTTTACATTTAATT
ATCTTTAATATCTTCTCTATTATTATGAGTTACAATCCATTAGTACATATTGTAAAAAGA
AAGATAATTCATGACAATGAAGTAGAAGCCGATAGATTTGTCCTTAATAATATTAACAAA
AATGAATTTAAAACTTATGCGGAATCTATTATGGACTCCGTATTAAAAACCCCATTTTCC
AACAAAAATATATTAAGCCATTCATTTAATGGTAAAAAATCATTACTCAAAAGTAGATTA
ATTAATATAAAAGAAGCCGATCTGAAAAAGCAGTCAAAATTAATTCTAATTTTTATTTGT
ATTTTTACTTTTTTTATCATGATAATTCAAAGCCAGTTTTTAATGGGGCAATCCTTAACT
GATTATAATTATAAAAAGCCCTTACAAAGCGATTACCAAATTTTAGATGAAAGTAAAAAT
TTTGGTTCAAATAGTGGATCTTTCGTTATGTACAGCATGAAGAAAGACAAATACTATATT
TATAATGAAAAAGAAAGTAGAAAAAGATATTCTCCTGATTCAACTTACAAAATTTATTTA
GCACTGTTTGGACTTGACCGTCATATTATAAGTGATAAAAATTCACGTATGTCATGGAAT
CATAAACATTATCTTTTCGAGTCTTGGAATAAGGAACAAGATTTAAATACAGCAATGCAA
AATTCAGTTAATTGGTACTTCGAACGTATTAGTAATCAAATACCAAAGAACTATACTGCG
GCTCAACTCAAGCAATTAAATTATGGTAATGAAAATTTGGGAAGTTATAAAAGCTATTGG
ATGGAAGATAGTTTGAAAATATCTAATCTTGAACAAGTAATAGTTTTTAAAAATATGATG
GAACAAAATAACCATTTTAGTAAAAAAGCAAAGAATCAATTATCTTCTTCATTATTGATT
AAGAAAAATGAAAAGTATGAACTGTATGGGAAAACAGGTACAGGTATAGTAAACGGGAAG
TATAATAATGGGTGGTTTGTAGGTTACGTAATTACAAATCATGATAAGTATTATTTTGCT
ACACATTTATCAGATGGAAACCCGTCTGGGAAAAATGCTGAATTAATAAGTGAAAAAATA
TTAAAAGGAATGGGTGTTTTAAATGACCAATAAGCAAGTTGAAATATCTATGGCTGAATG
GGATGTTATGAATATAATATGGGATAAAAAATCAGTATCAGCTAATGAAATTGTAGTTGA
AATTCAAAAATATAAAGAAGTTAGTGATAAAACGATTAGAACATTAATCACAAGACTATA
TAAAAAAGAGATTATAAAACGATACAAATCAGAAAATATTTATTTTTACTCATCAAATAT
TAAAGAAGACGATATTAAAATGAAAACTGCTAAAACCTTTCTTAATAAACTGTATGGAGG
GGATATGAAAAGTTTAGTGCTGAATTTTGCGAAAAATGAAGAATTAAATAACAAAGAAAT
TGAAGAATTGCGAGACATTTTAAATGATATTAGTAAAAAGTAATTAGAGGTATGTTTCAA
ACATAATACATATGTAAACCATACTTGACTCTTATTAAATTAGTTTTGTTAATGACATTT
AAAATATATTATTAAAGATGAGAGTGTCCAGAAAATAACCATTTTCTGTACACTCTTGTT
TTTTGTCTAAATAAGTAAGTATTACATAGAATTATGTGTTCAAAAACCCAACAAAAAATC
TATGTTCACAAAAGACCTCGTAATCAAGTTATGGTACACTAAAGGTGTATATAGGAGGTC
TGTATTTTGAAAATAGGTTATGCAAGAGTTTCAACTGGATTACAAAATTTGAATTTACAG
GAGGATCGATTAAATACATATGGTTGTGAAAAGATATTTAATGACCATATGAGTGGTTCA
AAAAGTAAGCGACCTGGTTTAGATAAAGCAATTGAATTTGCGAGGTCAGGAGATACGATT
GTTGTTTGGAGATTAGATAGACTAGGACGGAACATGGAGGATTTAATCACGTTAGTTAAT
GAACTTAACGAACGAGGTGTGAGTTTTCATAGTTTAGAAGAAAATATAACGATGGATAAA
TCAAGTTCTACAGGACAATTATTATTTCATTTATTCGCAGCATTTGCAGAGTTTGAACGT
AATTTAATTTTAGAGCGATCATCAGCCGGTCGAATTGCAGCACGTGCTAGAGGCCGATAT
GGAGGTAGACCTGAAAAATTAAATAAACAAGATTTAAACTTACTTAAGACACTTTATGAT
AATGGTACGCCAATTAAAACAATTGCAGAGCAGTGGCAAGTTTCACGTACAACTATTTAT
CGTTATCTCAATAAATTAGAGGCAAAAGAGAATAAAAACAAGTAGAGCAACTAATCTAGC
TTACTATAATGAATCTACTAAATAATTTTATATATCATTAACATACAAAGACTTTGATTC
AATGTCACTCGATGTAAAAGAGACGTTCTGACAGCGTCTAAAATCTCATAATATTTTCCT
GTTATGAGATTTTAATAATAACACAAGAAAAAAGCGTACAAATTCGTACGCTTTTTTAAT
ATAATACCTGTTTCACTAATGAACGTTTTAAGTATCTTCATCATTAACTGAAACTACAGT
AATAATACTCGTCAACAATATTAGTATAGTTAAAATAGAAAGACTTAGGACTGGCATAAC
CGAACTAAAATTATATTTGAAATATAAAAGTGCTAATGAAGAGAGAAATGTAAAAATAAT
AAATACCAAAGACCATTTTTCTAATTTATTCATTGGCTTCACCTCTTTGAACTTTTATAT
AATCATAGGAGATATTTTTACTACGATTTATAAAAAATAAGAAGATAATCATTATTAAAG
AAACGATTAATATAATGTTGAATCCTATAGTATCACCTAATTCGTTTACACCTTTGCCTA
ATATCGGAGATACAAAGCTTTGTATTAATAATGAAAGAGATGCCCATATAGTAAATGAGG
TTCTGTTGCAAAGTTGAATTTATAGTATAATTTTAACAAAAAGGAGTCTTCTGTATGAAC
TATTTCAGATATAAACAATTTAACAAGGATGTTATCACTGTAGCTGTTGGCTACTATCTA
AGATATGCATTGAGTTATCGTGATATATCTGAAATATTAAGGGAACGTGGTGTAAACGTT
CATCATTCAACGGTCTACCGTTGGGTTCAAGAATATGCCCCAATTTTATATCAAATTTGG
AAGAAAAAGCATAAAAAAGCTTATTACAAATGGCGTATTGATGAGACGTACATCAAAATA
AAAGGAAAATGGAGCTATTTATATCGTGCCATTGATGCAGAGGGACATACATTAGATATT
TGGTTGCGTAAGCAACGAGATAATCATTCAGCATATGCGTTTATCAAACGTCTCATTAAA
CAATTTGGTAAACCTCAAAAGGTAATTACAGATCAGGCACCTTCAACGAAGGTAGCAATG
GTTAAAGTAATTAAAGCTTTTAAACTTAAACCTGACTGCCATTGTACATCGAAATATCTG
AATAACCTCATTGAGCAAGATCACCGTCATATTAAAGTAAGAAAGACAAGGTATCAAAGT
ATCAATACAGCAAAGAATACTTTAAAAGGTATTGAGTGTATTTACGCTCTATATAAAAAG
AACCGCAGGTCTCTTCAGATCTACGGATTTTCGCCATGCCACGAAATTAGCATCATGCTA
GCAAGTTAAGCGAACACTGACATGATAAATTAGTGGTTAGCTATATTTTTTTACTTTGCA
ACAGAACCAGCATTTGTTTTAATATTTGTTCCAAAGAACCATCATGGCTTTGACAGAGCT
CTTCTTCTATGCAAATGCTTTTAATCCGATCCACACGAAAATTCCTATATTCATTTCTTA
GCCTGCAAAACCGATTAAGTACCAGTTCTGTTCATAAAACCCCAGTGATATAGGCTCTAT
CATTCTGCTTTCCGGTTCTTGCCCTCCTGATGCAGGATATTGAATTGATATTACCCTTTT
ATTGCAGATTGCAGTCTGAATTGCTGCAATAACGTTATCCGCCAATGTATTTTTCTGTCC
AGATGTGCTGTACACGTTAATACTGTTCTCCAACTCCTGTGCATAGTTTTTTTCACCATG
CTTCAAAATAGATTTGATTTTATACATAGCTGAATCAAAATCCTTTATAAATGATTCATC
TCCATGGCAATTTAAAAATTTCCCTGCTGTAATCAATGCACCCACTTCCGCCGCTGTAAA
CATTACCGGCAGAAGTAGGAAGCCCTCTACAAGAAAATATCCTTTTCCGGCCTCAGATCC
AATTGGTATTCCGGCTTCTTCAAGTGTCCGGATATCTCTGTAAACTGTCCTTAAGCTTAT
ATTAAATCGCTGTGCAATTTCTTTGGCAGGAATTATTTTTTTGATTGCAGCTGAATAAGA
ATAGAGGTTACTCTGTTAATCCTGTTCAAATTTTATTCCTCCTCTGTGACTTCCATAAAA
AGTATATCCTATGCGTTCTTAAGCTAGCTGCTGTTAGTGCTTCTCATTGCACCCTGGTTA
TAAAAGCCATACTCACAAACCTCTTCACCAAAACTCTTTACATCTCTAATATAGAACTCT
ATCTAGCGAACTTTTAGAAAAGATATAAAACATCAGAGTATGGACAGTTGCGGATGTACT
TCAGAAAAGATTAGATGTCTAAAAAGCTTGTAGTTAAAGCTTTTTAGACATCTAAATCTA
GGTACTAAAACAATTCATCCAGTAAAATATAATATTTTATTTTCTCCCAATCAGGCTTGA
TCCCCAGTAAGTCAAAAAATAGCTCGACATACTGTTCTTCCCCGATATCCTCCCTGATCG
ACCGGACGCAGAAGGCAATGTCATACCACTTGTCCGCCCTGCCGCTTCTCCCAAGATCAA
TAAAGCCACTTACTTTGCCATCTTTCACAAAGATGTTGCTGTCTCCCAGGTCGCCGTGGG
AAAAGACAAGTTCCTCTTCGGGCTTTTCCGTCTTTAAAAAATCATACAGCTCGCGCGGAT
CTTTAAATGGAGTGTCTTCTTCCCAGTTTTCGCAATCCACATCGGCCAGATCGTTATTCA
GTAAGTAATCCAATTCGGCTAAGCGGCTGTCTAAGCTATTCGTATAGGGACAATCCGATA
TGTCGATGGAGTGAAAGAGCCTGATGCACTCCGCATACAGCTCGATAATCTTTTCAGGGC
TTTGTTCATCTTCATACTCTTCCGAGCAAAGGACGCCATCGGCCTCACTCATGAGCAGAT
TGCTCCAGCCATCATGCCGTTCAAAGTGCAGGACCTTTGGAACAGGCAGCTTTCCTTCCA
GCCATAGCATCATGTCCTTTTCCCGTTCCACATCATAGGTGGTCCCTTTATACCGGCTGT
CCGTCATTTTTAAATATAGGTTTTCATTTTCTCCCACCAGCTTATATACCTTAGCAGGAG
ACATTCCTTCCGTATCTTTTACGCAGCGGTATTTTTCGATCAGTTTTTTCAATTCCGGTG
ATATTCTCATTTTAGCCATTTATTATTTCCTTCCTCTTTTCTACAGTATTTAAAGATACC
CCAAGAAGCTAATTATAACAAGACGAACTCCAATTCACTGTTCCTTGCATTCTAAAACCT
TAAATACCAGAAAACAGCTTTTTCAAAGTTGGCGTATAACATAGTATCGACGGAGCCGAT
TTTGAAACCACAATTATGATAGAATTTACAAGCTATAAGGTTATTGTCCTGGGTTTCAAG
CATTAGTCCATGCAAGTTTTTATGCTTTGCCCATTCTATAGATATATTGATAAGCGCGCT
GCCTATGCCTTGCCCCCTGAAATCCTTACATACGGCGATATCTTCTATATAAGCGTACCG
GTTCCAATTTTTTCGCAGTTTAACTTTTCCGACGCATTTATCGTCTTGGTAGTAAAGATA
TATTATCTTATCAGTATTGTCAATATATTCAAGGCAATCTGCCTCCTCATCCTCTTCATC
CTCTTCGTCTTGGTAGCTTTTTAAATATGGCGCTTCATAGAGTAATTCTGTAAAGGTCCA
ATTCTCGTTTTCATACCTCGGTATAATCTTACCTATCACCTCAAATGGTTCGCTGGGTTT
ATCGATATCTTTCAGGTGCCCTGCTTTCATTTCTGTAATCACTGTTCCCGCCTCTCTTCT
ATATCAGCGGCATATGTGCTATCCAGGCAGCCGGTTTTACCAGTGTATTTTTTATACATG
TCCCTGGTATATTTTGTTATATTCCTATCATACTCCGGATAGGCATAATGAAGCCTTTCC
GCCACCTCACCGGATACCGCCCTGAACAATTGATGGCATAGAAATAATGCTTCCCATATG
TTTTCATAGGAATCCATCCGGTAGGTGGACAAAAGTTTCTCCCACAAATCCTCGGATATA
TACCTTTCAATAAACTTATAGTTCTTGCCTACACTTCATTTAAAGCCTGTTTCGATGCCG
ACCTTCCATGATATCATTCTCAGCAGCTCATGGCGAACAATCTGATTAAAATGATCAATA
GCAAATAAAATTTCCTTACGGCACAATCCTTTAATAACATAAGGTGTTACATTCCAAAAT
TCATTGCAGCAATCATCATACTCCCTTGCGCTTGGCTTTCTTACATGATAATCTATATCA
GTCGGAACTATGTCCCTTTTAATTCTACAATCTTTATCAATTAGAACCTTTATTAATTTA
TCGCCCTTTAGGTAATTATCTAACTCTTCCAAGGGCAATAAGGTAAGATCAATTTTATTG
TAATCATCAAATAGCTATAATAGATTTAGAGGTAAAGAAATTAAATACATTGAAGAGCAG
AAAGATTTTACAAAAGAGTATTTTAATAAAAATGATGGTTCTGTTGCAAAGTAAAAAATA
TAGCTAATCACTAATATATCATGTCAGTGTTCGTTTAACTTGCTAGCATGATGCTAATTT
CGTGGCATGGCGAAAATCCGTAGATCTGAAGAGACCTGCGGTTCTTTTTATATAGAGCGT
AAATACACTCAATACCTTTTAAAGTATTCTTTGCTGTATTGATACTTTGATACCTTGTCT
TTCTTACTTTAATATGACGGTGATCTTGCTCAATGAGGTTATTCAGATATTTCGATGTAC
AATGGCAGTCAGGTTTAAGTTTAAAAGCTTTAATTACTTTAACCATTGCTACCTTCGTTG
AAGGTGCCTGATCTGTAATTACCTTTTGAGGTTTACCAAATTGTTTAATGAGACGTTTGA
TAAACGCATATGCTGAATGATTATCTCGTTGCTTACGCAACCAAATATCTAATGTATGTC
CCTCTGTATCAATGGCACGATATAAATAGCTCCATTTTCCTTTTATTTTGATATACGTCT
CATCAATACGCCATTTGTAATAAGCTTTTTTATGCTTTTTCTTCCAAATTTGATATAAAA
TTGGGGCATATTCTTGAACCCAACGGTAGATCGTTGAATGATGAACGTTTACACCACGTT
CTCTTAATATTTCAGATATATCACGATAGCTCAATGCATATCTTAGATAGTAGCCAACGG
CTACAGTGATAACATCCTTGTTAAATTGTTTATATCTGAAATAGTTCATACAGAAGACTC
CTTTTTGTTAAAATTATATTATAAATTCAACTTTGCAACAGAACCTCCTAACTGTATTAC
CACCTTAAAAGTAGTTGCAGACGCACTTCCTAAATCGTCAGCAGTGTTTAACCACATATC
ATCAACAATAATCATATGACCTGTTGATGATACTGGAGCAAATTCTGTCAACCCTTCAAC
TACACCTAAAATAAATGCTTTAATCTGCTCTATAAAACCCATTTTTCTCCTCCTTTTAAC
TTATATCAGTTTTTTTAAAGTATGAGAATAATATAATTACACTGAATATAGATGTAACAA
TTATGATAATTAAAGATAATAGAAATGGATAAGTATTAGGTAATGTTCCTCTAGATATGT
CTCCAACTGCAGCCCAAGGAAATAATCCTCTATGTTCAGAATTAGCAGTCATTAAATTTA
TCAAAGTAATTATTATGGTTAAAACAATTGTGGGAACATAATTTTTAAAATATATCGACA
AAATAATTATTGGTGGAGATAATATCCATAATAACACTCCGCCAATAACAAATGTAAAGA
ATGAATCAATTATTAAACTCTGGCTTAACCCTTGAAAATGCAATAGCATACCTAGCATTA
AAGTTAGCAACCATGCAATAACAGATAGTGTTTGAATCCACAAGAATAATAATATTATTT
TACTTACTAAAAAACTTTCTCTAGATATAGGTATAATTAATAAGTTTTTTAAAGTATCTT
CTATATATTCTCTTCCAAACAAATAGGCTATTATAACCCCATATAGAGGAGGTCCAATAA
TTAGCATATGATATAAACTGACTTCTTCAAATAACTGTTTAAATACAATATTAGGAGTCG
GTACTTTCGTCCGCATACTAATAAAAGAAGCTACAACCACCATAAAAGGTGCTACGCATG
TACCTAAAATACTTATTAGAAACATATATGATCTTTTTAACTTAATAAATTCTGTACGGA
GTAGATTATCCAATTGTGCCACCTCCTACTAAGTCTTCGAAATAAGTTTCTAGATTATCT
TCTATCACTCTCATCTGGAAAACATCAATATTGTTTAATACTAATAATCTATTAATTTCT
TGTTGTCTATCAATATGTGAATAAATTTTAAATTCGCCATTTTCTTTAATTTTATAGTCA
TAAATTCCGAAGTTAGTTTCCAACAAACATGCAACTTTTTCTTCATCTGATACTGATATA
CTTATAAATTGTCTGTTCTTTTTTTTTAAATCTTCATACATAATTTCTTCTAACAAAACT
CCGTTATGAATAATACCCACCTTGTCTACTAACTGCTCTATTTCTGACAATATATGACTT
GAAATTAAAATGGTTATATTTCTAGATTGAGCCAGATCCTTAATCAACTTTCTAATTTCT
TTTATGCCAATAGGATCTAATCCATTCGTCGGCTCATCAAGTATCAATAATTCGGGATTG
TGCAATAAAGCTCTCGCAATCCCTAAACGTTGCTTCATACCTAAAGAATAATTTTTAAAC
AATTTTACTTTTTCAGAAGCTAGTCCTACTATTTCTAACACTTCTTCAATTGCATTTTCT
TTTTGTATACCTAATATTTTAGCATTTATAGTTAAGTTCTCTTTAGCTGTCAAATTACTA
TAAAAACCTGGCGTTTCAACCATAGCACCAATATTTTTTAAAATTTCAGTTTTATTACTT
TCGAACTCTTTTTCAAATATTTTAATATTACCTTTCGTAGGTTTAATTAAGCCTAAAAGC
ATTCTTATAGTAGTTGTTTTGCCTGCACCATTTCTTCCTAAAAAACCATAAATTTGTCCA
CTTTCAACAGTTATACTCAAATTATTAACTGCTATCTGACTTCCATATTGCTTTGTTAAG
TTATTTATTTCAATTATATTATTCAAATTTTTCACCTCTGGCACCTTTCTTAGTTTGTTG
TTACCTTTATCTTACGCGCGATTAGAAAAGGCTGCCTTTATCTATTCTTACAAAAACAGC
CGCTAATCTTACAAAAATGAAAGATTGGAGTTATTTAAATTGAATGGTGAATATTGAACC
ATCGTTTAATGTAGATGTAGCACTTACTTTATGGCCTAAGCGCTTTGAGATTGTGCTGAC
AATATATAAACCAATACCGCTTGATTTCTCACTTATTCTACCGTTATAGCCCGAGAAACC
TTTATCAAAGATTTTCGGTAAATCACTCGCATTAATGCCGATACCGTTATCTCGGATTGA
TAATTTCTTTGTATTTTCGTCAAACGTAATCCACACATCTTTGCCACGTGCATATTTTAA
TGCATTGTTTAATATTTGCTCAATCATAATTGATGCCCATTTGGCATCTGTTAATATAAC
CGCTTCACTTTTCTCATAATGCAACTTTGTTTGATGATGAATAAACTGTATCGCATAACG
TTTAATCAGTGGTCGAATTAATTCATCTACACTCACTTCCATAAAGACCATGTATGTCTT
TTGGTTCATGAGTTTCAAATAGTTCAGTGCAAGATTCGTGTAATTATCAATTTGTAAGAC
TTCATTACGCACGTTAGAAATCACGTGTTCATCAGGATCTTCAAGCAGTAACTTTGATGC
TGTAATCGGTGTCTTGATTTGATGCACCCACATTAAAAAATATGACTCTAACTCACTTTG
GTAGTTAATAAAGTCATTACGAAGTTTATGGTTTTCGATTCTTAAATCTTCGTTCTGTTC
CTGTAGTGTTTATTCTTTTTTAAAGTTCATGTAATGGATACCCCAGTAAATCATTGAAAC
AAACAATACAATACCTAGACCAATCATATATGCTTGCATCGGCACATTATACATGAATAA
TATAAAGTAGAATAAAGCACAAGTAAGGATGACAATATAAATTTCACGTTGGATTGATTT
CAAGAAATTCATACGTCACCTACACGATATCCGACATTTTTCTTCGTTTCGATAAAATCT
GTAAGTCCTAGTTTTTGTAGCTTTTTGCGTAAACGTGTAATGTTGACAGCAAGCGTATTG
TCATCAATGAAGTGTTCTGATTCCCAGCATTTTTCGATTAACGCATTACGACTGACGAAT
TTGCCCTTGTTCTGGAATAAGCTATGCATGATTTGCAATTCAGTGTGTGTCAGGTCTATG
GTTTCTTCATTAAATTTAAGCTTTGCTGCATCAAGTAGTAACTCGCAATCATCTACTGTT
AAATTATTAACTTGAGTGGTGAAATCATACGTGCGGCGTAATAGTGCTTGAATCTTAGTA
ATTGTAACAGTCATATTAAATGGCTGGTTCTGTTGCAAAGTAAAAAATATAGCTAATCAC
TAATATATCATGTCAGTGTTCGTTTAACTTGCTAGCATGATGCTAATTTCGTGGCATGGG
GAAAATCCGTAGATCTGAAGAGACCTACGGTTCTTTTTATATAGAGCGTAAATACATTCA
ATACCTTTTAAAGTATTCTTTGCCGTATTGATACTTTGATATCTTGTCTTTCTTACTTTA
ATATGACGGTGATCTTGCTCAATGAGGTTATTCAGATATTTCGATGTACAATGACAGTCA
GGTTTAAGTTTAAAAGCTTTAATTATTTTAGCCATTGCTGCCTTCGTTGAAGGTGCCTGA
TCTGTAACTACCTTTTGAGGCTTACCAAATTGTTTAATGAGACGTTTGATAAACGCATAT
GCTGAATGATTATCTCGTTGCTTACGCAACCAAATATCTAATGTATGTCCCTCTGTATCA
ATGGCACGATATAAATAGCTCCATTTTCCTTTTATTTTGATATACGTCTCATCAATACGC
CATTTGTAATAAGCTTTTTTATGCTTTTTCTTCCAAATTTGATATAAAATTGGGGCATAT
TCTTGAACCCAACGGTAGATCGTTGAATGATGAACGTTTACACCACGTTCTCTTAATATT
TCAGATATATCACGATAGCTCAATGCATATCTTAGATAGTAGCCAACGGCTACAGTGATA
ACATCCTTGTTAAATTGTTTATATCTGAAATAGTTCATACAGAAGACTCCTTTTTGTTAA
AATTATATTATAAATTCAACTTTGCAACAGAACCGTATTTTATGAGTACACTCTAAATTA
AGGAGATGTATAATCAATCTAAAATTGTATTTTTATACTTTTGTTATATAATCTTTCTAC
TTAGAGATATATTGTAAAAAAACCAACAAAATGTTATATTAACATTACTATTTTATCGAT
GAAGGAGGATTAAAATGACAGCTTCTATGAGACTCAAATAAACCTTTTTGAATACAAAAC
TAAATTAATTCAAAAAGGCTTGTCCGCAATACACACTCATAGGATGACTTATGTCATTTT
TTATCCTTCGATAGGAATAATAAACGCTTTCAAATACTAAAACATCATAATAAATTTTTA
AGTGTTTGAAAGTGTAATGTGAATGAGACGGGAGTAGCCTGTCTCATTTTTTTGCGTACA
CGTCCTTTAAATATACAAGGAGTGTATAAATATGGAACAATATACAATTAAATTTAACCA
AATCAATCATAAATTGACAGATTTACGATCACTTAACATCGGTCATCTTTACGCTTACCA
ATTTGAAAAAATAGCACTTATTGGGGGTAATGGTACTGGCAAAACCACATTACTAAATAT
GATTGCTCAAAAAACAAAACCAGAATCTGGAACAGTTGAAACGGTTGGCGAAATTCAATA
TTTTGAACAGCTTAACATGGATGTGGAAAATGATTTTAACACGTTAGACGGTAGTTTAAT
GAGTGAACTCCATATACCTATGCATACAACCGACAGTATGAGTGGTGGTGAAAAAGCAAA
ATATAAATTAGCTAATGTCATATCAAATTATAGTCCGATATTACTTTTAGATGAACCTAC
AAATCACTTGGATAAAATTGGTAAAGATTATCTGAAAAATATTTTAAAATATTACTATGG
TACTTTAATTATAGTAAGTCATGATAGAGCACTTATAGACCAAATTGCTGACACAATTTG
GGATATACAAGAAGATGGCACAATAAGAGTGTTTAAAGGTAATTACACACAGTATCAAAA
TCAATATGAACAAGAACAGTTAGAACAACAACGTCAATATGAACAGTATATAAGTGAAAA
ACAAAGATTGTCCCAAGCCAGTAAAGCTAAACGAAATCAAGCGCAACAAATGGCACAAGC
ATCATCAAAACAAAAAAACAAAAGTATAGCACCAGATCGTTTAAGTGCATCAAAACAAAA
AGGCACGGTTGAGAAGGCTGCTCAAAAACAAGCTAAGCATATTGAAAAAAGAATGGAACA
TTTGGAAGAAGTTGAAAAACCACAAAGTTATCATGAATTCAATTTCCCACAAAATAAAAT
TTATGATATCCATAATAATTATCCAATCATTGCACAAAATCTAACATTGGTTAAAGGAAG
TCAAAAACTGCTAACACAAGTACGATTCCAAATACCATATGGCAAAAATATAGCGCTCGT
AGGTGCAAATGGTGTAGGTAAGACAACTTTACTTGAAGCTATTTACCACCAAATAGAGGG
AATTGATTGTTCTCCTAAAGTGCAAATGGCATACTATCGTCAACTTGCTTATGAAGACAT
GCGTGACGTTTCATTATTGCAATATTTAATGGATGAAACGGATTCATCAGAATCATTCAG
TAGAGCTATTTTAAATAACTTGGGTTTAAATGAAGCACTTGATCGTTCTTGTAATGTTTT
GAGTGGTGGGGAAAGAACGAAATTATCGTTAGCAGTATTATTTTCAACGAAAGCGAATAT
GTTAATTTTGGATGAACCAACTAATTTTTTAGATATTAAAACATTAGAAGCATTAGAAAT
GTTTATGAATAAATATCCTGGAATCATTTTGTTTACATCACATGATACAAGGTTTGTTAA
ACATGTATCAGATAAAAAATGGGAATTAACAGGACAATCTCTTCATGATATAACTTAAAA
ACTATACACTAATTTATATTGAATATTAGGTTCATTTATATCAATATAAAAAATACGTTC
ACAAGAAAAATATAATAGAAATAAGGATCCAATAAAATGACTCGACATAATGAAATTATT
AAATGTGCAGAAAAATATCAATTACACATCCAACCTCAAACAATCTCATTGAATGAATCG
GGACTTGATTTTCAAGTTGCATTTGGAAAAGATAAACATGGAGTAGAATGGGTTTTGAGA
CTACCAAGAAGACCTGACGTTTATAAACGAACAAAACCCGAAAAACAAACGGTAGACTTC
TTACAGAAGAATGTTTCATTTGAAATACCGAAGTGGAAAGTACATGCAAAAGACCTTATT
GCTTACCCAAAACTTACAGGTAAACCCGCAGCCACAATAGATCCAGAAATACAAAATTAT
GTATGGGAAATTGAACACAAACCATTACCAGAAAACTTTATTAACACATTAGCTGAAACA
CTCGTAGATTTACACAACATACCAGAAGAAAACATTAACGTTCAGCATATAAATATCAAA
ACCATACAAGAAATAAAAAATGACTTTCAAAGAAGAATGAATAAAGTTAAAGAAACTTAT
GGCGTATCAGATGAATTATGGAACAGATGGAAACAATGGTTAGAAAACGACGAACTATGG
CCTCGACATGCGACCATGATACATGGGGACTTACATCCAGGACATATAATGGTAGATAAC
CAAGCAAACGTCACAGGTCTCATAGACTGGACTGAAGCAACCCACTCCGACCCATCAATG
GACTTTATAGGACACCATCGTGTATTCGACGACGAAGGATTAGAGCAACTTATAACAGCA
TACGGTAAAGCTGGAGGTGAAATATGGCCACGAATGAAAGAGCATATAATAGAACTCAAT
GCAGTATTCCCAATGTTTATCGCTGAGTTTGCTATGGAATCAGGAGAATCGGCGTATGAA
ACGATGGCATTGAAAGAGTTAGGTATGAAAGAGTAGAACTTATATTAAAAGAGGCCCATT
TTAAAGACGAAGGCAATCCTGATGAAATTTTAAAACTGCGTTTAATTAGTGATGGTCTTT
GGTTTTCTATAATGTATTAAATATCTGGACATGGAACAAATGCAACAAATGGAAAGAATC
GTTTTCGAAATTTCTAACTCCTTAAATCAGGAGGATAAATAAACGGTCATTTTCATTGAA
AGCACTTATATAAATTTCATCAATTTTAATACCTACCGTAAATACATTTCATAAGTATTA
AACAGATGATTAAAATTTTTAGTTAATTTAAATATTTATGATAGAGATGACCTTCAAATG
AACGGTTCTGTTACAAAGAAAAAATCTATATTTATTTTTAGTAAGTTTTAATTATAGATA
TGTACACTTTGAGTACACCCTAATCATACAAAGAGAGTTATTGAATTTATAATAACTTAA
ACGTATGATTAGGGTGTATATTAATTGTGGAGTGAAAATGAATGATTATAGGTTATGCAA
GAGTATCTTCGGTAGATCAGAATTTAGAGAGACAGCTAGATAATTTGAAAACATTTGGCG
TAGAGAAAATATTTACAGAGAAACAATCGGGAAAGTCAGTAGAAAATAGACCCGTATTTC
AAGAAGCACTTAACTTTGTGAGAATGGGCGATAGATTTGTAGTAGAATCGATTGATCGCT
TAGGTCGTAATTATGATGAAGTGATTAACACAGTTAATTATTTAAAGGATAAAGAAGTTC
AATTGATGATTACTAGTTTACCTATGATGAATGAAGTGATTGGTAATCCACTATTAGATA
AATTTATGAAAGATTTAATCGTTCAAATCTTAGCAATGGTTTCAGAACAAGAACGAAATG
AAAGTAAACGTAGACAAGCACAAGGTATTCAAGTTGCGAAAGAAAAAGGTGTGTATAAAG
GACGCCCTTTACTATATTCACCTAATGCTAAAGATCCTCAAAAACGTATTATCTACCATC
GTGTTGTTGAAATGTTAGAAGAAGGCAAAGCAATTAGTAAGATTGCGAAAGAGGTTAATA
TCACAAGACAGACAGTTTATAGAATTAAAAATGGTAAGGGATTATCTTGATAAATGGATT
GTTAATGCAAATGAGATCTTCTCACAGCGTCCTAAATTATATGTTATTCATCTATTATGA
GATTCTAATAATAAGACAAGAAAAGAGAGTGCGAATTCGCACTCTCCTTTTGTGTAGTAC
TATTGAAATTTTGTCTTAAAAACGAACGTAATTTAGAAATAATATTTATTGGTATTTCAA
GAATATATATAATTATTTACTAAGTCCATTTAAAAAAATTTGAGAGAACTTGTTCATAAG
TTTAATTCTTTCATTAATATTTTGTTCATGTGTAAAGGTAACAATTCCATTAACAGCGTT
TGCTGCTATTTTACTAACAGCATTAACATCATTAATACACCATTCGCCATTTAAATTACC
CTCCTTAAAAATTACATGATAAGCATCTATATATTTGTTTTCTAATTTATTCATTTTTTC
ATTAATGCTATTAGTTTTATAATATTCAGTGCAAAATTCAATTATTGCGTTTTGAAGTGG
ATAATAGTATTCGGTTGTTAAAGATAGTTCATTATATAAATAAAATTTTTCTCTATTAGT
TTTACATTTGATTTGTTCCTTTTTCCACTGTTCTTGCCATTTAGATTCTTCTATATTTAA
AATTTCTAAAAATAGATTTTCTTTTGTTTTAAAGTGATAATAAAGATTCCCTTTACTACT
TTCTGATAATTTAACAATTTCTCCAGTAGTAGTGGCATTATATCCATTTTTTATAAATAA
TTCCTTTGCGACACCTAGTATTTTATCTTTCAAGTTCATCACGCCTTTAATGAGTATTAA
GTACTATCAATGATAGCACAAAAAATTCAAAGAATAATTGTATAACACAATACAGCCATT
TAAATTTCGCAAGATTTTTTGTTGTAATATGTAAAAAAATAGATTACAATCCTTATAGAC
CGATCGCACGGTCTATAAGGATTGGAGGGAACTTAAATGATTTCATTTTTTACAAAAACT
ACTGATATGATGACATCAAAAAAAAGATGGACTGCACTAGTAGTATTAGCTGTTAGTTTG
TTTGTTGTTACAATGGATATGACAATATTAATTATGGCTTTACCGGAATTAGTAAGAGAG
TTAGAGCCTTCTGGTACCCAACAGTTATGGATAGTTGATATATACTCTCTTGTTTTAGCT
GGCTTTATAATTCCATTGAGTGCCTTTGCTGATAAATGGGGAAGAAAAAAAGCATTATTA
ACTGGATTTGCTTTATTTGGCCTCGTTTCATTAGCTATATTTTTCGCAGAAAGTGCAGAG
TTCGTAATAGCTATTCGATTTTTACTTGGTATTGCAGGTGCTTTAATAATGCCAACTACT
CTTTCAATGATAAGAGTAATTTTTGAAAACCCTAAAGAAAGGGCCACTGCATTAGCTGTA
TGGTCAATCGCTTCATCGATAGGTGCTGTTTTTGGACCAATTATCGGAGGAGCTTTACTT
GAGCAATTTTCATGGCACTCGGCATTTTTAATTAATGTACCGTTTGCGATAATAGCAGTT
GTAGCAGGTTTATTTTTATTACCAGAGTCTAAGTTATCAAAAGAAAAGTCTCACTCGTGG
GATATTCCTTCTACAATTTTATCAATTGCAGGCATGATTGGACTGGTATGGAGTATCAAA
GAATTTTCAAAAGAAGGACTAGCAGATATTATTCCATGGGTTGTAATAGTATTAGCAATT
ACCATGATAGTGATATTTGTTAAACGTAATTTATCAAGTTCTGATCCAATGTTAGACGTA
AGACTTTTTAAAAAGAGATCATTTTCAGCTGGTACAATTGCTGCATTTATGACAATGTTT
GCAATGGCATCTGTTTTGTTATTAGCTTCACAATGGTTACAGGTTGTGGAAGAACTTTCT
CCTTTTAAAGCTGGCTTATACCTATTACCTATGGCAATAGGAGATATGGTGTTTGCACCA
ATTGCACCCGGATTAGCGGCGCGATTTGGACCGAAAATAGTGTTACCTTCCGGAATTGGA
ATTGCAGCCATTGGCATGTTTATTATGTATTTCTTTGGTCATCCATTATCATATTCTACA
ATGGCTTTAGCATTAATTTTAGTTGGAGCTGGTATGGCTTCACTAGCAGTTGCATCTGCT
CTAATAATGTTAGAAACACCTACATCAAAAGCAGGTAATGCAGCTGCTGTTGAAGAGTCT
ATGTATGACCTTGGAAATGTTTTTGGTGTAGCAGTACTTGGTAGCCTATCTTCTATGCTT
TATCGTGTATTTTTAGATATTTCATCTTTTTCATCAAAAGGTATAGTTGGAGATTTAGCT
CATGTAGCTGAAGAATCTGTAGTGGGCGCTGTCGAAGTAGCTAAAGCTACGGGGATAAAA
CAGCTTGCAAACGAGGCTGTAACATCATTTAATGATGCTTTTGTAGCAACTGCTTTAGTA
GGTGGGATTATCATGATTATCATTTCAATAGTTGTCTATTTGTTAATTCCCAAATCACTT
GATATAACTAAACAAAAATAGTACTAAACATATATTTTTAGATATTGTAGATTAGTTTAT
TTTTAAAATTAGTAATAGTTAAAAAGTAGAACCATTAATTTTAAATGGTTCTACTTTTTT
ATTATTAAGTAAAATTATAAAAGACAA---------------------------------
------------------------------------------------------------
------------------------------------------------------------
------------------------------------------------------------
------------------------------------------------------------
------------------------------------------------------------
------------------------------------------------------------
------------------------------------------------------------
------------------------------------------------------------
------------------------------------------------------------
------------------------------------------------------------
------------------------------------------------------------
------------------------------------------------------------
------------------------------------------------------------
---------------------------------------------------------TTT
CTTAAATTAATAATATGATATACCTATATCTAATAATTTATTAGTATTAATAAACCTTGA
AAGGATGATTAACTGATGAATAGAGCAGATATTTTTAAAATATTTGATGTAGAACTTAAT
ATAACTATATTTTTAGGAGCACTAGTAGCAACTTTCATCTATTTTATAAGTTACATGAAC
AATGTAAATGAATTAATTACATTATGCTTAACATTAGCTTTTCCTGCATATTTATTAAAA
ATTAGCAGATCGTTCGAGGTTATTTTATTAGAGGAAAAAATAAAAAATAGTAAAATCAAA
ATCTGTGACAAAGATAGAATTGAACGAGAGATACTGGTGAAAAAGAACCTAATAGATGAA
CTATTGTTTCCTAATAGAGTTATTAAAAAATATACACTGACAATTTTAATTTACAGTATA
GGTATTATTATTCTTTTACTACTTTGTAATATGTTAAGTTATGGAATTGGTGAAAATGTC
AATTTTATCTGGAGATTACTAGCTTGTTATGTAACGAGTGTCACAGTGATTATAGTTGCC
TTGATTATAATGATAATGATATTTGATCTTATAATTGGATTACTATTAAATTTTCAAATA
TTTTTAAAAAATAAAAAGTATGATGACTTTTTATAATTATTCGATTTATATAATGAAAAA
TTAAATGATTAAACATAGAAACCTCAAAACAAACCATATTTAATAGAGTTTATGGCGCCT
TATACAAATAAAGGCTATGCTGTTAAAGAATTATGTAGCTATCTTCAGATTAATATGGAT
GATGTTTATACTATTGGCGATAGAAAATTGATTTACCTATGTTTAATACCCTAGATAATT
CTTCTGATAATTTAGTTTTTGTTAGAGTTTAACATAACTGATGATTACCAGAAGTTCTCA
CTATATAAAAGACACTAAAATTTTATAACTTTTAGTGCCTAATCAATTATTTTAGCTACC
AAACAAACGACTCCAAAACCCCTTTTTAGGTTCCGTTTCTTCACTCTTTTCTTCTATATC
ACTATCATTGTCATTTAGATTAGCTGGAACGTCTTCTTTTTTTGCTTCTTCACCTTGTGT
ACTTTCGTCGCTTTGACTTCCAGATATATCCTTATATTGAATCTCTGTTTCTTTAGTTTC
TTCCTGATCTCTGTTAATATTTACAGGATTAGTAGTATATGTTTTTTCTTGTGCATCAAC
GTTTTGTCTAGTGTTAGTAGATGTATCAAAGGGATAATTAAGGTGTTTTTCTTTTTCTAA
TTGATTTTCTAATTTTTGAATCTTTTTATTACTCTCTAATGCCAGAACTTGCTGATTTTC
AAGCAATTTTGATCTTTCTTGCAACTCTTTTCTGTAAAATTCAATTGTTGTTTCATGACG
ACTTTCTTGTTTTTCAATTTGATTATTTAAAGTATCAATCTGATTTTTAAGGATTTCTAC
TATTTGAGCATCGCTTTTCGATTCAAAATTAATATTATCCGACCCTTTTTTTTGTTTGTC
TTCAGTAGTACTTTCAAAACCATATTTCTTTTTATTTTCATTTACTCTTTGAATGATTTT
TTCTATATCGGTATCTTCTTTAATAAACGAAGTGTTTTCCTGTTTTATTGTCTCTATATT
CAATCGCTTAATATTATTAAAAATCGTTTGCTTACTAACCCCTAATTCTTCACTCAACTT
TTTCACACTTTTCATATCATCAACCCTTTATAAAATGTTTATAAACCCTTGATAAAATAT
TATAAGCTTATAATGCTTAATAATAAAGTGATTAATAAATAAAAATAAACATCCATCAAC
CTTTTTATCAAGGGTTTATGAAAGGTTTATGATATTTATCAAGGGTTTATAAACCCTTGA
TAAAGCTATATTTTCCCTTTTATAAGTTT
>>ST8-MRSA-IVa (PVL+)_Vilnius-99272 [location=plasmid]
ATTTAAAGTGCTATAATAAACTTAATATAACAAAAACCCCAACTACTGGTAATAGTCGGG
GTTTGGTAATAAAACGTTTAGAAACTGTTTATTTATATAATTTTCGATACTTGTATTATA
TAATGAATAATATCTTAGTGCAAGCACCTAAATCATTAAATAAATGTAAAGCTAAATAAA
AACGTTTTATTACCTCTTACCAAACTAAAATATGGAAAGAGGTTTTTTGTCATGCAAAAT
CAATATTTTACAGTGCAAGAAAATTACAAAGAAAGATTTTATCAAATCCCTAAAGTATTC
TTTACCAGTGAAAATTATAAAAATCTAACTAATGATATGAAAATAGCCTATGCTATCTTA
CGTGATCGCTTAAATTTATCTATTAAAAATAGCTGGGTTGATGAAGATGGTAACATTTAC
TTTGTTTATTCAAATGAAAAGCTAATGGAAATCTTAAATTGTAAAAAAGAAAAGTTAACA
AAAATAAAAAAAGGGTTAGAAAACGATGGTCTACTCATTCAAAAACGACGTGGTTTAAAT
AAACCAAATATTCTATATTTAATGAAACCTATTGTCACAGAACGTGATATTTACAAAATA
GAAAAAGAAGAAAACGATGTTGAACCTTACGGCGAGAAGGAAGTTCGAAAATCGAACGTC
CAGAAGTTCGAAAATCGAACGTCCAGAAGTTCGAAAATCGAACGTCCAGAAGTTCGAAAA
TCGAACACTAATGATACTAACTTTAATGACATTGACTTTAATGATACTGAGAATAATGAT
ATGAATGACTTGAATGATATAAAGTACAAAAATGAAATTAGTAATCATTCAAATCATTCA
AATCAATTTACACATAATTTTGATGATAAAGAAATGCTATTGCAAGAATTCCCAGAACAA
CTAACTAATTATTTATTAAAATATGATTATAGAGATTTAGAAATCATAAAGGCTGTTATT
CTTAAAGCAAAAAAATCATTTAATTCAAGGCATGAAGATATGCATTACATGTTAGAGGAC
ATTGAGGATGAAATATTAACTTCTTTAAAAAGACTTAAAAAAGCTATACATGATAGGGGA
GTTAAAGGCCAAAAGGAAACAATCAAGTCAATGCAAGCTTATTTAATGCAAACAATTCTA
ACTGAACTTGAAGAAACACATGCCCTTTATATGCGCCGTAAAAACATGAAACAATATAAT
ATCTTTAATCAATAATTCAAATGATTTTATAACACTCGAAGAGACATCAAAATATTCCGT
TAAATCATCTGACTTTTTAACTGATGACGACGAAAAAAATCAAGAAATTGTAAGTGATTT
AGAAAAAGGTTTGTATCGAAAACGTATGTTAAGTTATGGTGGATTGCTTAAACAAAAGCA
TAAAATTTTAAACTTAGACGATGCCGAAGATGGTAATTTGATTAATACAAGTGATGAAGA
TAAAACGACAGACGAAGAAAAAAAGCACATTCAATTACCGCAATTTGGAATTTCGAAAAG
CAAAATTATTATTTAAGACATTAGTGATAACTGATGTCTTTTTTTATTGTTTTTCTGTAA
AAAAGTGCTGTCTTATTTTTGTGACAAATGCTGTATGTAGTGTCACAAAAGTGTGACACT
ACAGCTTTGTATGATATCACTTTAAAATAACTTAAAACCCTTGGAATGTCTGGCCTTGCC
AGATCTATCATTTTTGAATGATAGCAAATTTCCCTTATGCTCTTACGGAGATTTTAGAGT
TAAATTAAAATTTCTAAGTTTTTGATAAGAAAAGCCCTGCAGGAATTTAGAAAAACATGG
GGAAGTTTTAAAGTATTTTATGCTAATTTTTAAATTTGCATGTAAATGGGCAGTATCTAA
AAAATTAGTCACTGATTTTGCTGAAATTTTTGTTTGTGAAATTAGCATATATTTATTTGG
CTCATATTTGCGTTTTAAGAGACTGTATAGATTTTTAAGTACAAAACCTATATGATTTGC
CTCTAAGTCTTCAAAATGCCTCTTAAAATCCAAAATAAAAGTGTTTAATATTGTAATAAG
GATTGCTATTTTTATAAAAGGAGAGATATCATGAAGATTAAAACTTTCGCTACTTTTACT
CATCGTCAATTAGATAAACAAGTTAATAGGTTTTTAAAGAATGATATTCATGTATTAGAA
ATTCAAACACACAGTAATTGGTTATATATTTCAGCTATTGTTTTTTATGAGGATAAATAA
GGAACATCGTATTTATGCCGAAAAAATTTATTGATGTTGAGAAGAACCCTTAACTAAACT
TGCAGACGAATGTCGGCATAGCGTGAGCTATTAAGCCGACCATTCGACAAGTTTTGGGAT
TGTTAAGGGTTCCGAGGCTCAACGTCAATAAAACAATTGGAATAAAATCAACCTACAGAG
CATCCAGCTGCAAATGCAGTTCCGCAAACTGCTTCACATACACCGCCGGCTATTGGATTT
ACGATTGCCCATACTCCACAGTAGTGAGCACATGCATAAAGTCCAGCCATACTACAAGCG
AATGCTTTGCCGTTCCATTTGAATCCTGCATATGTTACCGGTCTGTTTTTATCAACTTTT
TCAGCCTTATATTCAACGTAATTTTTGTTAATAAGTATTTTTCCCTCTTTGTTTTCAGTC
ATACTTCTTTTTTCGGCAATGAATTTTGTGATTTTTTTGTTGTAGTTATCATATATTGTT
TCAGAAACTACAATTTCTTTTGTTTTTTCATTTTTATAAGCGTTATTAGCTATGTAGCCA
TATGCATTTTTATCATTTGCTTCTGTAGCTAGATATTTTAATTTAGAATTTTTGTCTTCT
AGCTTTATTTTTTTAAATCCTTCTTTTTTCATTTGCTTTTCGAATTTTTGCATATCTTCA
TTTTTATTTTGCAATTGTTCTAGAAAACTTATTTCTTTCTTGGTCATTTGTGATACTTCG
ATGTTTTTGCTTTTCAATTTTTCTTTTTGATTTTCTAGTAAAGAACTTTTTTGTTCTTCA
TTTGCGTAAGCATTAGAAAAATTCGCGCTAAATACCAGTAGGAACAAGGAAATTATTGAA
AATAATTTTATAATTTTCATTTGATACCTCCAAGATAATAAGATATTTTAATTGTATAAG
TAAGCGCTTTATAAAATCAATATTTATTTTAATATATTTATAAACATATTTTTGAAAGGA
GTCTATTTTATGAATGAAAATTTAGAAAAATATATAAAAAGTTTGCCACTTTTAGGTTTG
TTAATTAGTATTTTGTTAATTGTTTTATTCTTTTTTATTTTAGATGTTGATGAAGATTTA
TTCGTGGTTTTTTTATACTGTTTATTGCCTTTGATAGTTAATTTGTCTATTTATGGTTTT
TATGTTTTTGTTAAAAGAAAGTAAGATTATGAATAATTTTGTTTTTAATTTGTATGCTTT
GAGGGGGTTGGAAAACGGTAGGTGTATAGATTAGATTTCTTGTTTTTTTGAAACGAGTGT
GAACGAGTTTCTTCTTGTCTTGATTTTTGATAAAAACGCCCTACAGGAATTTAGAAAAAC
GTGGGGAAGTTTTAAAGAATTTTATGCTAATTTTTAATTTGCATGTAAATGGGCAGTGTC
TAAAAATAGTTATTGTTTTTGCTCAAATTTTTGTTTTTGAAAATAGCATATATTTATTTG
GCTCATATTTGCGTTTTAAAAGCATATATAAGTTTTAGATATAAAACTATATGAATCACC
CCTAAATCTTTAAAATGCCCTCTTAAAATTCAAAATAAGGGCATAAAAAATAAAAGCTAC
CCCAGATAAAGTGAGGTAGCTTTTTCTTTCATACGGTCTATTTATTTTTCTTTCGACGCC
GTATCGTCGATGTAATTCAAAAAAGTTATGGGCTATAAATCTACATCACTTTTTCAAGAA
TGTAGTAGCAATATTCAACGCAAATTAATTTTTATAACTGCTCGGAATATCTCAAGCCGT
TTCTTTAATTTTGAAATAAAAAAATCGACGAAGGTCGATTACGTTTTTGCACATGTCGAT
TTATCCGACGTATAAGTGCGCCCTTACGGGATTTAACTAGATTATAACGACGAATTTTAG
ACCTGTAAAGCAATAACAATTAGGTCTACCAGGTAGATAAAGTGTACAAAGTAGAACCGA
AAAAGTTATTTATTTTGAAGATTTTTCGTAGATATAATTTGCTAATAAACTTCCTAAAAC
TGAATAAAGAAAAATAGTTAAACTCATGTAATCACTCCATAATTCTGAAGTGTCTCCATG
TCTACGCATAGACACGCATTTATGCCGAAAAAATTTATTGATGTTGAGAAGAACCCTTAA
CTAAACTTGCAGACGAATGTCGGCATAGCGTGAGCTATTAAGCCGACCATTCGACAAGTT
TTGGGATTGTTAAGGGTTCCGAGGCTCAACGTCAATAAAGCAATTGGAATAAAGCACCTA
TGATTATTTAAAAATATAAGTTATAATACATTCAAAAATATTTTTGAATGAGGTGTATTA
TGATTCAAACGGTTGTTGCTGCTGCTGTTCTTTATATTGCTACAGCAGTTGATTTATTAG
TAATTTTATTAATATTTTTTGCTAGAGCAAAGACTAGAAAAGAATATAGAGATATTTATG
TTGGTCAATATTTAGGGTCTATTATTTTAATATTAGTTAGTTTGTTTTTAGCTTTTGTAT
TAAATTATGTTCCAGAAAAGTGGATATTAGGTTTATTGGGTTTAATACCAATTTATCTTG
GAATTAAAGTGGCTATTTATGATGATTGTGAAGGAGAAAAGAGAGCTAAAAAAGAATTGA
ATGAAAAAGGATTGTCTAAATTAGTTGGTACGGTTGCAATTGTTACGATAGCAAGTTGTG
GCGCCGATAATATTGGTTTATTTGTTCCGTATTTTGTGACATTAAGTGTTACTAATTTAT
TACTTACTCTGTTTGTCTTTTTAATTTTAATTTTCTTCTTGGTGTTTACTGCACAAAAAT
TAGCTAATATTCCAGGAATTGGAGAAATTGTTGAGAAATTTAGTCGTTGGATTATGGCTA
TTATTTATATAGCTTTAGGTTTATTTATTATTATTGAAAATGACACTATTCAAACAATTT
TAGGATTTATATTTTAATTTAGGGTGTGATTTTATATGAGTTATGAAAATACTTGTGATG
TGATCTGTGTACATGAGGATAAAGTTAACAATGCTTTAAGTTTTTTAGAAGATGATAAAT
CTAAGAAATTACTTAACATTTTAGAAAAAATTTGTGATGAGAAGAAATTGAAAATCATAT
TATCTTTGATTAAAGAAGATGAGTTGTGTGTTTGTGATATTTCTTTGATATTGAAAATGA
GTGTTGCTTCAACTTCACATCATTTAAGGCTTTTATATAAAAATGAGGTACTTGATTTTT
ATAAAGATGGAAAGATGGCATATTATTTTATTAAAGACGATGAAATAAGAGAGTTTTTCT
CTAAAAATCATGAGGGTTTTTGAAACGAGTTTCTTCTTGTCTTGATACTATAAAAAACAA
AGTTATATAACATAAGACGACTTATCGGAAGTAGATATGCTTGTATATTCACAGATGGTA
TAATAATAGAGTCGCCTATCTCTCAGGCGTCAATTGACGAAGAGAGGAGGTGCATTACTT
TGCTAATCATTTTCGTTCACATCATAGCACCAGTCATCAGTGGCTGTGCTGTTGCGTATT
ATACTTATTGGCTTAGTAAACGCAACAAATAATTAATAGGCGACTTTATAAGCCAGCATC
GAAAAAATCCCCACACTACTGCAATAGTGTGGGGATTGGTGCATTAATTGTTAATCATTT
TCGTTATATAAATTATAACACTGGTTAGTAGAGAAATGCAAAATGATTGAATTAATAGTA
AATGTATTAATGAATACTCACACTTATACTTTTAAAATAGTTCTTCCTAAATGTTGTCCT
TTTAAAAGCTGATCTATCGTTTTATAGAATTCTTCAAATCCAATTTCATTGTATAGAAGT
GAATTTCCTATATTCCATTCATTTGCTAACTTACTCCATATATCTTCACGGATATTATGA
TCAACATATACAGAATCAATGCCAATTAATTTAATACCTCTAAGAATAAACGGTAATATA
TTAGCGTTAAGTGAATTTCCTGCTACATTTCCACATACAGTAGCAACACCTTGATAATTT
AGACGTTTTAAACCGTATAATGTTACATTACTCCCCACTGTATCTAAGAAATAATCAAAA
ATACCTTTTTTAAGCGGTTTATTATCATCTTCAATTATTATTACTTGTTTTGCACCTAAT
TTTTTTGCGATTTCTATTTGCTTTTCTTTTCTTACGATAGCAGTGATATTTTCATATCCA
ATTTTATGTAAAATTTGTATAGCAACACTGCCCACACCACCTGTAGCCCCAGACACTAAA
ATTTCAGGTTGTGATTTGATATTCATTCCATATTTTTCTAGTTCAAAAATTGATAATGCT
GCCGTAAAACCGGCTGTGCCATATACCATAGACTCTTTAATAGACATTTCTTGGGGAATA
GGAACAATCCACTCTCCAGGCACTTGTGCATATTCTGAAAATCCACCTGTATGTGTCACG
CCAACATCATAACCAGTAACTAATACATTATCGCCTTCTTTAAACTTATCATTCGAACTT
GATTCAACAATACCTGCAAAATCTATACCAGGAATCATAGGATAATCTCTAATTACACCG
CCTTTATATTGTAAAGCTAGCATATCCTTATAATTTATTGAAGAGTATACCACTTTTACT
AATACATCACCCTTCGATAAATGAGATTCATCAACTTTTTCTACTTTATAACTAACATTT
GATGCACTTTTTCTCACTACTACCGCATTGAACATTTATTAGCCTTCTTTCACAATTGTT
TTGTAGAAGTATGTTTTTGTTGCAAAACTATTTTCCTACAAAACTTATCATGATATGATA
AGCGAGTCAATACTAATGATTTAAGAGAGGTTTTAGTTGTGGAATTAGATAATTGTATAA
ATTATTTGTTGAGTACTTCTCAGAATAGAGTTTTTAAACATTTTAAAAGTTTATTAAGTC
CCTATAATATTACTCCAGCAGAATATGGTGTTTTGAATTGCTTGATTAATAGTAATTTGA
ATACACCTAAAGCGATTGGTAATACTTTAAATTTAGAACCTTCAACAATATCTGGAATAT
TAGATAAGATGTCCAAAAAGGATCTAATAACACGTCAAACTGATAATGAAAATAGAAGAA
CTGTGCTAATAAACAGTACAAATAAAGCAAAAGACTTATGGCCAACATTAGAAAAGAAAG
CCTATCAACTTAATAATCATTACTTCGCTAATTTAACTAATGAAGAAACTGTAGTGTTTA
AAAAGATATTACTAAAGATAAATAAAACTACGTTTTAATTTTTACGTTATAAAAAAGTTG
AAGTGCGAATTATAATCGAGTAAATATAAATGATAGCTTAGCTTAATTATATATTAAAGC
CAACTATACTTTTATTCCCGAAAAACCTACTATCCAAATTTCTAAGATACTTTAGCCTCT
ATAATAAACATATTGTAATATAATTTATGTATTATTTAGGTTTACCCTAATCGAACAATA
AAAAATACTTGTAAAATGCTATTGTCACTTTGCTTGATATATGAGAATTATTTAACCTTA
TAAATGAGAAAAAAGCAACGCACTTTAAATAAGATACGTTGCTTTTTCGATTGATGAACA
CCTATAATTAAACTATTCATCTATTATTTATGATTTTTTGTATATACAATATTTCTAGTT
TGTTAAAGAGAATTAAGAAAATAAATCTCGAAAATAATAAAGGGAAAATCAGTTTTTGAT
ATCAAAATTATACATGTCAACGATAATACAAAATATAATACAAACTATAAGATGTTATCA
GTATTTATTATGCATTTAGAATATTAAAATTCCTTCATTACACTCTTGGCGGTTTCACTT
ATCAACTTATCATTTGGCTTATCACTTTTATTGTCTTTATTCGTAAAAATGACTAAAACA
ATAGGTTCAGATTGGCCCTTAGGATAAACAAAAGCAACATCATTTCTAGAAGCATATGTT
ATTGCTTGACCACTTTTATCAGCAACCTTATAGTCTTTTGGAACACCATCTTTAATTAAA
GTGTCTCCGTTTTTATTATTAAACATTAAATCAAGTAAGAAATTTTTATTTTTTTTGCTT
AATTTTCCATTTGCGATAAGTTTATTTAAAGTCTTGCCGAAAGCAGCAGGCGTTGAAGTA
TCTTTTTTGCTCTTTGGTGAATAGTAATTTAATTCTATCTCATATCTAACTGGATTTGTT
ACTTTATCTCCTAGTTCTTTTAGACGTTGTTTAACTTTTTTGATTCCACCGATTTCTTTT
ATAATTTTATTGTTTGCTGTATTATCACTATATGTCATTGAAGCCTCAATAAGTTCTTTT
AAAGTGATATCTTTTCCTACATATTTTTCTAAAATAGGAGAATAAGCAACTATATCATCT
TTGTTAATATGTACTTTTTTATTTAACTTATTATAAGGTACTTGTTCTAACAAAATAGCA
CTATTTATCGCTTTTGAAGTCGAAGCATAGGCAAATCTCTTATCTGAATTAAATTTTACT
TCCTTACCACTTTTAGTATTTAAAGCATAAACACCAATATGAGCATTATATTTTTTTTCT
AAATCATTTAACTCTTTGGCATGTGAACTGTTTGAATTACATGCACTTAAAACTAAAGCA
ATTACAATTAAAAATATTAACTTTTTCAAAATAAACCCTCCGATATTACAGTTGTAATTT
TTATAAATCAATAATATTACAATTGTAATATTGATGTCAATTGTTTATTATAAATATTTG
AAAGAAGGTGTCAAAATGGCTAAATTACTAATAATGAGCGTAGTAAGCTTTTGTTTTATA
TTTCTATTGTTAGTATTTTTTAGGTACATATTAAAACGCTATTTTAATTATAGTTTAAAT
TATAAAGTTTGGTATCTAACTATGCTTGCTGGATTAATTCCTTTTATCCCAATTAAATTC
TCTTTTATAAAATTTAATAATGTGAATAATCAAGCGCCCACAGTTGAAAGTAAGTCACAC
GATTTGAACCATAACATAAATACCACCAAACCTATTCAAGAGTTCACAACAGATATCCAT
AAGTTTAATTGGGATTCAATTGATAATATCTGCACAGTTATTTGGATAGTTTTAGTTATT
ATTTTAAGTTTTAAATTTTTGAAAGCCTTATTATATCTTAAATATTTAAAGAAACAGTCA
CTTTATCTAAACGAAAATGAAAAAAATAAAATAGATACGATACTTTTCAACCATCAATAT
AAAAAAAATATTGTGATTCGAAAAGCAGAGGCTATTCAATCTCCAATAACTTTTTGGTAT
GGGAAATATATTATTTTGATTCCTAGTTCATATTTTAAAAGTGTAATTGATAAAAGACTA
AAATATATAATACTGCATGAATATGCTCATGCTAAAAATAGAGATACTTTACATTTAATT
ATCTTTAATATCTTCTCTATTATTATGAGTTACAATCCATTAGTACATATTGTAAAAAGA
AAGATAATTCATGACAATGAAGTAGAAGCCGATAGATTTGTCCTTAATAATATTAACAAA
AATGAATTTAAAACTTATGCGGAATCTATTATGGACTCCGTATTAAAAACCCCATTTTCC
AACAAAAATATATTAAGCCATTCATTTAATGGTAAAAAATCATTACTCAAAAGTAGATTA
ATTAATATAAAAGAAGCCGATCTGAAAAAGCAGTCAAAATTAATTCTAATTTTTATTTGT
ATTTTTACTTTTTTTATCATGATAATTCAAAGCCAGTTTTTAATGGGGCAATCCTTAACT
GATTATAATTATAAAAAGCCCTTACAAAGCGATTACCAAATTTTAGATGAAAGTAAAAAT
TTTGGTTCAAATAGTGGATCTTTCGTTATGTACAGCATGAAGAAAGACAAATACTATATT
TATAATGAAAAAGAAAGTAGAAAAAGATATTCTCCTGATTCAACTTACAAAATTTATTTA
GCACTGTTTGGACTTGACCGTCATATTATAAGTGATAAAAATTCACGTATGTCATGGAAT
CATAAACATTATCTTTTCGAGTCTTGGAATAAGGAACAAGATTTAAATACAGCAATGCAA
AATTCAGTTAATTGGTACTTCGAACGTATTAGTAATCAAATACCAAAGAACTATACTGCG
GCTCAACTCAAGCAATTAAATTATGGTAATGAAAATTTGGGAAGTTATAAAAGCTATTGG
ATGGAAGATAGTTTGAAAATATCTAATCTTGAACAAGTAATAGTTTTTAAAAATATGATG
GAACAAAATAACCATTTTAGTAAAAAAGCAAAGAATCAATTATCTTCTTCATTATTGATT
AAGAAAAATGAAAAGTATGAACTGTATGGGAAAACAGGTACAGGTATAGTAAACGGGAAG
TATAATAATGGGTGGTTTGTAGGTTACGTAATTACAAATCATGATAAGTATTATTTTGCT
ACACATTTATCAGATGGAAACCCGTCTGGGAAAAATGCTGAATTAATAAGTGAAAAAATA
TTAAAAGGAATGGGTGTTTTAAATGACCAATAAGCAAGTTGAAATATCTATGGCTGAATG
GGATGTTATGAATATAATATGGGATAAAAAATCAGTATCAGCTAATGAAATTGTAGTTGA
AATTCAAAAATATAAAGAAGTTAGTGATAAAACGATTAGAACATTAATCACAAGACTATA
TAAAAAAGAGATTATAAAACGATACAAATCAGAAAATATTTATTTTTACTCATCAAATAT
TAAAGAAGACGATATTAAAATGAAAACTGCTAAAACCTTTCTTAATAAACTGTATGGAGG
GGATATGAAAAGTTTAGTGCTGAATTTTGCGAAAAATGAAGAATTAAATAACAAAGAAAT
TGAAGAATTGCGAGACATTTTAAATGATATTAGTAAAAAGTAATTAGAGGTATGTTTCAA
ACATAATACATATGTAAACCATACTTGACTCTTATTAAATTAGTTTTGTTAATGACATTT
AAAATATATTATTAAAGATGAGAGTGTCCAGAAAATAACCATTTTCTGTACACTCTTGTT
TTTTGTCTAAATAAGTAAGTATTACATAGAATTATGTGTTCAAAAACCCAACAAAAAATC
TATGTTCACAAAAGACCTCGTAATCAAGTTATGGTACACTAAAGGTGTATATAGGAGGTC
TGTATTTTGAAAATAGGTTATGCAAGAGTTTCAACTGGATTACAAAATTTGAATTTACAG
GAGGATCGATTAAATACATATGGTTGTGAAAAGATATTTAATGACCATATGAGTGGTTCA
AAAAGTAAGCGACCTGGTTTAGATAAAGCAATTGAATTTGCGAGGTCAGGAGATACGATT
GTTGTTTGGAGATTAGATAGACTAGGACGGAACATGGAGGATTTAATCACGTTAGTTAAT
GAACTTAACGAACGAGGTGTGAGTTTTCATAGTTTAGAAGAAAATATAACGATGGATAAA
TCAAGTTCTACAGGACAATTATTATTTCATTTATTCGCAGCATTTGCAGAGTTTGAACGT
AATTTAATTTTAGAGCGATCATCAGCCGGTCGAATTGCAGCACGTGCTAGAGGCCGATAT
GGAGGTAGACCTGAAAAATTAAATAAACAAGATTTAAACTTACTTAAGACACTTTATGAT
AATGGTACGCCAATTAAAACAATTGCAGAGCAGTGGCAAGTTTCACGTACAACTATTTAT
CGTTATCTCAATAAATTAGAGGCAAAAGAGAATAAAAACAAGTAGAGCAACTAATCTAGC
TTACTATAATGAATCTACTAAATAATTTTATATATCATTAACATACAAAGACTTTGATTC
AATGTCACTCGATGTAAAAGAGACGTTCTGACAGCGTCTAAAATCTCATAATATTTTCCT
GTTATGAGATTTTAATAATAACACAAGAAAAAAGCGTACAAATTCGTACGCTTTTTTAAT
ATAATACCTGTTTCACTAATGAACGTTTTAAGTATCTTCATCATTAACTGAAACTACAGT
AATAATACTCGTCAACAATATTAGTATAGTTAAAATAGAAAGACTTAGGACTGGCATAAC
CGAACTAAAATTATATTTGAAATATAAAAGTGCTAATGAAGAGAGAAATGTAAAAATAAT
AAATACCAAAGACCATTTTTCTAATTTATTCATTGGCTTCACCTCTTTGAACTTTTATAT
AATCATAGGAGATATTTTTACTACGATTTATAAAAAATAAGAAGATAATCATTATTAAAG
AAACGATTAATATAATGTTGAATCCTATAGTATCACCTAATTCGTTTACACCTTTGCCTA
ATATCGGAGATACAAAGCTTTGTATTAATAATGAAAGAGATGCCCATATAGTAAATGAGG
TTCTGTTGCAAAGTTGAATTTATAGTATAATTTTAACAAAAAGGAGTCTTCTGTATGAAC
TATTTCAGATATAAACAATTTAACAAGGATGTTATCACTGTAGCTGTTGGCTACTATCTA
AGATATGCATTGAGTTATCGTGATATATCTGAAATATTAAGGGAACGTGGTGTAAACGTT
CATCATTCAACGGTCTACCGTTGGGTTCAAGAATATGCCCCAATTTTATATCAAATTTGG
AAGAAAAAGCATAAAAAAGCTTATTACAAATGGCGTATTGATGAGACGTACATCAAAATA
AAAGGAAAATGGAGCTATTTATATCGTGCCATTGATGCAGAGGGACATACATTAGATATT
TGGTTGCGTAAGCAACGAGATAATCATTCAGCATATGCGTTTATCAAACGTCTCATTAAA
CAATTTGGTAAACCTCAAAAGGTAATTACAGATCAGGCACCTTCAACGAAGGTAGCAATG
GTTAAAGTAATTAAAGCTTTTAAACTTAAACCTGACTGCCATTGTACATCGAAATATCTG
AATAACCTCATTGAGCAAGATCACCGTCATATTAAAGTAAGAAAGACAAGGTATCAAAGT
ATCAATACAGCAAAGAATACTTTAAAAGGTATTGAGTGTATTTACGCTCTATATAAAAAG
AACCGCAGGTCTCTTCAGATCTACGGATTTTCGCCATGCCACGAAATTAGCATCATGCTA
GCAAGTTAAGCGAACACTGACATGATAAATTAGTGGTTAGCTATATTTTTTTACTTTGCA
ACAGAACCAGCATTTGTTTTAATATTTGTTCCAAAGAACCATCATGGCTTTGACAGAGCT
CTTCTTCTATGCAAATGCTTTTAATCCGATCCACACGAAAATTCCTATATTCATTTCTTA
GCCTGCAAAACCGATTAAGTACCAGTTCTGTTCATAAAACCCCAGTGATATAGGCTCTAT
CATTCTGCTTTCCGGTTCTTGCCCTCCTGATGCAGGATATTGAATTGATATTACCCTTTT
ATTGCAGATTGCAGTCTGAATTGCTGCAATAACGTTATCCGCCAATGTATTTTTCTGTCC
AGATGTGCTGTACACGTTAATACTGTTCTCCAACTCCTGTGCATAGTTTTTTTCACCATG
CTTCAAAATAGATTTGATTTTATACATAGCTGAATCAAAATCCTTTATAAATGATTCATC
TCCATGGCAATTTAAAAATTTCCCTGCTGTAATCAATGCACCCACTTCCGCCGCTGTAAA
CATTACCGGCAGAAGTAGGAAGCCCTCTACAAGAAAATATCCTTTTCCGGCCTCAGATCC
AATTGGTATTCCGGCTTCTTCAAGTGTCCGGATATCTCTGTAAACTGTCCTTAAGCTTAT
ATTAAATCGCTGTGCAATTTCTTTGGCAGGAATTATTTTTTTGATTGCAGCTGAATAAGA
ATAGAGGTTACTCTGTTAATCCTGTTCAAATTTTATTCCTCCTCTGTGACTTCCATAAAA
AGTATATCCTATGCGTTCTTAAGCTAGCTGCTGTTAGTGCTTCTCATTGCACCCTGGTTA
TAAAAGCCATACTCACAAACCTCTTCACCAAAACTCTTTACATCTCTAATATAGAACTCT
ATCTAGCGAACTTTTAGAAAAGATATAAAACATCAGAGTATGGACAGTTGCGGATGTACT
TCAGAAAAGATTAGATGTCTAAAAAGCTTGTAGTTAAAGCTTTTTAGACATCTAAATCTA
GGTACTAAAACAATTCATCCAGTAAAATATAATATTTTATTTTCTCCCAATCAGGCTTGA
TCCCCAGTAAGTCAAAAAATAGCTCGACATACTGTTCTTCCCCGATATCCTCCCTGATCG
ACCGGACGCAGAAGGCAATGTCATACCACTTGTCCGCCCTGCCGCTTCTCCCAAGATCAA
TAAAGCCACTTACTTTGCCATCTTTCACAAAGATGTTGCTGTCTCCCAGGTCGCCGTGGG
AAAAGACAAGTTCCTCTTCGGGCTTTTCCGTCTTTAAAAAATCATACAGCTCGCGCGGAT
CTTTAAATGGAGTGTCTTCTTCCCAGTTTTCGCAATCCACATCGGCCAGATCGTTATTCA
GTAAGTAATCCAATTCGGCTAAGCGGCTGTCTAAGCTATTCGTATAGGGACAATCCGATA
TGTCGATGGAGTGAAAGAGCCTGATGCACTCCGCATACAGCTCGATAATCTTTTCAGGGC
TTTGTTCATCTTCATACTCTTCCGAGCAAAGGACGCCATCGGCCTCACTCATGAGCAGAT
TGCTCCAGCCATCATGCCGTTCAAAGTGCAGGACCTTTGGAACAGGCAGCTTTCCTTCCA
GCCATAGCATCATGTCCTTTTCCCGTTCCACATCATAGGTGGTCCCTTTATACCGGCTGT
CCGTCATTTTTAAATATAGGTTTTCATTTTCTCCCACCAGCTTATATACCTTAGCAGGAG
ACATTCCTTCCGTATCTTTTACGCAGCGGTATTTTTCGATCAGTTTTTTCAATTCCGGTG
ATATTCTCATTTTAGCCATTTATTATTTCCTTCCTCTTTTCTACAGTATTTAAAGATACC
CCAAGAAGCTAATTATAACAAGACGAACTCCAATTCACTGTTCCTTGCATTCTAAAACCT
TAAATACCAGAAAACAGCTTTTTCAAAGTTGGCGTATAACATAGTATCGACGGAGCCGAT
TTTGAAACCACAATTATGATAGAATTTACAAGCTATAAGGTTATTGTCCTGGGTTTCAAG
CATTAGTCCATGCAAGTTTTTATGCTTTGCCCATTCTATAGATATATTGATAAGCGCGCT
GCCTATGCCTTGCCCCCTGAAATCCTTACATACGGCGATATCTTCTATATAAGCGTACCG
GTTCCAATTTTTTCGCAGTTTAACTTTTCCGACGCATTTATCGTCTTGGTAGTAAAGATA
TATTATCTTATCAGTATTGTCAATATATTCAAGGCAATCTGCCTCCTCATCCTCTTCATC
CTCTTCGTCTTGGTAGCTTTTTAAATATGGCGCTTCATAGAGTAATTCTGTAAAGGTCCA
ATTCTCGTTTTCATACCTCGGTATAATCTTACCTATCACCTCAAATGGTTCGCTGGGTTT
ATCGATATCTTTCAGGTGCCCTGCTTTCATTTCTGTAATCACTGTTCCCGCCTCTCTTCT
ATATCAGCGGCATATGTGCTATCCAGGCAGCCGGTTTTACCAGTGTATTTTTTATACATG
TCCCTGGTATATTTTGTTATATTCCTATCATACTCCGGATAGGCATAATGAAGCCTTTCC
GCCACCTCACCGGATACCGCCCTGAACAATTGATGGCATAGAAATAATGCTTCCCATATG
TTTTCATAGGAATCCATCCGGTAGGTGGACAAAAGTTTCTCCCACAAATCCTCGGATATA
TACCTTTCAATAAACTTATAGTTCTTGCCTACACTTCATTTAAAGCCTGTTTCGATGCCG
ACCTTCCATGATATCATTCTCAGCAGCTCATGGCGAACAATCTGATTAAAATGATCAATA
GCAAATAAAATTTCCTTACGGCACAATCCTTTAATAACATAAGGTGTTACATTCCAAAAT
TCATTGCAGCAATCATCATACTCCCTTGCGCTTGGCTTTCTTACATGATAATCTATATCA
GTCGGAACTATGTCCCTTTTAATTCTACAATCTTTATCAATTAGAACCTTTATTAATTTA
TCGCCCTTTAGGTAATTATCTAACTCTTCCAAGGGCAATAAGGTAAGATCAATTTTATTG
TAATCATCAAATAGCTATAATAGATTTAGAGGTAAAGAAATTAAATACATTGAAGAGCAG
AAAGATTTTACAAAAGAGTATTTTAATAAAAATGATGGTTCTGTTGCAAAGTAAAAAATA
TAGCTAATCACTAATATATCATGTCAGTGTTCGTTTAACTTGCTAGCATGATGCTAATTT
CGTGGCATGGCGAAAATCCGTAGATCTGAAGAGACCTGCGGTTCTTTTTATATAGAGCGT
AAATACACTCAATACCTTTTAAAGTATTCTTTGCTGTATTGATACTTTGATACCTTGTCT
TTCTTACTTTAATATGACGGTGATCTTGCTCAATGAGGTTATTCAGATATTTCGATGTAC
AATGGCAGTCAGGTTTAAGTTTAAAAGCTTTAATTACTTTAACCATTGCTACCTTCGTTG
AAGGTGCCTGATCTGTAATTACCTTTTGAGGTTTACCAAATTGTTTAATGAGACGTTTGA
TAAACGCATATGCTGAATGATTATCTCGTTGCTTACGCAACCAAATATCTAATGTATGTC
CCTCTGTATCAATGGCACGATATAAATAGCTCCATTTTCCTTTTATTTTGATATACGTCT
CATCAATACGCCATTTGTAATAAGCTTTTTTATGCTTTTTCTTCCAAATTTGATATAAAA
TTGGGGCATATTCTTGAACCCAACGGTAGATCGTTGAATGATGAACGTTTACACCACGTT
CTCTTAATATTTCAGATATATCACGATAGCTCAATGCATATCTTAGATAGTAGCCAACGG
CTACAGTGATAACATCCTTGTTAAATTGTTTATATCTGAAATAGTTCATACAGAAGACTC
CTTTTTGTTAAAATTATATTATAAATTCAACTTTGCAACAGAACCTCCTAACTGTATTAC
CACCTTAAAAGTAGTTGCAGACGCACTTCCTAAATCGTCAGCAGTGTTTAACCACATATC
ATCAACAATAATCATATGACCTGTTGATGATACTGGAGCAAATTCTGTCAACCCTTCAAC
TACACCTAAAATAAATGCTTTAATCTGCTCTATAAAACCCATTTTTCTCCTCCTTTTAAC
TTATATCAGTTTTTTTAAAGTATGAGAATAATATAATTACACTGAATATAGATGTAACAA
TTATGATAATTAAAGATAATAGAAATGGATAAGTATTAGGTAATGTTCCTCTAGATATGT
CTCCAACTGCAGCCCAAGGAAATAATCCTCTATGTTCAGAATTAGCAGTCATTAAATTTA
TCAAAGTAATTATTATGGTTAAAACAATTGTGGGAACATAATTTTTAAAATATATCGACA
AAATAATTATTGGTGGAGATAATATCCATAATAACACTCCGCCAATAACAAATGTAAAGA
ATGAATCAATTATTAAACTCTGGCTTAACCCTTGAAAATGCAATAGCATACCTAGCATTA
AAGTTAGCAACCATGCAATAACAGATAGTGTTTGAATCCACAAGAATAATAATATTATTT
TACTTACTAAAAAACTTTCTCTAGATATAGGTATAATTAATAAGTTTTTTAAAGTATCTT
CTATATATTCTCTTCCAAACAAATAGGCTATTATAACCCCATATAGAGGAGGTCCAATAA
TTAGCATATGATATAAACTGACTTCTTCAAATAACTGTTTAAATACAATATTAGGAGTCG
GTACTTTCGTCCGCATACTAATAAAAGAAGCTACAACCACCATAAAAGGTGCTACGCATG
TACCTAAAATACTTATTAGAAACATATATGATCTTTTTAACTTAATAAATTCTGTACGGA
GTAGATTATCCAATTGTGCCACCTCCTACTAAGTCTTCGAAATAAGTTTCTAGATTATCT
TCTATCACTCTCATCTGGAAAACATCAATATTGTTTAATACTAATAATCTATTAATTTCT
TGTTGTCTATCAATATGTGAATAAATTTTAAATTCGCCATTTTCTTTAATTTTATAGTCA
TAAATTCCGAAGTTAGTTTCCAACAAACATGCAACTTTTTCTTCATCTGATACTGATATA
CTTATAAATTGTCTGTTCTTTTTTTTTAAATCTTCATACATAATTTCTTCTAACAAAACT
CCGTTATGAATAATACCCACCTTGTCTACTAACTGCTCTATTTCTGACAATATATGACTT
GAAATTAAAATGGTTATATTTCTAGATTGAGCCAGATCCTTAATCAACTTTCTAATTTCT
TTTATGCCAATAGGATCTAATCCATTCGTCGGCTCATCAAGTATCAATAATTCGGGATTG
TGCAATAAAGCTCTCGCAATCCCTAAACGTTGCTTCATACCTAAAGAATAATTTTTAAAC
AATTTTACTTTTTCAGAAGCTAGTCCTACTATTTCTAACACTTCTTCAATTGCATTTTCT
TTTTGTATACCTAATATTTTAGCATTTATAGTTAAGTTCTCTTTAGCTGTCAAATTACTA
TAAAAACCTGGCGTTTCAACCATAGCACCAATATTTTTTAAAATTTCAGTTTTATTACTT
TCGAACTCTTTTTCAAATATTTTAATATTACCTTTCGTAGGTTTAATTAAGCCTAAAAGC
ATTCTTATAGTAGTTGTTTTGCCTGCACCATTTCTTCCTAAAAAACCATAAATTTGTCCA
CTTTCAACAGTTATACTCAAATTATTAACTGCTATCTGACTTCCATATTGCTTTGTTAAG
TTATTTATTTCAATTATATTATTCAAATTTTTCACCTCTGGCACCTTTCTTAGTTTGTTG
TTACCTTTATCTTACGCGCGATTAGAAAAGGCTGCCTTTATCTATTCTTACAAAAACAGC
CGCTAATCTTACAAAAATGAAAGATTGGAGTTATTTAAATTGAATGGTGAATATTGAACC
ATCGTTTAATGTAGATGTAGCACTTACTTTATGGCCTAAGCGCTTTGAGATTGTGCTGAC
AATATATAAACCAATACCGCTTGATTTCTCACTTATTCTACCGTTATAGCCCGAGAAACC
TTTATCAAAGATTTTCGGTAAATCACTCGCATTAATGCCGATACCGTTATCTCGGATTGA
TAATTTCTTTGTATTTTCGTCAAACGTAATCCACACATCTTTGCCACGTGCATATTTTAA
TGCATTGTTTAATATTTGCTCAATCATAATTGATGCCCATTTGGCATCTGTTAATATAAC
CGCTTCACTTTTCTCATAATGCAACTTTGTTTGATGATGAATAAACTGTATCGCATAACG
TTTAATCAGTGGTCGAATTAATTCATCTACACTCACTTCCATAAAGACCATGTATGTCTT
TTGGTTCATGAGTTTCAAATAGTTCAGTGCAAGATTCGTGTAATTATCAATTTGTAAGAC
TTCATTACGCACGTTAGAAATCACGTGTTCATCAGGATCTTCAAGCAGTAACTTTGATGC
TGTAATCGGTGTCTTGATTTGATGCACCCACATTAAAAAATATGACTCTAACTCACTTTG
GTAGTTAATAAAGTCATTACGAAGTTTATGGTTTTCGATTCTTAAATCTTCGTTCTGTTC
CTGTAGTGTTTATTCTTTTTTAAAGTTCATGTAATGGATACCCCAGTAAATCATTGAAAC
AAACAATACAATACCTAGACCAATCATATATGCTTGCATCGGCACATTATACATGAATAA
TATAAAGTAGAATAAAGCACAAGTAAGGATGACAATATAAATTTCACGTTGGATTGATTT
CAAGAAATTCATACGTCACCTACACGATATCCGACATTTTTCTTCGTTTCGATAAAATCT
GTAAGTCCTAGTTTTTGTAGCTTTTTGCGTAAACGTGTAATGTTGACAGCAAGCGTATTG
TCATCAATGAAGTGTTCTGATTCCCAGCATTTTTCGATTAACGCATTACGACTGACGAAT
TTGCCCTTGTTCTGGAATAAGCTATGCATGATTTGCAATTCAGTGTGTGTCAGGTCTATG
GTTTCTTCATTAAATTTAAGCTTTGCTGCATCAAGTAGTAACTCGCAATCATCTACTGTT
AAATTATTAACTTGAGTGGTGAAATCATACGTGCGGCGTAATAGTGCTTGAATCTTAGTA
ATTGTAACAGTCATATTAAATGGCTGGTTCTGTTGCAAAGTAAAAAATATAGCTAATCAC
TAATATATCATGTCAGTGTTCGTTTAACTTGCTAGCATGATGCTAATTTCGTGGCATGGG
GAAAATCCGTAGATCTGAAGAGACCTACGGTTCTTTTTATATAGAGCGTAAATACATTCA
ATACCTTTTAAAGTATTCTTTGCCGTATTGATACTTTGATATCTTGTCTTTCTTACTTTA
ATATGACGGTGATCTTGCTCAATGAGGTTATTCAGATATTTCGATGTACAATGACAGTCA
GGTTTAAGTTTAAAAGCTTTAATTATTTTAGCCATTGCTGCCTTCGTTGAAGGTGCCTGA
TCTGTAACTACCTTTTGAGGCTTACCAAATTGTTTAATGAGACGTTTGATAAACGCATAT
GCTGAATGATTATCTCGTTGCTTACGCAACCAAATATCTAATGTATGTCCCTCTGTATCA
ATGGCACGATATAAATAGCTCCATTTTCCTTTTATTTTGATATACGTCTCATCAATACGC
CATTTGTAATAAGCTTTTTTATGCTTTTTCTTCCAAATTTGATATAAAATTGGGGCATAT
TCTTGAACCCAACGGTAGATCGTTGAATGATGAACGTTTACACCACGTTCTCTTAATATT
TCAGATATATCACGATAGCTCAATGCATATCTTAGATAGTAGCCAACGGCTACAGTGATA
ACATCCTTGTTAAATTGTTTATATCTGAAATAGTTCATACAGAAGACTCCTTTTTGTTAA
AATTATATTATAAATTCAACTTTGCAACAGAACCGTATTTTATGAGTACACTCTAAATTA
AGGAGATGTATAATCAATCTAAAATTGTATTTTTATACTTTTGTTATATAATCTTTCTAC
TTAGAGATATATTGTAAAAAAACCAACAAAATGTTATATTAACATTACTATTTTATCGAT
GAAGGAGGATTAAAATGACAGCTTCTATGAGACTCAAATAAACCTTTTTGAATACAAAAC
TAAATTAATTCAAAAAGGCTTGTCCGCAATACACACTCATAGGATGACTTATGTCATTTT
TTATCCTTCGATAGGAATAATAAACGCTTTCAAATACTAAAACATCATAATAAATTTTTA
AGTGTTTGAAAGTGTAATGTGAATGAGACGGGAGTAGCCTGTCTCATTTTTTTGCGTACA
CGTCCTTTAAATATACAAGGAGTGTATAAATATGGAACAATATACAATTAAATTTAACCA
AATCAATCATAAATTGACAGATTTACGATCACTTAACATCGGTCATCTTTACGCTTACCA
ATTTGAAAAAATAGCACTTATTGGGGGTAATGGTACTGGCAAAACCACATTACTAAATAT
GATTGCTCAAAAAACAAAACCAGAATCTGGAACAGTTGAAACGGTTGGCGAAATTCAATA
TTTTGAACAGCTTAACATGGATGTGGAAAATGATTTTAACACGTTAGACGGTAGTTTAAT
GAGTGAACTCCATATACCTATGCATACAACCGACAGTATGAGTGGTGGTGAAAAAGCAAA
ATATAAATTAGCTAATGTCATATCAAATTATAGTCCGATATTACTTTTAGATGAACCTAC
AAATCACTTGGATAAAATTGGTAAAGATTATCTGAAAAATATTTTAAAATATTACTATGG
TACTTTAATTATAGTAAGTCATGATAGAGCACTTATAGACCAAATTGCTGACACAATTTG
GGATATACAAGAAGATGGCACAATAAGAGTGTTTAAAGGTAATTACACACAGTATCAAAA
TCAATATGAACAAGAACAGTTAGAACAACAACGTCAATATGAACAGTATATAAGTGAAAA
ACAAAGATTGTCCCAAGCCAGTAAAGCTAAACGAAATCAAGCGCAACAAATGGCACAAGC
ATCATCAAAACAAAAAAACAAAAGTATAGCACCAGATCGTTTAAGTGCATCAAAACAAAA
AGGCACGGTTGAGAAGGCTGCTCAAAAACAAGCTAAGCATATTGAAAAAAGAATGGAACA
TTTGGAAGAAGTTGAAAAACCACAAAGTTATCATGAATTCAATTTCCCACAAAATAAAAT
TTATGATATCCATAATAATTATCCAATCATTGCACAAAATCTAACATTGGTTAAAGGAAG
TCAAAAACTGCTAACACAAGTACGATTCCAAATACCATATGGCAAAAATATAGCGCTCGT
AGGTGCAAATGGTGTAGGTAAGACAACTTTACTTGAAGCTATTTACCACCAAATAGAGGG
AATTGATTGTTCTCCTAAAGTGCAAATGGCATACTATCGTCAACTTGCTTATGAAGACAT
GCGTGACGTTTCATTATTGCAATATTTAATGGATGAAACGGATTCATCAGAATCATTCAG
TAGAGCTATTTTAAATAACTTGGGTTTAAATGAAGCACTTGATCGTTCTTGTAATGTTTT
GAGTGGTGGGGAAAGAACGAAATTATCGTTAGCAGTATTATTTTCAACGAAAGCGAATAT
GTTAATTTTGGATGAACCAACTAATTTTTTAGATATTAAAACATTAGAAGCATTAGAAAT
GTTTATGAATAAATATCCTGGAATCATTTTGTTTACATCACATGATACAAGGTTTGTTAA
ACATGTATCAGATAAAAAATGGGAATTAACAGGACAATCTCTTCATGATATAACTTAAAA
ACTATACACTAATTTATATTGAATATTAGGTTCATTTATATCAATATAAAAAATACGTTC
ACAAGAAAAATATAATAGAAATAAGGATCCAATAAAATGACTCGACATAATGAAATTATT
AAATGTGCAGAAAAATATCAATTACACATCCAACCTCAAACAATCTCATTGAATGAATCG
GGACTTGATTTTCAAGTTGCATTTGGAAAAGATAAACATGGAGTAGAATGGGTTTTGAGA
CTACCAAGAAGACCTGACGTTTATAAACGAACAAAACCCGAAAAACAAACGGTAGACTTC
TTACAGAAGAATGTTTCATTTGAAATACCGAAGTGGAAAGTACATGCAAAAGACCTTATT
GCTTACCCAAAACTTACAGGTAAACCCGCAGCCACAATAGATCCAGAAATACAAAATTAT
GTATGGGAAATTGAACACAAACCATTACCAGAAAACTTTATTAACACATTAGCTGAAACA
CTCGTAGATTTACACAACATACCAGAAGAAAACATTAACGTTCAGCATATAAATATCAAA
ACCATACAAGAAATAAAAAATGACTTTCAAAGAAGAATGAATAAAGTTAAAGAAACTTAT
GGCGTATCAGATGAATTATGGAACAGATGGAAACAATGGTTAGAAAACGACGAACTATGG
CCTCGACATGCGACCATGATACATGGGGACTTACATCCAGGACATATAATGGTAGATAAC
CAAGCAAACGTCACAGGTCTCATAGACTGGACTGAAGCAACCCACTCCGACCCATCAATG
GACTTTATAGGACACCATCGTGTATTCGACGACGAAGGATTAGAGCAACTTATAACAGCA
TACGGTAAAGCTGGAGGTGAAATATGGCCACGAATGAAAGAGCATATAATAGAACTCAAT
GCAGTATTCCCAATGTTTATCGCTGAGTTTGCTATGGAATCAGGAGAATCGGCGTATGAA
ACGATGGCATTGAAAGAGTTAGGTATGAAAGAGTAGAACTTATATTAAAAGAGGCCCATT
TTAAAGACGAAGGCAATCCTGATGAAATTTTAAAACTGCGTTTAATTAGTGATGGTCTTT
GGTTTTCTATAATGTATTAAATATCTGGACATGGAACAAATGCAACAAATGGAAAGAATC
GTTTTCGAAATTTCTAACTCCTTAAATCAGGAGGATAAATAAACGGTCATTTTCATTGAA
AGCACTTATATAAATTTCATCAATTTTAATACCTACCGTAAATACATTTCATAAGTATTA
AACAGATGATTAAAATTTTTAGTTAATTTAAATATTTATGATAGAGATGACCTTCAAATG
AACGGTTCTGTTACAAAGAAAAAATCTATATTTATTTTTAGTAAGTTTTAATTATAGATA
TGTACACTTTGAGTACACCCTAATCATACAAAGAGAGTTATTGAATTTATAATAACTTAA
ACGTATGATTAGGGTGTATATTAATTGTGGAGTGAAAATGAATGATTATAGGTTATGCAA
GAGTATCTTCGGTAGATCAGAATTTAGAGAGACAGCTAGATAATTTGAAAACATTTGGCG
TAGAGAAAATATTTACAGAGAAACAATCGGGAAAGTCAGTAGAAAATAGACCCGTATTTC
AAGAAGCACTTAACTTTGTGAGAATGGGCGATAGATTTGTAGTAGAATCGATTGATCGCT
TAGGTCGTAATTATGATGAAGTGATTAACACAGTTAATTATTTAAAGGATAAAGAAGTTC
AATTGATGATTACTAGTTTACCTATGATGAATGAAGTGATTGGTAATCCACTATTAGATA
AATTTATGAAAGATTTAATCGTTCAAATCTTAGCAATGGTTTCAGAACAAGAACGAAATG
AAAGTAAACGTAGACAAGCACAAGGTATTCAAGTTGCGAAAGAAAAAGGTGTGTATAAAG
GACGCCCTTTACTATATTCACCTAATGCTAAAGATCCTCAAAAACGTATTATCTACCATC
GTGTTGTTGAAATGTTAGAAGAAGGCAAAGCAATTAGTAAGATTGCGAAAGAGGTTAATA
TCACAAGACAGACAGTTTATAGAATTAAAAATGGTAAGGGATTATCTTGATAAATGGATT
GTTAATGCAAATGAGATCTTCTCACAGCGTCCTAAATTATATGTTATTCATCTATTATGA
GATTCTAATAATAAGACAAGAAAAGAGAGTGCGAATTCGCACTCTCCTTTTGTGTAGTAC
TATTGAAATTTTGTCTTAAAAACGAACGTAATTTAGAAATAATATTTATTGGTATTTCAA
GAATATATATAATTATTTACTAAGTCCATTTAAAAAAATTTGAGAGAACTTGTTCATAAG
TTTAATTCTTTCATTAATATTTTGTTCATGTGTAAAGGTAACAATTCCATTAACAGCGTT
TGCTGCTATTTTACTAACAGCATTAACATCATTAATACACCATTCGCCATTTAAATTACC
CTCCTTAAAAATTACATGATAAGCATCTATATATTTGTTTTCTAATTTATTCATTTTTTC
ATTAATGCTATTAGTTTTATAATATTCAGTGCAAAATTCAATTATTGCGTTTTGAAGTGG
ATAATAGTATTCGGTTGTTAAAGATAGTTCATTATATAAATAAAATTTTTCTCTATTAGT
TTTACATTTGATTTGTTCCTTTTTCCACTGTTCTTGCCATTTAGATTCTTCTATATTTAA
AATTTCTAAAAATAGATTTTCTTTTGTTTTAAAGTGATAATAAAGATTCCCTTTACTACT
TTCTGATAATTTAACAATTTCTCCAGTAGTAGTGGCATTATATCCATTTTTTATAAATAA
TTCCTTTGCGACACCTAGTATTTTATCTTTCAAGTTCATCACGCCTTTAATGAGTATTAA
GTACTATCAATGATAGCACAAAAAATTCAAAGAATAATTGTATAACACAATACAGCCATT
TAAATTTCGCAAGATTTTTTGTTGTAATATGTAAAAAAATAGATTACAATCCTTATAGAC
CGATCGCACGGTCTATAAGGATTGGAGGGAACTTAAATGATTTCATTTTTTACAAAAACT
ACTGATATGATGACATCAAAAAAAAGATGGACTGCACTAGTAGTATTAGCTGTTAGTTTG
TTTGTTGTTACAATGGATATGACAATATTAATTATGGCTTTACCGGAATTAGTAAGAGAG
TTAGAGCCTTCTGGTACCCAACAGTTATGGATAGTTGATATATACTCTCTTGTTTTAGCT
GGCTTTATAATTCCATTGAGTGCCTTTGCTGATAAATGGGGAAGAAAAAAAGCATTATTA
ACTGGATTTGCTTTATTTGGCCTCGTTTCATTAGCTATATTTTTCGCAGAAAGTGCAGAG
TTCGTAATAGCTATTCGATTTTTACTTGGTATTGCAGGTGCTTTAATAATGCCAACTACT
CTTTCAATGATAAGAGTAATTTTTGAAAACCCTAAAGAAAGGGCCACTGCATTAGCTGTA
TGGTCAATCGCTTCATCGATAGGTGCTGTTTTTGGACCAATTATCGGAGGAGCTTTACTT
GAGCAATTTTCATGGCACTCGGCATTTTTAATTAATGTACCGTTTGCGATAATAGCAGTT
GTAGCAGGTTTATTTTTATTACCAGAGTCTAAGTTATCAAAAGAAAAGTCTCACTCGTGG
GATATTCCTTCTACAATTTTATCAATTGCAGGCATGATTGGACTGGTATGGAGTATCAAA
GAATTTTCAAAAGAAGGACTAGCAGATATTATTCCATGGGTTGTAATAGTATTAGCAATT
ACCATGATAGTGATATTTGTTAAACGTAATTTATCAAGTTCTGATCCAATGTTAGACGTA
AGACTTTTTAAAAAGAGATCATTTTCAGCTGGTACAATTGCTGCATTTATGACAATGTTT
GCAATGGCATCTGTTTTGTTATTAGCTTCACAATGGTTACAGGTTGTGGAAGAACTTTCT
CCTTTTAAAGCTGGCTTATACCTATTACCTATGGCAATAGGAGATATGGTGTTTGCACCA
ATTGCACCCGGATTAGCGGCGCGATTTGGACCGAAAATAGTGTTACCTTCCGGAATTGGA
ATTGCAGCCATTGGCATGTTTATTATGTATTTCTTTGGTCATCCATTATCATATTCTACA
ATGGCTTTAGCATTAATTTTAGTTGGAGCTGGTATGGCTTCACTAGCAGTTGCATCTGCT
CTAATAATGTTAGAAACACCTACATCAAAAGCAGGTAATGCAGCTGCTGTTGAAGAGTCT
ATGTATGACCTTGGAAATGTTTTTGGTGTAGCAGTACTTGGTAGCCTATCTTCTATGCTT
TATCGTGTATTTTTAGATATTTCATCTTTTTCATCAAAAGGTATAGTTGGAGATTTAGCT
CATGTAGCTGAAGAATCTGTAGTGGGCGCTGTCGAAGTAGCTAAAGCTACGGGGATAAAA
CAGCTTGCAAACGAGGCTGTAACATCATTTAATGATGCTTTTGTAGCAACTGCTTTAGTA
GGTGGGATTATCATGATTATCATTTCAATAGTTGTCTATTTGTTAATTCCCAAATCACTT
GATATAACTAAACAAAAATAGTACTAAACATATATTTTTAGATATTGTAGATTAGTTTAT
TTTTAAAATTAGTAATAGTTAAAAAGTAGAACCATTAATTTTAAATGGTTCTACTTTTTT
ATTATTAAGTAAAATTATAAAAGACAA---------------------------------
------------------------------------------------------------
------------------------------------------------------------
------------------------------------------------------------
------------------------------------------------------------
------------------------------------------------------------
------------------------------------------------------------
------------------------------------------------------------
------------------------------------------------------------
------------------------------------------------------------
------------------------------------------------------------
------------------------------------------------------------
------------------------------------------------------------
------------------------------------------------------------
---------------------------------------------------------TTT
CTTAAATTAATAATATGATATACCTATATCTAATAATTTATTAGTATTAATAAACCTTGA
AAGGATGATTAACTGATGAATAGAGCAGATATTTTTAAAATATTTGATGTAGAACTTAAT
ATAACTATATTTTTAGGAGCACTAGTAGCAACTTTCATCTATTTTATAAGTTACATGAAC
AATGTAAATGAATTAATTACATTATGCTTAACATTAGCTTTTCCTGCATATTTATTAAAA
ATTAGCAGATCGTTCGAGGTTATTTTATTAGAGGAAAAAATAAAAAATAGTAAAATCAAA
ATCTGTGACAAAGATAGAATTGAACGAGAGATACTGGTGAAAAAGAACCTAATAGATGAA
CTATTGTTTCCTAATAGAGTTATTAAAAAATATACACTGACAATTTTAATTTACAGTATA
GGTATTATTATTCTTTTACTACTTTGTAATATGTTAAGTTATGGAATTGGTGAAAATGTC
AATTTTATCTGGAGATTACTAGCTTGTTATGTAACGAGTGTCACAGTGATTATAGTTGCC
TTGATTATAATGATAATGATATTTGATCTTATAATTGGATTACTATTAAATTTTCAAATA
TTTTTAAAAAATAAAAAGTATGATGACTTTTTATAATTATTCGATTTATATAATGAAAAA
TTAAATGATTAAACATAGAAACCTCAAAACAAACCATATTTAATAGAGTTTATGGCGCCT
TATACAAATAAAGGCTATGCTGTTAAAGAATTATGTAGCTATCTTCAGATTAATATGGAT
GATGTTTATACTATTGGCGATAGAAAATTGATTTACCTATGTTTAATACCCTAGATAATT
CTTCTGATAATTTAGTTTTTGTTAGAGTTTAACATAACTGATGATTACCAGAAGTTCTCA
CTATATAAAAGACACTAAAATTTTATAACTTTTAGTGCCTAATCAATTATTTTAGCTACC
AAACAAACGACTCCAAAACCCCTTTTTAGGTTCCGTTTCTTCACTCTTTTCTTCTATATC
ACTATCATTGTCATTTAGATTAGCTGGAACGTCTTCTTTTTTTGCTTCTTCACCTTGTGT
ACTTTCGTCGCTTTGACTTCCAGATATATCCTTATATTGAATCTCTGTTTCTTTAGTTTC
TTCCTGATCTCTGTTAATATTTACAGGATTAGTAGTATATGTTTTTTCTTGTGCATCAAC
GTTTTGTCTAGTGTTAGTAGATGTATCAAAGGGATAATTAAGGTGTTTTTCTTTTTCTAA
TTGATTTTCTAATTTTTGAATCTTTTTATTACTCTCTAATGCCAGAACTTGCTGATTTTC
AAGCAATTTTGATCTTTCTTGCAACTCTTTTCTGTAAAATTCAATTGTTGTTTCATGACG
ACTTTCTTGTTTTTCAATTTGATTATTTAAAGTATCAATCTGATTTTTAAGGATTTCTAC
TATTTGAGCATCGCTTTTCGATTCAAAATTAATATTATCCGACCCTTTTTTTTGTTTGTC
TTCAGTAGTACTTTCAAAACCATATTTCTTTTTATTTTCATTTACTCTTTGAATGATTTT
TTCTATATCGGTATCTTCTTTAATAAACGAAGTGTTTTCCTGTTTTATTGTCTCTATATT
CAATCGCTTAATATTATTAAAAATCGTTTGCTTACTAACCCCTAATTCTTCACTCAACTT
TTTCACACTTTTCATATCATCAACCCTTTATAAAATGTTTATAAACCCTTGATAAAATAT
TATAAGCTTATAATGCTTAATAATAAAGTGATTAATAAATAAAAATAAACATCCATCAAC
CTTTTTATCAAGGGTTTATGAAAGGTTTATGATATTTATCAAGGGTTTATAAACCCTTGA
TAAAGCTATATTTTCCCTTTTATAAGTTT
>>ST8-MRSA-IVa+ACME (PVL+)_Vilnius-99207 [location=plasmid]
ATTTAAAGTGCTATAATAAACTTAATATAACAAAAACCCCAACTACTGGTAATAGTCGGG
GTTTGGTAATAAAACGTTTAGAAACTGTTTATTTATATAATTTTCGATACTTGTATTATA
TAATGAATAATATCTTAGTGCAAGCACCTAAATCATTAAATAAATGTAAAGCTAAATAAA
AACGTTTTATTACCTCTTACCAAACTAAAATATGGAAAGAGGTTTTTTGTCATGCAAAAT
CAATATTTTACAGTGCAAGAAAATTACAAAGAAAGATTTTATCAAATCCCTAAAGTATTC
TTTACCAGTGAAAATTATAAAAATCTAACTAATGATATGAAAATAGCCTATGCTATCTTA
CGTGATCGCTTAAATTTATCTATTAAAAATAGCTGGGTTGATGAAGATGGTAACATTTAC
TTTGTTTATTCAAATGAAAAGCTAATGGAAATCTTAAATTGTAAAAAAGAAAAGTTAACA
AAAATAAAAAAAGGGTTAGAAAACGATGGTCTACTCATTCAAAAACGACGTGGTTTAAAT
AAACCAAATATTCTATATTTAATGAAACCTATTGTCACAGAACGTGATATTTACAAAATA
GAAAAAGAAGAAAACGATGTTGAACCTTACGGCGAGAAGGAAGTTCGAAAATCGAACGTC
CAGAAGTTCGAAAATCGAACGTCCAGAAGTTCGAAAATCGAACGTCCAGAAGTTCGAAAA
TCGAACACTAATGATACTAACTTTAATGACATTGACTTTAATGATACTGAGAATAATGAT
ATGAATGACTTGAATGATATAAAGTACAAAAATGAAATTAGTAATCATTCAAATCATTCA
AATCAATTTACACATAATTTTGATGATAAAGAAATGCTATTGCAAGAATTCCCAGAACAA
CTAACTAATTATTTATTAAAATATGATTATAGAGATTTAGAAATCATAAAGGCTGTTATT
CTTAAAGCAAAAAAATCATTTAATTCAAGGCATGAAGATATGCATTACATGTTAGAGGAC
ATTGAGGATGAAATATTAACTTCTTTAAAAAGACTTAAAAAAGCTATACATGATAGGGGA
GTTAAAGGCCAAAAGGAAACAATCAAGTCAATGCAAGCTTATTTAATGCAAACAATTCTA
ACTGAACTTGAAGAAACACATGCCCTTTATATGCGCCGTAAAAACATGAAACAATATAAT
ATCTTTAATCAATAATTCAAATGATTTTATAACACTCGAAGAGACATCAAAATATTCCGT
TAAATCATCTGACTTTTTAACTGATGACGACGAAAAAAATCAAGAAATTGTAAGTGATTT
AGAAAAAGGTTTGTATCGAAAACGTATGTTAAGTTATGGTGGATTGCTTAAACAAAAGCA
TAAAATTTTAAACTTAGACGATGCCGAAGATGGTAATTTGATTAATACAAGTGATGAAGA
TAAAACGACAGACGAAGAAAAAAAGCACATTCAATTACCGCAATTTGGAATTTCGAAAAG
CAAAATTATTATTTAAGACATTAGTGATAACTGATGTCTTTTTTTATTGTTTTTCTGTAA
AAAAGTGCTGTCTTATTTTTGTGACAAATGCTGTATGTAGTGTCACAAAAGTGTGACACT
ACAGCTTTGTATGATATCACTTTAAAATAACTTAAAACCCTTGGAATGTCTGGCCTTGCC
AGATCTATCATTTTTGAATGATAGCAAATTTCCCTTATGCTCTTACGGAGATTTTAGAGT
TAAATTAAAATTTCTAAGTTTTTGATAAGAAAAGCCCTGCAGGAATTTAGAAAAACATGG
GGAAGTTTTAAAGTATTTTATGCTAATTTTTAAATTTGCATGTAAATGGGCAGTATCTAA
AAAATTAGTCACTGATTTTGCTGAAATTTTTGTTTGTGAAATTAGCATATATTTATTTGG
CTCATATTTGCGTTTTAAGAGACTGTATAGATTTTTAAGTACAAAACCTATATGATTTGC
CTCTAAGTCTTCAAAATGCCTCTTAAAATCCAAAATAAAAGTGTTTAATATTGTAATAAG
GATTGCTATTTTTATAAAAGGAGAGATATCATGAAGATTAAAACTTTCGCTACTTTTACT
CATCGTCAATTAGATAAACAAGTTAATAGGTTTTTAAAGAATGATATTCATGTATTAGAA
ATTCAAACACACAGTAATTGGTTATATATTTCAGCTATTGTTTTTTATGAGGATAAATAA
GGAACATCGTATTTATGCCGAAAAAATTTATTGATGTTGAGAAGAACCCTTAACTAAACT
TGCAGACGAATGTCGGCATAGCGTGAGCTATTAAGCCGACCATTCGACAAGTTTTGGGAT
TGTTAAGGGTTCCGAGGCTCAACGTCAATAAAACAATTGGAATAAAATCAACCTACAGAG
CATCCAGCTGCAAATGCAGTTCCGCAAACTGCTTCACATACACCGCCGGCTATTGGATTT
ACGATTGCCCATACTCCACAGTAGTGAGCACATGCATAAAGTCCAGCCATACTACAAGCG
AATGCTTTGCCGTTCCATTTGAATCCTGCATATGTTACCGGTCTGTTTTTATCAACTTTT
TCAGCCTTATATTCAACGTAATTTTTGTTAATAAGTATTTTTCCCTCTTTGTTTTCAGTC
ATACTTCTTTTTTCGGCAATGAATTTTGTGATTTTTTTGTTGTAGTTATCATATATTGTT
TCAGAAACTACAATTTCTTTTGTTTTTTCATTTTTATAAGCGTTATTAGCTATGTAGCCA
TATGCATTTTTATCATTTGCTTCTGTAGCTAGATATTTTAATTTAGAATTTTTGTCTTCT
AGCTTTATTTTTTTAAATCCTTCTTTTTTCATTTGCTTTTCGAATTTTTGCATATCTTCA
TTTTTATTTTGCAATTGTTCTAGAAAACTTATTTCTTTCTTGGTCATTTGTGATACTTCG
ATGTTTTTGCTTTTCAATTTTTCTTTTTGATTTTCTAGTAAAGAACTTTTTTGTTCTTCA
TTTGCGTAAGCATTAGAAAAATTCGCGCTAAATACCAGTAGGAACAAGGAAATTATTGAA
AATAATTTTATAATTTTCATTTGATACCTCCAAGATAATAAGATATTTTAATTGTATAAG
TAAGCGCTTTATAAAATCAATATTTATTTTAATATATTTATAAACATATTTTTGAAAGGA
GTCTATTTTATGAATGAAAATTTAGAAAAATATATAAAAAGTTTGCCACTTTTAGGTTTG
TTAATTAGTATTTTGTTAATTGTTTTATTCTTTTTTATTTTAGATGTTGATGAAGATTTA
TTCGTGGTTTTTTTATACTGTTTATTGCCTTTGATAGTTAATTTGTCTATTTATGGTTTT
TATGTTTTTGTTAAAAGAAAGTAAGATTATGAATAATTTTGTTTTTAATTTGTATGCTTT
GAGGGGGTTGGAAAACGGTAGGTGTATAGATTAGATTTCTTGTTTTTTTGAAACGAGTGT
GAACGAGTTTCTTCTTGTCTTGATTTTTGATAAAAACGCCCTACAGGAATTTAGAAAAAC
GTGGGGAAGTTTTAAAGAATTTTATGCTAATTTTTAATTTGCATGTAAATGGGCAGTGTC
TAAAAATAGTTATTGTTTTTGCTCAAATTTTTGTTTTTGAAAATAGCATATATTTATTTG
GCTCATATTTGCGTTTTAAAAGCATATATAAGTTTTAGATATAAAACTATATGAATCACC
CCTAAATCTTTAAAATGCCCTCTTAAAATTCAAAATAAGGGCATAAAAAATAAAAGCTAC
CCCAGATAAAGTGAGGTAGCTTTTTCTTTCATACGGTCTATTTATTTTTCTTTCGACGCC
GTATCGTCGATGTAATTCAAAAAAGTTATGGGCTATAAATCTACATCACTTTTTCAAGAA
TGTAGTAGCAATATTCAACGCAAATTAATTTTTATAACTGCTCGGAATATCTCAAGCCGT
TTCTTTAATTTTGAAATAAAAAAATCGACGAAGGTCGATTACGTTTTTGCACATGTCGAT
TTATCCGACGTATAAGTGCGCCCTTACGGGATTTAACTAGATTATAACGACGAATTTTAG
ACCTGTAAAGCAATAACAATTAGGTCTACCAGGTAGATAAAGTGTACAAAGTAGAACCGA
AAAAGTTATTTATTTTGAAGATTTTTCGTAGATATAATTTGCTAATAAACTTCCTAAAAC
TGAATAAAGAAAAATAGTTAAACTCATGTAATCACTCCATAATTCTGAAGTGTCTCCATG
TCTACGCATAGACACGCATTTATGCCGAAAAAATTTATTGATGTTGAGAAGAACCCTTAA
CTAAACTTGCAGACGAATGTCGGCATAGCGTGAGCTATTAAGCCGACCATTCGACAAGTT
TTGGGATTGTTAAGGGTTCCGAGGCTCAACGTCAATAAAGCAATTGGAATAAAGCACCTA
TGATTATTTAAAAATATAAGTTATAATACATTCAAAAATATTTTTGAATGAGGTGTATTA
TGATTCAAACGGTTGTTGCTGCTGCTGTTCTTTATATTGCTACAGCAGTTGATTTATTAG
TAATTTTATTAATATTTTTTGCTAGAGCAAAGACTAGAAAAGAATATAGAGATATTTATG
TTGGTCAATATTTAGGGTCTATTATTTTAATATTAGTTAGTTTGTTTTTAGCTTTTGTAT
TAAATTATGTTCCAGAAAAGTGGATATTAGGTTTATTGGGTTTAATACCAATTTATCTTG
GAATTAAAGTGGCTATTTATGATGATTGTGAAGGAGAAAAGAGAGCTAAAAAAGAATTGA
ATGAAAAAGGATTGTCTAAATTAGTTGGTACGGTTGCAATTGTTACGATAGCAAGTTGTG
GCGCCGATAATATTGGTTTATTTGTTCCGTATTTTGTGACATTAAGTGTTACTAATTTAT
TACTTACTCTGTTTGTCTTTTTAATTTTAATTTTCTTCTTGGTGTTTACTGCACAAAAAT
TAGCTAATATTCCAGGAATTGGAGAAATTGTTGAGAAATTTAGTCGTTGGATTATGGCTA
TTATTTATATAGCTTTAGGTTTATTTATTATTATTGAAAATGACACTATTCAAACAATTT
TAGGATTTATATTTTAATTTAGGGTGTGATTTTATATGAGTTATGAAAATACTTGTGATG
TGATCTGTGTACATGAGGATAAAGTTAACAATGCTTTAAGTTTTTTAGAAGATGATAAAT
CTAAGAAATTACTTAACATTTTAGAAAAAATTTGTGATGAGAAGAAATTGAAAATCATAT
TATCTTTGATTAAAGAAGATGAGTTGTGTGTTTGTGATATTTCTTTGATATTGAAAATGA
GTGTTGCTTCAACTTCACATCATTTAAGGCTTTTATATAAAAATGAGGTACTTGATTTTT
ATAAAGATGGAAAGATGGCATATTATTTTATTAAAGACGATGAAATAAGAGAGTTTTTCT
CTAAAAATCATGAGGGTTTTTGAAACGAGTTTCTTCTTGTCTTGATACTATAAAAAACAA
AGTTATATAACATAAGACGACTTATCGGAAGTAGATATGCTTGTATATTCACAGATGGTA
TAATAATAGAGTCGCCTATCTCTCAGGCGTCAATTGACGAAGAGAGGAGGTGCATTACTT
TGCTAATCATTTTCGTTCACATCATAGCACCAGTCATCAGTGGCTGTGCTGTTGCGTATT
ATACTTATTGGCTTAGTAAACGCAACAAATAATTAATAGGCGACTTTATAAGCCAGCATC
GAAAAAATCCCCACACTACTGCAATAGTGTGGGGATTGGTGCATTAATTGTTAATCATTT
TCGTTATATAAATTATAACACTGGTTAGTAGAGAAATGCAAAATGATTGAATTAATAGTA
AATGTATTAATGAATACTCACACTTATACTTTTAAAATAGTTCTTCCTAAATGTTGTCCT
TTTAAAAGCTGATCTATCGTTTTATAGAATTCTTCAAATCCAATTTCATTGTATAGAAGT
GAATTTCCTATATTCCATTCATTTGCTAACTTACTCCATATATCTTCACGGATATTATGA
TCAACATATACAGAATCAATGCCAATTAATTTAATACCTCTAAGAATAAACGGTAATATA
TTAGCGTTAAGTGAATTTCCTGCTACATTTCCACATACAGTAGCAACACCTTGATAATTT
AGACGTTTTAAACCGTATAATGTTACATTACTCCCCACTGTATCTAAGAAATAATCAAAA
ATACCTTTTTTAAGCGGTTTATTATCATCTTCAATTATTATTACTTGTTTTGCACCTAAT
TTTTTTGCGATTTCTATTTGCTTTTCTTTTCTTACGATAGCAGTGATATTTTCATATCCA
ATTTTATGTAAAATTTGTATAGCAACACTGCCCACACCACCTGTAGCCCCAGACACTAAA
ATTTCAGGTTGTGATTTGATATTCATTCCATATTTTTCTAGTTCAAAAATTGATAATGCT
GCCGTAAAACCGGCTGTGCCATATACCATAGACTCTTTAATAGACATTTCTTGGGGAATA
GGAACAATCCACTCTCCAGGCACTTGTGCATATTCTGAAAATCCACCTGTATGTGTCACG
CCAACATCATAACCAGTAACTAATACATTATCGCCTTCTTTAAACTTATCATTCGAACTT
GATTCAACAATACCTGCAAAATCTATACCAGGAATCATAGGATAATCTCTAATTACACCG
CCTTTATATTGTAAAGCTAGCATATCCTTATAATTTATTGAAGAGTATACCACTTTTACT
AATACATCACCCTTCGATAAATGAGATTCATCAACTTTTTCTACTTTATAACTAACATTT
GATGCACTTTTTCTCACTACTACCGCATTGAACATTTATTAGCCTTCTTTCACAATTGTT
TTGTAGAAGTATGTTTTTGTTGCAAAACTATTTTCCTACAAAACTTATCATGATATGATA
AGCGAGTCAATACTAATGATTTAAGAGAGGTTTTAGTTGTGGAATTAGATAATTGTATAA
ATTATTTGTTGAGTACTTCTCAGAATAGAGTTTTTAAACATTTTAAAAGTTTATTAAGTC
CCTATAATATTACTCCAGCAGAATATGGTGTTTTGAATTGCTTGATTAATAGTAATTTGA
ATACACCTAAAGCGATTGGTAATACTTTAAATTTAGAACCTTCAACAATATCTGGAATAT
TAGATAAGATGTCCAAAAAGGATCTAATAACACGTCAAACTGATAATGAAAATAGAAGAA
CTGTGCTAATAAACAGTACAAATAAAGCAAAAGACTTATGGCCAACATTAGAAAAGAAAG
CCTATCAACTTAATAATCATTACTTCGCTAATTTAACTAATGAAGAAACTGTAGTGTTTA
AAAAGATATTACTAAAGATAAATAAAACTACGTTTTAATTTTTACGTTATAAAAAAGTTG
AAGTGCGAATTATAATCGAGTAAATATAAATGATAGCTTAGCTTAATTATATATTAAAGC
CAACTATACTTTTATTCCCGAAAAACCTACTATCCAAATTTCTAAGATACTTTAGCCTCT
ATAATAAACATATTGTAATATAATTTATGTATTATTTAGGTTTACCCTAATCGAACAATA
AAAAATACTTGTAAAATGCTATTGTCACTTTGCTTGATATATGAGAATTATTTAACCTTA
TAAATGAGAAAAAAGCAACGCACTTTAAATAAGATACGTTGCTTTTTCGATTGATGAACA
CCTATAATTAAACTATTCATCTATTATTTATGATTTTTTGTATATACAATATTTCTAGTT
TGTTAAAGAGAATTAAGAAAATAAATCTCGAAAATAATAAAGGGAAAATCAGTTTTTGAT
ATCAAAATTATACATGTCAACGATAATACAAAATATAATACAAACTATAAGATGTTATCA
GTATTTATTATGCATTTAGAATATTAAAATTCCTTCATTACACTCTTGGCGGTTTCACTT
ATCAACTTATCATTTGGCTTATCACTTTTATTGTCTTTATTCGTAAAAATGACTAAAACA
ATAGGTTCAGATTGGCCCTTAGGATAAACAAAAGCAACATCATTTCTAGAAGCATATGTT
ATTGCTTGACCACTTTTATCAGCAACCTTATAGTCTTTTGGAACACCATCTTTAATTAAA
GTGTCTCCGTTTTTATTATTAAACATTAAATCAAGTAAGAAATTTTTATTTTTTTTGCTT
AATTTTCCATTTGCGATAAGTTTATTTAAAGTCTTGCCGAAAGCAGCAGGCGTTGAAGTA
TCTTTTTTGCTCTTTGGTGAATAGTAATTTAATTCTATCTCATATCTAACTGGATTTGTT
ACTTTATCTCCTAGTTCTTTTAGACGTTGTTTAACTTTTTTGATTCCACCGATTTCTTTT
ATAATTTTATTGTTTGCTGTATTATCACTATATGTCATTGAAGCCTCAATAAGTTCTTTT
AAAGTGATATCTTTTCCTACATATTTTTCTAAAATAGGAGAATAAGCAACTATATCATCT
TTGTTAATATGTACTTTTTTATTTAACTTATTATAAGGTACTTGTTCTAACAAAATAGCA
CTATTTATCGCTTTTGAAGTCGAAGCATAGGCAAATCTCTTATCTGAATTAAATTTTACT
TCCTTACCACTTTTAGTATTTAAAGCATAAACACCAATATGAGCATTATATTTTTTTTCT
AAATCATTTAACTCTTTGGCATGTGAACTGTTTGAATTACATGCACTTAAAACTAAAGCA
ATTACAATTAAAAATATTAACTTTTTCAAAATAAACCCTCCGATATTACAGTTGTAATTT
TTATAAATCAATAATATTACAATTGTAATATTGATGTCAATTGTTTATTATAAATATTTG
AAAGAAGGTGTCAAAATGGCTAAATTACTAATAATGAGCGTAGTAAGCTTTTGTTTTATA
TTTCTATTGTTAGTATTTTTTAGGTACATATTAAAACGCTATTTTAATTATAGTTTAAAT
TATAAAGTTTGGTATCTAACTATGCTTGCTGGATTAATTCCTTTTATCCCAATTAAATTC
TCTTTTATAAAATTTAATAATGTGAATAATCAAGCGCCCACAGTTGAAAGTAAGTCACAC
GATTTGAACCATAACATAAATACCACCAAACCTATTCAAGAGTTCACAACAGATATCCAT
AAGTTTAATTGGGATTCAATTGATAATATCTGCACAGTTATTTGGATAGTTTTAGTTATT
ATTTTAAGTTTTAAATTTTTGAAAGCCTTATTATATCTTAAATATTTAAAGAAACAGTCA
CTTTATCTAAACGAAAATGAAAAAAATAAAATAGATACGATACTTTTCAACCATCAATAT
AAAAAAAATATTGTGATTCGAAAAGCAGAGGCTATTCAATCTCCAATAACTTTTTGGTAT
GGGAAATATATTATTTTGATTCCTAGTTCATATTTTAAAAGTGTAATTGATAAAAGACTA
AAATATATAATACTGCATGAATATGCTCATGCTAAAAATAGAGATACTTTACATTTAATT
ATCTTTAATATCTTCTCTATTATTATGAGTTACAATCCATTAGTACATATTGTAAAAAGA
AAGATAATTCATGACAATGAAGTAGAAGCCGATAGATTTGTCCTTAATAATATTAACAAA
AATGAATTTAAAACTTATGCGGAATCTATTATGGACTCCGTATTAAAAACCCCATTTTCC
AACAAAAATATATTAAGCCATTCATTTAATGGTAAAAAATCATTACTCAAAAGTAGATTA
ATTAATATAAAAGAAGCCGATCTGAAAAAGCAGTCAAAATTAATTCTAATTTTTATTTGT
ATTTTTACTTTTTTTATCATGATAATTCAAAGCCAGTTTTTAATGGGGCAATCCTTAACT
GATTATAATTATAAAAAGCCCTTACAAAGCGATTACCAAATTTTAGATGAAAGTAAAAAT
TTTGGTTCAAATAGTGGATCTTTCGTTATGTACAGCATGAAGAAAGACAAATACTATATT
TATAATGAAAAAGAAAGTAGAAAAAGATATTCTCCTGATTCAACTTACAAAATTTATTTA
GCACTGTTTGGACTTGACCGTCATATTATAAGTGATAAAAATTCACGTATGTCATGGAAT
CATAAACATTATCTTTTCGAGTCTTGGAATAAGGAACAAGATTTAAATACAGCAATGCAA
AATTCAGTTAATTGGTACTTCGAACGTATTAGTAATCAAATACCAAAGAACTATACTGCG
GCTCAACTCAAGCAATTAAATTATGGTAATGAAAATTTGGGAAGTTATAAAAGCTATTGG
ATGGAAGATAGTTTGAAAATATCTAATCTTGAACAAGTAATAGTTTTTAAAAATATGATG
GAACAAAATAACCATTTTAGTAAAAAAGCAAAGAATCAATTATCTTCTTCATTATTGATT
AAGAAAAATGAAAAGTATGAACTGTATGGGAAAACAGGTACAGGTATAGTAAACGGGAAG
TATAATAATGGGTGGTTTGTAGGTTACGTAATTACAAATCATGATAAGTATTATTTTGCT
ACACATTTATCAGATGGAAACCCGTCTGGGAAAAATGCTGAATTAATAAGTGAAAAAATA
TTAAAAGGAATGGGTGTTTTAAATGACCAATAAGCAAGTTGAAATATCTATGGCTGAATG
GGATGTTATGAATATAATATGGGATAAAAAATCAGTATCAGCTAATGAAATTGTAGTTGA
AATTCAAAAATATAAAGAAGTTAGTGATAAAACGATTAGAACATTAATCACAAGACTATA
TAAAAAAGAGATTATAAAACGATACAAATCAGAAAATATTTATTTTTACTCATCAAATAT
TAAAGAAGACGATATTAAAATGAAAACTGCTAAAACCTTTCTTAATAAACTGTATGGAGG
GGATATGAAAAGTTTAGTGCTGAATTTTGCGAAAAATGAAGAATTAAATAACAAAGAAAT
TGAAGAATTGCGAGACATTTTAAATGATATTAGTAAAAAGTAATTAGAGGTATGTTTCAA
ACATAATACATATGTAAACCATACTTGACTCTTATTAAATTAGTTTTGTTAATGACATTT
AAAATATATTATTAAAGATGAGAGTGTCCAGAAAATAACCATTTTCTGTACACTCTTGTT
TTTTGTCTAAATAAGTAAGTATTACATAGAATTATGTGTTCAAAAACCCAACAAAAAATC
TATGTTCACAAAAGACCTCGTAATCAAGTTATGGTACACTAAAGGTGTATATAGGAGGTC
TGTATTTTGAAAATAGGTTATGCAAGAGTTTCAACTGGATTACAAAATTTGAATTTACAG
GAGGATCGATTAAATACATATGGTTGTGAAAAGATATTTAATGACCATATGAGTGGTTCA
AAAAGTAAGCGACCTGGTTTAGATAAAGCAATTGAATTTGCGAGGTCAGGAGATACGATT
GTTGTTTGGAGATTAGATAGACTAGGACGGAACATGGAGGATTTAATCACGTTAGTTAAT
GAACTTAACGAACGAGGTGTGAGTTTTCATAGTTTAGAAGAAAATATAACGATGGATAAA
TCAAGTTCTACAGGACAATTATTATTTCATTTATTCGCAGCATTTGCAGAGTTTGAACGT
AATTTAATTTTAGAGCGATCATCAGCCGGTCGAATTGCAGCACGTGCTAGAGGCCGATAT
GGAGGTAGACCTGAAAAATTAAATAAACAAGATTTAAACTTACTTAAGACACTTTATGAT
AATGGTACGCCAATTAAAACAATTGCAGAGCAGTGGCAAGTTTCACGTACAACTATTTAT
CGTTATCTCAATAAATTAGAGGCAAAAGAGAATAAAAACAAGTAGAGCAACTAATCTAGC
TTACTATAATGAATCTACTAAATAATTTTATATATCATTAACATACAAAGACTTTGATTC
AATGTCACTCGATGTAAAAGAGACGTTCTGACAGCGTCTAAAATCTCATAATATTTTCCT
GTTATGAGATTTTAATAATAACACAAGAAAAAAGCGTACAAATTCGTACGCTTTTTTAAT
ATAATACCTGTTTCACTAATGAACGTTTTAAGTATCTTCATCATTAACTGAAACTACAGT
AATAATACTCGTCAACAATATTAGTATAGTTAAAATAGAAAGACTTAGGACTGGCATAAC
CGAACTAAAATTATATTTGAAATATAAAAGTGCTAATGAAGAGAGAAATGTAAAAATAAT
AAATACCAAAGACCATTTTTCTAATTTATTCATTGGCTTCACCTCTTTGAACTTTTATAT
AATCATAGGAGATATTTTTACTACGATTTATAAAAAATAAGAAGATAATCATTATTAAAG
AAACGATTAATATAATGTTGAATCCTATAGTATCACCTAATTCGTTTACACCTTTGCCTA
ATATCGGAGATACAAAGCTTTGTATTAATAATGAAAGAGATGCCCATATAGTAAATGAGG
TTCTGTTGCAAAGTTGAATTTATAGTATAATTTTAACAAAAAGGAGTCTTCTGTATGAAC
TATTTCAGATATAAACAATTTAACAAGGATGTTATCACTGTAGCTGTTGGCTACTATCTA
AGATATGCATTGAGTTATCGTGATATATCTGAAATATTAAGGGAACGTGGTGTAAACGTT
CATCATTCAACGGTCTACCGTTGGGTTCAAGAATATGCCCCAATTTTATATCAAATTTGG
AAGAAAAAGCATAAAAAAGCTTATTACAAATGGCGTATTGATGAGACGTACATCAAAATA
AAAGGAAAATGGAGCTATTTATATCGTGCCATTGATGCAGAGGGACATACATTAGATATT
TGGTTGCGTAAGCAACGAGATAATCATTCAGCATATGCGTTTATCAAACGTCTCATTAAA
CAATTTGGTAAACCTCAAAAGGTAATTACAGATCAGGCACCTTCAACGAAGGTAGCAATG
GTTAAAGTAATTAAAGCTTTTAAACTTAAACCTGACTGCCATTGTACATCGAAATATCTG
AATAACCTCATTGAGCAAGATCACCGTCATATTAAAGTAAGAAAGACAAGGTATCAAAGT
ATCAATACAGCAAAGAATACTTTAAAAGGTATTGAGTGTATTTACGCTCTATATAAAAAG
AACCGCAGGTCTCTTCAGATCTACGGATTTTCGCCATGCCACGAAATTAGCATCATGCTA
GCAAGTTAAGCGAACACTGACATGATAAATTAGTGGTTAGCTATATTTTTTTACTTTGCA
ACAGAACCAGCATTTGTTTTAATATTTGTTCCAAAGAGCCATCATGGCTTTGACAGAGCT
CTTCTTCTATGCAAATGCTTTTAATCCGATCCACACGAAAATTCCTATATTCATTTCTTA
GCCTGCAAAACCGATTAAGTACCAGTTCTGTTCATAAAACCCCAGTGATATAGGCTCTAT
CATTCTGCTTTCCGGTTCTTGCCCTCCTGATGCAGGATATTGAATTGATATTACCCTTTT
ATTGCAGATTGCAGTCTGAATTGCTGCAATAACGTTATCCGCCAATGTATTTTTCTGTCC
AGATGTGCTGTACACGTTAATACTGTTCTCCAACTCCTGTGCATAGTTTTTTTCACCATG
CTTCAAAATAGATTTGATTTTATACATAGCTGAATCAAAATCCTTTATAAATGATTCATC
TCCATGGCAATTTAAAAATTTCCCTGCTGTAATCAATGCACCCACTTCCGCCGCTGTAAA
CATTACCGGCAGAAGTAGGAAGCCCTCTACAAGAAAATATCCTTTTCCGGCCTCAGATCC
AATTGGTATTCCGGCTTCTTCAAGTGTCCGGATATCTCTGTAAACTGTCCTTAAGCTTAT
ATTAAATCGCTGTGCAATTTCTTTGGCAGGAATTATTTTTTTGATTGCAGCTGAATAAGA
ATAGAGGTTACTCTGTTAATCCTGTTCAAATTTTATTCCTCCTCTGTGACTTCCATAAAA
AGTATATCCTATGCGTTCTTAAGCTAGCTGCTGTTAGTGCTTCTCATTGCACCCTGGTTA
TAAAAGCCATACTCACAAACCTCTTCACCAAAACTCTTTACATCTCTAATATAGAACTCT
ATCTAGCGAACTTTTAGAAAAGATATAAAACATCAGAGTATGGACAGTTGCGGATGTACT
TCAGAAAAGATTAGATGTCTAAAAAGCTTGTAGTTAAAGCTTTTTAGACATCTAAATCTA
GGTACTAAAACAATTCATCCAGTAAAATATAATATTTTATTTTCTCCCAATCAGGCTTGA
TCCCCAGTAAGTCAAAAAATAGCTCGACATACTGTTCTTCCCCGATATCCTCCCTGATCG
ACCGGACGCAGAAGGCAATGTCATACCACTTGTCCGCCCTGCCGCTTCTCCCAAGATCAA
TAAAGCCACTTACTTTGCCATCTTTCACAAAGATGTTGCTGTCTCCCAGGTCGCCGTGGG
AAAAGACAAGTTCCTCTTCGGGCTTTTCCGTCTTTAAAAAATCATACAGCTCGCGCGGAT
CTTTAAATGGAGTGTCTTCTTCCCAGTTTTCGCAATCCACATCGGCCAGATCGTTATTCA
GTAAGTAATCCAATTCGGCTAAGCGGCTGTCTAAGCTATTCGTATAGGGACAATCCGATA
TGTCGATGGAGTGAAAGAGCCTGATGCACTCCGCATACAGCTCGATAATCTTTTCAGGGC
TTTGTTCATCTTCATACTCTTCCGAGCAAAGGACGCCATCGGCCTCACTCATGAGCAGAT
TGCTCCAGCCATCATGCCGTTCAAAGTGCAGGACCTTTGGAACAGGCAGCTTTCCTTCCA
GCCATAGCATCATGTCCTTTTCCCGTTCCACATCATAGGTGGTCCCTTTATACCGGCTGT
CCGTCATTTTTAAATATAGGTTTTCATTTTCTCCCACCAGCTTATATACCTTAGCAGGAG
ACATTCCTTCCGTATCTTTTACGCAGCGGTATTTTTCGATCAGTTTTTTCAATTCCGGTG
ATATTCTCATTTTAGCCATTTATTATTTCCTTCCTCTTTTCTACAGTATTTAAAGATACC
CCAAGAAGCTAATTATAACAAGACGAACTCCAATTCACTGTTCCTTGCATTCTAAAACCT
TAAATACCAGAAAACAGCTTTTTCAAAGTTGGCGTATAACATAGTATCGACGGAGCCGAT
TTTGAAACCACAATTATGATAGAATTTACAAGCTATAAGGTTATTGTCCTGGGTTTCAAG
CATTAGTCCATGCAAGTTTTTATGCTTTGCCCATTCTATAGATATATTGATAAGCGCGCT
GCCTATGCCTTGCCCCCTGAAATCCTTACATACGGCGATATCTTCTATATAAGCGTACCG
GTTCCAATTTTTTCGCAGTTTAACTTTTCCGACGCATTTATCGTCTTGGTAGTAAAGATA
TATTATCTTATCAGTATTGTCAATATATTCAAGGCAATCTGCCTCCTCATCCTCTTCATC
CTCTTCGTCTTGGTAGCTTTTTAAATATGGCGCTTCATAGAGTAATTCTGTAAAGGTCCA
ATTCTCGTTTTCATACCTCGGTATAATCTTACCTATCACCTCAAATGGTTCGCTGGGTTT
ATCGATATCTTTCAGGTGCCCTGCTTTCATTTCTGTAATCACTGTTCCCGCCTCTCTTCT
ATATCAGCGGCATATGTGCTATCCAGGCAGCCGGTTTTACCAGTGTATTTTTTATACATG
TCCCTGGTATATTTTGTTATATTCCTATCATACTCCGGATAGGCATAATGAAGCCTTTCC
GCCACCTCACCGGATACCGCCCTGAACAATTGATGGCATAGAAATAATGCTTCCCATATG
TTTTCATAGGAATCCATCCGGTAGGTGGACAAAAGTTTCTCCCACAAATCCTCGGATATA
TACCTTTCAATAAACTTATAGTTCTTGCCTACACTTCATTTAAAGCCTGTTTCGATGCCG
ACCTTCCATGATATCATTCTCAGCAGCTCATGGCGAACAATCTGATTAAAATGATCAATA
GCAAATAAAATTTCCTTACGGCACAATCCTTTAATAACATAAGGTGTTACATTCCAAAAT
TCATTGCAGCAATCATCATACTCCCTTGCGCTTGGCTTTCTTACATGATAATCTATATCA
GTCGGAACTATGTCCCTTTTAATTCTACAATCTTTATCAATTAGAACCTTTATTAATTTA
TCGCCCTTTAGGTAATTATCTAACTCTTCCAAGGGCAATAAGGTAAGATCAATTTTATTG
TAATCATCAAATAGCTATAATAGATTTAGAGGTAAAGAAATTAAATACATTGAAGAGCAG
AAAGATTTTACAAAAGAGTATTTTAATAAAAATGATGGTTCTGTTGCAAAGTAAAAAATA
TAGCTAATCACTAATATATCATGTCAGTGTTCGTTTAACTTGCTAGCATGATGCTAATTT
CGTGGCATGGCGAAAATCCGTAGATCTGAAGAGACCTGCGGTTCTTTTTATATAGAGCGT
AAATACACTCAATACCTTTTAAAGTATTCTTTGCTGTATTGATACTTTGATACCTTGTCT
TTCTTACTTTAATATGACGGTGATCTTGCTCAATGAGGTTATTCAGATATTTCGATGTAC
AATGGCAGTCAGGTTTAAGTTTAAAAGCTTTAATTACTTTAACCATTGCTACCTTCGTTG
AAGGTGCCTGATCTGTAATTACCTTTTGAGGTTTACCAAATTGTTTAATGAGACGTTTGA
TAAACGCATATGCTGAATGATTATCTCGTTGCTTACGCAACCAAATATCTAATGTATGTC
CCTCTGTATCAATGGCACGATATAAATAGCTCCATTTTCCTTTTATTTTGATATACGTCT
CATCAATACGCCATTTGTAATAAGCTTTTTTATGCTTTTTCTTCCAAATTTGATATAAAA
TTGGGGCATATTCTTGAACCCAACGGTAGATCGTTGAATGATGAACGTTTACACCACGTT
CTCTTAATATTTCAGATATATCACGATAGCTCAATGCATATCTTAGATAGTAGCCAACGG
CTACAGTGATAACATCCTTGTTAAATTGTTTATATCTGAAATAGTTCATACAGAAGACTC
CTTTTTGTTAAAATTATATTATAAATTCAACTTTGCAACAGAACCTCCTAACTGTATTAC
CACCTTAAAAGTAGTTGCAGACGCACTTCCTAAATCGTCAGCAGTGTTTAACCACATATC
ATCAACAATAATCATATGACCTGTTGATGATACTGGAGCAAATTCTGTCAACCCTTCAAC
TACACCTAAAATAAATGCTTTAATCTGCTCTATAAAACCCATTTTTCTCCTCCTTTTAAC
TTATATCAGTTTTTTTAAAGTATGAGAATAATATAATTACACTGAATATAGATGTAACAA
TTATGATAATTAAAGATAATAGAAATGGATAAGTATTAGGTAATGTTCCTCTAGATATGT
CTCCAACTGCAGCCCAAGGAAATAATCCTCTATGTTCAGAATTAGCAGTCATTAAATTTA
TCAAAGTAATTATTATGGTTAAAACAATTGTGGGAACATAATTTTTAAAATATATCGACA
AAATAATTATTGGTGGAGATAATATCCATAATAACACTCCGCCAATAACAAATGTAAAGA
ATGAATCAATTATTAAACTCTGGCTTAACCCTTGAAAATGCAATAGCATACCTAGCATTA
AAGTTAGCAACCATGCAATAACAGATAGTGTTTGAATCCACAAGAATAATAATATTATTT
TACTTACTAAAAAACTTTCTCTAGATATAGGTATAATTAATAAGTTTTTTAAAGTATCTT
CTATATATTCTCTTCCAAACAAATAGGCTATTATAACCCCATATAGAGGAGGTCCAATAA
TTAGCATATGATATAAACTGACTTCTTCAAATAACTGTTTAAATACAATATTAGGAGTCG
GTACTTTCGTCCGCATACTAATAAAAGAAGCTACAACCACCATAAAAGGTGCTACGCATG
TACCTAAAATACTTATTAGAAACATATATGATCTTTTTAACTTAATAAATTCTGTACGGA
GTAGATTATCCAATTGTGCCACCTCCTACTAAGTCTTCGAAATAAGTTTCTAGATTATCT
TCTATCACTCTCATCTGGAAAACATCAATATTGTTTAATACTAATAATCTATTAATTTCT
TGTTGTCTATCAATATGTGAATAAATTTTAAATTCGCCATTTTCTTTAATTTTATAGTCA
TAAATTCCGAAGTTAGTTTCCAACAAACATGCAACTTTTTCTTCATCTGATACTGATATA
CTTATAAATTGTCTGTTCTTTTTTTTTAAATCTTCATACATAATTTCTTCTAACAAAACT
CCGTTATGAATAATACCCACCTTGTCTACTAACTGCTCTATTTCTGACAATATATGACTT
GAAATTAAAATGGTTATATTTCTAGATTGAGCCAGATCCTTAATCAACTTTCTAATTTCT
TTTATGCCAATAGGATCTAATCCATTCGTCGGCTCATCAAGTATCAATAATTCGGGATTG
TGCAATAAAGCTCTCGCAATCCCTAAACGTTGCTTCATACCTAAAGAATAATTTTTAAAC
AATTTTACTTTTTCAGAAGCTAGTCCTACTATTTCTAACACTTCTTCAATTGCATTTTCT
TTTTGTATACCTAATATTTTAGCATTTATAGTTAAGTTCTCTTTAGCTGTCAAATTACTA
TAAAAACCTGGCGTTTCAACCATAGCACCAATATTTTTTAAAATTTCAGTTTTATTACTT
TCGAACTCTTTTTCAAATATTTTAATATTACCTTTCGTAGGTTTAATTAAGCCTAAAAGC
ATTCTTATAGTAGTTGTTTTGCCTGCACCATTTCTTCCTAAAAAACCATAAATTTGTCCA
CTTTCAACAGTTATACTCAAATTATTAACTGCTATCTGACTTCCATATTGCTTTGTTAAG
TTATTTATTTCAATTATATTATTCAAATTTTTCACCTCTGGCACCTTTCTTAGTTTGTTG
TTACCTTTATCTTACGCGCGATTAGAAAAGGCTGCCTTTATCTATTCTTACAAAAACAGC
CGCTAATCTTACAAAAATGAAAGATTGGAGTTATTTAAATTGAATGGTGAATATTGAACC
ATCGTTTAATGTAGATGTAGCACTTACTTTATGGCCTAAGCGCTTTGAGATTGTGCTGAC
AATATATAAACCAATACCGCTTGATTTCTCACTTATTCTACCGTTATAGCCCGAGAAACC
TTTATCAAAGATTTTCGGTAAATCACTCGCATTAATGCCGATACCGTTATCTCGGATTGA
TAATTTCTTTGTATTTTCGTCAAACGTAATCCACACATCTTTGCCACGTGCATATTTTAA
TGCATTGTTTAATATTTGCTCAATCATAATTGATGCCCATTTGGCATCTGTTAATATAAC
CGCTTCACTTTTCTCATAATGCAACTTTGTTTGATGATGAATAAACTGTATCGCATAACG
TTTAATCAGTGGTCGAATTAATTCATCTACACTCACTTCCATAAAGACCATGTATGTCTT
TTGGTTCATGAGTTTCAAATAGTTCAGTGCAAGATTCGTGTAATTATCAATTTGTAAGAC
TTCATTACGCACGTTAGAAATCACGTGTTCATCAGGATCTTCAAGCAGTAACTTTGATGC
TGTAATCGGTGTCTTGATTTGATGCACCCACATTAAAAAATATGACTCTAACTCACTTTG
GTAGTTAATAAAGTCATTACGAAGTTTATGGTTTTCGATTCTTAAATCTTCGTTCTGTTC
CTGTAGTGTTTATTCTTTTTTAAAGTTCATGTAATGGATACCCCAGTAAATCATTGAAAC
AAACAATACAATACCTAGACCAATCATATATGCTTGCATCGGCACATTATACATGAATAA
TATAAAGTAGAATAAAGCACAAGTAAGGATGACAATATAAATTTCACGTTGGATTGATTT
CAAGAAATTCATACGTCACCTACACGATATCCGACATTTTTCTTCGTTTCGATAAAATCT
GTAAGTCCTAGTTTTTGTAGCTTTTTGCGTAAACGTGTAATGTTGACAGCAAGCGTATTG
TCATCAATGAAGTGTTCTGATTCCCAGCATTTTTCGATTAACGCATTACGACTGACGAAT
TTGCCCTTGTTCTGGAATAAGCTATGCATGATTTGCAATTCAGTGTGTGTCAGGTCTATG
GTTTCTTCATTAAATTTAAGCTTTGCTGCATCAAGTAGTAACTCGCAATCATCTACTGTT
AAATTATTAACTTGAGTGGTGAAATCATACGTGCGGCGTAATAGTGCTTGAATCTTAGTA
ATTGTAACAGTCATATTAAATGGCTGGTTCTGTTGCAAAGTAAAAAATATAGCTAATCAC
TAATATATCATGTCAGTGTTCGTTTAACTTGCTAGCATGATGCTAATTTCGTGGCATGGG
GAAAATCCGTAGATCTGAAGAGACCTACGGTTCTTTTTATATAGAGCGTAAATACATTCA
ATACCTTTTAAAGTATTCTTTGCCGTATTGATACTTTGATATCTTGTCTTTCTTACTTTA
ATATGACGGTGATCTTGCTCAATGAGGTTATTCAGATATTTCGATGTACAATGACAGTCA
GGTTTAAGTTTAAAAGCTTTAATTATTTTAGCCATTGCTGCCTTCGTTGAAGGTGCCTGA
TCTGTAACTACCTTTTGAGGCTTACCAAATTGTTTAATGAGACGTTTGATAAACGCATAT
GCTGAATGATTATCTCGTTGCTTACGCAACCAAATATCTAATGTATGTCCCTCTGTATCA
ATGGCACGATATAAATAGCTCCATTTTCCTTTTATTTTGATATACGTCTCATCAATACGC
CATTTGTAATAAGCTTTTTTATGCTTTTTCTTCCAAATTTGATATAAAATTGGGGCATAT
TCTTGAACCCAACGGTAGATCGTTGAATGATGAACGTTTACACCACGTTCTCTTAATATT
TCAGATATATCACGATAGCTCAATGCATATCTTAGATAGTAGCCAACGGCTACAGTGATA
ACATCCTTGTTAAATTGTTTATATCTGAAATAGTTCATACAGAAGACTCCTTTTTGTTAA
AATTATATTATAAATTCAACTTTGCAACAGAACCGTATTTTATGAGTACACTCTAAATTA
AGGAGATGTATAATCAATCTAAAATTGTATTTTTATACTTTTGTTATATAATCTTTCTAC
TTAGAGATATATTGTAAAAAAACCAACAAAATGTTATATTAACATTACTATTTTATCGAT
GAAGGAGGATTAAAATGACAGCTTCTATGAGACTCAAATAAACCTTTTTGAATACAAAAC
TAAATTAATTCAAAAAGGCTTGTCCGCAATACACACTCATAGGATGACTTATGTCATTTT
TTATCCTTCGATAGGAATAATAAACGCTTTCAAATACTAAAACATCATAATAAATTTTTA
AGTGTTTGAAAGTGTAATGTGAATGAGACGGGAGTAGCCTGTCTCATTTTTTTGCGTACA
CGTCCTTTAAATATACAAGGAGTGTATAAATATGGAACAATATACAATTAAATTTAACCA
AATCAATCATAAATTGACAGATTTACGATCACTTAACATCGGTCATCTTTACGCTTACCA
ATTTGAAAAAATAGCACTTATTGGGGGTAATGGTACTGGCAAAACCACATTACTAAATAT
GATTGCTCAAAAAACAAAACCAGAATCTGGAACAGTTGAAACGGTTGGCGAAATTCAATA
TTTTGAACAGCTTAACATGGATGTGGAAAATGATTTTAACACGTTAGACGGTAGTTTAAT
GAGTGAACTCCATATACCTATGCATACAACCGACAGTATGAGTGGTGGTGAAAAAGCAAA
ATATAAATTAGCTAATGTCATATCAAATTATAGTCCGATATTACTTTTAGATGAACCTAC
AAATCACTTGGATAAAATTGGTAAAGATTATCTGAAAAATATTTTAAAATATTACTATGG
TACTTTAATTATAGTAAGTCATGATAGAGCACTTATAGACCAAATTGCTGACACAATTTG
GGATATACAAGAAGATGGCACAATAAGAGTGTTTAAAGGTAATTACACACAGTATCAAAA
TCAATATGAACAAGAACAGTTAGAACAACAACGTCAATATGAACAGTATATAAGTGAAAA
ACAAAGATTGTCCCAAGCCAGTAAAGCTAAACGAAATCAAGCGCAACAAATGGCACAAGC
ATCATCAAAACAAAAAAACAAAAGTATAGCACCAGATCGTTTAAGTGCATCAAAACAAAA
AGGCACGGTTGAGAAGGCTGCTCAAAAACAAGCTAAGCATATTGAAAAAAGAATGGAACA
TTTGGAAGAAGTTGAAAAACCACAAAGTTATCATGAATTCAATTTCCCACAAAATAAAAT
TTATGATATCCATAATAATTATCCAATCATTGCACAAAATCTAACATTGGTTAAAGGAAG
TCAAAAACTGCTAACACAAGTACGATTCCAAATACCATATGGCAAAAATATAGCGCTCGT
AGGTGCAAATGGTGTAGGTAAGACAACTTTACTTGAAGCTATTTACCACCAAATAGAGGG
AATTGATTGTTCTCCTAAAGTGCAAATGGCATACTATCGTCAACTTGCTTATGAAGACAT
GCGTGACGTTTCATTATTGCAATATTTAATGGATGAAACGGATTCATCAGAATCATTCAG
TAGAGCTATTTTAAATAACTTGGGTTTAAATGAAGCACTTGATCGTTCTTGTAATGTTTT
GAGTGGTGGGGAAAGAACGAAATTATCGTTAGCAGTATTATTTTCAACGAAAGCGAATAT
GTTAATTTTGGATGAACCAACTAATTTTTTAGATATTAAAACATTAGAAGCATTAGAAAT
GTTTATGAATAAATATCCTGGAATCATTTTGTTTACATCACATGATACAAGGTTTGTTAA
ACATGTATCAGATAAAAAATGGGAATTAACAGGACAATCTCTTCATGATATAACTTAAAA
ACTATACACTAATTTATATTGAATATTAGGTTCATTTATATCAATATAAAAAATACGTTC
ACAAGAAAAATATAATAGAAATAAGGATCCAATAAAATGACTCGACATAATGAAATTATT
AAATGTGCAGAAAAATATCAATTACACATCCAACCTCAAACAATCTCATTGAATGAATCG
GGACTTGATTTTCAAGTTGCATTTGGAAAAGATAAACATGGAGTAGAATGGGTTTTGAGA
CTACCAAGAAGACCTGACGTTTATAAACGAACAAAACCCGAAAAACAAACGGTAGACTTC
TTACAGAAGAATGTTTCATTTGAAATACCGAAGTGGAAAGTACATGCAAAAGACCTTATT
GCTTACCCAAAACTTACAGGTAAACCCGCAGCCACAATAGATCCAGAAATACAAAATTAT
GTATGGGAAATTGAACACAAACCATTACCAGAAAACTTTATTAACACATTAGCTGAAACA
CTCGTAGATTTACACAACATACCAGAAGAAAACATTAACGTTCAGCATATAAATATCAAA
ACCATACAAGAAATAAAAAATGACTTTCAAAGAAGAATGAATAAAGTTAAAGAAACTTAT
GGCGTATCAGATGAATTATGGAACAGATGGAAACAATGGTTAGAAAACGACGAACTATGG
CCTCGACATGCGACCATGATACATGGGGACTTACATCCAGGACATATAATGGTAGATAAC
CAAGCAAACGTCACAGGTCTCATAGACTGGACTGAAGCAACCCACTCCGACCCATCAATG
GACTTTATAGGACACCATCGTGTATTCGACGACGAAGGATTAGAGCAACTTATAACAGCA
TACGGTAAAGCTGGAGGTGAAATATGGCCACGAATGAAAGAGCATATAATAGAACTCAAT
GCAGTATTCCCAATGTTTATCGCTGAGTTTGCTATGGAATCAGGAGAATCGGCGTATGAA
ACGATGGCATTGAAAGAGTTAGGTATGAAAGAGTAGAACTTATATTAAAAGAGGCCCATT
TTAAAGACGAAGGCAATCCTGATGAAATTTTAAAACTGCGTTTAATTAGTGATGGTCTTT
GGTTTTCTATAATGTATTAAATATCTGGACATGGAACAAATGCAACAAATGGAAAGAATC
GTTTTCGAAATTTCTAACTCCTTAAATCAGGAGGATAAATAAACGGTCATTTTCATTGAA
AGCACTTATATAAATTTCATCAATTTTAATACCTACCGTAAATACATTTCATAAGTATTA
AACAGATGATTAAAATTTTTAGTTAATTTAAATATTTATGATAGAGATGACCTTCAAATG
AACGGTTCTGTTACAAAGAAAAAATCTATATTTATTTTTAGTAAGTTTTAATTATAGATA
TGTACACTTTGAGTACACCCTAACCATACAAAAAGAATTGTTGAAATTATAACAATTAAA
ACGTATGATTAGGGTGTATATTTATTATGGAGTGAAGATGAATGATTATAGGTTATGCGA
GAGTATCATCGATAGATTAAAATTTAGAAAGACAATTGGATAATTTAAAGACGTTTGGTG
TGGAGAAAATCTTTACAGAGAAACAGTCGGGAAAGTCAGTGGAAAATAGACCTGTATTTC
AAGAAGCACTCAATTTTGTCAGAATGGGAGATCGATTCGTTGTGGAATCTATTGATCGTT
TAGGACGTAACTATGATGAAATTATTGAAACTGTGAATTATTTAAAAGAAAAAGACGTTC
AGTTAATGATTACCAGCTTACCTATGATGAATGAAGTAATTGGCAATCCATTACTGGATA
AGTTTATGAAAGATTTAATCATTCAAATATTAGCAATGGTTTCAGAACAAGAGAGAAATG
AAAGTAAACGTCGACAAGCGCAAGGGATTCAAGTTGCGAAGGAAAAAGGCGTATATAAAG
GGCGCCCTTTACTTTATTCACCAAATGCTAAAGACCCACAGAAACGTGTTATTTATCATC
GCGTGGTGGAAATGTTAGAAGAAGGCAAAGCGATTAGTAAGATTGCGAAAGAAGTTAATA
TCACAAGACAAACAGTTTATAGAATTAAACATGATAAGGGATTATCTTGATAAATTGATT
GTCAATGCAAATGAGCGTCTCTCACAGTGTCTCAAATT----------------------
------------------------------------------------------------
------------------------------------------------------------
------------------------------------------------------------
------------------------------------------------------------
------------------------------------------------------------
------------------------------------------------------------
------------------------------------------------------------
------------------------------------------------------------
------------------------------------------------------------
------------------------------------------------------------
------------------------------------------------------------
------------------------------------------------------------
------------------------------------------------------------
------------------------------------------------------------
------------------------------------------------------------
------------------------------------------------------------
------------------------------------------------------------
------------------------------------------------------------
------------------------------------------------------------
------------------------------------------------------------
------------------------------------------------------------
------------------------------------------------------------
------------------------------------------------------------
------------------------------------------------------------
------------------------------------------------------------
------------------------------------------------------------
------------------------------------------------------------
------------------------------------------------------------
------------------------------------------------------------
------------------------------------------------------------
------------------------------------------------------------
------------------------------------------------------------
------------------------------------------------------------
------------------------------------------------------------
------------------------------------------------------------
------------------------------------------------------------
------------------------------------------------------------
------------------------------------------------------------
------------------------------------------------------------
------------------------------------------------------------
------------------------------------------------------------
------------------------------------------------------------
---------------------------CCATAACATATTATTGAATTGAGATTTTAATAA
TTATACAAGAAAAAAGAGTACGAGTTCGCAGCTTTCTATATAGTAATTGTTTTACTAATA
AGGTGTTTTAAAATATATTATAATGTAAAAAGTATTTGACATTTGTATCAAAAATATTTA
CACTCATAAATGTCAAATACTTTTTACATTTATGAGGTGTTATAATGAATTTAATTCCTT
TTATTATTATTTTAATTTTTTCTTGTTTATGGACGGCTATAACTAACAAATATTTACCTT
CAGAAACATTAGATAAAAAAGGACAACAAGATCGATACGATGAAAGACAACGTAAAATGT
TTATTGAAATACTGGCTAAAAGTTTTATTTGGATTGTATATTGTATGTTATTTACACTAG
TGCTTAAATTTACAGGTTTGTCACCAAGTATTGAAGGATCTTGGTTTTCTCAATATCCAG
AAATTTTCTTTATAATTGTAGCACTATTTCTTATGCTGTTTAATTACTATACTACAAATA
AA-AAATATACATCTAAAGGTTAAATTAATGAAAAATAGAATTAGAGAATATAGAAAACG
AAAAGGAATTTCTCAAGAAACTTTAAGTAAAGAATTAAAAGTGTCTAGGCAAACTATTAA
TGCAATAGAAAACAATAAATATGATCCTACATTGACATTAGCATTTAAGTTGGCAAGATT
GTTTGATACAACTGTGGATGAATTATTTTCTTAACCATTCATTTATCACAAAAAGAGAGT
GCGAATTCGCACTCTCTTTTTGTGTAGTAGTACTATTAAATTTTGTCTCAATAACGAACG
TTTATAACGCAATCATGATGAGAGTATTAATACAGTTAATTATTTGAAATACTTTAG---
------------------------------------------------------------
------------------------------------------------------------
------------------------------------------------------------
------------------------------------------------------------
------------------------------------------------------------
------------------------------------------------------------
------------------------------------------------------------
------------------------------------------------------------
------------------------------------------------------------
------------------------------------------------------------
------------------------------------------------------------
------------------------------------------------------------
------------------------------------------------------------
------------------------------------------------------------
---------------------------TTT-ACATAATCGATGATTACCAGAAGTTCTCA
CTATATAAAAGACACTAAAATTTTATAACTTTTAGTGCCTAATCAATTATTTTAGCTACC
AAACAAACGACTCCAAAACCCCTTTTTAGGTTCCGTTTCTTCACTCTTTTCTTCTATATC
ACTATCATTGTCATTTAGATTAGCTGGAACGTCTTCTTTTTTTGCTTCTTCACCTTGTGT
ACTTTCGTCGCTTTGACTTCCAGATATATCCTTATATTGAATCTCTGTTTCTTTAGTTTC
TTCCTGATCTCTGTTAATATTTACAGGATTAGTAGTATATGTTTTTTCTTGTGCATCAAC
GTTTTGTCTAGTGTTAGTAGATGTATCAAAGGGATAATTAAGGTGTTTTTCTTTTTCTAA
TTGATTTTCTAATTTTTGAATCTTTTTATTACTCTCTAATGCCAGAACTTGCTGATTTTC
AAGCAATTTTGATCTTTCTTGCAACTCTTTTCTGTAAAATTCAATTGTTGTTTCATGACG
ACTTTCTTGTTTTTCAATTTGATTATTTAAAGTATCAATCTGATTTTTAAGGATTTCTAC
TATTTGAGCATCGCTTTTCGATTCAAAATTAATATTATCCGACCCTTTTTTTTGTTTGTC
TTCAGTAGTACTTTCAAAACCATATTTCTTTTTATTTTCATTTACTCTTTGAATGATTTT
TTCTATATCGGTATCTTCTTTAATAAACGAAGTGTTTTCCTGTTTTATTGTCTCTATATT
CAATCGCTTAATATTATTAAAAATCGTTTGCTTACTAACCCCTAATTCTTCACTCAACTT
TTTCACACTTTTCATATCATCAACCCTTTATAAAATGTTTATAAACCCTTGATAAAATAT
TATAAGCTTATAATGCTTAATAATAAAGTGATTAATAAATAAAAATAAACATCCATCAAC
CTTTTTATCAAGGGTTTATGAAAGGTTTATGATATTTATCAAGGGTTTATAAACCCTTGA
TAAAGCTATATTTTCCCTTTTATAAGTTT
>>CP007177.1 Staphylococcus aureus USA300-ISMMS1 plasmid pUSA01-ISMMS
ATTTAAAGTGCTATAATAAACTTAATATAACAAAAACCCCAACTACTGGTAATAGTCGGG
GTTTGGTAATAAAACGTTTAGAAACTGTTTATTTATATAATTTTCGATACTTGTATTATA
TAATGAATAATATCTTAGTGCAAGCACCTAAATCATTAAATAAATGTAAAGCTAAATAAA
AACGTTTTATTACCTCTTACCAAACTAAAATATGGAAAGAGGTTTTTTGTCATGCAAAAT
CAATATTTTACAGTGCAAGAAAATTACAAAGAAAGATTTTATCAAATCCCTAAAGTATTC
TTTACCAGTGAAAATTATAAAAATCTAACTAATGATATGAAAATAGCCTATGCTATCTTA
CGTGATCGCTTAAATTTATCTATTAAAAATAGCTGGGTTGATGAAGATGGTAACATTTAC
TTTGTTTATTCAAATGAAAAGCTAATGGAAATCTTAAATTGTAAAAAAGAAAAGTTAACA
AAAATAAAAAAAGGGTTAGAAAACGATGGTCTACTCATTCAAAAACGACGTGGTTTAAAT
AAACCAAATATTCTATATTTAATGAAACCTATTGTCACAGAACGTGATATTTACAAAATA
GAAAAAGAAGAAAACGATGTTGAACCTTACGGCGAGAAGGAAGTTCGAAAATCGAACGTC
CAGAAGTTCGAAAATCGAACGTCCAGAAGTTCGAAAATCGAACGTCCAGAAGTTCGAAAA
TCGAACACTAATGATACTGACTTTAATGACATTGACTTTAATGATACTGAGAATAATGAT
ATGAATGACTTGAATGATATAAAGTACAAAAATGAAATTAGTAATCATTCAAATCATTCA
AATCAATTTACACATAATTTTGATGATAAAGAAATGCTATTGCAAGAATTCCCAGAACAA
CTAACTAATTATTTATTAAAATATGATTATAGAGATTTAGAAATCATAAAGGCTGTTATT
CTTAAAGCAAAAAAATCATTTAATTCAAGGCATGAAGATATGCATTACATGTTAGAGGAC
ATTGAGGATGAAATATTAACTTCTTTAAAAAGACTTAAAAAAGCTATACATGATAGGGGA
GTTAAAGGCCAAAAGGAAACAATCAAGTCAATGCAAGCTTATTTAATGCAAACAATTCTA
ACTGAACTTGAAGAAACACATGCCCTTTATATGCGCCGTAAAAACATGAAACAATATAAT
ATCTTTAATCAATAATTCAAATGATTTTATAACACTCGAAGAGACATCAAAATATTCCGT
TAAATCATCTGACTTTTTAACTGATGACGACGAAAAAAATCAAGAAATTGTAAGTGATTT
AGAAAAAGGTTTGTATCGAAAACGTATGTTAAGTTATGGTGGATTGCTTAAACAAAAGCA
TAAAATTTTAAACTTAGACGATGCCGAAGATGGTAATTTGATTAATACAAGTGATGAAGA
TAAAACGACAGACGAAGAAAAAAAGCACATTCAATTACCGCAATTTGGAATTTCGAAAAG
CAAAATTATTATTTAAGACATTAGTGATAACTGATGTCTTTTTTTATTGTTTTTCTGTAA
AAAAGTGCTGTCTTATTTTTGTGACAAATGCTGTATGTAGTGTCACAAAAGTGTGACACT
ACAGCTTTGTATGATATCACTTTAAAATAACTTAAAACCCTTGGAATGTCTGGCCTTGCC
AGATCTATCATTTTTGAATGATAGCAAATTTCCCTTATGCTCTTACGGAGATTTTAGAGT
TAAATTAAAATTTCTAAGTTTTTGATAAGAAAAGCCCTGCAGGAATTTAGAAAAACATGG
GGAAGTTTTAAAGTATTTTATGCTAATTTTTAAATTTGCATGTAAATGGGCAGTATCTAA
AAAATTAGTCACTGATTTTGCTGAAATTTTTGTTTGTGAAATTAGCATATATTTATTTGG
CTCATATTTGCGTTTTAAGAGACTGTATAGATTTTTAAGTACAAAACCTATATGATTTGC
CTCTAAGTCTTCAAAATGCCTCTTAAAATCCAAAATAAAAGTGTTTAATATTGTAATAAG
GATTGCTATTTTTATAAAAGGAGAGATATCATGAAGATTAAAACTTTCGCTACTTTTACT
CATCGTCAATTAGATAAACAAGTTAATAGGTTTTTAAAGAATGATATTCATGTATTAGAA
ATTCAAACACACAGTAATTGGTTATATATTTCAGCTATTGTTTTTTATGAGGATAAATAA
GGAACATCGTATTTATGCCGAAAAAATTTATTGATGTTGAGAAGAACCCTTAACTAAACT
TGCAGACGAATGTCGGCATAGCGTGAGCTATTAAGCCGACCATTCGACAAGTTTTGGGAT
TGTTAAGGGTTCCGAGGCTCAACGTCAATAAAACAATTGGAATAAAATCAACCTACAGAG
CATCCAGCTGCAAATGCAGTTCCGCAAACTGCTTCACATACACCGCCGGCTATTGGATTT
ACGATTGCCCATACTCCACAGTAGTGAGCACATGCATAAAGTCCAGCCATACTACAAGCG
AATGCTTTGCCGTTCCATTTGAATCCTGCATATGTTACCGGTCTGTTTTTATCAACTTTT
TCAGCCTTATATTCAACGTAATTTTTGTTAATAAGTATTTTTCCCTCTTTGTTTTCAGTC
ATACTTCTTTTTTCGGCAATGAATTTTGTGATTTTTTTGTTGTAGTTATCATATATTGTT
TCAGAAACTACAATTTCTTTTGTTTTTTCATTTTTATAAGCGTTATTAGCTATGTAGCCA
TATGCATTTTTATCATTTGCTTCTGTAGCTAGATATTTTAATTTAGAATTTTTGTCTTCT
AGCTTTATTTTTTTAAATCCTTCTTTTTTCATTTGCTTTTCGAATTTTTGCATATCTTCA
TTTTTATTTTGCAATTGTTCTAGAAAACTTATTTCTTTCTTGGTCATTTGTGATACTTCG
ATGTTTTTGCTTTTCAATTTTTCTTTTTGATTTTCTAGTAAAGAACTTTTTTGTTCTTCA
TTTGCGTAAGCATTAGAAAAATTCGCGCTAAATACCAGTAGGAACAAGGAAATTATTGAA
AATAATTTTATAATTTTCATTTGATACCTCCAAGATAATAAGATATTTTAATTGTATAAG
TAAGCGCTTTATAAAATCAATATTTATTTTAATATATTTATAAACATATTTTTGAAAGGA
GTCTATTTTATGAATGAAAATTTAGAAAAATATATAAAAAGTTTGCCACTTTTAGGTTTG
TTAATTAGTATTTTGTTAATTGTTTTATTCTTTTTTATTTTAGATGTTGATGAAGATTTA
TTCGTGGTTTTTTTATACTGTTTATTGCCTTTGATAGTTAATTTGTCTATTTATGGTTTT
TATGTTTTTGTTAAAAGAAAGTAAGATTATGAATAATTTTGTTTTTAATTTGTATGCTTT
GAGGGGGTTGGAAAACGGTAGGTGTATAGATTAGATTTCTTGTTTTTTTGAAACGAGTGT
GAACGAGTTTCTTCTTGTCTTGATTTTTGATAAAAACGCCCTACAGGAATTTAGAAAAAC
GTGGGGAAGTTTTAAAGAATTTTATGCTAATTTTTAATTTGCATGTAAATGGGCAGTGTC
TAAAAATAGTTATTGTTTTTGCTCAAATTTTTGTTTTTGAAAATAGCATATATTTATTTG
GCTCATATTTGCGTTTTAAAAGCATATATAAGTTTTAGATATAAAACTATATGAATCACC
CCTAAATCTTTAAAATGCCCTCTTAAAATTCAAAATAAGGGCATAAAAAATAAAAGCTAC
CCCAGATAAAGTGAGGTAGCTTTTTCTTTCATACGGTCTATTTATTTTTCTTTCGACGCC
GTATCGTCGATGTAATTCAAAAAAGTTATGGGCTATAAATCTACATCACTTTTTCAAGAA
TGTAGTAGCAATATTCAACGCAAATTAATTTTTATAACTGCTCGGAATATCTCAAGCCGT
TTCTTTAATTTTGAAATAAAAAAATCGACGAAGGTCGATTACGTTTTTGCACATGTCGAT
TTATCCGACGTATAAGTGCGCCCTTACGGGATTTAACTAGATTATAACGACGAATTTTAG
ACCTGTAAAGCAATAACAATTAGGTCTACCAGGTAGATAAAGTGTACAAAGTAGAACCGA
AAAAGTTATTTATTTTGAAGATTTTTCGTAGATATAATTTGCTAATAAACTTCCTAAAAC
TGAATAAAGAAAAATAGTTAAACTCATGTAATCACTCCATAATTCTGAAGTGTCTCCATG
TCTACGCATAGACACGCATTTATGCCGAAAAAATTTATTGATGTTGAGAAGAACCCTTAA
CTAAACTTGCAGACGAATGTCGGCATAGCGTGAGCTATTAAGCCGACCATTCGACAAGTT
TTGGGATTGTTAAGGGTTCCGAGGCTCAACGTCAATAAAGCAATTGGAATAAAGCACCTA
TGATTATTTAAAAATATAAGTTATAATACATTCAAAAATATTTTTGAATGAGGTGTATTA
TGATTCAAACGGTTGTTGCTGCTGCTGTTCTTTATATTGCTACAGCAGTTGATTTATTAG
TAATTTTATTAATATTTTTTGCTAGAGCAAAGACTAGAAAAGAATATAGAGATATTTATG
TTGGTCAATATTTAGGGTCTATTATTTTAATATTAGTTAGTTTGTTTTTAGCTTTTGTAT
TAAATTATGTTCCAGAAAAGTGGATATTAGGTTTATTGGGTTTAATACCAATTTATCTTG
GAATTAAAGTGGCTATTTATGATGATTGTGAAGGAGAAAAGAGAGCTAAAAAAGAATTGA
ATGAAAAAGGATTGTCTAAATTAGTTGGTACGGTTGCAATTGTTACGATAGCAAGTTGTG
GCGCCGATAATATTGGTTTATTTGTTCCGTATTTTGTGACATTAAGTGTTACTAATTTAT
TACTTACTCTGTTTGTCTTTTTAATTTTAATTTTCTTCTTGGTGTTTACTGCACAAAAAT
TAGCTAATATTCCAGGAATTGGAGAAATTGTTGAGAAATTTAGTCGTTGGATTATGGCTA
TTATTTATATAGCTTTAGGTTTATTTATTATTATTGAAAATGACACTATTCAAACAATTT
TAGGATTTATATTTTAATTTAGGGTGTGATTTTATATGAGTTATGAAAATACTTGTGATG
TGATCTGTGTACATGAGGATAAAGTTAACAATGCTTTAAGTTTTTTAGAAGATGATAAAT
CTAAGAAATTACTTAACATTTTAGAAAAAATTTGTGATGAGAAGAAATTGAAAATCATAT
TATCTTTGATTAAAGAAGATGAGTTGTGTGTTTGTGATATTTCTTTGATATTGAAAATGA
GTGTTGCTTCAACTTCACATCATTTAAGGCTTTTATATAAAAATGAGGTACTTGATTTTT
ATAAAGATGGAAAGATGGCATATTATTTTATTAAAGACGATGAAATAAGAGAGTTTTTCT
CTAAAAATCATGAGGGTTTTTGAAACGAGTTTCTTCTTGTCTTGATACTATAAAAAACAA
AGTTATATAACATAAGACGACTTATCGGAAGTAGATATGCTTGTATATTCACAGATGGTA
TAATAATAGAGTCGCCTATCTCTCAGGCGTCAATTGACGAAGAGAGGAGGTGCATTACTT
TGCTAATCATTTTCGTTCACATCATAGCACCAGTCATCAGTGGCTGTGCTGTTGCGTATT
ATACTTATTGGCTTAGTAAACGCAACAAATAATTAATAGGCGACTTTATAAGCCAGCATC
GAAAAAATCCCCACACTACTGCAATAGTGTGGGGATTGGTGCATTAATTGTTAATCATTT
TCGTTATATAAATTATAACACTGGTTAGTAGAGAAATGCAAAATGATTGAATTAATAGTA
AATGTATTAATGAATACTCACACTTATACTTTTAAAATAGTTCTTCCTAAATGTTGTCCT
TTTAAAAGCTGATCTATCGTTTTATAGAATTCTTCAAATCCAATTTCATTGTATAGAAGT
GAATTTCCTATATTCCATTCATTTGCTAACTTACTCCATATATCTTCACGGATATTATGA
TCAACATATACAGAATCAATGCCAATTAATTTAATACCTCTAAGAATAAACGGTAATATA
TTAGCGTTAAGTGAATTTCCTGCTACATTTCCACATACAGTAGCAACACCTTGATAATTT
AGACGTTTTAAACCGTATAATGTTACATTACTCCCCACTGTATCTAAGAAATAATCAAAA
ATACCTTTTTTAAGCGGTTTATTATCATCTTCAATTATTATTACTTGTTTTGCACCTAAT
TTTTTTGCGATTTCTATTTGCTTTTCTTTTCTTACGATAGCAGTGATATTTTCATATCCA
ATTTTATGTAAAATTTGTATAGCAACACTGCCCACACCACCTGTAGCCCCAGACACTAAA
ATTTCAGGTTGTGATTTGATATTCATTCCATATTTTTCTAGTTCAAAAATTGATAATGCT
GCCGTAAAACCGGCTGTGCCATATACCATAGACTCTTTAATAGACATTTCTTGGGGAATA
GGAACAATCCACTCTCCAGGCACTTGTGCATATTCTGAAAATCCACCTGTATGTGTCACG
CCAACATCATAACCAGTAACTAATACATTATCGCCTTCTTTAAACTTATCATTCGAACTT
GATTCAACAATACCTGCAAAATCTATACCAGGAATCATAGGATAATCTCTAATTACACCG
CCTTTATATTGTAAAGCTAGCATATCCTTATAATTTATTGAAGAGTATACCACTTTTACT
AATACATCACCCTTCGATAAATGAGATTCATCAACTTTTTCTACTTTATAACTAACATTT
GATGCACTTTTTCTCACTACTACCGCATTGAACATTTATTAGCCTTCTTTCACAATTGTT
TTGTAGAAGTATGTTTTTGTTGCAAAACTATTTTCCTACAAAACTTATCATGATATGATA
AGCGAGTCAATACTAATGATTTAAGAGAGGTTTTAGTTGTGGAATTAGATAATTGTATAA
ATTATTTGTTGAGTACTTCTCAGAATAGAGTTTTTAAACATTTTAAAAGTTTATTAAGTC
CCTATAATATTACTCCAGCAGAATATGGTGTTTTGAATTGCTTGATTAATAGTAATTTGA
ATACACCTAAAGCGATTGGTAATACTTTAAATTTAGAACCTTCAACAATATCTGGAATAT
TAGATAAGATGTCCAAAAAGGATCTAATAACACGTCAAACTGATAATGAAAATAGAAGAA
CTGTGCTAATAAACAGTACAAATAAAGCAAAAGACTTATGGCCAACATTAGAAAAGAAAG
CCTATCAACTTAATAATCATTACTTCGCTAATTTAACTAATGAAGAAACTGTAGTGTTTA
AAAAGATATTACTAAAGATAAATAAAACTACGTTTTAATTTTTACGTTATAAAAAAGTTG
AAGTGCGAATTATAATCGAGTAAATATAAATGATAGCTTAGCTTAATTATATATTAAAGC
CAACTATACTTTTATTCCCGAAAAACCTACTATCCAAATTTCTAAGATACTTTAGCCTCT
ATAATAAACATATTGTAATATAATTTATGTATTATTTAGGTTTACCCTAATCGAACAATA
AAAAATACTTGTAAAATGCTATTGTCACTTTGCTTGATATATGAGAATTATTTAACCTTA
TAAATGAGAAAAAAGCAACGCACTTTAAATAAGATACGTTGCTTTTTCGATTGATGAACA
CCTATAATTAAACTATTCATCTATTATTTATGATTTTTTGTATATACAATATTTCTAGTT
TGTTAAAGAGAATTAAGAAAATAAATCTCGAAAATAATAAAGGGAAAATCAGTTTTTGAT
ATCAAAATTATACATGTCAACGATAATACAAAATATAATACAAACTATAAGATGTTATCA
GTATTTATTATGCATTTAGAATATTAAAATTCCTTCATTACACTCTTGGCGGTTTCACTT
ATCAACTTATCATTTGGCTTATCACTTTTATTGTCTTTATTCGTAAAAATGACTAAAACA
ATAGGTTCAGATTGGCCCTTAGGATAAACAAAAGCAACATCATTTCTAGAAGCATATGTT
ATTGCTTGACCACTTTTATCAGCAACCTTATAGTCTTTTGGAACACCATCTTTAATTAAA
GTGTCTCCGTTTTTATTATTAAACATTAAATCAAGTAAGAAATTTTTATTTTTTTTGCTT
AATTTTCCATTTGCGATAAGTTTATTTAAAGTCTTGCCGAAAGCAGCAGGCGTTGAAGTA
TCTTTTTTGCTCTTTGGTGAATAGTAATTTAATTCTATCTCATATCTAACTGGATTTGTT
ACTTTATCTCCTAGTTCTTTTAGACGTTGTTTAACTTTTTTGATTCCACCGATTTCTTTT
ATAATTTTATTGTTTGCTGTATTATCACTATATGTCATTGAAGCCTCAATAAGTTCTTTT
AAAGTGATATCTTTTCCTACATATTTTTCTAAAATAGGAGAATAAGCAACTATATCATCT
TTGTTAATATGTACTTTTTTATTTAACTTATTATAAGGTACTTGTTCTAACAAAATAGCA
CTATTTATCGCTTTTGAAGTCGAAGCATAGGCAAATCTCTTATCTGAATTAAATTTTACT
TCCTTACCACTTTTAGTATTTAAAGCATAAACACCAATATGAGCATTATATTTTTTTTCT
AAATCATTTAACTCTTTGGCATGTGAACTGTTTGAATTACATGCACTTAAAACTAAAGCA
ATTACAATTAAAAATATTAACTTTTTCAAAATAAACCCTCCGATATTACAGTTGTAATTT
TTATAAATCAATAATATTACAATTGTAATATTGATGTCAATTGTTTATTATAAATATTTG
AAAGAAGGTGTCAAAATGGCTAAATTACTAATAATGAGCGTAGTAAGCTTTTGTTTTATA
TTTCTATTGTTAGTATTTTTTAGGTACATATTAAAACGCTATTTTAATTATAGTTTAAAT
TATAAAGTTTGGTATCTAACTATGCTTGCTGGATTAATTCCTTTTATCCCAATTAAATTC
TCTTTTATAAAATTTAATAATGTGAATAATCAAGCGCCCACAGTTGAAAGTAAGTCACAC
GATTTGAACCATAACATAAATACCACCAAACCTATTCAAGAGTTCACAACAGATATCCAT
AAGTTTAATTGGGATTCAATTGATAATATCTGCACAGTTATTTGGATAGTTTTAGTTATT
ATTTTAAGTTTTAAATTTTTGAAAGCCTTATTATATCTTAAATATTTAAAGAAACAGTCA
CTTTATCTAAACGAAAATGAAAAAAATAAAATAGATACGATACTTTTCAACCATCAATAT
AAAAAAAATATTGTGATTCGAAAAGCAGAGGCTATTCAATCTCCAATAACTTTTTGGTAT
GGGAAATATATTATTTTGATTCCTAGTTCATATTTTAAAAGTGTAATTGATAAAAGACTA
AAATATATAATACTGCATGAATATGCTCATGCTAAAAATAGAGATACTTTACATTTAATT
ATCTTTAATATCTTCTCTATTATTATGAGTTACAATCCATTAGTACATATTGTAAAAAGA
AAGATAATTCATGACAATGAAGTAGAAGCCGATAGATTTGTCCTTAATAATATTAACAAA
AATGAATTTAAAACTTATGCGGAATCTATTATGGACTCCGTATTAAAAACCCCATTTTCC
AACAAAAATATATTAAGCCATTCATTTAATGGTAAAAAATCATTACTCAAAAGTAGATTA
ATTAATATAAAAGAAGCCGATCTGAAAAAGCAGTCAAAATTAATTCTAATTTTTATTTGT
ATTTTTACTTTTTTTATCATGATAATTCAAAGCCAGTTTTTAATGGGGCAATCCTTAACT
GATTATAATTATAAAAAGCCCTTACAAAGCGATTACCAAATTTTAGATGAAAGTAAAAAT
TTTGGTTCAAATAGTGGATCTTTCGTTATGTACAGCATGAAGAAAGACAAATACTATATT
TATAATGAAAAAGAAAGTAGAAAAAGATATTCTCCTGATTCAACTTACAAAATTTATTTA
GCACTGTTTGGACTTGACCGTCATATTATAAGTGATAAAAATTCACGTATGTCATGGAAT
CATAAACATTATCTTTTCGAGTCTTGGAATAAGGAACAAGATTTAAATACAGCAATGCAA
AATTCAGTTAATTGGTACTTCGAACGTATTAGTAATCAAATACCAAAGAACTATACTGCG
GCTCAACTCAAGCAATTAAATTATGGTAATGAAAATTTGGGAAGTTATAAAAGCTATTGG
ATGGAAGATAGTTTGAAAATATCTAATCTTGAACAAGTAATAGTTTTTAAAAATATGATG
GAACAAAATAACCATTTTAGTAAAAAAGCAAAGAATCAATTATCTTCTTCATTATTGATT
AAGAAAAATGAAAAGTATGAACTGTATGGGAAAACAGGTACAGGTATAGTAAACGGGAAG
TATAATAATGGGTGGTTTGTAGGTTACGTAATTACAAATCATGATAAGTATTATTTTGCT
ACACATTTATCAGATGGAAACCCGTCTGGGAAAAATGCTGAATTAATAAGTGAAAAAATA
TTAAAAGGAATGGGTGTTTTAAATGACCAATAAGCAAGTTGAAATATCTATGGCTGAATG
GGATGTTATGAATATAATATGGGATAAAAAATCAGTATCAGCTAATGAAATTGTAGTTGA
AATTCAAAAATATAAAGAAGTTAGTGATAAAACGATTAGAACATTAATCACAAGACTATA
TAAAAAAGAGATTATAAAACGATACAAATCAGAAAATATTTATTTTTACTCATCAAATAT
TAAAGAAGACGATATTAAAATGAAAACTGCTAAAACCTTTCTTAATAAACTGTATGGAGG
GGATATGAAAAGTTTAGTGCTGAATTTTGCGAAAAATGAAGAATTAAATAACAAAGAAAT
TGAAGAATTGCGAGACATTTTAAATGATATTAGTAAAAAGTAATTAGAGGTATGTTTCAA
ACATAATACATATGTAAACCATACTTGACTCTTATTAAATTAGTTTTGTTAATGACATTT
AAAATATATTATTAAAGATGAGAGTGTCCAGAAAATAACCATTTTCTGTACACTCTTGTT
TTTTGTCTAAATAAGTAAGTATTACATAGAATTATGTGTTCAAAAACCCAACAAAAAATC
TATGTTCACAAAAGACCTCGTAATCAAGTTATGGTACACTAAAGGTGTATATAGGAGGTC
TGTATTTTGAAAATAGGTTATGCAAGAGTTTCAACTGGATTACAAAATTTGAATTTACAG
GAGGATCGATTAAATACATATGGTTGTGAAAAGATATTTAATGACCATATGAGTGGTTCA
AAAAGTAAGCGACCTGGTTTAGATAAAGCAATTGAATTTGCGAGGTCAGGAGATACGATT
GTTGTTTGGAGATTAGATAGACTAGGACGGAACATGGAGGATTTAATCACGTTAGTTAAT
GAACTTAACGAACGAGGTGTGAGTTTTCATAGTTTAGAAGAAAATATAACGATGGATAAA
TCAAGTTCTACAGGACAATTATTATTTCATTTATTCGCAGCATTTGCAGAGTTTGAACGT
AATTTAATTTTAGAGCGATCATCAGCCGGTCGAATTGCAGCACGTGCTAGAGGCCGATAT
GGAGGTAGACCTGAAAAATTAAATAAACAAGATTTAAACTTACTTAAGACACTTTATGAT
AATGGTACGCCAATTAAAACAATTGCAGAGCAGTGGCAAGTTTCACGTACAACTATTTAT
CGTTATCTCAATAAATTAGAGGCAAAAGAGAATAAAAACAAGTAGAGCAACTAATCTAGC
TTACTATAATGAATCTACTAAATAATTTTATATATCATTAACATACAAAGACTTTGATTC
AATGTCACTCGATGTAAAAGAGACGTTCTGACAGCGTCTAAAATCTCATAATATTTTCCT
GTTATGAGATTTTAATAATAACACAAGAAAAAAGCGTACAAATTCGTACGCTTTTTTAAT
ATAATACCTGTTTCACTAATGAACGTTTTAAGTATCTTCATCATTAACTGAAACTACAGT
AATAATACTCGTCAACAATATTAGTATAGTTAAAATAGAAAGACTTAGGACTGGCATAAC
CGAACTAAAATTATATTTGAAATATAAAAGTGCTAATGAAGAGAGAAATGTAAAAATAAT
AAATACCAAAGACCATTTTTCTAATTTATTCATTGGCTTCACCTCTTTGAACTTTTATAT
AATCATAGGAGATATTTTTACTACGATTTATAAAAAATAAGAAGATAATCATTATTAAAG
AAACGATTAATATAATGTTGAATCCTATAGTATCACCTAATTCGTTTACACCTTTGCCTA
ATATCGGAGATACAAAGCTTTGTATTAATAATGAAAGAGATGCCCATATAGTAAATGAGG
TTCTGTTGCAAAGTTGAATTTATAGTATAATTTTAACAAAAAGGAGTCTTCTGTATGAAC
TATTTCAGATATAAACAATTTAACAAGGATGTTATCACTGTAGCTGTTGGCTACTATCTA
AGATATGCATTGAGTTATCGTGATATATCTGAAATATTAAGGGAACGTGGTGTAAACGTT
CATCATTCAACGGTCTACCGTTGGGTTCAAGAATATGCCCCAATTTTATATCAAATTTGG
AAGAAAAAGCATAAAAAAGCTTATTACAAATGGCGTATTGATGAGACGTACATCAAAATA
AAAGGAAAATGGAGCTATTTATATCGTGCCATTGATGCAGAGGGACATACATTAGATATT
TGGTTGCGTAAGCAACGAGATAATCATTCAGCATATGCGTTTATCAAACGTCTCATTAAA
CAATTTGGTAAACCTCAAAAGGTAATTACAGATCAGGCACCTTCAACGAAGGTAGCAATG
GTTAAAGTAATTAAAGCTTTTAAACTTAAACCTGACTGCCATTGTACATCGAAATATCTG
AATAACCTCATTGAGCAAGATCACCGTCATATTAAAGTAAGAAAGACAAGGTATCAAAGT
ATCAATACAGCAAAGAATACTTTAAAAGGTATTGAGTGTATTTACGCTCTATATAAAAAG
AACCGCAGGTCTCTTCAGATCTACGGATTTTCGCCATGCCACGAAATTAGCATCATGCTA
GCAAGTTAAGCGAACACTGACATGATAAATTAGTGGTTAGCTATATTTTTTTACTTTGCA
ACAGAACCAGCATTTGTTTTAATATTTGTTCCAAAGAGCCATCATGGCTTTGACAGAGCT
CTTCTTCTATGCAAATGCTTTTAATCCGATCCACACGAAAATTCCTATATTCATTTCTTA
GCCTGCAAAACCGATTAAGTACCAGTTCTGTTCATAAAACCCCAGTGATATAGGCTCTAT
CATTCTGCTTTCCGGTTCTTGCCCTCCTGATGCAGGATATTGAATTGATATTACCCTTTT
ATTGCAGATTGCAGTCTGAATTGCTGCAATAACGTTATCCGCCAATGTATTTTTCTGTCC
AGATGTGCTGTACACGTTAATACTGTTCTCCAACTCCTGTGCATAGTTTTTTTCACCATG
CTTCAAAATAGATTTGATTTTATACATAGCTGAATCAAAATCCTTTATAAATGATTCATC
TCCATGGCAATTTAAAAATTTCCCTGCTGTAATCAATGCACCCACTTCCGCCGCTGTAAA
CATTACCGGCAGAAGTAGGAAGCCCTCTACAAGAAAATATCCTTTTCCGGCCTCAGATCC
AATTGGTATTCCGGCTTCTTCAAGTGTCCGGATATCTCTGTAAACTGTCCTTAAGCTTAT
ATTAAATCGCTGTGCAATTTCTTTGGCAGGAATTATTTTTTTGATTGCAGCTGAATAAGA
ATAGAGGTTACTCTGTTAATCCTGTTCAAATTTTATTCCTCCTCTGTGACTTCCATAAAA
AGTATATCCTATGCGTTCTTAAGCTAGCTGCTGTTAGTGCTTCTCATTGCACCCTGGTTA
TAAAAGCCATACTCACAAACCTCTTCACCAAAACTCTTTACATCTCTAATATAGAACTCT
ATCTAGCGAACTTTTAGAAAAGATATAAAACATCAGAGTATGGACAGTTGCGGATGTACT
TCAGAAAAGATTAGATGTCTAAAAAGCTTGTAGTTAAAGCTTTTTAGACATCTAAATCTA
GGTACTAAAACAATTCATCCAGTAAAATATAATATTTTATTTTCTCCCAATCAGGCTTGA
TCCCCAGTAAGTCAAAAAATAGCTCGACATACTGTTCTTCCCCGATATCCTCCCTGATCG
ACCGGACGCAGAAGGCAATGTCATACCACTTGTCCGCCCTGCCGCTTCTCCCAAGATCAA
TAAAGCCACTTACTTTGCCATCTTTCACAAAGATGTTGCTGTCTCCCAGGTCGCCGTGGG
AAAAGACAAGTTCCTCTTCGGGCTTTTCCGTCTTTAAAAAATCATACAGCTCGCGCGGAT
CTTTAAATGGAGTGTCTTCTTCCCAGTTTTCGCAATCCACATCGGCCAGATCGTTATTCA
GTAAGTAATCCAATTCGGCTAAGCGGCTGTCTAAGCTATTCGTATAGGGACAATCCGATA
TGTCGATGGAGTGAAAGAGCCTGATGCACTCCGCATACAGCTCGATAATCTTTTCAGGGC
TTTGTTCATCTTCATACTCTTCCGAGCAAAGGACGCCATCGGCCTCACTCATGAGCAGAT
TGCTCCAGCCATCATGCCGTTCAAAGTGCAGGACCTTTGGAACAGGCAGCTTTCCTTCCA
GCCATAGCATCATGTCCTTTTCCCGTTCCACATCATAGGTGGTCCCTTTATACCGGCTGT
CCGTCATTTTTAAATATAGGTTTTCATTTTCTCCCACCAGCTTATATACCTTAGCAGGAG
ACATTCCTTCCGTATCTTTTACGCAGCGGTATTTTTCGATCAGTTTTTTCAATTCCGGTG
ATATTCTCATTTTAGCCATTTATTATTTCCTTCCTCTTTTCTACAGTATTTAAAGATACC
CCAAGAAGCTAATTATAACAAGACGAACTCCAATTCACTGTTCCTTGCATTCTAAAACCT
TAAATACCAGAAAACAGCTTTTTCAAAGTTGGCGTATAACATAGTATCGACGGAGCCGAT
TTTGAAACCACAATTATGATAGAATTTACAAGCTATAAGGTTATTGTCCTGGGTTTCAAG
CATTAGTCCATGCAAGTTTTTATGCTTTGCCCATTCTATAGATATATTGATAAGCGCGCT
GCCTATGCCTTGCCCCCTGAAATCCTTACATACGGCGATATCTTCTATATAAGCGTACCG
GTTCCAATTTTTTCGCAGTTTAACTTTTCCGACGCATTTATCGTCTTGGTAGTAAAGATA
TATTATCTTATCAGTATTGTCAATATATTCAAGGCAATCTGCCTCCTCATCCTCTTCATC
CTCTTCGTCTTGGTAGCTTTTTAAATATGGCGCTTCATAGAGTAATTCTGTAAAGGTCCA
ATTCTCGTTTTCATACCTCGGTATAATCTTACCTATCACCTCAAATGGTTCGCTGGGTTT
ATCGATATCTTTCAGGTGCCCTGCTTTCATTTCTGTAATCACTGTTCCCGCCTCTCTTCT
ATATCAGCGGCATATGTGCTATCCAGGCAGCCGGTTTTACCAGTGTATTTTTTATACATG
TCCCTGGTATATTTTGTTATATTCCTATCATACTCCGGATAGGCATAATGAAGCCTTTCC
GCCACCTCACCGGATACCGCCCTGAACAATTGATGGCATAGAAATAATGCTTCCCATATG
TTTTCATAGGAATCCATCCGGTAGGTGGACAAAAGTTTCTCCCACAAATCCTCGGATATA
TACCTTTCAATAAACTTATAGTTCTTGCCTACACTTCATTTAAAGCCTGTTTCGATGCCG
ACCTTCCATGATATCATTCTCAGCAGCTCATGGCGAACAATCTGATTAAAATGATCAATA
GCAAATAAAATTTCCTTACGGCACAATCCTTTAATAACATAAGGTGTTACATTCCAAAAT
TCATTGCAGCAATCATCATACTCCCTTGCGCTTGGCTTTCTTACATGATAATCTATATCA
GTCGGAACTATGTCCCTTTTAATTCTACAATCTTTATCAATTAGAACCTTTATTAATTTA
TCGCCCTTTAGGTAATTATCTAACTCTTCCAAGGGCAATAAGGTAAGATCAATTTTATTG
TAATCATCAAATAGCTATAATAGATTTAGAGGTAAAGAAATTAAATACATTGAAGAGCAG
AAAGATTTTACAAAAGAGTATTTTAATAAAAATGATGGTTCTGTTGCAAAGTAAAAAATA
TAGCTAATCACTAATATATCATGTCAGTGTTCGTTTAACTTGCTAGCATGATGCTAATTT
CGTGGCATGGCGAAAATCCGTAGATCTGAAGAGACCTGCGGTTCTTTTTATATAGAGCGT
AAATACACTCAATACCTTTTAAAGTATTCTTTGCTGTATTGATACTTTGATACCTTGTCT
TTCTTACTTTAATATGACGGTGATCTTGCTCAATGAGGTTATTCAGATATTTCGATGTAC
AATGGCAGTCAGGTTTAAGTTTAAAAGCTTTAATTACTTTAACCATTGCTACCTTCGTTG
AAGGTGCCTGATCTGTAATTACCTTTTGAGGTTTACCAAATTGTTTAATGAGACGTTTGA
TAAACGCATATGCTGAATGATTATCTCGTTGCTTACGCAACCAAATATCTAATGTATGTC
CCTCTGTATCAATGGCACGATATAAATAGCTCCATTTTCCTTTTATTTTGATATACGTCT
CATCAATACGCCATTTGTAATAAGCTTTTTTATGCTTTTTCTTCCAAATTTGATATAAAA
TTGGGGCATATTCTTGAACCCAACGGTAGATCGTTGAATGATGAACGTTTACACCACGTT
CTCTTAATATTTCAGATATATCACGATAGCTCAATGCATATCTTAGATAGTAGCCAACGG
CTACAGTGATAACATCCTTGTTAAATTGTTTATATCTGAAATAGTTCATACAGAAGACTC
CTTTTTGTTAAAATTATATTATAAATTCAACTTTGCAACAGAACCTCCTAACTGTATTAC
CACCTTAAAAGTAGTTGCAGACGCACTTCCTAAATCGTCAGCAGTGTTTAACCACATATC
ATCAACAATAATCATATGACCTGTTGATGATACTGGAGCAAATTCTGTCAACCCTTCAAC
TACACCTAAAATAAATGCTTTAATCTGCTCTATAAAACCCATTTTTCTCCTCCTTTTAAC
TTATATCAGTTTTTTTAAAGTATGAGAATAATATAATTACACTGAATATAGATGTAACAA
TTATGATAATTAAAGATAATAGAAATGGATAAGTATTAGGTAATGTTCCTCTAGATATGT
CTCCAACTGCAGCCCAAGGAAATAATCCTCTATGTTCAGAATTAGCAGTCATTAAATTTA
TCAAAGTAATTATTATGGTTAAAACAATTGTGGGAACATAATTTTTAAAATATATCGACA
AAATAATTATTGGTGGAGATAATATCCATAATAACACTCCGCCAATAACAAATGTAAAGA
ATGAATCAATTATTAAACTCTGGCTTAACCCTTGAAAATGCAATAGCATACCTAGCATTA
AAGTTAGCAACCATGCAATAACAGATAGTGTTTGAATCCACAAGAATAATAATATTATTT
TACTTACTAAAAAACTTTCTCTAGATATAGGTATAATTAATAAGTTTTTTAAAGTATCTT
CTATATATTCTCTTCCAAACAAATAGGCTATTATAACCCCATATAGAGGAGGTCCAATAA
TTAGCATATGATATAAACTGACTTCTTCAAATAACTGTTTAAATACAATATTAGGAGTCG
GTACTTTCGTCCGCATACTAATAAAAGAAGCTACAACCACCATAAAAGGTGCTACGCATG
TACCTAAAATACTTATTAGAAACATATATGATCTTTTTAACTTAATAAATTCTGTACGGA
GTAGATTATCCAATTGTGCCACCTCCTACTAAGTCTTCGAAATAAGTTTCTAGATTATCT
TCTATCACTCTCATCTGGAAAACATCAATATTGTTTAATACTAATAATCTATTAATTTCT
TGTTGTCTATCAATATGTGAATAAATTTTAAATTCGCCATTTTCTTTAATTTTATAGTCA
TAAATTCCGAAGTTAGTTTCCAACAAACATGCAACTTTTTCTTCATCTGATACTGATATA
CTTATAAATTGTCTGTTCTTTTTTTTTAAATCTTCATACATAATTTCTTCTAACAAAACT
CCGTTATGAATAATACCCACCTTGTCTACTAACTGCTCTATTTCTGACAATATATGACTT
GAAATTAAAATGGTTATATTTCTAGATTGAGCCAGATCCTTAATCAACTTTCTAATTTCT
TTTATGCCAATAGGATCTAATCCATTCGTCGGCTCATCAAGTATCAATAATTCGGGATTG
TGCAATAAAGCTCTCGCAATCCCTAAACGTTGCTTCATACCTAAAGAATAATTTTTAAAC
AATTTTACTTTTTCAGAAGCTAGTCCTACTATTTCTAACACTTCTTCAATTGCATTTTCT
TTTTGTATACCTAATATTTTAGCATTTATAGTTAAGTTCTCTTTAGCTGTCAAATTACTA
TAAAAACCTGGCGTTTCAACCATAGCACCAATATTTTTTAAAATTTCAGTTTTATTACTT
TCGAACTCTTTTTCAAATATTTTAATATTACCTTTCGTAGGTTTAATTAAGCCTAAAAGC
ATTCTTATAGTAGTTGTTTTGCCTGCACCATTTCTTCCTAAAAAACCATAAATTTGTCCA
CTTTCAACAGTTATACTCAAATTATTAACTGCTATCTGACTTCCATATTGCTTTGTTAAG
TTATTTATTTCAATTATATTATTCAAATTTTTCACCTCTGGCACCTTTCTTAGTTTGTTG
TTACCTTTATCTTACGCGCGATTAGAAAAGGCTGCCTTTATCTATTCTTACAAAAACAGC
CGCTAATCTTACAAAAATGAAAGATTGGAGTTATTTAAATTGAATGGTGAATATTGAACC
ATCGTTTAATGTAGATGTAGCACTTACTTTATGGCCTAAGCGCTTTGAGATTGTGCTGAC
AATATATAAACCAATACCGCTTGATTTCTCACTTATTCTACCGTTATAGCCCGAGAAACC
TTTATCAAAGATTTTCGGTAAATCACTCGCATTAATGCCGATACCGTTATCTCGGATTGA
TAATTTCTTTGTATTTTCGTCAAACGTAATCCACACATCTTTGCCACGTGCATATTTTAA
TGCATTGTTTAATATTTGCTCAATCATAATTGATGCCCATTTGGCATCTGTTAATATAAC
CGCTTCACTTTTCTCATAATGCAACTTTGTTTGATGATGAATAAACTGTATCGCATAACG
TTTAATCAGTGGTCGAATTAATTCATCTACACTCACTTCCATAAAGACCATGTATGTCTT
TTGGTTCATGAGTTTCAAATAGTTCAGTGCAAGATTCGTGTAATTATCAATTTGTAAGAC
TTCATTACGCACGTTAGAAATCACGTGTTCATCAGGATCTTCAAGCAGTAACTTTGATGC
TGTAATCGGTGTCTTGATTTGATGCACCCACATTAAAAAATATGACTCTAACTCACTTTG
GTAGTTAATAAAGTCATTACGAAGTTTATGGTTTTCGATTCTTAAATCTTCGTTCTGTTC
CTGTAGTGTTTATTCTTTTTTAAAGTTCATGTAATGGATACCCCAGTAAATCATTGAAAC
AAACAATACAATACCTAGACCAATCATATATGCTTGCATCGGCACATTATACATGAATAA
TATAAAGTAGAATAAAGCACAAGTAAGGATGACAATATAAATTTCACGTTGGATTGATTT
CAAGAAATTCATACGTCACCTACACGATATCCGACATTTTTCTTCGTTTCGATAAAATCT
GTAAGTCCTAGTTTTTGTAGCTTTTTGCGTAAACGTGTAATGTTGACAGCAAGCGTATTG
TCATCAATGAAGTGTTCTGATTCCCAGCATTTTTCGATTAACGCATTACGACTGACGAAT
TTGCCCTTGTTCTGGAATAAGCTATGCATGATTTGCAATTCAGTGTGTGTCAGGTCTATG
GTTTCTTCATTAAATTTAAGCTTTGCTGCATCAAGTAGTAACTCGCAATCATCTACTGTT
AAATTATTAACTTGAGTGGTGAAATCATACGTGCGGCGTAATAGTGCTTGAATCTTAGTA
ATTGTAACAGTCATATTAAATGGCTGGTTCTGTTGCAAAGTAAAAAATATAGCTAATCAC
TAATATATCATGTCAGTGTTCGTTTAACTTGCTAGCATGATGCTAATTTCGTGGCATGGG
GAAAATCCGTAGATCTGAAGAGACCTACGGTTCTTTTTATATAGAGCGTAAATACATTCA
ATACCTTTTAAAGTATTCTTTGCCGTATTGATACTTTGATATCTTGTCTTTCTTACTTTA
ATATGACGGTGATCTTGCTCAATGAGGTTATTCAGATATTTCGATGTACAATGACAGTCA
GGTTTAAGTTTAAAAGCTTTAATTATTTTAGCCATTGCTGCCTTCGTTGAAGGTGCCTGA
TCTGTAACTACCTTTTGAGGCTTACCAAATTGTTTAATGAGACGTTTGATAAACGCATAT
GCTGAATGATTATCTCGTTGCTTACGCAACCAAATATCTAATGTATGTCCCTCTGTATCA
ATGGCACGATATAAATAGCTCCATTTTCCTTTTATTTTGATATACGTCTCATCAATACGC
CATTTGTAATAAGCTTTTTTATGCTTTTTCTTCCAAATTTGATATAAAATTGGGGCATAT
TCTTGAACCCAACGGTAGATCGTTGAATGATGAACGTTTACACCACGTTCTCTTAATATT
TCAGATATATCACGATAGCTCAATGCATATCTTAGATAGTAGCCAACGGCTACAGTGATA
ACATCCTTGTTAAATTGTTTATATCTGAAATAGTTCATACAGAAGACTCCTTTTTGTTAA
AATTATATTATAAATTCAACTTTGCAACAGAACCGTATTTTATGAGTACACTCTAAATTA
AGGAGATGTATAATCAATCTAAAATTGTATTTTTATACTTTTGTTATATAATCTTTCTAC
TTAGAGATATATTGTAAAAAAACCAACAAAATGTTATATTAACATTACTATTTTATCGAT
GAAGGAGGATTAAAATGACAGCTTCTATGAGACTCAAATAAACCTTTTTGAATACAAAAC
TAAATTAATTCAAAAAGGCTTGTCCGCAATACACACTCATAGGATGACTTATGTCATTTT
TTATCCTTCGATAGGAATAATAAACGCTTTCAAATACTAAAACATCATAATAAATTTTTA
AGTGTTTGAAAGTGTAATGTGAATGAGACGGGAGTAGCCTGTCTCATTTTTTTGCGTACA
CGTCCTTTAAATATACAAGGAGTGTATAAATATGGAACAATATACAATTAAATTTAACCA
AATCAATCATAAATTGACAGATTTACGATCACTTAACATCGGTCATCTTTACGCTTACCA
ATTTGAAAAAATAGCACTTATTGGGGGTAATGGTACTGGCAAAACCACATTACTAAATAT
GATTGCTCAAAAAACAAAACCAGAATCTGGAACAGTTGAAACGGTTGGCGAAATTCAATA
TTTTGAACAGCTTAACATGGATGTGGAAAATGATTTTAACACGTTAGACGGTAGTTTAAT
GAGTGAACTCCATATACCTATGCATACAACCGACAGTATGAGTGGTGGTGAAAAAGCAAA
ATATAAATTAGCTAATGTCATATCAAATTATAGTCCGATATTACTTTTAGATGAACCTAC
AAATCACTTGGATAAAATTGGTAAAGATTATCTGAAAAATATTTTAAAATATTACTATGG
TACTTTAATTATAGTAAGTCATGATAGAGCACTTATAGACCAAATTGCTGACACAATTTG
GGATATACAAGAAGATGGCACAATAAGAGTGTTTAAAGGTAATTACACACAGTATCAAAA
TCAATATGAACAAGAACAGTTAGAACAACAACGTCAATATGAACAGTATATAAGTGAAAA
ACAAAGATTGTCCCAAGCCAGTAAAGCTAAACGAAATCAAGCGCAACAAATGGCACAAGC
ATCATCAAAACAAAAAAACAAAAGTATAGCACCAGATCGTTTAAGTGCATCAAAACAAAA
AGGCACGGTTGAGAAGGCTGCTCAAAAACAAGCTAAGCATATTGAAAAAAGAATGGAACA
TTTGGAAGAAGTTGAAAAACCACAAAGTTATCATGAATTCAATTTCCCACAAAATAAAAT
TTATGATATCCATAATAATTATCCAATCATTGCACAAAATCTAACATTGGTTAAAGGAAG
TCAAAAACTGCTAACACAAGTACGATTCCAAATACCATATGGCAAAAATATAGCGCTCGT
AGGTGCAAATGGTGTAGGTAAGACAACTTTACTTGAAGCTATTTACCACCAAATAGAGGG
AATTGATTGTTCTCCTAAAGTGCAAATGGCATACTATCGTCAACTTGCTTATGAAGACAT
GCGTGACGTTTCATTATTGCAATATTTAATGGATGAAACGGATTCATCAGAATCATTCAG
TAGAGCTATTTTAAATAACTTGGGTTTAAATGAAGCACTTGATCGTTCTTGTAATGTTTT
GAGTGGTGGGGAAAGAACGAAATTATCGTTAGCAGTATTATTTTCAACGAAAGCGAATAT
GTTAATTTTGGATGAACCAACTAATTTTTTAGATATTAAAACATTAGAAGCATTAGAAAT
GTTTATGAATAAATATCCTGGAATCATTTTGTTTACATCACATGATACAAGGTTTGTTAA
ACATGTATCAGATAAAAAATGGGAATTAACAGGACAATCTCTTCATGATATAACTTAAAA
ACTATACACTAATTTATATTGAATATTAGGTTCATTTATATCAATATAAAAAATACGTTC
ACAAGAAAAATATAATAGAAATAAGGATCCAATAAAATGACTCGACATAATGAAATTATT
AAATGTGCAGAAAAATATCAATTACACATCCAACCTCAAACAATCTCATTGAATGAATCG
GGACTTGATTTTCAAGTTGCATTTGGAAAAGATAAACATGGAGTAGAATGGGTTTTGAGA
CTACCAAGAAGACCTGACGTTTATAAACGAACAAAACCCGAAAAACAAACGGTAGACTTC
TTACAGAAGAATGTTTCATTTGAAATACCGAAGTGGAAAGTACATGCAAAAGACCTTATT
GCTTACCCAAAACTTACAGGTAAACCCGCAGCCACAATAGATCCAGAAATACAAAATTAT
GTATGGGAAATTGAACACAAACCATTACCAGAAAACTTTATTAACACATTAGCTGAAACA
CTCGTAGATTTACACAACATACCAGAAGAAAACATTAACGTTCAGCATATAAATATCAAA
ACCATACAAGAAATAAAAAATGACTTTCAAAGAAGAATGAATAAAGTTAAAGAAACTTAT
GGCGTATCAGATGAATTATGGAACAGATGGAAACAATGGTTAGAAAACGACGAACTATGG
CCTCGACATGCGACCATGATACATGGGGACTTACATCCAGGACATATAATGGTAGATAAC
CAAGCAAACGTCACAGGTCTCATAGACTGGACTGAAGCAACCCACTCCGACCCATCAATG
GACTTTATAGGACACCATCGTGTATTCGACGACGAAGGATTAGAGCAACTTATAACAGCA
TACGGTAAAGCTGGAGGTGAAATATGGCCACGAATGAAAGAGCATATAATAGAACTCAAT
GCAGTATTCCCAATGTTTATCGCTGAGTTTGCTATGGAATCAGGAGAATCGGCGTATGAA
ACGATGGCATTGAAAGAGTTAGGTATGAAAGAGTAGAACTTATATTAAAAGAGGCCCATT
TTAAAGACGAAGGCAATCCTGATGAAATTTTAAAACTGCGTTTAATTAGTGATGGTCTTT
GGTTTTCTATAATGTATTAAATATCTGGACATGGAACAAATGCAACAAATGGAAAGAATC
GTTTTCGAAATTTCTAACTCCTTAAATCAGGAGGATAAATAAACGGTCATTTTCATTGAA
AGCACTTATATAAATTTCATCAATTTTAATACCTACCGTAAATACATTTCATAAGTATTA
AACAGATGATTAAAATTTTTAGTTAATTTAAATATTTATGATAGAGATGACCTTCAAATG
AACGGTTCTGTTACAAAGAAAAAATCTATATTTATTTTTAGTAAGTTTTAATTATAGATA
TGTACACTTTGAGTACACCCTAACCATACAAAAAGAATTGTTGAAATTATAACAATTAAA
ACGTATGATTAGGGTGTATATTTATTATGGAGTGAAGATGAATGATTATAGGTTATGCGA
GAGTATCATCGATAGATCAAAATTTAGAAAGACAATTGGATAATTTAAAGACGTTTGGTG
TGGAGAAAATCTTTACAGAGAAACAGTCGGGAAAGTCAGTGGAAAATAGACCTGTATTTC
AAGAAGCACTCAATTTTGTCAGAATGGGAGATCGATTCGTTGTGGAATCTATTGATCGTT
TAGGACGTAACTATGATGAAATTATTGAAACTGTGAATTATTTAAAAGAAAAAGACGTTC
AGTTAATGATTACCAGCTTACCTATGATGAATGAAGTAATTGGCAATCCATTACTGGATA
AGTTTATGAAAGATTTAATCATTCAAATATTAGCAATGGTTTCAGAACAAGAGAGAAATG
AAAGTAAACGTCGACAAGCGCAAGGGATTCAAGTTGCGAAGGAAAAAGGCGTATATAAAG
GGCGCCCTTTACTTTATTCACCAAATGCTAAAGACCCACAGAAACGTGTTATTTATCATC
GCGTGGTGGAAATGTTAGAAGAAGGCAAAGCGATTAGTAAGATTGCGAAAGAAGTTAATA
TCACAAGACAAACAGTTTATAGAATTAAACATGATAAGGGATTATCTTGATAAATTGATT
GTCAATGCAAATGAGCGTCTCTCACAGTGTCTCAAATT----------------------
------------------------------------------------------------
------------------------------------------------------------
------------------------------------------------------------
------------------------------------------------------------
------------------------------------------------------------
------------------------------------------------------------
------------------------------------------------------------
------------------------------------------------------------
------------------------------------------------------------
------------------------------------------------------------
------------------------------------------------------------
------------------------------------------------------------
------------------------------------------------------------
------------------------------------------------------------
------------------------------------------------------------
------------------------------------------------------------
------------------------------------------------------------
------------------------------------------------------------
------------------------------------------------------------
------------------------------------------------------------
------------------------------------------------------------
------------------------------------------------------------
------------------------------------------------------------
------------------------------------------------------------
------------------------------------------------------------
------------------------------------------------------------
------------------------------------------------------------
------------------------------------------------------------
------------------------------------------------------------
------------------------------------------------------------
------------------------------------------------------------
------------------------------------------------------------
------------------------------------------------------------
------------------------------------------------------------
------------------------------------------------------------
------------------------------------------------------------
------------------------------------------------------------
------------------------------------------------------------
------------------------------------------------------------
------------------------------------------------------------
------------------------------------------------------------
------------------------------------------------------------
---------------------------CCATAACATATTATTGAATTGAGATTTTAATAA
TTATACAAGAAAAAAGAGTACGAGTTCGCAGCTTTCTATATAGTAATTGTTTTACTAATA
AGGTGTTTTAAAATATATTATAATGTAAAAAGTATTTGACATTTGTATCAAAAATATTTA
CACTCATAAATGTCAAATACTTTTTACATTTATGAGGTGTTATAATGAATTTAATTCCTT
TTATTATTATTTTAATTTTTTCTTGTTTATGGACGGCTATAACTAACAAATATTTACCTT
CAGAAACATTAGATAAAAAAGGACAACAAGATCGATACGATGAAAGACAACGTAAAATGT
TTATTGAAATACTGGCTAAAAGTTTTATTTGGATTGTATATTGTATGTTATTTACACTAG
TGCTTAAATTTACAGGTTTGTCACCAAGTATTGAAGGATCTTGGTTTTCTCAATATCCAG
AAATTTTCTTTATAATTGTAGCACTATTTCTTATGCTGTTTAATTACTATACTACAAATA
AA-AAATATACATCTAAAGGTTAAATTAATGAAAAATAGAATTAGAGAATATAGAAAACA
AAAAGGAATTTCTCAAGAAACTTTAAGTAAAGAATTAAAAGTGTCTAGGCAAACTATTAA
TGCAATAGAAAACAATAAATATGATCCTACATTGACATTAGCATTTAAGTTGGCAAGATT
GTTTGATACAACTGTGGATGAATTATTTTCTTAACCATTCATTTATCACAAAAAGAGAGT
GCGAATTCGCACTCTCTTTTTGTGTAGTAGTACTATTAAATTTTGTCTCAATAACGAACG
TTTATAACGCAATCATGATGAGAGTATTAATACAGTTAATTATTTGAAATACTTTAG---
------------------------------------------------------------
------------------------------------------------------------
------------------------------------------------------------
------------------------------------------------------------
------------------------------------------------------------
------------------------------------------------------------
------------------------------------------------------------
------------------------------------------------------------
------------------------------------------------------------
------------------------------------------------------------
------------------------------------------------------------
------------------------------------------------------------
------------------------------------------------------------
------------------------------------------------------------
---------------------------TTT-ACATAATCGATGATTACCAGAAGTTCTCA
CTATATAAAAGACACTAAAATTTTATAACTTTTAGTGCCTAATCAATTATTTTAGCTACC
AAACAAACGACTCCAAAACCCCTTTTTAGGTTCCGTTTCTTCACTCTTTTCTTCTATATC
ACTATCATTGTCATTTAGATTAGCTGGAACGTCTTCTTTTTTTGCTTCTTCACCTTGTGT
ACTTTCGTCGCTTTGACTTCCAGATATATCCTTATATTGAATCTCTGTTTCTTTAGTTTC
TTCCTGATCTCTGTTAATATTTACAGGATTAGTAGTATATGTTTTTTCTTGTGCATCAAC
GTTTTGTCTAGTGTTAGTAGATGTATCAAAGGGATAATTAAGGTGTTTTTCTTTTTCTAA
TTGATTTTCTAATTTTTGAATCTTTTTATTACTCTCTAATGCCAGAACTTGCTGATTTTC
AAGCAATTTTGATCTTTCTTGCAACTCTTTTCTGTAAAATTCAATTGTTGTTTCATGACG
ACTTTCTTGTTTTTCAATTTGATTATTTAAAGTATCAATCTGATTTTTAAGGATTTCTAC
TATTTGAGCATCGCTTTTCGATTCAAAATTAATATTATCCGACCCTTTTTTTTGTTTGTC
TTCAGTAGTACTTTCAAAACCATATTTCTTTTTATTTTCATTTACTCTTTGAATGATTTT
TTCTATATCGGTATCTTCTTTAATAAACGAAGTGTTTTCCTGTTTTATTGTCTCTATATT
CAATCGCTTAATATTATTAAAAATCGTTTGCTTACTAACCCCTAATTCTTCACTCAACTT
TTTCACACTTTTCATATCATCAACCCTTTATAAAATGTTTATAAACCCTTGATAAAATAT
TATAAGCTTATAATGCTTAATAATAAAGTGATTAATAAATAAAAATAAACATCCATCAAC
CTTTTTATCAAGGGTTTATGAAAGGTTTATGATATTTATCAAGGGTTTATAAACCCTTGA
TAAAGCTATATTTTCCCTTTTATAAGTTT
>>CP000731.1 Staphylococcus aureus USA300TCH1516 plasmid pUSA300HOUMR
ATTTAAAGTGCTATAATAAACTTAATATAACAAAAACCCCAACTACTGGTAATAGTCGGG
GTTTGGTAATAAAACGTTTARAAACTGTTTATTTATATAATTTTCGATACTTGTATTATA
TAATGAATAATATCTTAGTGCAAGCACCTAAATCATTAAATAAATGTAAAGCTAAATAAA
AACGTTTTATTACCTCTTACCAAACTAAAATATGGAAAGAGGTTTTTTGTCATGCAAAAT
CAATATTTTACAGTGCAAGAAAATTACAAAGAAAGATTTTATCAAATCCCTAAAGTATTC
TTTACCAGTGAAAATTATAAAAATCTAACTAATGATATGAAAATAGCCTATGCTATCTTA
CGTGATCGCTTAAATTTATCTATTAAAAATAGCTGGGTTGATGAAGATGGTAACATTTAC
TTTGTTTATTCAAATGAAAAGCTAATGGAAATCTTAAATTGTAAAAAAGAAAAGTTAACA
AAAATAAAAAAAGGGTTAGAAAACGATGGTCTACTCATTCAAAAACGACGTGGTTTAAAT
AAACCAAATATTCTATATTTAATGAAACCTATTGTCACAGAACGTGATATTTACAAAATA
GAAAAAGAAGAAAACGATGTTGAACCTTACGGCGAGAAGGAAGTTCGAAAATCGAACGTC
CAGAAGTTCGAAAATCGAACGTCCAGAAGTTCGAAAATCGAACGTCCAGAAGTTCGAAAA
TCGAACACTAATGATACTGACTTTAATGACATTGACTTTAATGATACTGAGAATAATGAT
ATGAATGACTTGAATGATATAAAGTACAAAAATGAAATTAGTAATCATTCAAATCATTCA
AATCAATTTACACATAATTTTGATGATAAAGAAATGCTATTGCAAGAATTCCCAGAACAA
CTAACTAATTATTTATTAAAATATGATTATAGAGATTTAGAAATCATAAAGGCTGTTATT
CTTAAAGCAAAAAAATCATTTAATTCAAGGCATGAAGATATGCATTACATGTTAGAGGAC
ATTGAGGATGAAATATTAACTTCTTTAAAAAGACTTAAAAAAGCTATACATGATAGGGGA
GTTAAAGGCCAAAAGGAAACAATCAAGTCAATGCAAGCTTATTTAATGCAAACAATTCTA
ACTGAACTTGAAGAAACACATGCCCTTTATATGCGCCGTAAAAACATGAAACAATATAAT
ATCTTTAATCAATAATTCAAATGATTTTATAACACTCGAAGAGACATCAAAATATTCCGT
TAAATCATCTGACTTTTTAACTGATGACGACGAAAAAAATCAAGAAATTGTAAGTGATTT
AGAAAAAGGTTTGTATCGAAAACGTATGTTAAGTTATGGTGGATTGCTTAAACAAAAGCA
TAAAATTTTAAACTTAGACGATGCCGAAGATGGTAATTTGATTAATACAAGTGATGAAGA
TAAAACGACAGACGAAGAAAAAAAGCACATTCAATTACCGCAATTTGGAATTTCGAAAAG
CAAAATTATTATTTAAGACATTAGTGATAACTGATGTCTTTTTTTATTGTTTTTCTGTAA
AAAAGTGCTGTCTTATTTTTGTGACAAATGCTGTATGTAGTGTCACAAAAGTGTGACACT
ACAGCTTTGTATGATATCACTTTAAAATAACTTAAAACCCTTGGAATGTCTGGCCTTGCC
AGATCTATCATTTTTGAATGATAGCAAATTTCCCTTATGCTCTTACGGAGATTTTAGAGT
TAAATTAAAATTTCTAAGTTTTTGATAAGAAAAGCCCTGCAGGAATTTAGAAAAACATGG
GGAAGTTTTAAAGTATTTTATGCTAATTTTTAAATTTGCATGTAAATGGGCAGTATCTAA
AAAATTAGTCACTGATTTTGCTGAAATTTTTGTTTGTGAAATTAGCATATATTTATTTGG
CTCATATTTGCGTTTTAAGAGACTGTATAGATTTTTAAGTACAAAACCTATATGATTTGC
CTCTAAGTCTTCAAAATGCCTCTTAAAATCCAAAATAAAAGTGTTTAATATTGTAATAAG
GATTGCTATTTTTATAAAAGGAGAGATATCATGAAGATTAAAACTTTCGCTACTTTTACT
CATCGTCAATTAGATAAACAAGTTAATAGGTTTTTAAAGAATGATATTCATGTATTAGAA
ATTCAAATACACAGTAATTGGTTATATATTTCAGCTATTGTTTTTTATGAGGATAAATAA
GGAACATCGTATTTATGCCGAAAAAATTTATTGATGTTGAGAAGAACCCTTAACTAAACT
TGCAGACGAATGTCGGCATAGCGTGAGCTATTAAGCCGACCATTCGACAAGTTTTGGGAT
TGTTAAGGGTTCCGAGGCTCAACGTCAATAAAACAATTGGAATAAAATCAACCTACAGAG
CATCCAGCTGCAAATGCAGTTCCGCAAACTGCTTCACATACACCGCCGGCTATTGGATTT
ACGATTGCCCATACTCCACAGTAGTGAGCACATGCATAAAGTCCAGCCATACTACAAGCG
AATGCTTTGCCGTTCCATTTGAATCCTGCATATGTTACCGGTCTGTTTTTATCAACTTTT
TCAGCCTTATATTCAACGTAATTTTTGTTAATAAGTATTTTTCCCTCTTTGTTTTCAGTC
ATACTTCTTTTTTCGGCAATGAATTTTGTGATTTTTTTGTTGTAGTTATCATATATTGTT
TCAGAAACTACAATTTCTTTTGTTTTTTCATTTTTATAAGCGTTATTAGCTATGTAGCCA
TATGCATTTTTATCATTTGCTTCTGTAGCTAGATATTTTAATTTAGAATTTTTGTCTTCT
AGCTTTATTTTTTTAAATCCTTCTTTTTTCATTTGCTTTTCGAATTTTTGCATATCTTCA
TTTTTATTTTGCAATTGTTCTAGAAAACTTATTTCTTTCTTGGTCATTTGTGATACTTCG
ATGTTTTTGCTTTTCAATTTTTCTTTTTGATTTTCTAGTAAAGAACTTTTTTGTTCTTCA
TTTGCGTAAGCATTAGAAAAATTCGCGCTAAATACCAGTAGGAACAAGGAAATTATTGAA
AATAATTTTATAATTTTCATTTGATACCTCCAAGATAATAAGATATTTTAATTGTATAAG
TAAGCGCTTTATAAAATCAATATTTATTTTAATATATTTATAAACATATTTTTGAAAGGA
GTCTATTTTATGAATGAAAATTTAGAAAAATATATAAAAAGTTTGCCACTTTTAGGTTTG
TTAATTAGTATTTTGTTAATTGTTTTATTCTTTTTTATTTTAGATGTTGATGAAGATTTA
TTCGTGGTTTTTTTATACTGTTTATTGCCTTTGATAGTTAATTTGTCTATTTATGGTTTT
TATGTTTTTGTTAAAAGAAAGTAAGATTATGAATAATTTTGTTTTTAATTTGTATGCTTT
GAGGGGGTTGGAAAACGGTAGGTGTATAGATTAGATTTCTTGTTTTTTTGAAACGAGTGT
GAACGAGTTTCTTCTTGTCTTGATTTTTGATAAAAACGCCCTACAGGAATTTAGAAAAAC
GTGGGGAAGTTTTAAAGAATTTTATGCTAATTTTTAATTTGCATGTAAATGGGCAGTGTC
TAAAAATAGTTATTGTTTTTGCTCAAATTTTTGTTTTTGAAAATAGCATATATTTATTTG
GCTCATATTTGCGTTTTAAAAGCATATATAAGTTTTAGATATAAAACTATATGAATCACC
CCTAAATCTTTAAAATGCCCTCTTAAAATTCAAAATAAGGGCATAAAAAATAAAAGCTAC
CCCAGATAAAGTGAGGTAGCTTTTTCTTTCATACGGTCTATTTATTTTTCTTTCGACGCC
GTATCGTCGATGTAATTCAAAAAAGTTATGGGCTATAAATCTACATCACTTTTTCAAGAA
TGTAGTAGCAATATTCAACGCAAATTAATTTTTATAACTGCTCGGAATATCTCAAGCCGT
TTCTTTAATTTTGAAATAAAAAAATCGACGAAGGTCGATTACGTTTTTGCACATGTCGAT
TTATCCGACGTATAAGTGCGCCCTTACGGGATTTAACTAGATTATAACGACGAATTTTAG
ACCTGTAAAGCAATAACAATTAGGTCTACCAGGTAGATAAAGTGTACAAAGTAGAACCGA
AAAAGTTATTTATTTTGAAGATTTTTCGTAGATATAATTTGCTAATAAACTTCCTAAAAC
TGAATAAAGAAAAATAGTTAAACTCATGTAATCACTCCATAATTCTGAAGTGTCTCCATG
TCTACGCATAGACACGCATTTATGCCGAAAAAATTTATTGATGTTGAGAAGAACCCTTAA
CTAAACTTGCAGACGAATGTCGGCATAGCGTGAGCTATTAAGCCGACCATTCGACAAGTT
TTGGGATTGTTAAGGGTTCCGAGGCTCAACGTCAATAAAGCAATTGGAATAAAGCACCTA
TGATTATTTAAAAATATAAGTTATAATACATTCAAAAATATTTTTGAATGAGGTGTATTA
TGATTCAAACGGTTGTTGCTGCTGCTGTTCTTTATATTGCTACAGCAGTTGATTTATTAG
TAATTTTATTAATATTTTTTGCTAGAGCAAAGACTAGAAAAGAATATAGAGATATTTATG
TTGGTCAATATTTAGGGTCTATTATTTTAATATTAGTTAGTTTGTTTTTAGCTTTTGTAT
TAAATTATGTTCCAGAAAAGTGGATATTAGGTTTATTGGGTTTAATACCAATTTATCTTG
GAATTAAAGTGGCTATTTATGATGATTGTGAAGGAGAAAAGAGAGCTAAAAAAGAATTGA
ATGAAAAAGGATTGTCTAAATTAGTTGGTACGGTTGCAATTGTTACGATAGCAAGTTGTG
GCGCCGATAATATTGGTTTATTTGTTCCGTATTTTGTGACATTAAGTGTTACTAATTTAT
TACTTACTCTGTTTGTCTTTTTAATTTTAATTTTCTTCTTGGTGTTTACTGCACAAAAAT
TAGCTAATATTCCAGGAATTGGAGAAATTGTTGAGAAATTTAGTCGTTGGATTATGGCTA
TTATTTATATAGCTTTAGGTTTATTTATTATTATTGAAAATGACACTATTCAAACAATTT
TAGGATTTATATTTTAATTTAGGGTGTGATTTTATATGAGTTATGAAAATACTTGTGATG
TGATCTGTGTACATGAGGATAAAGTTAACAATGCTTTAAGTTTTTTAGAAGATGATAAAT
CTAAGAAATTACTTAACATTTTAGAAAAAATTTGTGATGAGAAGAAATTGAAAATCATAT
TATCTTTGATTAAAGAAGATGAGTTGTGTGTTTGTGATATTTCTTTGATATTGAAAATGA
GTGTTGCTTCAACTTCACATCATTTAAGGCTTTTATATAAAAATGAGGTACTTGATTTTT
ATAAAGATGGAAAGATGGCATATTATTTTATTAAAGACGATGAAATAAGAGAGTTTTTCT
CTAAAAATCATGAGGGTTTTTGAAACGAGTTTCTTCTTGTCTTGATACTATAAAAAACAA
AGTTATATAACATAAGACGACTTATCGGAAGTAGATATGCTTGTATATTCACAGATGGTA
TAATAATAGAGTCGCCTATCTCTCAGGCGTCAATTGACGAAGAGAGGAGGTGCATTACTT
TGCTAATCATTTTCGTTCACATCATAGCACCAGTCATCAGTGGCTGTGCTGTTGCGTATT
ATACTTATTGGCTTAGTAAACGCAACAAATAATTAATAGGCGACTTTATAAGCCAGCATC
GAAAAAATCCCCACACTACTGCAATAGTGTGGGGATTGGTGCATTAATTGTTAATCATTT
TCGTTATATAAATTATAACACTGGTTAGTAGAGAAATGCAAAATGATTGAATTAATAGTA
AATGTATTAATGAATACTCACACTTATACTTTTAAAATAGTTCTTCCTAAATGTTGTCCT
TTTAAAAGCTGATCTATCGTTTTATAGAATTCTTCAAATCCAATTTCATTGTATAGAAGT
GAATTTCCTATATTCCATTCATTTGCTAACTTACTCCATATATCTTCACGGATATTATGA
TCAACATATACAGAATCAATGCCAATTAATTTAATACCTCTAAGAATAAACGGTAATATA
TTAGCGTTAAGTGAATTTCCTGCTACATTTCCACATACAGTAGCAACACCTTGATAATTT
AGACGTTTTAAACCGTATAATGTTACATTACTCCCCACTGTATCTAAGAAATAATCAAAA
ATACCTTTTTTAAGCGGTTTATTATCATCTTCAATTATTATTACTTGTTTTGCACCTAAT
TTTTTTGCGATTTCTATTTGCTTTTCTTTTCTTACGATAGCAGTGATATTTTCATATCCA
ATTTTATGTAAAATTTGTATAGCAACACTGCCCACACCACCTGTAGCCCCAGACACTAAA
ATTTCAGGTTGTGATTTGATATTCATTCCATATTTTTCTAGTTCAAAAATTGATAATGCT
GCCGTAAAACCGGCTGTGCCATATACCATAGACTCTTTAATAGACATTTCTTGGGGAATA
GGAACAATCCAC----------------------------ATCCACCTGTATGTGTCACG
CCAACATCATAACCAGTAACTAATACATTATCGCCTTCTTTAAACTTATCATTCGAACTT
GATTCAACAATACCTGCAAAATCTATACCAGGAATCATAGGATAATCTCTAATTACACCG
CCTTTATATTGTAAAGCTAGCATATCCTTATAATTTATTGAAGAGTATACCACTTTTACT
AATACATCACCCTTCGATAAATGAGATTCATCAACTTTTTCTACTTTATAACTAACATTT
GATGCACTTTTTCTCACTACTACCGCATTGAACATTTATTAGCCTTCTTTCACAATTGTT
TTGTAGAAGTATGTTTTTGTTGCAAAACTATTTTCCTACAAAACTTATCATGATATGATA
AGCGAGTCAATACTAATGATTTAAGAGAGGTTTTAGTTGTGGAATTAGATAATTGTATAA
ATTATTTGTTGAGTACTTCTCAGAATAGAGTTTTTAAACATTTTAAAAGTTTATTAAGTC
CCTATAATATTACTCCAGCAGAATATGGTGTTTTGAATTGCTTGATTAATAGTAATTTGA
ATACACCTAAAGCGATTGGTAATACTTTAAATTTAGAACCTTCAACAATATCTGGAATAT
TAGATAAGATGTCCAAAAAGGATCTAATAACACGTCAAACTGATAATGAAAATAGAAGAA
CTGTGCTAATAAACAGTACAAATAAAGCAAAAGACTTATGGCCAACATTAGAAAAGAAAG
CCTATCAACTTAATAATCATTACTTCGCTAATTTAACTAATGAAGAAACTGTAGTGTTTA
AAAAGATATTACTAAAGATAAATAAAACTACGTTTTAATTTTTACGTTATAAAAAAGTTG
AAGTGCGAATTATAATCGAGTAAATATAAATGATAGCTTAGCTTAATTATATATTAAAGC
CAACTATACTTTTATTCCCGAAAAACCTACTATCCAAATTTCTAAGATACTTTAGCCTCT
ATAATAAACATATTGTAATATAATTTATGTATTATTTAGGTTTACCCTAATCGAACAATA
AAAAATACTTGTAAAATGCTATTGTCACTTTGCTTGATATATGAGAATTATTTAACCTTA
TAAATGAGAAAAAAGCAACGCACTTTAAATAAGATACGTTGCTTTTTCGATTGATGAACA
CCTATAATTAAACTATTCATCTATTATTTATGATTTTTTGTATATACAATATTTCTAGTT
TGTTAAAGAGAATTAAGAAAATAAATCTCGAAAATAATAAAGGGAAAATCAGTTTTTGAT
ATCAAAATTATACATGTCAACGATAATACAAAATATAATACAAACTATAAGATGTTATCA
GTATTTATTATGCATTTAGAATATTAAAATTCCTTCATTACACTCTTGGCGGTTTCACTT
ATCAACTTATCATTTGGCTTATCACTTTTATTGTCTTTATTCGTAAAAATGACTAAAACA
ATAGGTTCAGATTGGCCCTTAGGATAAACAAAAGCAACATCATTTCTAGAAGCATATGTT
ATTGCTTGACCACTTTTATCAGCAACCTTATAGTCTTTTGGAACACCATCTTTAATTAAA
GTGTCTCCGTTTTTATTATTAAACATTAAATCAAGTAAGAAATTTTTATTTTTTTTGCTT
AATTTTCCATTTGCGATAAGTTTATTTAAAGTCTTGCCGAAAGCAGCAGGCGTTGAAGTA
TCTTTTTTGCTCTTTGGTGAATAGTAATTTAATTCTATCTCATATCTAACTGGATTTGTT
ACTTTATCTCCTAGTTCTTTTAGACGTTGTTTAACTTTTTTGATTCCACCGATTTCTTTT
ATAATTTTATTGTTTGCTGTATTATCACTATATGTCATTGAAGCCTCAATAAGTTCTTTT
AAAGTGATATCTTTTCCTACATATTTTTCTAAAATAGGAGAATAAGCAACTATATCATCT
TTGTTAATATGTACTTTTTTATTTAACTTATTATAAGGTACTTGTTCTAACAAAATAGCA
CTATTTATCGCTTTTGAAGTCGAAGCATAGGCAAATCTCTTATCTGAATTAAATTTTACT
TCCTTACCACTTTTAGTATTTAAAGCATAAACACCAATATGAGCATTATATTTTTTTTCT
AAATCATTTAACTCTTTGGCATGTGAACTGTTTGAATTACATGCACTTAAAACTAAAGCA
ATTACAATTAAAAATATTAACTTTTTCAAAATAAACCCTCCGATATTACAGTTGTAATTT
TTATAAATCAATAATATTACAATTGTAATATTGATGTCAATTGTTTATTATAAATATTTG
AAAGAAGGTGTCAAAATGGCTAAATTACTAATAATGAGCGTAGTAAGCTTTTGTTTTATA
TTTCTATTGTTAGTATTTTTTAGGTACATATTAAAACGCTATTTTAATTATAGTTTAAAT
TATAAAGTTTGGTATCTAACTATGCTTGCTGGATTAATTCCTTTTATCCCAATTAAATTC
TCTTTTATAAAATTTAATAATGTGAATAATCAAGCGCCCACAGTTGAAAGTAAGTCACAC
GATTTGAACCATAACATAAATACCACCAAACCTATTCAAGAGTTCACAACAGATATCCAT
AAGTTTAATTGGGATTCAATTGATAATATCTGCACAGTTATTTGGATAGTTTTAGTTATT
ATTTTAAGTTTTAAATTTTTGAAAGCCTTATTATATCTTAAATATTTAAAGAAACAGTCA
CTTTATCTAAACGAAAATGAAAAAAATAAAATAGATACGATACTTTTCAACCATCAATAT
AAAAAAAATATTGTGATTCGAAAAGCAGAGGCTATTCAATCTCCAATAACTTTTTGGTAT
GGGAAATATATTATTTTGATTCCTAGTTCATATTTTAAAAGTGTAATTGATAAAAGACTA
AAATATATAATACTGCATGAATATGCTCATGCTAAAAATAGAGATACTTTACATTTAATT
ATCTTTAATATCTTCTCTATTATTATGAGTTACAATCCATTAGTACATATTGTAAAAAGA
AAGATAATTCATGACAATGAAGTAGAAGCCGATAGATTTGTCCTTAATAATATTAACAAA
AATGAATTTAAAACTTATGCGGAATCTATTATGGACTCCGTATTAAAAACCCCATTTTCC
AACAAAAATATATTAAGCCATTCATTTAATGGTAAAAAATCATTACTCAAAAGTAGATTA
ATTAATATAAAAGAAGCCGATCTGAAAAAGCAGTCAAAATTAATTCTAATTTTTATTTGT
ATTTTTACTTTTTTTATCATGATAATTCAAAGCCAGTTTTTAATGGGGCAATCCTTAACT
GATTATAATTATAAAAAGCCCTTACAAAGCGATTACCAAATTTTAGATGAAAGTAAAAAT
TTTGGTTCAAATAGTGGATCTTTCGTTATGTACAGCATGAAGAAAGACAAATACTATATT
TATAATGAAAAAGAAAGTAGAAAAAGATATTCTCCTGATTCAACTTACAAAATTTATTTA
GCACTGTTTGGACTTGACCGTCATATTATAAGTGATAAAAATTCACGTATGTCATGGAAT
CATAAACATTATCTTTTCGAGTCTTGGAATAAGGAACAAGATTTAAATACAGCAATGCAA
AATTCAGTTAATTGGTACTTCGAACGTATTAGTAATCAAATACCAAAGAACTATACTGCG
GCTCAACTCAAGCAATTAAATTATGGTAATGAAAATTTGGGAAGTTATAAAAGCTATTGG
ATGGAAGATAGTTTGAAAATATCTAATCTTGAACAAGTAATAGTTTTTAAAAATATGATG
GAACAAAATAACCATTTTAGTAAAAAAGCAAAGAATCAATTATCTTCTTCATTATTGATT
AAGAAAAATGAAAAGTATGAACTGTATGGGAAAACAGGTACAGGTATAGTAAACGGGAAG
TATAATAATGGGTGGTTTGTAGGTTACGTAATTACAAATCATGATAAGTATTATTTTGCT
ACACATTTATCAGATGGAAACCCGTCTGGGAAAAATGCTGAATTAATAAGTGAAAAAATA
TTAAAAGGAATGGGTGTTTTAAATGACCAATAAGCAAGTTGAAATATCTATGGCTGAATG
GGATGTTATGAATATAATATGGGATAAAAAATCAGTATCAGCTAATGAAATTGTAGTTGA
AATTCAAAAATATAAAGAAGTTAGTGATAAAACGATTAGAACATTAATCACAAGACTATA
TAAAAAAGAGATTATAAAACGATACAAATCAGAAAATATTTATTTTTACTCATCAAATAT
TAAAGAAGACGATATTAAAATGAAAACTGCTAAAACCTTTCTTAATAAACTGTATGGAGG
GGATATGAAAAGTTTAGTGCTGAATTTTGCGAAAAATGAAGAATTAAATAACAAAGAAAT
TGAAGAATTGCGAGACATTTTAAATGATATTAGTAAAAAGTAATTAGAGGTATGTTTCAA
ACATAATACATATGTAAACCATACTTGACTCTTATTAAATTAGTTTTGTTAATGACATTT
AAAATATATTATTAAAGATGAGAGTGTCCAGAAAATAACCATTTTCTGTACACTCTTGTT
TTTTGTCTAAATAAGTAAGTATTACATAGAATTATGTGTTCAAAAACCCAACAAAAAATC
TATGTTCACAAAAGACCTCGTAATCAAGTTATGGTACACTAAAGGTGTATATAGGAGGTC
TGTATTTTGAAAATAGGTTATGCAAGAGTTTCAACTGGATTACAAAATTTGAATTTACAG
GAGGATCGATTAAATACATATGGTTGTGAAAAGATATTTAATGACCATATGAGTGGTTCA
AAAAGTAAGCGACCTGGTTTAGATAAAGCAATTGAATTTGCGAGGTCAGGAGATACGATT
GTTGTTTGGAGATTAGATAGACTAGGACGGAACATGGAGGATTTAATCACGTTAGTTAAT
GAACTTAACGAACGAGGTGTGAGTTTTCATAGTTTAGAAGAAAATATAACGATGGATAAA
TCAAGTTCTACAGGACAATTATTATTTCATTTATTCGCAGCATTTGCAGAGTTTGAACGT
AATTTAATTTTAGAGCGATCATCAGCCGGTCGAATTGCAGCACGTGCTAGAGGCCGATAT
GGAGGTAGACCTGAAAAATTAAATAAACAAGATTTAAACTTACTTAAGACACTTTATGAT
AATGGTACGCCAATTAAAACAATTGCAGAGCAGTGGCAAGTTTCACGTACAACTATTTAT
CGTTATCTCAATAAATTAGAGGCAAAAGAGAATAAAAACAAGTAGAGCAACTAATCTAGC
TTACTATAATGAATCTACTAAATAATTTTATATATCATTAACATACAAAGACTTTGATTC
AATGTCACTCGATGTAAAAGAGACGTTCTGACAGCGTCTAAAATCTCATAATATTTTCCT
GTTATGAGATTTTAATAATAACACAAGAAAAAAGCGTACAAATTCGTACGCTTTTTTAAT
ATAATACCTGTTTCACTAATGAACGTTTTAAGTATCTTCATCATTAACTGAAACTACAGT
AATAATACTCGTCAACAATATTAGTATAGTTAAAATAGAAAGACTTAGGACTGGCATAAC
CGAACTAAAATTATATTTGAAATATAAAAGTGCTAATGAAGAGAGAAATGTAAAAATAAT
AAATACCAAAGACCATTTTTCTAATTTATTCATTGGCTTCACCTCTTTGAACTTTTATAT
AATCATAGGAGATATTTTTACTACGATTTATAAAAAATAAGAAGATAATCATTATTAAAG
AAACGATTAATATAATGTTGAATCCTATAGTATCACCTAATTCGTTTACACCTTTGCCTA
ATATCGGAGATACAAAGCTTTGTATTAATAATGAAAGAGATGCCCATATAGTAAATGAGG
TTCTGTTGCAAAGTTGAATTTATAGTATAATTTTAACAAAAAGGAGTCTTCTGTATGAAC
TATTTCAGATATAAACAATTTAACAAGGATGTTATCACTGTAGCTGTTGGCTACTATCTA
AGATATGCATTGAGTTATCGTGATATATCTGAAATATTAAGGGAACGTGGTGTAAACGTT
CATCATTCAACGGTCTACCGTTGGGTTCAAGAATATGCCCCAATTTTATATCAAATTTGG
AAGAAAAAGCATAAAAAAGCTTATTACAAATGGCGTATTGATGAGACGTACATCAAAATA
AAAGGAAAATGGAGCTATTTATATCGTGCCATTGATGCAGAGGGACATACATTAGATATT
TGGTTGCGTAAGCAACGAGATAATCATTCAGCATATGCGTTTATCAAACGTCTCATTAAA
CAATTTGGTAAACCTCAAAAGGTAATTACAGATCAGGCACCTTCAACGAAGGTAGCAATG
GTTAAAGTAATTAAAGCTTTTAAACTTAAACCTGACTGCCATTGTACATCGAAATATCTG
AATAACCTCATTGAGCAAGATCACCGTCATATTAAAGTAAGAAAGACAAGGTATCAAAGT
ATCAATACAGCAAAGAATACTTTAAAAGGTATTGAGTGTATTTACGCTCTATATAAAAAG
AACCGCAGGTCTCTTCAGATCTACGGATTTTCGCCATGCCACGAAATTAGCATCATGCTA
GCAAGTTAAGCGAACACTGACATGATAAATTAGTGGTTAGCTATATTTTTTTACTTTGCA
ACAGAACCAGCATTTGTTTTAATATTTGTTCCAAAGAGCCATCATGGCTTTGACAGAGCT
CTTCTTCTATGCAAATGCTTTTAATCCGATCCACACGAAAATTCCTATATTCATTTCTTA
GCCTGCAAAACCGATTAAGTACCAGTTCTGTTCATAAAACCCCAGTGATATAGGCTCTAT
CATTCTGCTTTCCGGTTCTTGCCCTCCTGATGCAGGATATTGAATTGATATTACCCTTTT
ATTGCAGATTGCAGTCTGAATTGCTGCAATAACGTTATCCGCCAATGTATTTTTCTGTCC
AGATGTGCTGTACACGTTAATACTGTTCTCCAACTCCTGTGCATAGTTTTTTTCACCATG
CTTCAAAATAGATTTGATTTTATACATAGCTGAATCAAAATCCTTTATAAATGATTCATC
TCCATGGCAATTTAAAAATTTCCCTGCTGTAATCAATGCACCCACTTCCGCCGCTGTAAA
CATTACCGGCAGAAGTAGGAAGCCCTCTACAAGAAAATATCCTTTTCCGGCCTCAGATCC
AATTGGTATTCCGGCTTCTTCAAGTGTCCGGATATCTCTGTAAACTGTCCTTAAGCTTAT
ATTAAATCGCTGTGCAATTTCTTTGGCAGGAATTATTTTTTTGATTGCAGCTGAATAAGA
ATAGAGGTTACTCTGTTAATCCTGTTCAAATTTTATTCCTCCTCTGTGACTTCCATAAAA
AGTATATCCTATGCGTTCTTAAGCTAGCTGCTGTTAGTGCTTCTCATTGCACCCTGGTTA
TAAAAGCCATACTCACAAACCTCTTCACCAAAACTCTTTACATCTCTAATATAGAACTCT
ATCTAGCGAACTTTTAGAAAAGATATAAAACATCAGAGTATGGACAGTTGCGGATGTACT
TCAGAAAAGATTAGATGTCTAAAAAGCTTGTAGTTAAAGCTTTTTAGACATCTAAATCTA
GGTACTAAAACAATTCATCCAGTAAAATATAATATTTTATTTTCTCCCAATCAGGCTTGA
TCCCCAGTAAGTCAAAAAATAGCTCGACATACTGTTCTTCCCCGATATCCTCCCTGATCG
ACCGGACGCAGAAGGCAATGTCATACCACTTGTCCGCCCTGCCGCTTCTCCCAAGATCAA
TAAAGCCACTTACTTTGCCATCTTTCACAAAGATGTTGCTGTCTCCCAGGTCGCCGTGGG
AAAAGACAAGTTCCTCTTCGGGCTTTTCCGTCTTTAAAAAATCATACAGCTCGCGCGGAT
CTTTAAATGGAGTGTCTTCTTCCCAGTTTTCGCAATCCACATCGGCCAGATCGTTATTCA
GTAAGTAATCCAATTCGGCTAAGCGGCTGTCTAAGCTATTCGTATAGGGACAATCCGATA
TGTCGATGGAGTGAAAGAGCCTGATGCACTCCGCATACAGCTCGATAATCTTTTCAGGGC
TTTGTTCATCTTCATACTCTTCCGAGCAAAGGACGCCATCGGCCTCACTCATGAGCAGAT
TGCTCCAGCCATCATGCCGTTCAAAGTGCAGGACCTTTGGAACAGGCAGCTTTCCTTCCA
GCCATAGCATCATGTCCTTTTCCCGTTCCACATCATAGGTGGTCCCTTTATACCGGCTGT
CCGTCATTTTTAAATATAGGTTTTCATTTTCTCCCACCAGCTTATATACCTTAGCAGGAG
ACATTCCTTCCGTATCTTTTACGCAGCGGTATTTTTCGATCAGTTTTTTCAATTCCGGTG
ATATTCTCATTTTAGCCATTTATTATTTCCTTCCTCTTTTCTACAGTATTTAAAGATACC
CCAAGAAGCTAATTATAACAAGACGAACTCCAATTCACTGTTCCTTGCATTCTAAAACCT
TAAATACCAGAAAACAGCTTTTTCAAAGTTGGCGTATAACATAGTATCGACGGAGCCGAT
TTTGAAACCACAATTATGATAGAATTTACAAGCTATAAGGTTATTGTCCTGGGTTTCAAG
CATTAGTCCATGCAAGTTTTTATGCTTTGCCCATTCTATAGATATATTGATAAGCGCGCT
GCCTATGCCTTGCCCCCTGAAATCCTTACATACGGCGATATCTTCTATATAAGCGTACCG
GTTCCAATTTTTTCGCAGTTTAACTTTTCCGACGCATTTATCGTCTTGGTAGTAAAGATA
TATTATCTTATCAGTATTGTCAATATATTCAAGGCAATCTGCCTCCTCATCCTCTTCATC
CTCTTCGTCTTGGTAGCTTTTTAAATATGGCGCTTCATAGAGTAATTCTGTAAAGGTCCA
ATTCTCGTTTTCATACCTCGGTATAATCTTACCTATCACCTCAAATGGTTCGCTGGGTTT
ATCGATATCTTTCAGGTGCCCTGCTTTCATTTCTGTAATCACTGTTCCCGCCTCTCTTCT
ATATCAGCGGCATATGTGCTATCCAGGCAGCCGGTTTTACCAGTGTATTTTTTATACATG
TCCCTGGTATATTTTGTTATATTCCTATCATACTCCGGATAGGCATAATGAAGCCTTTCC
GCCACCTCACCGGATACCGCCCTGAACAATTGATGGCATAGAAATAATGCTTCCCATATG
TTTTCATAGGAATCCATCCGGTAGGTGGACAAAAGTTTCTCCCACAAATCCTCGGATATA
TACCTTTCAATAAACTTATAGTTCTTGCCTACACTTCATTTAAAGCCTGTTTCGATGCCG
ACCTTCCATGATATCATTCTCAGCAGCTCATGGCGAACAATCTGATTAAAATGATCAATA
GCAAATAAAATTTCCTTACGGCACAATCCTTTAATAACATAAGGTGTTACATTCCAAAAT
TCATTGCAGCAATCATCATACTCCCTTGCGCTTGGCTTTCTTACATGATAATCTATATCA
GTCGGAACTATGTCCCTTTTAATTCTACAATCTTTATCAATTAGAACCTTTATTAATTTA
TCGCCCTTTAGGTAATTATCTAACTCTTCCAAGGGCAATAAGGTAAGATCAATTTTATTG
TAATCATCAAATAGCTATAATAGATTTAGAGGTAAAGAAATTAAATACATTGAAGAGCAG
AAAGATTTTACAAAAGAGTATTTTAATAAAAATGATGGTTCTGTTGCAAAGTAAAAAATA
TAGCTAATCACTAATATATCATGTCAGTGTTCGTTTAACTTGCTAGCATGATGCTAATTT
CGTGGCATGGCGAAAATCCGTAGATCTGAAGAGACCTGCGGTTCTTTTTATATAGAGCGT
AAATACACTCAATACCTTTTAAAGTATTCTTTGCTGTATTGATACTTTGATACCTTGTCT
TTCTTACTTTAATATGACGGTGATCTTGCTCAATGAGGTTATTCAGATATTTCGATGTAC
AATGGCAGTCAGGTTTAAGTTTAAAAGCTTTAATTACTTTAACCATTGCTACCTTCGTTG
AAGGTGCCTGATCTGTAATTACCTTTTGAGGTTTACCAAATTGTTTAATGAGACGTTTGA
TAAACGCATATGCTGAATGATTATCTCGTTGCTTACGCAACCAAATATCTAATGTATGTC
CCTCTGTATCAATGGCACGATATAAATAGCTCCATTTTCCTTTTATTTTGATATACGTCT
CATCAATACGCCATTTGTAATAAGCTTTTTTATGCTTTTTCTTCCAAATTTGATATAAAA
TTGGGGCATATTCTTGAACCCAACGGTAGATCGTTGAATGATGAACGTTTACACCACGTT
CTCTTAATATTTCAGATATATCACGATAGCTCAATGCATATCTTAGATAGTAGCCAACGG
CTACAGTGATAACATCCTTGTTAAATTGTTTATATCTGAAATAGTTCATACAGAAGACTC
CTTTTTGTTAAAATTATATTATAAATTCAACTTTGCAACAGAACCTCCTAACTGTATTAC
CACCTTAAAAGTAGTTGCAGACGCACTTCCTAAATCGTCAGCAGTGTTTAACCACATATC
ATCAACAATAATCATATGACCTGTTGATGATACTGGAGCAAATTCTGTCAACCCTTCAAC
TACACCTAAAATAAATGCTTTAATCTGCTCTATAAAACCCATTTTTCTCCTCCTTTTAAC
TTATATCAGTTTTTTTAAAGTATGAGAATAATATAATTACACTGAATATAGATGTAACAA
TTATGATAATTAAAGATAATAGAAATGGATAAGTATTAGGTAATGTTCCTCTAGATATGT
CTCCAACTGCAGCCCAAGGAAATAATCCTCTATGTTCAGAATTAGCAGTCATTAAATTTA
TCAAAGTAATTATTATGGTTAAAACAATTGTGGGAACATAATTTTTAAAATATATCGACA
AAATAATTATTGGTGGAGATAATATCCATAATAACACTCCGCCAATAACAAATGTAAAGA
ATGAATCAATTATTAAACTCTGGCTTAACCCTTGAAAATGCAATAGCATACCTAGCATTA
AAGTTAGCAACCATGCAATAACAGATAGTGTTTGAATCCACAAGAATAATAATATTATTT
TACTTACTAAAAAACTTTCTCTAGATATAGGTATAATTAATAAGTTTTTTAAAGTATCTT
CTATATATTCTCTTCCAAACAAATAGGCTATTATAACCCCATATAGAGGAGGTCCAATAA
TTAGCATATGATATAAACTGACTTCTTCAAATAACTGTTTAAATACAATATTAGGAGTCG
GTACTTTCGTCCGCATACTAATAAAAGAAGCTACAACCACCATAAAAGGTGCTACGCATG
TACCTAAAATACTTATTAGAAACATATATGATCTTTTTAACTTAATAAATTCTGTACGGA
GTAGATTATCCAATTGTGCCACCTCCTACTAAGTCTTCGAAATAAGTTTCTAGATTATCT
TCTATCACTCTCATCTGGAAAACATCAATATTGTTTAATACTAATAATCTATTAATTTCT
TGTTGTCTATCAATATGTGAATAAATTTTAAATTCGCCATTTTCTTTAATTTTATAGTCA
TAAATTCCGAAGTTAGTTTCCAACAAACATGCAACTTTTTCTTCATCTGATACTGATATA
CTTATAAATTGTCTGTTCTTTTTTTTTAAATCTTCATACATAATTTCTTCTAACAAAACT
CCGTTATGAATAATACCCACCTTGTCTACTAACTGCTCTATTTCTGACAATATATGACTT
GAAATTAAAATGGTTATATTTCTAGATTGAGCCAGATCCTTAATCAACTTTCTAATTTCT
TTTATGCCAATAGGATCTAATCCATTCGTCGGCTCATCAAGTATCAATAATTCGGGATTG
TGCAATAAAGCTCTCGCAATCCCTAAACGTTGCTTCATACCTAAAGAATAATTTTTAAAC
AATTTTACTTTTTCAGAAGCTAGTCCTACTATTTCTAACACTTCTTCAATTGCATTTTCT
TTTTGTATACCTAATATTTTAGCATTTATAGTTAAGTTCTCTTTAGCTGTCAAATTACTA
TAAAAACCTGGCGTTTCAACCATAGCACCAATATTTTTTAAAATTTCAGTTTTATTACTT
TCGAACTCTTTTTCAAATATTTTAATATTACCTTTCGTAGGTTTAATTAAGCCTAAAAGC
ATTCTTATAGTAGTTGTTTTGCCTGCACCATTTCTTCCTAAAAAACCATAAATTTGTCCA
CTTTCAACAGTTATACTCAAATTATTAACTGCTATCTGACTTCCATATTGCTTTGTTAAG
TTATTTATTTCAATTATATTATTCAAATTTTTCACCTCTGGCACCTTTCTTAGTTTGTTG
TTACCTTTATCTTACGCGCGATTAGAAAAGGCTGCCTTTATCTATTCTTACAAAAACAGC
CGCTAATCTTACAAAAATGAAAGATTGGAGTTATTTAAATTGAATGGTGAATATTGAACC
ATCGTTTAATGTAGATGTAGCACTTACTTTATGGCCTAAGCGCTTTGAGATTGTGCTGAC
AATATATAAACCAATACCGCTTGATTTCTCACTTATTCTACCGTTATAGCCCGAGAAACC
TTTATCAAAGATTTTCGGTAAATCACTCGCATTAATGCCGATACCGTTATCTCGGATTGA
TAATTTCTTTGTATTTTCGTCAAACGTAATCCACACATCTTTGCCACGTGCATATTTTAA
TGCATTGTTTAATATTTGCTCAATCATAATTGATGCCCATTTGGCATCTGTTAATATAAC
CGCTTCACTTTTCTCATAATGCAACTTTGTTTGATGATGAATAAACTGTATCGCATAACG
TTTAATCAGTGGTCGAATTAATTCATCTACACTCACTTCCATAAAGACCATGTATGTCTT
TTGGTTCATGAGTTTCAAATAGTTCAGTGCAAGATTCGTGTAATTATCAATTTGTAAGAC
TTCATTACGCACGTTAGAAATCACGTGTTCATCAGGATCTTCAAGCAGTAACTTTGATGC
TGTAATCGGTGTCTTGATTTGATGCACCCACATTAAAAAATATGACTCTAACTCACTTTG
GTAGTTAATAAAGTCATTACGAAGTTTATGGTTTTCGATTCTTAAATCTTCGTTCTGTTC
CTGTAGTGTTTATTCTTTTTTAAAGTTCATGTAATGGATACCCCAGTAAATCATTGAAAC
AAACAATACAATACCTAGACCAATCATATATGCTTGCATCGGCACATTATACATGAATAA
TATAAAGTAGAATAAAGCACAAGTAAGGATGACAATATAAATTTCACGTTGGATTGATTT
CAAGAAATTCATACGTCACCTACACGATATCCGACATTTTTCTTCGTTTCGATAAAATCT
GTAAGTCCTAGTTTTTGTAGCTTTTTGCGTAAACGTGTAATGTTGACAGCAAGCGTATTG
TCATCAATGAAGTGTTCTGATTCCCAGCATTTTTCGATTAACGCATTACGACTGACGAAT
TTGCCCTTGTTCTGGAATAAGCTATGCATGATTTGCAATTCAGTGTGTGTCAGGTCTATG
GTTTCTTCATTAAATTTAAGCTTTGCTGCATCAAGTAGTAACTCGCAATCATCTACTGTT
AAATTATTAACTTGAGTGGTGAAATCATACGTGCGGCGTAATAGTGCTTGAATCTTAGTA
ATTGTAACAGTCATATTAAATGGCTGGTTCTGTTGCAAAGTAAAAAATATAGCTAATCAC
TAATATATCATGTCAGTGTTCGTTTAACTTGCTAGCATGATGCTAATTTCGTGGCATGGG
GAAAATCCGTAGATCTGAAGAGACCTACGGTTCTTTTTATATAGAGCGTAAATACATTCA
ATACCTTTTAAAGTATTCTTTGCCGTATTGATACTTTGATATCTTGTCTTTCTTACTTTA
ATATGACGGTGATCTTGCTCAATGAGGTTATTCAGATATTTCGATGTACAATGACAGTCA
GGTTTAAGTTTAAAAGCTTTAATTATTTTAGCCATTGCTGCCTTCGTTGAAGGTGCCTGA
TCTGTAACTACCTTTTGAGGCTTACCAAATTGTTTAATGAGACGTTTGATAAACGCATAT
GCTGAATGATTATCTCGTTGCTTACGCAACCAAATATCTAATGTATGTCCCTCTGTATCA
ATGGCACGATATAAATAGCTCCATTTTCCTTTTATTTTGATATACGTCTCATCAATACGC
CATTTGTAATAAGCTTTTTTATGCTTTTTCTTCCAAATTTGATATAAAATTGGGGCATAT
TCTTGAACCCAACGGTAGATCGTTGAATGATGAACGTTTACACCACGTTCTCTTAATATT
TCAGATATATCACGATAGCTCAATGCATATCTTAGATAGTAGCCAACGGCTACAGTGATA
ACATCCTTGTTAAATTGTTTATATCTGAAATAGTTCATACAGAAGACTCCTTTTTGTTAA
AATTATATTATAAATTCAACTTTGCAACAGAACCGTATTTTATGAGTACACTCTAAATTA
AGGAGATGTATAATCAATCTAAAATTGTATTTTTATACTTTTGTTATATAATCTTTCTAC
TTAGAGATATATTGTAAAAAAACCAACAAAATGTTATATTAACATTACTATTTTATCGAT
GAAGGAGGATTAAAATGACAGCTTCTATGAGACTCAAATAAACCTTTTTGAATACAAAAC
TAAATTAATTCAAAAAGGCTTGTCCGCAATACACACTCATAGGATGACTTATGTCATTTT
TTATCCTTCGATAGGAATAATAAACGCTTTCAAATACTAAAACATCATAATAAATTTTTA
AGTGTTTGAAAGTGTAATGTGAATGAGACGGGAGTAGCCTGTCTCATTTTTTTGCGTACA
CGTCCTTTAAATATACAAGGAGTGTATAAATATGGAACAATATACAATTAAATTTAACCA
AATCAATCATAAATTGACAGATTTACGATCACTTAACATCGGTCATCTTTACGCTTACCA
ATTTGAAAAAATAGCACTTATTGGGGGTAATGGTACTGGCAAAACCACATTACTAAATAT
GATTGCTCAAAAAACAAAACCAGAATCTGGAACAGTTGAAACGGTTGGCGAAATTCAATA
TTTTGAACAGCTTAACATGGATGTGGAAAATGATTTTAACACGTTAGACGGTAGTTTAAT
GAGTGAACTCCATATACCTATGCATACAACCGACAGTATGAGTGGTGGTGAAAAAGCAAA
ATATAAATTAGCTAATGTCATATCAAATTATAGTCCGATATTACTTTTAGATGAACCTAC
AAATCACTTGGATAAAATTGGTAAAGATTATCTGAAAAATATTTTAAAATATTACTATGG
TACTTTAATTATAGTAAGTCATGATAGAGCACTTATAGACCAAATTGCTGACACAATTTG
GGATATACAAGAAGATGGCACAATAAGAGTGTTTAAAGGTAATTACACACAGTATCAAAA
TCAATATGAACAAGAACAGTTAGAACAACAACGTCAATATGAACAGTATATAAGTGAAAA
ACAAAGATTGTCCCAAGCCAGTAAAGCTAAACGAAATCAAGCGCAACAAATGGCACAAGC
ATCATCAAAACAAAAAAACAAAAGTATAGCACCAGATCGTTTAAGTGCATCAAAACAAAA
AGGCACGGTTGAGAAGGCTGCTCAAAAACAAGCTAAGCATATTGAAAAAAGAATGGAACA
TTTGGAAGAAGTTGAAAAACCACAAAGTTATCATGAATTCAATTTCCCACAAAATAAAAT
TTATGATATCCATAATAATTATCCAATCATTGCACAAAATCTAACATTGGTTAAAGGAAG
TCAAAAACTGCTAACACAAGTACGATTCCAAATACCATATGGCAAAAATATAGCGCTCGT
AGGTGCAAATGGTGTAGGTAAGACAACTTTACTTGAAGCTATTTACCACCAAATAGAGGG
AATTGATTGTTCTCCTAAAGTGCAAATGGCATACTATCGTCAACTTGCTTATGAAGACAT
GCGTGACGTTTCATTATTGCAATATTTAATGGATGAAACGGATTCATCAGAATCATTCAG
TAGAGCTATTTTAAATAACTTGGGTTTAAATGAAGCACTTGATCGTTCTTGTAATGTTTT
GAGTGGTGGGGAAAGAACGAAATTATCGTTAGCAGTATTATTTTCAACGAAAGCGAATAT
GTTAATTTTGGATGAACCAACTAATTTTTTAGATATTAAAACATTAGAAGCATTAGAAAT
GTTTATGAATAAATATCCTGGAATCATTTTGTTTACATCACATGATACAAGGTTTGTTAA
ACATGTATCAGATAAAAAATGGGAATTAACAGGACAATCTCTTCATGATATAACTTAAAA
ACTATACACTAATTTATATTGAATATTAGGTTCATTTATATCAATATAAAAAATACGTTC
ACAAGAAAAATATAATAGAAATAAGGATCCAATAAAATGACTCGACATAATGAAATTATT
AAATGTGCAGAAAAATATCAATTACACATCCAACCTCAAACAATCTCATTGAATGAATCG
GGACTTGATTTTCAAGTTGCATTTGGAAAAGATAAACATGGAGTAGAATGGGTTTTGAGA
CTACCAAGAAGACCTGACGTTTATAAACGAACAAAACCCGAAAAACAAACGGTAGACTTC
TTACAGAAGAATGTTTCATTTGAAATACCGAAGTGGAAAGTACATGCAAAAGACCTTATT
GCTTACCCAAAACTTACAGGTAAACCCGCAGCCACAATAGATCCAGAAATACAAAATTAT
GTATGGGAAATTGAACACAAACCATTACCAGAAAACTTTATTAACACATTAGCTGAAACA
CTCGTAGATTTACACAACATACCAGAAGAAAACATTAACGTTCAGCATATAAATATCAAA
ACCATACAAGAAATAAAAAATGACTTTCAAAGAAGAATGAATAAAGTTAAAGAAACTTAT
GGCGTATCAGATGAATTATGGAACAGATGGAAACAATGGTTAGAAAACGACGAACTATGG
CCTCGACATGCGACCATGATACATGGGGACTTACATCCAGGACATATAATGGTAGATAAC
CAAGCAAACGTCACAGGTCTCATAGACTGGACTGAAGCAACCCACTCCGACCCATCAATG
GACTTTATAGGACACCATCGTGTATTCGACGACGAAGGATTAGAGCAACTTATAACAGCA
TACGGTAAAGCTGGAGGTGAAATATGGCCACGAATGAAAGAGCATATAATAGAACTCAAT
GCAGTATTCCCAATGTTTATCGCTGAGTTTGCTATGGAATCAGGAGAATCGGCGTATGAA
ACGATGGCATTGAAAGAGTTAGGTATGAAAGAGTAGAACTTATATTAAAAGAGGCCCATT
TTAAAGACGAAGGCAATCCTGATGAAATTTTAAAACTGCGTTTAATTAGTGATGGTCTTT
GGTTTTCTATAATGTATTAAATATCTGGACATGGAACAAATGCAACAAATGGAAAGAATC
GTTTTCGAAATTTCTAACTCCTTAAATCAGGAGGATAAATAAACGGTCATTTTCATTGAA
AGCACTTATATAAATTTCATCAATTTTAATACCTACCGTAAATACATTTCATAAGTATTA
AACAGATGATTAAAATTTTTAGTTAATTTAAATATTTATGATAGAGATGACCTTCAAATG
AACGGTTCTGTTACAAAGAAAAAATCTATATTTATTTTTAGTAAGTTTTAATTATAGATA
TGTACACTTTGAGTACACCCTAACCATACAAAAAGAATTGTTGAAATTATAACAATTAAA
ACGTATGATTAGGGTGTATATTTATTATGGAGTGAAGATGAATGATTATAGGTTATGCGA
GAGTATCATCGATAGATCAAAATTTAGAAAGACAATTGGATAATTTAAAGACGTTTGGTG
TGGAGAAAATCTTTACAGAGAAACAGTCGGGAAAGTCAGTGGAAAATAGACCTGTATTTC
AAGAAGCACTCAATTTTGTCAGAATGGGAGATCGATTCGTTGTGGAATCTATTGATCGTT
TAGGACGTAACTATGATGAAATTATTGAAACTGTGAATTATTTAAAAGAAAAAGACGTTC
AGTTAATGATTACCAGCTTACCTATGATGAATGAAGTAATTGGCAATCCATTACTGGATA
AGTTTATGAAAGATTTAATCATTCAAATATTAGCAATGGTTTCAGAACAAGAGAGAAATG
AAAGTAAACGTCGACAAGCGCAAGGGATTCAAGTTGCGAAGGAAAAAGGCGTATATAAAG
GGCGCCCTTTACTTTATTCACCAAATGCTAAAGACCCACAGAAACGTGTTATTTATCATC
GCGTGGTGGAAATGTTAGAAGAAGGCAAAGCGATTAGTAAGATTGCGAAAGAAGTTAATA
TCACAAGACAAACAGTTTATAGAATTAAACATGATAAGGGATTATCTTGATAAATTGATT
GTCAATGCAAATGAGCGTCTCTCACAGTGTCTCAAATT----------------------
------------------------------------------------------------
------------------------------------------------------------
------------------------------------------------------------
------------------------------------------------------------
------------------------------------------------------------
------------------------------------------------------------
------------------------------------------------------------
------------------------------------------------------------
------------------------------------------------------------
------------------------------------------------------------
------------------------------------------------------------
------------------------------------------------------------
------------------------------------------------------------
------------------------------------------------------------
------------------------------------------------------------
------------------------------------------------------------
------------------------------------------------------------
------------------------------------------------------------
------------------------------------------------------------
------------------------------------------------------------
------------------------------------------------------------
------------------------------------------------------------
------------------------------------------------------------
------------------------------------------------------------
------------------------------------------------------------
------------------------------------------------------------
------------------------------------------------------------
------------------------------------------------------------
------------------------------------------------------------
------------------------------------------------------------
------------------------------------------------------------
------------------------------------------------------------
------------------------------------------------------------
------------------------------------------------------------
------------------------------------------------------------
------------------------------------------------------------
------------------------------------------------------------
------------------------------------------------------------
------------------------------------------------------------
------------------------------------------------------------
------------------------------------------------------------
------------------------------------------------------------
---------------------------CCATAACATATTATTGAATTGAGATTTTAATAA
TTATACAAGAAAAAAGAGTACGAGTTCGCAGCTTTCTATATAGTAATTGTTTTACTAATA
AGGTGTTTTAAAATATATTATAATGTAAAAAGTATTTGACATTTGTATCAAAAATATTTA
CACTCATAAATGTCAAATACTTTTTACATTTATGAGGTGTTATAATGAATTTAATTCCTT
TTATTATTATTTTAATTTTTTCTTGTTTATGGACGGCTATAACTAACAAATATTTACCTT
CAGAAACATTAGATAAAAAAGGACAACAAGATCGATACGATGAAAGACAACGTAAAATGT
TTATTGAAATACTGGCTAAAAGTTTTATTTGGATTGTATATTGTATGTTATTTACACTAG
TGCTTAAATTTACAGGTTTGTCACCAAGTATTGAAGGATCTTGGTTTTCTCAATATCCAG
AAATTTTCTTTATAATTGTAGCACTATTTCTTATGCTGTTTAATTACTATACTACAAATA
AAAAAATATACATCTAAAGGTTAAATTAATGAAAAATAGAATTAGAGAATATAGAAAACA
AAAAGGAATTTCTCAAGAAACTTTAAGTAAAGAATTAAAAGTGTCTAGGCAAACTATTAA
TGCAATAGAAAACAATAAATATGATCCTACATTGACATTAGCATTTAAGTTGGCAAGATT
GTTTGATACAACTGTGGATGAATTATTTTCTTAACCATTCATTTATCACAAAAAGAGAGT
GCGAATTCGCACTCTCTTTTTGTGTAGTAGTACTATTAAATTTTGTCTCAATAACGAACG
TTTATAACGCAATCATGATGAGAGTATTAATACAGTTAATTATTTGAAATACTTTAG---
------------------------------------------------------------
------------------------------------------------------------
------------------------------------------------------------
------------------------------------------------------------
------------------------------------------------------------
------------------------------------------------------------
------------------------------------------------------------
------------------------------------------------------------
------------------------------------------------------------
------------------------------------------------------------
------------------------------------------------------------
------------------------------------------------------------
------------------------------------------------------------
------------------------------------------------------------
---------------------------TTT-ACATAATCGATGATTACCAGAAGTTCTCA
CTATATAAAAGACACTAAAATTTTATAACTTTTAGTGCCTAATCAATTATTTTAGCTACC
AAACAAACGACTCCAAAACCCCTTTTTAGGTTCCGTTTCTTCACTCTTTTCTTCTATATC
ACTATCATTGTCATTTAGATTAGCTGGAACGTCTTCTTTTTTTGCTTCTTCACCTTGTGT
ACTTTCGTCGCTTTGACTTCCAGATATATCCTTATATTGAATCTCTGTTTCTTTAGTTTC
TTCCTGATCTCTGTTAATATTTACAGGATTAGTAGTATATGTTTTTTCTTGTGCATCAAC
GTTTTGTCTAGTGTTAGTAGATGTATCAAAGGGATAATTAAGGTGTTTTTCTTTTTCTAA
TTGATTTTCTAATTTTTGAATCTTTTTATTACTCTCTAATGCCAGAACTTGCTGATTTTC
AAGCAATTTTGATCTTTCTTGCAACTCTTTTCTGTAAAATTCAATTGTTGTTTCATGACG
ACTTTCTTGTTTTTCAATTTGATTATTTAAAGTATCAATCTGATTTTTAAGGATTTCTAC
TATTTGAGCATCGCTTTTCGATTCAAAATTAATATTATCCGACCCTTTTTTTTGTTTGTC
TTCAGTAGTACTTTCAAAACCATATTTCTTTTTATTTTCATTTACTCTTTGAATGATTTT
TTCTATATCGGTATCTTCTTTAATAAACGAAGTGTTTTCCTGTTTTATTGTCTCTATATT
CAATCGCTTAATATTATTAAAAATCGTTTGCTTACTAACCCCTAATTCTTCACTCAACTT
TTTCACACTTTTCATATCATCAACCCTTTATAAAATGTTTATAAACCCTTGATAAAATAT
TATAAGCTTATAATGCTTAATAATAAAGTGATTAATAAATAAAAATAAACATCCATCAAC
CTTTTTATCAAGGGTTTATGAAAGGTTTATGATATTTATCAAGGGTTTATAAACCCTTGA
TAAAGCTATATTTTCCCTTTTATAAGTTT
>    

>cadX
------------------------------------------------------------
------------------------------------------------------------
------------------------------------------------------------
------------------------------------------------------------
------------------------------------------------------------
------------------------------------------------------------
------------------------------------------------------------
------------------------------------------------------------
------------------------------------------------------------
------------------------------------------------------------
------------------------------------------------------------
------------------------------------------------------------
------------------------------------------------------------
------------------------------------------------------------
------------------------------------------------------------
------------------------------------------------------------
------------------------------------------------------------
------------------------------------------------------------
------------------------------------------------------------
------------------------------------------------------------
------------------------------------------------------------
------------------------------------------------------------
------------------------------------------------------------
------------------------------------------------------------
------------------------------------------------------------
------------------------------------------------------------
------------------------------------------------------------
------------------------------------------------------------
------------------------------------------------------------
------------------------------------------------------------
------------------------------------------------------------
------------------------------------------------------------
------------------------------------------------------------
------------------------------------------------------------
------------------------------------------------------------
------------------------------------------------------------
------------------------------------------------------------
------------------------------------------------------------
------------------------------------------------------------
------------------------------------------------------------
------------------------------------------------------------
------------------------------------------------------------
------------------------------------------------------------
------------------------------------------------------------
------------------------------------------------------------
------------------------------------------------------------
------------------------------------------------------------
------------------------------------------------------------
------------------------------------------------------------
------------------------------------------------------------
------------------------------------------------------------
------------------------------------------------------------
------------------------------------------------------------
------------------------------------------------------------
------------------------------------------------------------
------------------------------------------------------------
------------------------------------------------------------
------------------------------------------------------------
------------------------------------------------------------
------------------------------------------------------------
------------------------------------------------------------
------------------------------------------------------------
------------------------------------------------------------
------------------------------------------------------------
------------------------------------------------------------
------------------------------------------------------------
------------------------------------------------------------
------------------------------------------------------------
------------------------------------------------------------
------------------------------------------------------------
------------------------------------------------------------
------------------------------------------------------------
------------------------------------------------------------
------------------------------------------------------------
------------------------------------------------------------
------------------------------------------------------------
------------------------------------------------------------
------------------------------------------------------------
------------------------------------------------------------
------------------------------------------------------------
------------------------------------------------------------
------------------------------------------------------------
------------------------------------------------------------
------------------------------------------------------------
------------------------------------------------------------
-----------------------------------ATGAGTTATGAAAATACTTGTGATG
TGATCTGTGTACATGAGGATAAAGTTAACAATGCTTTAAGTTTTTTAGAAGATGATAAAT
CTAAGAAATTACTTAACATTTTAGAAAAAATTTGTGATGAGAAGAAATTGAAAATCATAT
TATCTTTGATTAAAGAAGATGAGTTGTGTGTTTGTGATATTTCTTTGATATTGAAAATGA
GTGTTGCTTCAACTTCACATCATTTAAGGCTTTTATATAAAAATGAGGTACTTGATTTTT
ATAAAGATGGAAAGATGGCATATTATTTTATTAAAGACGATGAAATAAGAGAGTTTTTCT
CTAAAAATCATGAGGGTTTTTGA
>cadD
------------------------------------------------------------
------------------------------------------------------------
------------------------------------------------------------
------------------------------------------------------------
------------------------------------------------------------
------------------------------------------------------------
------------------------------------------------------------
------------------------------------------------------------
------------------------------------------------------------
------------------------------------------------------------
------------------------------------------------------------
------------------------------------------------------------
------------------------------------------------------------
------------------------------------------------------------
------------------------------------------------------------
------------------------------------------------------------
------------------------------------------------------------
------------------------------------------------------------
------------------------------------------------------------
------------------------------------------------------------
------------------------------------------------------------
------------------------------------------------------------
------------------------------------------------------------
------------------------------------------------------------
------------------------------------------------------------
------------------------------------------------------------
------------------------------------------------------------
------------------------------------------------------------
------------------------------------------------------------
------------------------------------------------------------
------------------------------------------------------------
------------------------------------------------------------
------------------------------------------------------------
------------------------------------------------------------
------------------------------------------------------------
------------------------------------------------------------
------------------------------------------------------------
------------------------------------------------------------
------------------------------------------------------------
------------------------------------------------------------
------------------------------------------------------------
------------------------------------------------------------
------------------------------------------------------------
------------------------------------------------------------
------------------------------------------------------------
------------------------------------------------------------
------------------------------------------------------------
------------------------------------------------------------
------------------------------------------------------------
------------------------------------------------------------
------------------------------------------------------------
------------------------------------------------------------
------------------------------------------------------------
------------------------------------------------------------
------------------------------------------------------------
------------------------------------------------------------
------------------------------------------------------------
------------------------------------------------------------
------------------------------------------------------------
------------------------------------------------------------
------------------------------------------------------------
------------------------------------------------------------
------------------------------------------------------------
------------------------------------------------------------
------------------------------------------------------------
------------------------------------------------------------
------------------------------------------------------------
------------------------------------------------------------
------------------------------------------------------------
------------------------------------------------------------
------------------------------------------------------------
------------------------------------------------------------
------------------------------------------------------------
------------------------------------------------------------
-----------------------------------------------------------A
TGATTCAAACGGTTGTTGCTGCTGCTGTTCTTTATATTGCTACAGCAGTTGATTTATTAG
TAATTTTATTAATATTTTTTGCTAGAGCAAAGACTAGAAAAGAATATAGAGATATTTATG
TTGGTCAATATTTAGGGTCTATTATTTTAATATTAGTTAGTTTGTTTTTAGCTTTTGTAT
TAAATTATGTTCCAGAAAAGTGGATATTAGGTTTATTGGGTTTAATACCAATTTATCTTG
GAATTAAAGTGGCTATTTATGATGATTGTGAAGGAGAAAAGAGAGCTAAAAAAGAATTGA
ATGAAAAAGGATTGTCTAAATTAGTTGGTACGGTTGCAATTGTTACGATAGCAAGTTGTG
GCGCCGATAATATTGGTTTATTTGTTCCGTATTTTGTGACATTAAGTGTTACTAATTTAT
TACTTACTCTGTTTGTCTTTTTAATTTTAATTTTCTTCTTGGTGTTTACTGCACAAAAAT
TAGCTAATATTCCAGGAATTGGAGAAATTGTTGAGAAATTTAGTCGTTGGATTATGGCTA
TTATTTATATAGCTTTAGGTTTATTTATTATTATTGAAAATGACACTATTCAAACAATTT
TAGGATTTATATTTTAA
>blaZ
------------------------------------------------------------
------------------------------------------------------------
------------------------------------------------------------
------------------------------------------------------------
------------------------------------------------------------
------------------------------------------------------------
------------------------------------------------------------
------------------------------------------------------------
------------------------------------------------------------
------------------------------------------------------------
------------------------------------------------------------
------------------------------------------------------------
------------------------------------------------------------
------------------------------------------------------------
------------------------------------------------------------
------------------------------------------------------------
------------------------------------------------------------
------------------------------------------------------------
------------------------------------------------------------
------------------------------------------------------------
------------------------------------------------------------
------------------------------------------------------------
------------------------------------------------------------
------------------------------------------------------------
------------------------------------------------------------
------------------------------------------------------------
------------------------------------------------------------
------------------------------------------------------------
------------------------------------------------------------
------------------------------------------------------------
------------------------------------------------------------
------------------------------------------------------------
------------------------------------------------------------
------------------------------------------------------------
------------------------------------------------------------
------------------------------------------------------------
------------------------------------------------------------
------------------------------------------------------------
------------------------------------------------------------
------------------------------------------------------------
------------------------------------------------------------
------------------------------------------------------------
------------------------------------------------------------
------------------------------------------------------------
------------------------------------------------------------
------------------------------------------------------------
------------------------------------------------------------
------------------------------------------------------------
------------------------------------------------------------
------------------------------------------------------------
------------------------------------------------------------
------------------------------------------------------------
------------------------------------------------------------
------------------------------------------------------------
------------------------------------------------------------
------------------------------------------------------------
------------------------------------------------------------
------------------------------------------------------------
------------------------------------------------------------
------------------------------------------------------------
------------------------------------------------------------
------------------------------------------------------------
------------------------------------------------------------
------------------------------------------------------------
------------------------------------------------------------
------------------------------------------------------------
------------------------------------------------------------
------------------------------------------------------------
------------------------------------------------------------
------------------------------------------------------------
------------------------------------------------------------
------------------------------------------------------------
------------------------------------------------------------
------------------------------------------------------------
------------------------------------------------------------
------------------------------------------------------------
------------------------------------------------------------
------------------------------------------------------------
------------------------------------------------------------
------------------------------------------------------------
------------------------------------------------------------
------------------------------------------------------------
------------------------------------------------------------
------------------------------------------------------------
------------------------------------------------------------
------------------------------------------------------------
------------------------------------------------------------
------------------------------------------------------------
------------------------------------------------------------
------------------------------------------------------------
------------------------------------------------------------
------------------------------------------------------------
------------------------------------------------------------
------------------------------------------------------------
------------------------------------------------------------
------------------------------------------------------------
------------------------------------------------------------
------------------------------------------------------------
------------------------------------------------------------
------------------------------------------------------------
------------------------------------------------------------
------------------------------------------------------------
------------------------------------------------------------
------------------------------------------------------------
------------------------------------------------------------
------------------------------------------------------------
------------------------------------------------------------
------------------------------------------------------------
------------------------------------------------------------
------------------------------------------------------------
------------------------------------------------------------
------------------------------------------------------------
------------------------------------------------------------
------------------------------------------------------------
------------------------------------------------------------
------------------------------------------------------------
------------------------------------------------------------
------------------------------------------------------------
------------------------------------------------------------
------------------------------------------------------------
------------------------------------------------------------
------------------------------------------------------------
------------------------------------------------------------
------------------------------------------------------------
------------------------------------------------------------
------------------------------------------------------------
------------------------------------------------------------
------------------------------------------------------------
------------------------------------------------------------
------------------------------------------------------------
------------------------------------------------------------
------------------------------------------------------------
-----------------------TTAAAATTCCTTCATTACACTCTTGGCGGTTTCACTT
ATCAACTTATCATTTGGCTTATCACTTTTATTGTCTTTATTCGTAAAAATGACTAAAACA
ATAGGTTCAGATTGGCCCTTAGGATAAACAAAAGCAACATCATTTCTAGAAGCATATGTT
ATTGCTTGACCACTTTTATCAGCAACCTTATAGTCTTTTGGAACACCATCTTTAATTAAA
GTGTCTCCGTTTTTATTATTAAACATTAAATCAAGTAAGAAATTTTTATTTTTTTTGCTT
AATTTTCCATTTGCGATAAGTTTATTTAAAGTCTTGCCGAAAGCAGCAGGCGTTGAAGTA
TCTTTTTTGCTCTTTGGTGAATAGTAATTTAATTCTATCTCATATCTAACTGGATTTGTT
ACTTTATCTCCTAGTTCTTTTAGACGTTGTTTAACTTTTTTGATTCCACCGATTTCTTTT
ATAATTTTATTGTTTGCTGTATTATCACTATATGTCATTGAAGCCTCAATAAGTTCTTTT
AAAGTGATATCTTTTCCTACATATTTTTCTAAAATAGGAGAATAAGCAACTATATCATCT
TTGTTAATATGTACTTTTTTATTTAACTTATTATAAGGTACTTGTTCTAACAAAATAGCA
CTATTTATCGCTTTTGAAGTCGAAGCATAGGCAAATCTCTTATCTGAATTAAATTTTACT
TCCTTACCACTTTTAGTATTTAAAGCATAAACACCAATATGAGCATTATATTTTTTTTCT
AAATCATTTAACTCTTTGGCATGTGAACTGTTTGAATTACATGCACTTAAAACTAAAGCA
ATTACAATTAAAAATATTAACTTTTTCAA
>blaR
------------------------------------------------------------
------------------------------------------------------------
------------------------------------------------------------
------------------------------------------------------------
------------------------------------------------------------
------------------------------------------------------------
------------------------------------------------------------
------------------------------------------------------------
------------------------------------------------------------
------------------------------------------------------------
------------------------------------------------------------
------------------------------------------------------------
------------------------------------------------------------
------------------------------------------------------------
------------------------------------------------------------
------------------------------------------------------------
------------------------------------------------------------
------------------------------------------------------------
------------------------------------------------------------
------------------------------------------------------------
------------------------------------------------------------
------------------------------------------------------------
------------------------------------------------------------
------------------------------------------------------------
------------------------------------------------------------
------------------------------------------------------------
------------------------------------------------------------
------------------------------------------------------------
------------------------------------------------------------
------------------------------------------------------------
------------------------------------------------------------
------------------------------------------------------------
------------------------------------------------------------
------------------------------------------------------------
------------------------------------------------------------
------------------------------------------------------------
------------------------------------------------------------
------------------------------------------------------------
------------------------------------------------------------
------------------------------------------------------------
------------------------------------------------------------
------------------------------------------------------------
------------------------------------------------------------
------------------------------------------------------------
------------------------------------------------------------
------------------------------------------------------------
------------------------------------------------------------
------------------------------------------------------------
------------------------------------------------------------
------------------------------------------------------------
------------------------------------------------------------
------------------------------------------------------------
------------------------------------------------------------
------------------------------------------------------------
------------------------------------------------------------
------------------------------------------------------------
------------------------------------------------------------
------------------------------------------------------------
------------------------------------------------------------
------------------------------------------------------------
------------------------------------------------------------
------------------------------------------------------------
------------------------------------------------------------
------------------------------------------------------------
------------------------------------------------------------
------------------------------------------------------------
------------------------------------------------------------
------------------------------------------------------------
------------------------------------------------------------
------------------------------------------------------------
------------------------------------------------------------
------------------------------------------------------------
------------------------------------------------------------
------------------------------------------------------------
------------------------------------------------------------
------------------------------------------------------------
------------------------------------------------------------
------------------------------------------------------------
------------------------------------------------------------
------------------------------------------------------------
------------------------------------------------------------
------------------------------------------------------------
------------------------------------------------------------
------------------------------------------------------------
------------------------------------------------------------
------------------------------------------------------------
------------------------------------------------------------
------------------------------------------------------------
------------------------------------------------------------
------------------------------------------------------------
------------------------------------------------------------
------------------------------------------------------------
------------------------------------------------------------
------------------------------------------------------------
------------------------------------------------------------
------------------------------------------------------------
------------------------------------------------------------
------------------------------------------------------------
------------------------------------------------------------
------------------------------------------------------------
------------------------------------------------------------
------------------------------------------------------------
------------------------------------------------------------
------------------------------------------------------------
------------------------------------------------------------
------------------------------------------------------------
------------------------------------------------------------
------------------------------------------------------------
------------------------------------------------------------
------------------------------------------------------------
------------------------------------------------------------
------------------------------------------------------------
------------------------------------------------------------
------------------------------------------------------------
------------------------------------------------------------
------------------------------------------------------------
------------------------------------------------------------
------------------------------------------------------------
------------------------------------------------------------
------------------------------------------------------------
------------------------------------------------------------
------------------------------------------------------------
------------------------------------------------------------
------------------------------------------------------------
------------------------------------------------------------
------------------------------------------------------------
------------------------------------------------------------
------------------------------------------------------------
------------------------------------------------------------
------------------------------------------------------------
------------------------------------------------------------
------------------------------------------------------------
------------------------------------------------------------
------------------------------------------------------------
------------------------------------------------------------
------------------------------------------------------------
------------------------------------------------------------
------------------------------------------------------------
------------------------------------------------------------
------------------------------------------------------------
------------------------------------------------------------
------------------------------------------------------------
------------------------------------------------------------
------------------------------------------------------------
------------------------------------------------------------
------------------------------------------------------------
------------------------------------------------------------
------------------------------------------------------------
---------------ATGGCTAAATTACTAATAATGAGCGTAGTAAGCTTTTGTTTTATA
TTTCTATTGTTAGTATTTTTTAGGTACATATTAAAACGCTATTTTAATTATAGTTTAAAT
TATAAAGTTTGGTATCTAACTATGCTTGCTGGATTAATTCCTTTTATCCCAATTAAATTC
TCTTTTATAAAATTTAATAATGTGAATAATCAAGCGCCCACAGTTGAAAGTAAGTCACAC
GATTTGAACCATAACATAAATACCACCAAACCTATTCAAGAGTTCACAACAGATATCCAT
AAGTTTAATTGGGATTCAATTGATAATATCTGCACAGTTATTTGGATAGTTTTAGTTATT
ATTTTAAGTTTTAAATTTTTGAAAGCCTTATTATATCTTAAATATTTAAAGAAACAGTCA
CTTTATCTAAACGAAAATGAAAAAAATAAAATAGATACGATACTTTTCAACCATCAATAT
AAAAAAAATATTGTGATTCGAAAAGCAGAGGCTATTCAATCTCCAATAACTTTTTGGTAT
GGGAAATATATTATTTTGATTCCTAGTTCATATTTTAAAAGTGTAATTGATAAAAGACTA
AAATATATAATACTGCATGAATATGCTCATGCTAAAAATAGAGATACTTTACATTTAATT
ATCTTTAATATCTTCTCTATTATTATGAGTTACAATCCATTAGTACATATTGTAAAAAGA
AAGATAATTCATGACAATGAAGTAGAAGCCGATAGATTTGTCCTTAATAATATTAACAAA
AATGAATTTAAAACTTATGCGGAATCTATTATGGACTCCGTATTAAAAACCCCATTTTCC
AACAAAAATATATTAAGCCATTCATTTAATGGTAAAAAATCATTACTCAAAAGTAGATTA
ATTAATATAAAAGAAGCCGATCTGAAAAAGCAGTCAAAATTAATTCTAATTTTTATTTGT
ATTTTTACTTTTTTTATCATGATAATTCAAAGCCAGTTTTTAATGGGGCAATCCTTAACT
GATTATAATTATAAAAAGCCCTTACAAAGCGATTACCAAATTTTAGATGAAAGTAAAAAT
TTTGGTTCAAATAGTGGATCTTTCGTTATGTACAGCATGAAGAAAGACAAATACTATATT
TATAATGAAAAAGAAAGTAGAAAAAGATATTCTCCTGATTCAACTTACAAAATTTATTTA
GCACTGTTTGGACTTGACCGTCATATTATAAGTGATAAAAATTCACGTATGTCATGGAAT
CATAAACATTATCTTTTCGAGTCTTGGAATAAGGAACAAGATTTAAATACAGCAATGCAA
AATTCAGTTAATTGGTACTTCGAACGTATTAGTAATCAAATACCAAAGAACTATACTGCG
GCTCAACTCAAGCAATTAAATTATGGTAATGAAAATTTGGGAAGTTATAAAAGCTATTGG
ATGGAAGATAGTTTGAAAATATCTAATCTTGAACAAGTAATAGTTTTTAAAAATATGATG
GAACAAAATAACCATTTTAGTAAAAAAGCAAAGAATCAATTATCTTCTTCATTATTGATT
AAGAAAAATGAAAAGTATGAACTGTATGGGAAAACAGGTACAGGTATAGTAAACGGGAAG
TATAATAATGGGTGGTTTGTAGGTTACGTAATTACAAATCATGATAAGTATTATTTTGCT
ACACATTTATCAGATGGAAACCCGTCTGGGAAAAATGCTGAATTAATAAGTGAAAAAATA
TTAAAAGGAATGGGTGTTTTAAATGACCAATAA
>blaI
------------------------------------------------------------
------------------------------------------------------------
------------------------------------------------------------
------------------------------------------------------------
------------------------------------------------------------
------------------------------------------------------------
------------------------------------------------------------
------------------------------------------------------------
------------------------------------------------------------
------------------------------------------------------------
------------------------------------------------------------
------------------------------------------------------------
------------------------------------------------------------
------------------------------------------------------------
------------------------------------------------------------
------------------------------------------------------------
------------------------------------------------------------
------------------------------------------------------------
------------------------------------------------------------
------------------------------------------------------------
------------------------------------------------------------
------------------------------------------------------------
------------------------------------------------------------
------------------------------------------------------------
------------------------------------------------------------
------------------------------------------------------------
------------------------------------------------------------
------------------------------------------------------------
------------------------------------------------------------
------------------------------------------------------------
------------------------------------------------------------
------------------------------------------------------------
------------------------------------------------------------
------------------------------------------------------------
------------------------------------------------------------
------------------------------------------------------------
------------------------------------------------------------
------------------------------------------------------------
------------------------------------------------------------
------------------------------------------------------------
------------------------------------------------------------
------------------------------------------------------------
------------------------------------------------------------
------------------------------------------------------------
------------------------------------------------------------
------------------------------------------------------------
------------------------------------------------------------
------------------------------------------------------------
------------------------------------------------------------
------------------------------------------------------------
------------------------------------------------------------
------------------------------------------------------------
------------------------------------------------------------
------------------------------------------------------------
------------------------------------------------------------
------------------------------------------------------------
------------------------------------------------------------
------------------------------------------------------------
------------------------------------------------------------
------------------------------------------------------------
------------------------------------------------------------
------------------------------------------------------------
------------------------------------------------------------
------------------------------------------------------------
------------------------------------------------------------
------------------------------------------------------------
------------------------------------------------------------
------------------------------------------------------------
------------------------------------------------------------
------------------------------------------------------------
------------------------------------------------------------
------------------------------------------------------------
------------------------------------------------------------
------------------------------------------------------------
------------------------------------------------------------
------------------------------------------------------------
------------------------------------------------------------
------------------------------------------------------------
------------------------------------------------------------
------------------------------------------------------------
------------------------------------------------------------
------------------------------------------------------------
------------------------------------------------------------
------------------------------------------------------------
------------------------------------------------------------
------------------------------------------------------------
------------------------------------------------------------
------------------------------------------------------------
------------------------------------------------------------
------------------------------------------------------------
------------------------------------------------------------
------------------------------------------------------------
------------------------------------------------------------
------------------------------------------------------------
------------------------------------------------------------
------------------------------------------------------------
------------------------------------------------------------
------------------------------------------------------------
------------------------------------------------------------
------------------------------------------------------------
------------------------------------------------------------
------------------------------------------------------------
------------------------------------------------------------
------------------------------------------------------------
------------------------------------------------------------
------------------------------------------------------------
------------------------------------------------------------
------------------------------------------------------------
------------------------------------------------------------
------------------------------------------------------------
------------------------------------------------------------
------------------------------------------------------------
------------------------------------------------------------
------------------------------------------------------------
------------------------------------------------------------
------------------------------------------------------------
------------------------------------------------------------
------------------------------------------------------------
------------------------------------------------------------
------------------------------------------------------------
------------------------------------------------------------
------------------------------------------------------------
------------------------------------------------------------
------------------------------------------------------------
------------------------------------------------------------
------------------------------------------------------------
------------------------------------------------------------
------------------------------------------------------------
------------------------------------------------------------
------------------------------------------------------------
------------------------------------------------------------
------------------------------------------------------------
------------------------------------------------------------
------------------------------------------------------------
------------------------------------------------------------
------------------------------------------------------------
------------------------------------------------------------
------------------------------------------------------------
------------------------------------------------------------
------------------------------------------------------------
------------------------------------------------------------
------------------------------------------------------------
------------------------------------------------------------
------------------------------------------------------------
------------------------------------------------------------
------------------------------------------------------------
------------------------------------------------------------
------------------------------------------------------------
------------------------------------------------------------
------------------------------------------------------------
------------------------------------------------------------
------------------------------------------------------------
------------------------------------------------------------
------------------------------------------------------------
------------------------------------------------------------
------------------------------------------------------------
------------------------------------------------------------
------------------------------------------------------------
------------------------------------------------------------
------------------------------------------------------------
------------------------------------------------------------
------------------------------------------------------------
------------------------------------------------------------
------------------------------------------------------------
------------------------------------------------------------
------------------------------------------------------------
------------------------------------------------------------
------------------------------------------------------------
------------------------------------------------------------
------------------------------------------------------------
------------------------------------------------------------
------------------------------------------------------------
------------------------------------------------------------
------------------------------------------------------------
------------------------------------------------------------
------------------------------------------------------------
------------------------------------------------------------
----------------------ATGACCAATAAGCAAGTTGAAATATCTATGGCTGAATG
GGATGTTATGAATATAATATGGGATAAAAAATCAGTATCAGCTAATGAAATTGTAGTTGA
AATTCAAAAATATAAAGAAGTTAGTGATAAAACGATTAGAACATTAATCACAAGACTATA
TAAAAAAGAGATTATAAAACGATACAAATCAGAAAATATTTATTTTTACTCATCAAATAT
TAAAGAAGACGATATTAAAATGAAAACTGCTAAAACCTTTCTTAATAAACTGTATGGAGG
GGATATGAAAAGTTTAGTGCTGAATTTTGCGAAAAATGAAGAATTAAATAACAAAGAAAT
TGAAGAATTGCGAGACATTTTAAATGATATTAGTAAAAAGTAA
>aphA
------------------------------------------------------------
------------------------------------------------------------
------------------------------------------------------------
------------------------------------------------------------
------------------------------------------------------------
------------------------------------------------------------
------------------------------------------------------------
------------------------------------------------------------
------------------------------------------------------------
------------------------------------------------------------
------------------------------------------------------------
------------------------------------------------------------
------------------------------------------------------------
------------------------------------------------------------
------------------------------------------------------------
------------------------------------------------------------
------------------------------------------------------------
------------------------------------------------------------
------------------------------------------------------------
------------------------------------------------------------
------------------------------------------------------------
------------------------------------------------------------
------------------------------------------------------------
------------------------------------------------------------
------------------------------------------------------------
------------------------------------------------------------
------------------------------------------------------------
------------------------------------------------------------
------------------------------------------------------------
------------------------------------------------------------
------------------------------------------------------------
------------------------------------------------------------
------------------------------------------------------------
------------------------------------------------------------
------------------------------------------------------------
------------------------------------------------------------
------------------------------------------------------------
------------------------------------------------------------
------------------------------------------------------------
------------------------------------------------------------
------------------------------------------------------------
------------------------------------------------------------
------------------------------------------------------------
------------------------------------------------------------
------------------------------------------------------------
------------------------------------------------------------
------------------------------------------------------------
------------------------------------------------------------
------------------------------------------------------------
------------------------------------------------------------
------------------------------------------------------------
------------------------------------------------------------
------------------------------------------------------------
------------------------------------------------------------
------------------------------------------------------------
------------------------------------------------------------
------------------------------------------------------------
------------------------------------------------------------
------------------------------------------------------------
------------------------------------------------------------
------------------------------------------------------------
------------------------------------------------------------
------------------------------------------------------------
------------------------------------------------------------
------------------------------------------------------------
------------------------------------------------------------
------------------------------------------------------------
------------------------------------------------------------
------------------------------------------------------------
------------------------------------------------------------
------------------------------------------------------------
------------------------------------------------------------
------------------------------------------------------------
------------------------------------------------------------
------------------------------------------------------------
------------------------------------------------------------
------------------------------------------------------------
------------------------------------------------------------
------------------------------------------------------------
------------------------------------------------------------
------------------------------------------------------------
------------------------------------------------------------
------------------------------------------------------------
------------------------------------------------------------
------------------------------------------------------------
------------------------------------------------------------
------------------------------------------------------------
------------------------------------------------------------
------------------------------------------------------------
------------------------------------------------------------
------------------------------------------------------------
------------------------------------------------------------
------------------------------------------------------------
------------------------------------------------------------
------------------------------------------------------------
------------------------------------------------------------
------------------------------------------------------------
------------------------------------------------------------
------------------------------------------------------------
------------------------------------------------------------
------------------------------------------------------------
------------------------------------------------------------
------------------------------------------------------------
------------------------------------------------------------
------------------------------------------------------------
------------------------------------------------------------
------------------------------------------------------------
------------------------------------------------------------
------------------------------------------------------------
------------------------------------------------------------
------------------------------------------------------------
------------------------------------------------------------
------------------------------------------------------------
------------------------------------------------------------
------------------------------------------------------------
------------------------------------------------------------
------------------------------------------------------------
------------------------------------------------------------
------------------------------------------------------------
------------------------------------------------------------
------------------------------------------------------------
------------------------------------------------------------
------------------------------------------------------------
------------------------------------------------------------
------------------------------------------------------------
------------------------------------------------------------
------------------------------------------------------------
------------------------------------------------------------
------------------------------------------------------------
------------------------------------------------------------
------------------------------------------------------------
------------------------------------------------------------
------------------------------------------------------------
------------------------------------------------------------
------------------------------------------------------------
------------------------------------------------------------
------------------------------------------------------------
------------------------------------------------------------
------------------------------------------------------------
------------------------------------------------------------
------------------------------------------------------------
------------------------------------------------------------
------------------------------------------------------------
------------------------------------------------------------
------------------------------------------------------------
------------------------------------------------------------
------------------------------------------------------------
------------------------------------------------------------
------------------------------------------------------------
------------------------------------------------------------
------------------------------------------------------------
------------------------------------------------------------
------------------------------------------------------------
------------------------------------------------------------
------------------------------------------------------------
------------------------------------------------------------
------------------------------------------------------------
------------------------------------------------------------
------------------------------------------------------------
------------------------------------------------------------
------------------------------------------------------------
------------------------------------------------------------
------------------------------------------------------------
------------------------------------------------------------
------------------------------------------------------------
------------------------------------------------------------
------------------------------------------------------------
------------------------------------------------------------
------------------------------------------------------------
------------------------------------------------------------
------------------------------------------------------------
------------------------------------------------------------
------------------------------------------------------------
------------------------------------------------------------
------------------------------------------------------------
------------------------------------------------------------
------------------------------------------------------------
------------------------------------------------------------
------------------------------------------------------------
------------------------------------------------------------
------------------------------------------------------------
------------------------------------------------------------
------------------------------------------------------------
------------------------------------------------------------
------------------------------------------------------------
------------------------------------------------------------
------------------------------------------------------------
------------------------------------------------------------
------------------------------------------------------------
------------------------------------------------------------
------------------------------------------------------------
------------------------------------------------------------
------------------------------------------------------------
------------------------------------------------------------
------------------------------------------------------------
------------------------------------------------------------
------------------------------------------------------------
------------------------------------------------------------
------------------------------------------------------------
------------------------------------------------------------
------------------------------------------------------------
------------------------------------------------------------
------------------------------------------------------------
------------------------------------------------------------
------------------------------------------------------------
------------------------------------------------------------
------------------------------------------------------------
------------------------------------------------------------
------------------------------------------------------------
------------------------------------------------------------
------------------------------------------------------------
------------------------------------------------------------
------------------------------------------------------------
------------------------------------------------------------
------------------------------------------------------------
------------------------------------------------------------
------------------------------------------------------------
------------------------------------------------------------
------------------------------------------------------------
------------------------------------------------------------
------------------------------------------------------------
------------------------------------------------------------
------------------------------------------------------------
------------------------------------------------------------
------------------------------------------------------------
------------------------------------------------------------
------------------------------------------------------------
------------------------------------------------------------
------------------------------------------------------------
------------------------------------------------------------
------------------------------------------------------------
------------------------------------------------------------
------------------------------------------------------------
------------------------------------------------------------
------------------------------------------------------------
------------------------------------------------------------
------------------------------------------------------------
----CTAAAACAATTCATCCAGTAAAATATAATATTTTATTTTCTCCCAATCAGGCTTGA
TCCCCAGTAAGTCAAAAAATAGCTCGACATACTGTTCTTCCCCGATATCCTCCCTGATCG
ACCGGACGCAGAAGGCAATGTCATACCACTTGTCCGCCCTGCCGCTTCTCCCAAGATCAA
TAAAGCCACTTACTTTGCCATCTTTCACAAAGATGTTGCTGTCTCCCAGGTCGCCGTGGG
AAAAGACAAGTTCCTCTTCGGGCTTTTCCGTCTTTAAAAAATCATACAGCTCGCGCGGAT
CTTTAAATGGAGTGTCTTCTTCCCAGTTTTCGCAATCCACATCGGCCAGATCGTTATTCA
GTAAGTAATCCAATTCGGCTAAGCGGCTGTCTAAGCTATTCGTATAGGGACAATCCGATA
TGTCGATGGAGTGAAAGAGCCTGATGCACTCCGCATACAGCTCGATAATCTTTTCAGGGC
TTTGTTCATCTTCATACTCTTCCGAGCAAAGGACGCCATCGGCCTCACTCATGAGCAGAT
TGCTCCAGCCATCATGCCGTTCAAAGTGCAGGACCTTTGGAACAGGCAGCTTTCCTTCCA
GCCATAGCATCATGTCCTTTTCCCGTTCCACATCATAGGTGGTCCCTTTATACCGGCTGT
CCGTCATTTTTAAATATAGGTTTTCATTTTCTCCCACCAGCTTATATACCTTAGCAGGAG
ACATTCCTTCCGTATCTTTTACGCAGCGGTATTTTTCGATCAGTTTTTTCAATTCCGGTG
ATATTCTCATTTTAGCCAT
>sat
------------------------------------------------------------
------------------------------------------------------------
------------------------------------------------------------
------------------------------------------------------------
------------------------------------------------------------
------------------------------------------------------------
------------------------------------------------------------
------------------------------------------------------------
------------------------------------------------------------
------------------------------------------------------------
------------------------------------------------------------
------------------------------------------------------------
------------------------------------------------------------
------------------------------------------------------------
------------------------------------------------------------
------------------------------------------------------------
------------------------------------------------------------
------------------------------------------------------------
------------------------------------------------------------
------------------------------------------------------------
------------------------------------------------------------
------------------------------------------------------------
------------------------------------------------------------
------------------------------------------------------------
------------------------------------------------------------
------------------------------------------------------------
------------------------------------------------------------
------------------------------------------------------------
------------------------------------------------------------
------------------------------------------------------------
------------------------------------------------------------
------------------------------------------------------------
------------------------------------------------------------
------------------------------------------------------------
------------------------------------------------------------
------------------------------------------------------------
------------------------------------------------------------
------------------------------------------------------------
------------------------------------------------------------
------------------------------------------------------------
------------------------------------------------------------
------------------------------------------------------------
------------------------------------------------------------
------------------------------------------------------------
------------------------------------------------------------
------------------------------------------------------------
------------------------------------------------------------
------------------------------------------------------------
------------------------------------------------------------
------------------------------------------------------------
------------------------------------------------------------
------------------------------------------------------------
------------------------------------------------------------
------------------------------------------------------------
------------------------------------------------------------
------------------------------------------------------------
------------------------------------------------------------
------------------------------------------------------------
------------------------------------------------------------
------------------------------------------------------------
------------------------------------------------------------
------------------------------------------------------------
------------------------------------------------------------
------------------------------------------------------------
------------------------------------------------------------
------------------------------------------------------------
------------------------------------------------------------
------------------------------------------------------------
------------------------------------------------------------
------------------------------------------------------------
------------------------------------------------------------
------------------------------------------------------------
------------------------------------------------------------
------------------------------------------------------------
------------------------------------------------------------
------------------------------------------------------------
------------------------------------------------------------
------------------------------------------------------------
------------------------------------------------------------
------------------------------------------------------------
------------------------------------------------------------
------------------------------------------------------------
------------------------------------------------------------
------------------------------------------------------------
------------------------------------------------------------
------------------------------------------------------------
------------------------------------------------------------
------------------------------------------------------------
------------------------------------------------------------
------------------------------------------------------------
------------------------------------------------------------
------------------------------------------------------------
------------------------------------------------------------
------------------------------------------------------------
------------------------------------------------------------
------------------------------------------------------------
------------------------------------------------------------
------------------------------------------------------------
------------------------------------------------------------
------------------------------------------------------------
------------------------------------------------------------
------------------------------------------------------------
------------------------------------------------------------
------------------------------------------------------------
------------------------------------------------------------
------------------------------------------------------------
------------------------------------------------------------
------------------------------------------------------------
------------------------------------------------------------
------------------------------------------------------------
------------------------------------------------------------
------------------------------------------------------------
------------------------------------------------------------
------------------------------------------------------------
------------------------------------------------------------
------------------------------------------------------------
------------------------------------------------------------
------------------------------------------------------------
------------------------------------------------------------
------------------------------------------------------------
------------------------------------------------------------
------------------------------------------------------------
------------------------------------------------------------
------------------------------------------------------------
------------------------------------------------------------
------------------------------------------------------------
------------------------------------------------------------
------------------------------------------------------------
------------------------------------------------------------
------------------------------------------------------------
------------------------------------------------------------
------------------------------------------------------------
------------------------------------------------------------
------------------------------------------------------------
------------------------------------------------------------
------------------------------------------------------------
------------------------------------------------------------
------------------------------------------------------------
------------------------------------------------------------
------------------------------------------------------------
------------------------------------------------------------
------------------------------------------------------------
------------------------------------------------------------
------------------------------------------------------------
------------------------------------------------------------
------------------------------------------------------------
------------------------------------------------------------
------------------------------------------------------------
------------------------------------------------------------
------------------------------------------------------------
------------------------------------------------------------
------------------------------------------------------------
------------------------------------------------------------
------------------------------------------------------------
------------------------------------------------------------
------------------------------------------------------------
------------------------------------------------------------
------------------------------------------------------------
------------------------------------------------------------
------------------------------------------------------------
------------------------------------------------------------
------------------------------------------------------------
------------------------------------------------------------
------------------------------------------------------------
------------------------------------------------------------
------------------------------------------------------------
------------------------------------------------------------
------------------------------------------------------------
------------------------------------------------------------
------------------------------------------------------------
------------------------------------------------------------
------------------------------------------------------------
------------------------------------------------------------
------------------------------------------------------------
------------------------------------------------------------
------------------------------------------------------------
------------------------------------------------------------
------------------------------------------------------------
------------------------------------------------------------
------------------------------------------------------------
------------------------------------------------------------
------------------------------------------------------------
------------------------------------------------------------
------------------------------------------------------------
------------------------------------------------------------
------------------------------------------------------------
------------------------------------------------------------
------------------------------------------------------------
------------------------------------------------------------
------------------------------------------------------------
------------------------------------------------------------
------------------------------------------------------------
------------------------------------------------------------
------------------------------------------------------------
------------------------------------------------------------
------------------------------------------------------------
------------------------------------------------------------
------------------------------------------------------------
------------------------------------------------------------
------------------------------------------------------------
------------------------------------------------------------
------------------------------------------------------------
------------------------------------------------------------
------------------------------------------------------------
------------------------------------------------------------
------------------------------------------------------------
------------------------------------------------------------
------------------------------------------------------------
------------------------------------------------------------
------------------------------------------------------------
------------------------------------------------------------
------------------------------------------------------------
------------------------------------------------------------
------------------------------------------------------------
------------------------------------------------------------
------------------------------------------------------------
------------------------------------------------------------
------------------------------------------------------------
------------------------------------------------------------
------------------------------------------------------------
------------------------------------------------------------
------------------------------------------------------------
------------------------------------------------------------
------------------------------------------------------------
------------------------------------------------------------
------------------------------------------------------------
------------------------------------------------------------
------------------------------------------------------------
------------------------------------------------------------
------------------------------------------------------------
------------------------------------------------------------
------------------------------------------------------------
------------------------------------------------------------
------------------------------------------------------------
------------------------------------------------------------
------------------------------------------------------------
------------------------------------------------------------
------------------------------------------------------------
------------------------------------------------------------
------------------------------------------------------------
------------------------------------------------------------
------------------------------------------------------------
------------------------------------------------------------
------------------------------------------------------------
------------------------------------------------------------
------------------------------------------------------------
------------------------------------------------------------
------------------------------------------------------------
------------------------------------------------------------
------------------------------------------------------------
------------------------------------------------------------
---------------------------------------------------CTAAAACCT
TAAATACCAGAAAACAGCTTTTTCAAAGTTGGCGTATAACATAGTATCGACGGAGCCGAT
TTTGAAACCACAATTATGATAGAATTTACAAGCTATAAGGTTATTGTCCTGGGTTTCAAG
CATTAGTCCATGCAAGTTTTTATGCTTTGCCCATTCTATAGATATATTGATAAGCGCGCT
GCCTATGCCTTGCCCCCTGAAATCCTTACATACGGCGATATCTTCTATATAAGCGTACCG
GTTCCAATTTTTTCGCAGTTTAACTTTTCCGACGCATTTATCGTCTTGGTAGTAAAGATA
TATTATCTTATCAGTATTGTCAATATATTCAAGGCAATCTGCCTCCTCATCCTCTTCATC
CTCTTCGTCTTGGTAGCTTTTTAAATATGGCGCTTCATAGAGTAATTCTGTAAAGGTCCA
ATTCTCGTTTTCATACCTCGGTATAATCTTACCTATCACCTCAAATGGTTCGCTGGGTTT
ATCGATATCTTTCAGGTGCCCTGCTTTCAT
>aadE*trnc
------------------------------------------------------------
------------------------------------------------------------
------------------------------------------------------------
------------------------------------------------------------
------------------------------------------------------------
------------------------------------------------------------
------------------------------------------------------------
------------------------------------------------------------
------------------------------------------------------------
------------------------------------------------------------
------------------------------------------------------------
------------------------------------------------------------
------------------------------------------------------------
------------------------------------------------------------
------------------------------------------------------------
------------------------------------------------------------
------------------------------------------------------------
------------------------------------------------------------
------------------------------------------------------------
------------------------------------------------------------
------------------------------------------------------------
------------------------------------------------------------
------------------------------------------------------------
------------------------------------------------------------
------------------------------------------------------------
------------------------------------------------------------
------------------------------------------------------------
------------------------------------------------------------
------------------------------------------------------------
------------------------------------------------------------
------------------------------------------------------------
------------------------------------------------------------
------------------------------------------------------------
------------------------------------------------------------
------------------------------------------------------------
------------------------------------------------------------
------------------------------------------------------------
------------------------------------------------------------
------------------------------------------------------------
------------------------------------------------------------
------------------------------------------------------------
------------------------------------------------------------
------------------------------------------------------------
------------------------------------------------------------
------------------------------------------------------------
------------------------------------------------------------
------------------------------------------------------------
------------------------------------------------------------
------------------------------------------------------------
------------------------------------------------------------
------------------------------------------------------------
------------------------------------------------------------
------------------------------------------------------------
------------------------------------------------------------
------------------------------------------------------------
------------------------------------------------------------
------------------------------------------------------------
------------------------------------------------------------
------------------------------------------------------------
------------------------------------------------------------
------------------------------------------------------------
------------------------------------------------------------
------------------------------------------------------------
------------------------------------------------------------
------------------------------------------------------------
------------------------------------------------------------
------------------------------------------------------------
------------------------------------------------------------
------------------------------------------------------------
------------------------------------------------------------
------------------------------------------------------------
------------------------------------------------------------
------------------------------------------------------------
------------------------------------------------------------
------------------------------------------------------------
------------------------------------------------------------
------------------------------------------------------------
------------------------------------------------------------
------------------------------------------------------------
------------------------------------------------------------
------------------------------------------------------------
------------------------------------------------------------
------------------------------------------------------------
------------------------------------------------------------
------------------------------------------------------------
------------------------------------------------------------
------------------------------------------------------------
------------------------------------------------------------
------------------------------------------------------------
------------------------------------------------------------
------------------------------------------------------------
------------------------------------------------------------
------------------------------------------------------------
------------------------------------------------------------
------------------------------------------------------------
------------------------------------------------------------
------------------------------------------------------------
------------------------------------------------------------
------------------------------------------------------------
------------------------------------------------------------
------------------------------------------------------------
------------------------------------------------------------
------------------------------------------------------------
------------------------------------------------------------
------------------------------------------------------------
------------------------------------------------------------
------------------------------------------------------------
------------------------------------------------------------
------------------------------------------------------------
------------------------------------------------------------
------------------------------------------------------------
------------------------------------------------------------
------------------------------------------------------------
------------------------------------------------------------
------------------------------------------------------------
------------------------------------------------------------
------------------------------------------------------------
------------------------------------------------------------
------------------------------------------------------------
------------------------------------------------------------
------------------------------------------------------------
------------------------------------------------------------
------------------------------------------------------------
------------------------------------------------------------
------------------------------------------------------------
------------------------------------------------------------
------------------------------------------------------------
------------------------------------------------------------
------------------------------------------------------------
------------------------------------------------------------
------------------------------------------------------------
------------------------------------------------------------
------------------------------------------------------------
------------------------------------------------------------
------------------------------------------------------------
------------------------------------------------------------
------------------------------------------------------------
------------------------------------------------------------
------------------------------------------------------------
------------------------------------------------------------
------------------------------------------------------------
------------------------------------------------------------
------------------------------------------------------------
------------------------------------------------------------
------------------------------------------------------------
------------------------------------------------------------
------------------------------------------------------------
------------------------------------------------------------
------------------------------------------------------------
------------------------------------------------------------
------------------------------------------------------------
------------------------------------------------------------
------------------------------------------------------------
------------------------------------------------------------
------------------------------------------------------------
------------------------------------------------------------
------------------------------------------------------------
------------------------------------------------------------
------------------------------------------------------------
------------------------------------------------------------
------------------------------------------------------------
------------------------------------------------------------
------------------------------------------------------------
------------------------------------------------------------
------------------------------------------------------------
------------------------------------------------------------
------------------------------------------------------------
------------------------------------------------------------
------------------------------------------------------------
------------------------------------------------------------
------------------------------------------------------------
------------------------------------------------------------
------------------------------------------------------------
------------------------------------------------------------
------------------------------------------------------------
------------------------------------------------------------
------------------------------------------------------------
------------------------------------------------------------
------------------------------------------------------------
------------------------------------------------------------
------------------------------------------------------------
------------------------------------------------------------
------------------------------------------------------------
------------------------------------------------------------
------------------------------------------------------------
------------------------------------------------------------
------------------------------------------------------------
------------------------------------------------------------
------------------------------------------------------------
------------------------------------------------------------
------------------------------------------------------------
------------------------------------------------------------
------------------------------------------------------------
------------------------------------------------------------
------------------------------------------------------------
------------------------------------------------------------
------------------------------------------------------------
------------------------------------------------------------
------------------------------------------------------------
------------------------------------------------------------
------------------------------------------------------------
------------------------------------------------------------
------------------------------------------------------------
------------------------------------------------------------
------------------------------------------------------------
------------------------------------------------------------
------------------------------------------------------------
------------------------------------------------------------
------------------------------------------------------------
------------------------------------------------------------
------------------------------------------------------------
------------------------------------------------------------
------------------------------------------------------------
------------------------------------------------------------
------------------------------------------------------------
------------------------------------------------------------
------------------------------------------------------------
------------------------------------------------------------
------------------------------------------------------------
------------------------------------------------------------
------------------------------------------------------------
------------------------------------------------------------
------------------------------------------------------------
------------------------------------------------------------
------------------------------------------------------------
------------------------------------------------------------
------------------------------------------------------------
------------------------------------------------------------
------------------------------------------------------------
------------------------------------------------------------
------------------------------------------------------------
------------------------------------------------------------
------------------------------------------------------------
------------------------------------------------------------
------------------------------------------------------------
------------------------------------------------------------
------------------------------------------------------------
------------------------------------------------------------
------------------------------------------------------------
------------------------------------------------------------
------------------------------------------------------------
------------------------------------------------------------
------------------------------------------------------------
------------------------------------------------------------
------------------------------------------------------------
------------------------------------------------------------
------------------------------------------------------------
------------------------------------------------------------
------------------------------------------------------------
------------------------------------------------------------
------------------------------------------------------------
------------------------------------------------------------
------------------------------------------------------------
------------------------------------------------------------
------------------------------------------------------------
------------------------------------------------------------
------------------------------------------------------------
------------------------------------------------------------
------------------------------------------------------------
------------------------------------------------------------
--------------------------------------TCACTGTTCCCGCCTCTCTTCT
ATATCAGCGGCATATGTGCTATCCAGGCAGCCGGTTTTACCAGTGTATTTTTTATACATG
TCCCTGGTATATTTTGTTATATTCCTATCATACTCCGGATAGGCATAATGAAGCCTTTCC
GCCACCTCACCGGATACCGCCCTGAACAATTGATGGCATAGAAATAATGCTTCCCATATG
TTTTCATAGGAATCCATCCGGTAGGTGGACAAAAGTTTCTCCCACAAATCCTCGGATATA
TACCTTTCAATAAACTTATAGTTCTTGCCTACACTTCATTTAAAGCCTGTTTCGATGCCG
ACCTTCCATGATATCATTCTCAGCAGCTCATGGCGAACAATCTGATTAAAATGATCAATA
GCAAATAAAATTTCCTTACGGCACAATCCTTTAATAACATAAGGTGTTACATTCCAAAAT
TCATTGCAGCAATCATCATACTCCCTTGCGCTTGGCTTTCTTACATGATAATCTATATCA
GTCGGAACTATGTCCCTTTTAATTCTACAATCTTTATCAATTAGAACCTTTATTAATTTA
TCGCCCTTTAGGTAATTATCTAACTCTTCCAAGGGCAA
>msrA
------------------------------------------------------------
------------------------------------------------------------
------------------------------------------------------------
------------------------------------------------------------
------------------------------------------------------------
------------------------------------------------------------
------------------------------------------------------------
------------------------------------------------------------
------------------------------------------------------------
------------------------------------------------------------
------------------------------------------------------------
------------------------------------------------------------
------------------------------------------------------------
------------------------------------------------------------
------------------------------------------------------------
------------------------------------------------------------
------------------------------------------------------------
------------------------------------------------------------
------------------------------------------------------------
------------------------------------------------------------
------------------------------------------------------------
------------------------------------------------------------
------------------------------------------------------------
------------------------------------------------------------
------------------------------------------------------------
------------------------------------------------------------
------------------------------------------------------------
------------------------------------------------------------
------------------------------------------------------------
------------------------------------------------------------
------------------------------------------------------------
------------------------------------------------------------
------------------------------------------------------------
------------------------------------------------------------
------------------------------------------------------------
------------------------------------------------------------
------------------------------------------------------------
------------------------------------------------------------
------------------------------------------------------------
------------------------------------------------------------
------------------------------------------------------------
------------------------------------------------------------
------------------------------------------------------------
------------------------------------------------------------
------------------------------------------------------------
------------------------------------------------------------
------------------------------------------------------------
------------------------------------------------------------
------------------------------------------------------------
------------------------------------------------------------
------------------------------------------------------------
------------------------------------------------------------
------------------------------------------------------------
------------------------------------------------------------
------------------------------------------------------------
------------------------------------------------------------
------------------------------------------------------------
------------------------------------------------------------
------------------------------------------------------------
------------------------------------------------------------
------------------------------------------------------------
------------------------------------------------------------
------------------------------------------------------------
------------------------------------------------------------
------------------------------------------------------------
------------------------------------------------------------
------------------------------------------------------------
------------------------------------------------------------
------------------------------------------------------------
------------------------------------------------------------
------------------------------------------------------------
------------------------------------------------------------
------------------------------------------------------------
------------------------------------------------------------
------------------------------------------------------------
------------------------------------------------------------
------------------------------------------------------------
------------------------------------------------------------
------------------------------------------------------------
------------------------------------------------------------
------------------------------------------------------------
------------------------------------------------------------
------------------------------------------------------------
------------------------------------------------------------
------------------------------------------------------------
------------------------------------------------------------
------------------------------------------------------------
------------------------------------------------------------
------------------------------------------------------------
------------------------------------------------------------
------------------------------------------------------------
------------------------------------------------------------
------------------------------------------------------------
------------------------------------------------------------
------------------------------------------------------------
------------------------------------------------------------
------------------------------------------------------------
------------------------------------------------------------
------------------------------------------------------------
------------------------------------------------------------
------------------------------------------------------------
------------------------------------------------------------
------------------------------------------------------------
------------------------------------------------------------
------------------------------------------------------------
------------------------------------------------------------
------------------------------------------------------------
------------------------------------------------------------
------------------------------------------------------------
------------------------------------------------------------
------------------------------------------------------------
------------------------------------------------------------
------------------------------------------------------------
------------------------------------------------------------
------------------------------------------------------------
------------------------------------------------------------
------------------------------------------------------------
------------------------------------------------------------
------------------------------------------------------------
------------------------------------------------------------
------------------------------------------------------------
------------------------------------------------------------
------------------------------------------------------------
------------------------------------------------------------
------------------------------------------------------------
------------------------------------------------------------
------------------------------------------------------------
------------------------------------------------------------
------------------------------------------------------------
------------------------------------------------------------
------------------------------------------------------------
------------------------------------------------------------
------------------------------------------------------------
------------------------------------------------------------
------------------------------------------------------------
------------------------------------------------------------
------------------------------------------------------------
------------------------------------------------------------
------------------------------------------------------------
------------------------------------------------------------
------------------------------------------------------------
------------------------------------------------------------
------------------------------------------------------------
------------------------------------------------------------
------------------------------------------------------------
------------------------------------------------------------
------------------------------------------------------------
------------------------------------------------------------
------------------------------------------------------------
------------------------------------------------------------
------------------------------------------------------------
------------------------------------------------------------
------------------------------------------------------------
------------------------------------------------------------
------------------------------------------------------------
------------------------------------------------------------
------------------------------------------------------------
------------------------------------------------------------
------------------------------------------------------------
------------------------------------------------------------
------------------------------------------------------------
------------------------------------------------------------
------------------------------------------------------------
------------------------------------------------------------
------------------------------------------------------------
------------------------------------------------------------
------------------------------------------------------------
------------------------------------------------------------
------------------------------------------------------------
------------------------------------------------------------
------------------------------------------------------------
------------------------------------------------------------
------------------------------------------------------------
------------------------------------------------------------
------------------------------------------------------------
------------------------------------------------------------
------------------------------------------------------------
------------------------------------------------------------
------------------------------------------------------------
------------------------------------------------------------
------------------------------------------------------------
------------------------------------------------------------
------------------------------------------------------------
------------------------------------------------------------
------------------------------------------------------------
------------------------------------------------------------
------------------------------------------------------------
------------------------------------------------------------
------------------------------------------------------------
------------------------------------------------------------
------------------------------------------------------------
------------------------------------------------------------
------------------------------------------------------------
------------------------------------------------------------
------------------------------------------------------------
------------------------------------------------------------
------------------------------------------------------------
------------------------------------------------------------
------------------------------------------------------------
------------------------------------------------------------
------------------------------------------------------------
------------------------------------------------------------
------------------------------------------------------------
------------------------------------------------------------
------------------------------------------------------------
------------------------------------------------------------
------------------------------------------------------------
------------------------------------------------------------
------------------------------------------------------------
------------------------------------------------------------
------------------------------------------------------------
------------------------------------------------------------
------------------------------------------------------------
------------------------------------------------------------
------------------------------------------------------------
------------------------------------------------------------
------------------------------------------------------------
------------------------------------------------------------
------------------------------------------------------------
------------------------------------------------------------
------------------------------------------------------------
------------------------------------------------------------
------------------------------------------------------------
------------------------------------------------------------
------------------------------------------------------------
------------------------------------------------------------
------------------------------------------------------------
------------------------------------------------------------
------------------------------------------------------------
------------------------------------------------------------
------------------------------------------------------------
------------------------------------------------------------
------------------------------------------------------------
------------------------------------------------------------
------------------------------------------------------------
------------------------------------------------------------
------------------------------------------------------------
------------------------------------------------------------
------------------------------------------------------------
------------------------------------------------------------
------------------------------------------------------------
------------------------------------------------------------
------------------------------------------------------------
------------------------------------------------------------
------------------------------------------------------------
------------------------------------------------------------
------------------------------------------------------------
------------------------------------------------------------
------------------------------------------------------------
------------------------------------------------------------
------------------------------------------------------------
------------------------------------------------------------
------------------------------------------------------------
------------------------------------------------------------
------------------------------------------------------------
------------------------------------------------------------
------------------------------------------------------------
------------------------------------------------------------
------------------------------------------------------------
------------------------------------------------------------
------------------------------------------------------------
------------------------------------------------------------
------------------------------------------------------------
------------------------------------------------------------
------------------------------------------------------------
------------------------------------------------------------
------------------------------------------------------------
------------------------------------------------------------
------------------------------------------------------------
------------------------------------------------------------
------------------------------------------------------------
------------------------------------------------------------
------------------------------------------------------------
------------------------------------------------------------
------------------------------------------------------------
------------------------------------------------------------
------------------------------------------------------------
------------------------------------------------------------
------------------------------------------------------------
------------------------------------------------------------
------------------------------------------------------------
------------------------------------------------------------
------------------------------------------------------------
------------------------------------------------------------
------------------------------------------------------------
------------------------------------------------------------
------------------------------------------------------------
------------------------------------------------------------
------------------------------------------------------------
------------------------------------------------------------
------------------------------------------------------------
------------------------------------------------------------
------------------------------------------------------------
------------------------------------------------------------
------------------------------------------------------------
------------------------------------------------------------
------------------------------------------------------------
------------------------------------------------------------
------------------------------------------------------------
------------------------------------------------------------
------------------------------------------------------------
------------------------------------------------------------
------------------------------------------------------------
------------------------------------------------------------
------------------------------------------------------------
------------------------------------------------------------
------------------------------------------------------------
------------------------------------------------------------
------------------------------------------------------------
------------------------------------------------------------
------------------------------------------------------------
------------------------------------------------------------
------------------------------------------------------------
------------------------------------------------------------
------------------------------------------------------------
------------------------------------------------------------
------------------------------------------------------------
------------------------------------------------------------
------------------------------------------------------------
------------------------------------------------------------
------------------------------------------------------------
------------------------------------------------------------
------------------------------------------------------------
------------------------------------------------------------
------------------------------------------------------------
------------------------------------------------------------
------------------------------------------------------------
------------------------------------------------------------
------------------------------------------------------------
------------------------------------------------------------
------------------------------------------------------------
------------------------------------------------------------
------------------------------------------------------------
------------------------------------------------------------
------------------------------------------------------------
------------------------------------------------------------
------------------------------------------------------------
------------------------------------------------------------
------------------------------------------------------------
------------------------------------------------------------
------------------------------------------------------------
------------------------------------------------------------
------------------------------------------------------------
------------------------------------------------------------
------------------------------------------------------------
------------------------------------------------------------
------------------------------------------------------------
------------------------------------------------------------
------------------------------------------------------------
------------------------------------------------------------
------------------------------------------------------------
------------------------------------------------------------
------------------------------------------------------------
------------------------------------------------------------
------------------------------------------------------------
------------------------------------------------------------
------------------------------------------------------------
------------------------------------------------------------
------------------------------------------------------------
-------------------------------ATGGAACAATATACAATTAAATTTAACCA
AATCAATCATAAATTGACAGATTTACGATCACTTAACATCGGTCATCTTTACGCTTACCA
ATTTGAAAAAATAGCACTTATTGGGGGTAATGGTACTGGCAAAACCACATTACTAAATAT
GATTGCTCAAAAAACAAAACCAGAATCTGGAACAGTTGAAACGGTTGGCGAAATTCAATA
TTTTGAACAGCTTAACATGGATGTGGAAAATGATTTTAACACGTTAGACGGTAGTTTAAT
GAGTGAACTCCATATACCTATGCATACAACCGACAGTATGAGTGGTGGTGAAAAAGCAAA
ATATAAATTAGCTAATGTCATATCAAATTATAGTCCGATATTACTTTTAGATGAACCTAC
AAATCACTTGGATAAAATTGGTAAAGATTATCTGAAAAATATTTTAAAATATTACTATGG
TACTTTAATTATAGTAAGTCATGATAGAGCACTTATAGACCAAATTGCTGACACAATTTG
GGATATACAAGAAGATGGCACAATAAGAGTGTTTAAAGGTAATTACACACAGTATCAAAA
TCAATATGAACAAGAACAGTTAGAACAACAACGTCAATATGAACAGTATATAAGTGAAAA
ACAAAGATTGTCCCAAGCCAGTAAAGCTAAACGAAATCAAGCGCAACAAATGGCACAAGC
ATCATCAAAACAAAAAAACAAAAGTATAGCACCAGATCGTTTAAGTGCATCAAAACAAAA
AGGCACGGTTGAGAAGGCTGCTCAAAAACAAGCTAAGCATATTGAAAAAAGAATGGAACA
TTTGGAAGAAGTTGAAAAACCACAAAGTTATCATGAATTCAATTTCCCACAAAATAAAAT
TTATGATATCCATAATAATTATCCAATCATTGCACAAAATCTAACATTGGTTAAAGGAAG
TCAAAAACTGCTAACACAAGTACGATTCCAAATACCATATGGCAAAAATATAGCGCTCGT
AGGTGCAAATGGTGTAGGTAAGACAACTTTACTTGAAGCTATTTACCACCAAATAGAGGG
AATTGATTGTTCTCCTAAAGTGCAAATGGCATACTATCGTCAACTTGCTTATGAAGACAT
GCGTGACGTTTCATTATTGCAATATTTAATGGATGAAACGGATTCATCAGAATCATTCAG
TAGAGCTATTTTAAATAACTTGGGTTTAAATGAAGCACTTGATCGTTCTTGTAATGTTTT
GAGTGGTGGGGAAAGAACGAAATTATCGTTAGCAGTATTATTTTCAACGAAAGCGAATAT
GTTAATTTTGGATGAACCAACTAATTTTTTAGATATTAAAACATTAGAAGCATTAGAAAT
GTTTATGAATAAATATCCTGGAATCATTTTGTTTACATCACATGATACAAGGTTTGTTAA
ACATGTATCAGATAAAAAATGGGAATTAACAGGACAATCTCTTCATGATATAACTTAA
>mpbBM
------------------------------------------------------------
------------------------------------------------------------
------------------------------------------------------------
------------------------------------------------------------
------------------------------------------------------------
------------------------------------------------------------
------------------------------------------------------------
------------------------------------------------------------
------------------------------------------------------------
------------------------------------------------------------
------------------------------------------------------------
------------------------------------------------------------
------------------------------------------------------------
------------------------------------------------------------
------------------------------------------------------------
------------------------------------------------------------
------------------------------------------------------------
------------------------------------------------------------
------------------------------------------------------------
------------------------------------------------------------
------------------------------------------------------------
------------------------------------------------------------
------------------------------------------------------------
------------------------------------------------------------
------------------------------------------------------------
------------------------------------------------------------
------------------------------------------------------------
------------------------------------------------------------
------------------------------------------------------------
------------------------------------------------------------
------------------------------------------------------------
------------------------------------------------------------
------------------------------------------------------------
------------------------------------------------------------
------------------------------------------------------------
------------------------------------------------------------
------------------------------------------------------------
------------------------------------------------------------
------------------------------------------------------------
------------------------------------------------------------
------------------------------------------------------------
------------------------------------------------------------
------------------------------------------------------------
------------------------------------------------------------
------------------------------------------------------------
------------------------------------------------------------
------------------------------------------------------------
------------------------------------------------------------
------------------------------------------------------------
------------------------------------------------------------
------------------------------------------------------------
------------------------------------------------------------
------------------------------------------------------------
------------------------------------------------------------
------------------------------------------------------------
------------------------------------------------------------
------------------------------------------------------------
------------------------------------------------------------
------------------------------------------------------------
------------------------------------------------------------
------------------------------------------------------------
------------------------------------------------------------
------------------------------------------------------------
------------------------------------------------------------
------------------------------------------------------------
------------------------------------------------------------
------------------------------------------------------------
------------------------------------------------------------
------------------------------------------------------------
------------------------------------------------------------
------------------------------------------------------------
------------------------------------------------------------
------------------------------------------------------------
------------------------------------------------------------
------------------------------------------------------------
------------------------------------------------------------
------------------------------------------------------------
------------------------------------------------------------
------------------------------------------------------------
------------------------------------------------------------
------------------------------------------------------------
------------------------------------------------------------
------------------------------------------------------------
------------------------------------------------------------
------------------------------------------------------------
------------------------------------------------------------
------------------------------------------------------------
------------------------------------------------------------
------------------------------------------------------------
------------------------------------------------------------
------------------------------------------------------------
------------------------------------------------------------
------------------------------------------------------------
------------------------------------------------------------
------------------------------------------------------------
------------------------------------------------------------
------------------------------------------------------------
------------------------------------------------------------
------------------------------------------------------------
------------------------------------------------------------
------------------------------------------------------------
------------------------------------------------------------
------------------------------------------------------------
------------------------------------------------------------
------------------------------------------------------------
------------------------------------------------------------
------------------------------------------------------------
------------------------------------------------------------
------------------------------------------------------------
------------------------------------------------------------
------------------------------------------------------------
------------------------------------------------------------
------------------------------------------------------------
------------------------------------------------------------
------------------------------------------------------------
------------------------------------------------------------
------------------------------------------------------------
------------------------------------------------------------
------------------------------------------------------------
------------------------------------------------------------
------------------------------------------------------------
------------------------------------------------------------
------------------------------------------------------------
------------------------------------------------------------
------------------------------------------------------------
------------------------------------------------------------
------------------------------------------------------------
------------------------------------------------------------
------------------------------------------------------------
------------------------------------------------------------
------------------------------------------------------------
------------------------------------------------------------
------------------------------------------------------------
------------------------------------------------------------
------------------------------------------------------------
------------------------------------------------------------
------------------------------------------------------------
------------------------------------------------------------
------------------------------------------------------------
------------------------------------------------------------
------------------------------------------------------------
------------------------------------------------------------
------------------------------------------------------------
------------------------------------------------------------
------------------------------------------------------------
------------------------------------------------------------
------------------------------------------------------------
------------------------------------------------------------
------------------------------------------------------------
------------------------------------------------------------
------------------------------------------------------------
------------------------------------------------------------
------------------------------------------------------------
------------------------------------------------------------
------------------------------------------------------------
------------------------------------------------------------
------------------------------------------------------------
------------------------------------------------------------
------------------------------------------------------------
------------------------------------------------------------
------------------------------------------------------------
------------------------------------------------------------
------------------------------------------------------------
------------------------------------------------------------
------------------------------------------------------------
------------------------------------------------------------
------------------------------------------------------------
------------------------------------------------------------
------------------------------------------------------------
------------------------------------------------------------
------------------------------------------------------------
------------------------------------------------------------
------------------------------------------------------------
------------------------------------------------------------
------------------------------------------------------------
------------------------------------------------------------
------------------------------------------------------------
------------------------------------------------------------
------------------------------------------------------------
------------------------------------------------------------
------------------------------------------------------------
------------------------------------------------------------
------------------------------------------------------------
------------------------------------------------------------
------------------------------------------------------------
------------------------------------------------------------
------------------------------------------------------------
------------------------------------------------------------
------------------------------------------------------------
------------------------------------------------------------
------------------------------------------------------------
------------------------------------------------------------
------------------------------------------------------------
------------------------------------------------------------
------------------------------------------------------------
------------------------------------------------------------
------------------------------------------------------------
------------------------------------------------------------
------------------------------------------------------------
------------------------------------------------------------
------------------------------------------------------------
------------------------------------------------------------
------------------------------------------------------------
------------------------------------------------------------
------------------------------------------------------------
------------------------------------------------------------
------------------------------------------------------------
------------------------------------------------------------
------------------------------------------------------------
------------------------------------------------------------
------------------------------------------------------------
------------------------------------------------------------
------------------------------------------------------------
------------------------------------------------------------
------------------------------------------------------------
------------------------------------------------------------
------------------------------------------------------------
------------------------------------------------------------
------------------------------------------------------------
------------------------------------------------------------
------------------------------------------------------------
------------------------------------------------------------
------------------------------------------------------------
------------------------------------------------------------
------------------------------------------------------------
------------------------------------------------------------
------------------------------------------------------------
------------------------------------------------------------
------------------------------------------------------------
------------------------------------------------------------
------------------------------------------------------------
------------------------------------------------------------
------------------------------------------------------------
------------------------------------------------------------
------------------------------------------------------------
------------------------------------------------------------
------------------------------------------------------------
------------------------------------------------------------
------------------------------------------------------------
------------------------------------------------------------
------------------------------------------------------------
------------------------------------------------------------
------------------------------------------------------------
------------------------------------------------------------
------------------------------------------------------------
------------------------------------------------------------
------------------------------------------------------------
------------------------------------------------------------
------------------------------------------------------------
------------------------------------------------------------
------------------------------------------------------------
------------------------------------------------------------
------------------------------------------------------------
------------------------------------------------------------
------------------------------------------------------------
------------------------------------------------------------
------------------------------------------------------------
------------------------------------------------------------
------------------------------------------------------------
------------------------------------------------------------
------------------------------------------------------------
------------------------------------------------------------
------------------------------------------------------------
------------------------------------------------------------
------------------------------------------------------------
------------------------------------------------------------
------------------------------------------------------------
------------------------------------------------------------
------------------------------------------------------------
------------------------------------------------------------
------------------------------------------------------------
------------------------------------------------------------
------------------------------------------------------------
------------------------------------------------------------
------------------------------------------------------------
------------------------------------------------------------
------------------------------------------------------------
------------------------------------------------------------
------------------------------------------------------------
------------------------------------------------------------
------------------------------------------------------------
------------------------------------------------------------
------------------------------------------------------------
------------------------------------------------------------
------------------------------------------------------------
------------------------------------------------------------
------------------------------------------------------------
------------------------------------------------------------
------------------------------------------------------------
------------------------------------------------------------
------------------------------------------------------------
------------------------------------------------------------
------------------------------------------------------------
------------------------------------------------------------
------------------------------------------------------------
------------------------------------------------------------
------------------------------------------------------------
------------------------------------------------------------
------------------------------------------------------------
------------------------------------------------------------
------------------------------------------------------------
------------------------------------------------------------
------------------------------------------------------------
------------------------------------------------------------
------------------------------------------------------------
------------------------------------------------------------
------------------------------------------------------------
------------------------------------------------------------
------------------------------------------------------------
------------------------------------------------------------
------------------------------------------------------------
------------------------------------------------------------
------------------------------------------------------------
------------------------------------------------------------
------------------------------------------------------------
------------------------------------------------------------
------------------------------------------------------------
------------------------------------------------------------
------------------------------------------------------------
------------------------------------------------------------
------------------------------------------------------------
------------------------------------------------------------
------------------------------------------------------------
------------------------------------------------------------
------------------------------------------------------------
------------------------------------------------------------
------------------------------------------------------------
------------------------------------------------------------
------------------------------------------------------------
------------------------------------------------------------
------------------------------------------------------------
------------------------------------------------------------
------------------------------------------------------------
------------------------------------------------------------
------------------------------------------------------------
------------------------------------------------------------
------------------------------------------------------------
------------------------------------------------------------
------------------------------------------------------------
------------------------------------------------------------
------------------------------------------------------------
------------------------------------------------------------
------------------------------------------------------------
------------------------------------------------------------
------------------------------------------------------------
------------------------------------------------------------
------------------------------------------------------------
------------------------------------------------------------
------------------------------------------------------------
------------------------------------------------------------
------------------------------------------------------------
------------------------------------------------------------
------------------------------------------------------------
------------------------------------------------------------
------------------------------------------------------------
------------------------------------------------------------
------------------------------------------------------------
------------------------------------------------------------
------------------------------------------------------------
------------------------------------------------------------
------------------------------------------------------------
------------------------------------------------------------
------------------------------------------------------------
------------------------------------------------------------
------------------------------------------------------------
------------------------------------------------------------
------------------------------------------------------------
------------------------------------------------------------
------------------------------------------------------------
------------------------------------------------------------
------------------------------------------------------------
------------------------------------------------------------
------------------------------------------------------------
------------------------------------------------------------
------------------------------------------------------------
------------------------------------------------------------
------------------------------------------------------------
------------------------------------------------------------
------------------------------------------------------------
------------------------------------------------------------
------------------------------------------------------------
------------------------------------------------------------
------------------------------------------------------------
------------------------------------------------------------
------------------------------------------------------------
------------------------------------ATGACTCGACATAATGAAATTATT
AAATGTGCAGAAAAATATCAATTACACATCCAACCTCAAACAATCTCATTGAATGAATCG
GGACTTGATTTTCAAGTTGCATTTGGAAAAGATAAACATGGAGTAGAATGGGTTTTGAGA
CTACCAAGAAGACCTGACGTTTATAAACGAACAAAACCCGAAAAACAAACGGTAGACTTC
TTACAGAAGAATGTTTCATTTGAAATACCGAAGTGGAAAGTACATGCAAAAGACCTTATT
GCTTACCCAAAACTTACAGGTAAACCCGCAGCCACAATAGATCCAGAAATACAAAATTAT
GTATGGGAAATTGAACACAAACCATTACCAGAAAACTTTATTAACACATTAGCTGAAACA
CTCGTAGATTTACACAACATACCAGAAGAAAACATTAACGTTCAGCATATAAATATCAAA
ACCATACAAGAAATAAAAAATGACTTTCAAAGAAGAATGAATAAAGTTAAAGAAACTTAT
GGCGTATCAGATGAATTATGGAACAGATGGAAACAATGGTTAGAAAACGACGAACTATGG
CCTCGACATGCGACCATGATACATGGGGACTTACATCCAGGACATATAATGGTAGATAAC
CAAGCAAACGTCACAGGTCTCATAGACTGGACTGAAGCAACCCACTCCGACCCATCAATG
GACTTTATAGGACACCATCGTGTATTCGACGACGAAGGATTAGAGCAACTTATAACAGCA
TACGGTAAAGCTGGAGGTGAAATATGGCCACGAATGAAAGAGCATATAATAGAACTCAAT
GCAGTATTCCCAATGTTTATCGCTGAGTTTGCTATGGAATCAGGAGAATCGGCGTATGAA
ACGATGGCATTGAAAGAGTTAGGTATGAAAGAGTAG
>qacR
------------------------------------------------------------
------------------------------------------------------------
------------------------------------------------------------
------------------------------------------------------------
------------------------------------------------------------
------------------------------------------------------------
------------------------------------------------------------
------------------------------------------------------------
------------------------------------------------------------
------------------------------------------------------------
------------------------------------------------------------
------------------------------------------------------------
------------------------------------------------------------
------------------------------------------------------------
------------------------------------------------------------
------------------------------------------------------------
------------------------------------------------------------
------------------------------------------------------------
------------------------------------------------------------
------------------------------------------------------------
------------------------------------------------------------
------------------------------------------------------------
------------------------------------------------------------
------------------------------------------------------------
------------------------------------------------------------
------------------------------------------------------------
------------------------------------------------------------
------------------------------------------------------------
------------------------------------------------------------
------------------------------------------------------------
------------------------------------------------------------
------------------------------------------------------------
------------------------------------------------------------
------------------------------------------------------------
------------------------------------------------------------
------------------------------------------------------------
------------------------------------------------------------
------------------------------------------------------------
------------------------------------------------------------
------------------------------------------------------------
------------------------------------------------------------
------------------------------------------------------------
------------------------------------------------------------
------------------------------------------------------------
------------------------------------------------------------
------------------------------------------------------------
------------------------------------------------------------
------------------------------------------------------------
------------------------------------------------------------
------------------------------------------------------------
------------------------------------------------------------
------------------------------------------------------------
------------------------------------------------------------
------------------------------------------------------------
------------------------------------------------------------
------------------------------------------------------------
------------------------------------------------------------
------------------------------------------------------------
------------------------------------------------------------
------------------------------------------------------------
------------------------------------------------------------
------------------------------------------------------------
------------------------------------------------------------
------------------------------------------------------------
------------------------------------------------------------
------------------------------------------------------------
------------------------------------------------------------
------------------------------------------------------------
------------------------------------------------------------
------------------------------------------------------------
------------------------------------------------------------
------------------------------------------------------------
------------------------------------------------------------
------------------------------------------------------------
------------------------------------------------------------
------------------------------------------------------------
------------------------------------------------------------
------------------------------------------------------------
------------------------------------------------------------
------------------------------------------------------------
------------------------------------------------------------
------------------------------------------------------------
------------------------------------------------------------
------------------------------------------------------------
------------------------------------------------------------
------------------------------------------------------------
------------------------------------------------------------
------------------------------------------------------------
------------------------------------------------------------
------------------------------------------------------------
------------------------------------------------------------
------------------------------------------------------------
------------------------------------------------------------
------------------------------------------------------------
------------------------------------------------------------
------------------------------------------------------------
------------------------------------------------------------
------------------------------------------------------------
------------------------------------------------------------
------------------------------------------------------------
------------------------------------------------------------
------------------------------------------------------------
------------------------------------------------------------
------------------------------------------------------------
------------------------------------------------------------
------------------------------------------------------------
------------------------------------------------------------
------------------------------------------------------------
------------------------------------------------------------
------------------------------------------------------------
------------------------------------------------------------
------------------------------------------------------------
------------------------------------------------------------
------------------------------------------------------------
------------------------------------------------------------
------------------------------------------------------------
------------------------------------------------------------
------------------------------------------------------------
------------------------------------------------------------
------------------------------------------------------------
------------------------------------------------------------
------------------------------------------------------------
------------------------------------------------------------
------------------------------------------------------------
------------------------------------------------------------
------------------------------------------------------------
------------------------------------------------------------
------------------------------------------------------------
------------------------------------------------------------
------------------------------------------------------------
------------------------------------------------------------
------------------------------------------------------------
------------------------------------------------------------
------------------------------------------------------------
------------------------------------------------------------
------------------------------------------------------------
------------------------------------------------------------
------------------------------------------------------------
------------------------------------------------------------
------------------------------------------------------------
------------------------------------------------------------
------------------------------------------------------------
------------------------------------------------------------
------------------------------------------------------------
------------------------------------------------------------
------------------------------------------------------------
------------------------------------------------------------
------------------------------------------------------------
------------------------------------------------------------
------------------------------------------------------------
------------------------------------------------------------
------------------------------------------------------------
------------------------------------------------------------
------------------------------------------------------------
------------------------------------------------------------
------------------------------------------------------------
------------------------------------------------------------
------------------------------------------------------------
------------------------------------------------------------
------------------------------------------------------------
------------------------------------------------------------
------------------------------------------------------------
------------------------------------------------------------
------------------------------------------------------------
------------------------------------------------------------
------------------------------------------------------------
------------------------------------------------------------
------------------------------------------------------------
------------------------------------------------------------
------------------------------------------------------------
------------------------------------------------------------
------------------------------------------------------------
------------------------------------------------------------
------------------------------------------------------------
------------------------------------------------------------
------------------------------------------------------------
------------------------------------------------------------
------------------------------------------------------------
------------------------------------------------------------
------------------------------------------------------------
------------------------------------------------------------
------------------------------------------------------------
------------------------------------------------------------
------------------------------------------------------------
------------------------------------------------------------
------------------------------------------------------------
------------------------------------------------------------
------------------------------------------------------------
------------------------------------------------------------
------------------------------------------------------------
------------------------------------------------------------
------------------------------------------------------------
------------------------------------------------------------
------------------------------------------------------------
------------------------------------------------------------
------------------------------------------------------------
------------------------------------------------------------
------------------------------------------------------------
------------------------------------------------------------
------------------------------------------------------------
------------------------------------------------------------
------------------------------------------------------------
------------------------------------------------------------
------------------------------------------------------------
------------------------------------------------------------
------------------------------------------------------------
------------------------------------------------------------
------------------------------------------------------------
------------------------------------------------------------
------------------------------------------------------------
------------------------------------------------------------
------------------------------------------------------------
------------------------------------------------------------
------------------------------------------------------------
------------------------------------------------------------
------------------------------------------------------------
------------------------------------------------------------
------------------------------------------------------------
------------------------------------------------------------
------------------------------------------------------------
------------------------------------------------------------
------------------------------------------------------------
------------------------------------------------------------
------------------------------------------------------------
------------------------------------------------------------
------------------------------------------------------------
------------------------------------------------------------
------------------------------------------------------------
------------------------------------------------------------
------------------------------------------------------------
------------------------------------------------------------
------------------------------------------------------------
------------------------------------------------------------
------------------------------------------------------------
------------------------------------------------------------
------------------------------------------------------------
------------------------------------------------------------
------------------------------------------------------------
------------------------------------------------------------
------------------------------------------------------------
------------------------------------------------------------
------------------------------------------------------------
------------------------------------------------------------
------------------------------------------------------------
------------------------------------------------------------
------------------------------------------------------------
------------------------------------------------------------
------------------------------------------------------------
------------------------------------------------------------
------------------------------------------------------------
------------------------------------------------------------
------------------------------------------------------------
------------------------------------------------------------
------------------------------------------------------------
------------------------------------------------------------
------------------------------------------------------------
------------------------------------------------------------
------------------------------------------------------------
------------------------------------------------------------
------------------------------------------------------------
------------------------------------------------------------
------------------------------------------------------------
------------------------------------------------------------
------------------------------------------------------------
------------------------------------------------------------
------------------------------------------------------------
------------------------------------------------------------
------------------------------------------------------------
------------------------------------------------------------
------------------------------------------------------------
------------------------------------------------------------
------------------------------------------------------------
------------------------------------------------------------
------------------------------------------------------------
------------------------------------------------------------
------------------------------------------------------------
------------------------------------------------------------
------------------------------------------------------------
------------------------------------------------------------
------------------------------------------------------------
------------------------------------------------------------
------------------------------------------------------------
------------------------------------------------------------
------------------------------------------------------------
------------------------------------------------------------
------------------------------------------------------------
------------------------------------------------------------
------------------------------------------------------------
------------------------------------------------------------
------------------------------------------------------------
------------------------------------------------------------
------------------------------------------------------------
------------------------------------------------------------
------------------------------------------------------------
------------------------------------------------------------
------------------------------------------------------------
------------------------------------------------------------
------------------------------------------------------------
------------------------------------------------------------
------------------------------------------------------------
------------------------------------------------------------
------------------------------------------------------------
------------------------------------------------------------
------------------------------------------------------------
------------------------------------------------------------
------------------------------------------------------------
------------------------------------------------------------
------------------------------------------------------------
------------------------------------------------------------
------------------------------------------------------------
------------------------------------------------------------
------------------------------------------------------------
------------------------------------------------------------
------------------------------------------------------------
------------------------------------------------------------
------------------------------------------------------------
------------------------------------------------------------
------------------------------------------------------------
------------------------------------------------------------
------------------------------------------------------------
------------------------------------------------------------
------------------------------------------------------------
------------------------------------------------------------
------------------------------------------------------------
------------------------------------------------------------
------------------------------------------------------------
------------------------------------------------------------
------------------------------------------------------------
------------------------------------------------------------
------------------------------------------------------------
------------------------------------------------------------
------------------------------------------------------------
------------------------------------------------------------
------------------------------------------------------------
------------------------------------------------------------
------------------------------------------------------------
------------------------------------------------------------
------------------------------------------------------------
------------------------------------------------------------
------------------------------------------------------------
------------------------------------------------------------
------------------------------------------------------------
------------------------------------------------------------
------------------------------------------------------------
------------------------------------------------------------
------------------------------------------------------------
------------------------------------------------------------
------------------------------------------------------------
------------------------------------------------------------
------------------------------------------------------------
------------------------------------------------------------
------------------------------------------------------------
------------------------------------------------------------
------------------------------------------------------------
------------------------------------------------------------
------------------------------------------------------------
------------------------------------------------------------
------------------------------------------------------------
------------------------------------------------------------
------------------------------------------------------------
------------------------------------------------------------
------------------------------------------------------------
------------------------------------------------------------
------------------------------------------------------------
------------------------------------------------------------
------------------------------------------------------------
------------------------------------------------------------
------------------------------------------------------------
------------------------------------------------------------
------------------------------------------------------------
------------------------------------------------------------
------------------------------------------------------------
------------------------------------------------------------
------------------------------------------------------------
------------------------------------------------------------
------------------------------------------------------------
------------------------------------------------------------
------------------------------------------------------------
------------------------------------------------------------
------------------------------------------------------------
------------------------------------------------------------
------------------------------------------------------------
------------------------------------------------------------
------------------------------------------------------------
------------------------------------------------------------
------------------------------------------------------------
------------------------------------------------------------
------------------------------------------------------------
------------------------------------------------------------
------------------------------------------------------------
------------------------------------------------------------
------------------------------------------------------------
------------------------------------------------------------
------------------------------------------------------------
------------------------------------------------------------
------------------------------------------------------------
------------------------------------------------------------
------------------------------------------------------------
------------------------------------------------------------
------------------------------------------------------------
------------------------------------------------------------
------------------------------------------------------------
------------------------------------------------------------
------------------------------------------------------------
------------------------------------------------------------
------------------------------------------------------------
------------------------------------------------------------
------------------------------------------------------------
------------------------------------------------------------
------------------------------------------------------------
------------------------------------------------------------
------------------------------------------------------------
------------------------------------------------------------
------------------------------------------------------------
------------------------------------------------------------
------------------------------------------------------------
------------------------------------------------------------
------------------------------------------------------------
------------------------------------------------------------
------------------------------------------------------------
------------------------------------------------------------
------------------------------------------------------------
------------TTATTTACTAAGTCCATTTAAAAAAATTTGAGAGAACTTGTTCATAAG
TTTAATTCTTTCATTAATATTTTGTTCATGTGTAAAGGTAACAATTCCATTAACAGCGTT
TGCTGCTATTTTACTAACAGCATTAACATCATTAATACACCATTCGCCATTTAAATTACC
CTCCTTAAAAATTACATGATAAGCATCTATATATTTGTTTTCTAATTTATTCATTTTTTC
ATTAATGCTATTAGTTTTATAATATTCAGTGCAAAATTCAATTATTGCGTTTTGAAGTGG
ATAATAGTATTCGGTTGTTAAAGATAGTTCATTATATAAATAAAATTTTTCTCTATTAGT
TTTACATTTGATTTGTTCCTTTTTCCACTGTTCTTGCCATTTAGATTCTTCTATATTTAA
AATTTCTAAAAATAGATTTTCTTTTGTTTTAAAGTGATAATAAAGATTCCCTTTACTACT
TTCTGATAATTTAACAATTTCTCCAGTAGTAGTGGCATTATATCCATTTTTTATAAATAA
TTCCTTTGCGACACCTAGTATTTTATCTTTCAAGTTCAT
>qacAB
------------------------------------------------------------
------------------------------------------------------------
------------------------------------------------------------
------------------------------------------------------------
------------------------------------------------------------
------------------------------------------------------------
------------------------------------------------------------
------------------------------------------------------------
------------------------------------------------------------
------------------------------------------------------------
------------------------------------------------------------
------------------------------------------------------------
------------------------------------------------------------
------------------------------------------------------------
------------------------------------------------------------
------------------------------------------------------------
------------------------------------------------------------
------------------------------------------------------------
------------------------------------------------------------
------------------------------------------------------------
------------------------------------------------------------
------------------------------------------------------------
------------------------------------------------------------
------------------------------------------------------------
------------------------------------------------------------
------------------------------------------------------------
------------------------------------------------------------
------------------------------------------------------------
------------------------------------------------------------
------------------------------------------------------------
------------------------------------------------------------
------------------------------------------------------------
------------------------------------------------------------
------------------------------------------------------------
------------------------------------------------------------
------------------------------------------------------------
------------------------------------------------------------
------------------------------------------------------------
------------------------------------------------------------
------------------------------------------------------------
------------------------------------------------------------
------------------------------------------------------------
------------------------------------------------------------
------------------------------------------------------------
------------------------------------------------------------
------------------------------------------------------------
------------------------------------------------------------
------------------------------------------------------------
------------------------------------------------------------
------------------------------------------------------------
------------------------------------------------------------
------------------------------------------------------------
------------------------------------------------------------
------------------------------------------------------------
------------------------------------------------------------
------------------------------------------------------------
------------------------------------------------------------
------------------------------------------------------------
------------------------------------------------------------
------------------------------------------------------------
------------------------------------------------------------
------------------------------------------------------------
------------------------------------------------------------
------------------------------------------------------------
------------------------------------------------------------
------------------------------------------------------------
------------------------------------------------------------
------------------------------------------------------------
------------------------------------------------------------
------------------------------------------------------------
------------------------------------------------------------
------------------------------------------------------------
------------------------------------------------------------
------------------------------------------------------------
------------------------------------------------------------
------------------------------------------------------------
------------------------------------------------------------
------------------------------------------------------------
------------------------------------------------------------
------------------------------------------------------------
------------------------------------------------------------
------------------------------------------------------------
------------------------------------------------------------
------------------------------------------------------------
------------------------------------------------------------
------------------------------------------------------------
------------------------------------------------------------
------------------------------------------------------------
------------------------------------------------------------
------------------------------------------------------------
------------------------------------------------------------
------------------------------------------------------------
------------------------------------------------------------
------------------------------------------------------------
------------------------------------------------------------
------------------------------------------------------------
------------------------------------------------------------
------------------------------------------------------------
------------------------------------------------------------
------------------------------------------------------------
------------------------------------------------------------
------------------------------------------------------------
------------------------------------------------------------
------------------------------------------------------------
------------------------------------------------------------
------------------------------------------------------------
------------------------------------------------------------
------------------------------------------------------------
------------------------------------------------------------
------------------------------------------------------------
------------------------------------------------------------
------------------------------------------------------------
------------------------------------------------------------
------------------------------------------------------------
------------------------------------------------------------
------------------------------------------------------------
------------------------------------------------------------
------------------------------------------------------------
------------------------------------------------------------
------------------------------------------------------------
------------------------------------------------------------
------------------------------------------------------------
------------------------------------------------------------
------------------------------------------------------------
------------------------------------------------------------
------------------------------------------------------------
------------------------------------------------------------
------------------------------------------------------------
------------------------------------------------------------
------------------------------------------------------------
------------------------------------------------------------
------------------------------------------------------------
------------------------------------------------------------
------------------------------------------------------------
------------------------------------------------------------
------------------------------------------------------------
------------------------------------------------------------
------------------------------------------------------------
------------------------------------------------------------
------------------------------------------------------------
------------------------------------------------------------
------------------------------------------------------------
------------------------------------------------------------
------------------------------------------------------------
------------------------------------------------------------
------------------------------------------------------------
------------------------------------------------------------
------------------------------------------------------------
------------------------------------------------------------
------------------------------------------------------------
------------------------------------------------------------
------------------------------------------------------------
------------------------------------------------------------
------------------------------------------------------------
------------------------------------------------------------
------------------------------------------------------------
------------------------------------------------------------
------------------------------------------------------------
------------------------------------------------------------
------------------------------------------------------------
------------------------------------------------------------
------------------------------------------------------------
------------------------------------------------------------
------------------------------------------------------------
------------------------------------------------------------
------------------------------------------------------------
------------------------------------------------------------
------------------------------------------------------------
------------------------------------------------------------
------------------------------------------------------------
------------------------------------------------------------
------------------------------------------------------------
------------------------------------------------------------
------------------------------------------------------------
------------------------------------------------------------
------------------------------------------------------------
------------------------------------------------------------
------------------------------------------------------------
------------------------------------------------------------
------------------------------------------------------------
------------------------------------------------------------
------------------------------------------------------------
------------------------------------------------------------
------------------------------------------------------------
------------------------------------------------------------
------------------------------------------------------------
------------------------------------------------------------
------------------------------------------------------------
------------------------------------------------------------
------------------------------------------------------------
------------------------------------------------------------
------------------------------------------------------------
------------------------------------------------------------
------------------------------------------------------------
------------------------------------------------------------
------------------------------------------------------------
------------------------------------------------------------
------------------------------------------------------------
------------------------------------------------------------
------------------------------------------------------------
------------------------------------------------------------
------------------------------------------------------------
------------------------------------------------------------
------------------------------------------------------------
------------------------------------------------------------
------------------------------------------------------------
------------------------------------------------------------
------------------------------------------------------------
------------------------------------------------------------
------------------------------------------------------------
------------------------------------------------------------
------------------------------------------------------------
------------------------------------------------------------
------------------------------------------------------------
------------------------------------------------------------
------------------------------------------------------------
------------------------------------------------------------
------------------------------------------------------------
------------------------------------------------------------
------------------------------------------------------------
------------------------------------------------------------
------------------------------------------------------------
------------------------------------------------------------
------------------------------------------------------------
------------------------------------------------------------
------------------------------------------------------------
------------------------------------------------------------
------------------------------------------------------------
------------------------------------------------------------
------------------------------------------------------------
------------------------------------------------------------
------------------------------------------------------------
------------------------------------------------------------
------------------------------------------------------------
------------------------------------------------------------
------------------------------------------------------------
------------------------------------------------------------
------------------------------------------------------------
------------------------------------------------------------
------------------------------------------------------------
------------------------------------------------------------
------------------------------------------------------------
------------------------------------------------------------
------------------------------------------------------------
------------------------------------------------------------
------------------------------------------------------------
------------------------------------------------------------
------------------------------------------------------------
------------------------------------------------------------
------------------------------------------------------------
------------------------------------------------------------
------------------------------------------------------------
------------------------------------------------------------
------------------------------------------------------------
------------------------------------------------------------
------------------------------------------------------------
------------------------------------------------------------
------------------------------------------------------------
------------------------------------------------------------
------------------------------------------------------------
------------------------------------------------------------
------------------------------------------------------------
------------------------------------------------------------
------------------------------------------------------------
------------------------------------------------------------
------------------------------------------------------------
------------------------------------------------------------
------------------------------------------------------------
------------------------------------------------------------
------------------------------------------------------------
------------------------------------------------------------
------------------------------------------------------------
------------------------------------------------------------
------------------------------------------------------------
------------------------------------------------------------
------------------------------------------------------------
------------------------------------------------------------
------------------------------------------------------------
------------------------------------------------------------
------------------------------------------------------------
------------------------------------------------------------
------------------------------------------------------------
------------------------------------------------------------
------------------------------------------------------------
------------------------------------------------------------
------------------------------------------------------------
------------------------------------------------------------
------------------------------------------------------------
------------------------------------------------------------
------------------------------------------------------------
------------------------------------------------------------
------------------------------------------------------------
------------------------------------------------------------
------------------------------------------------------------
------------------------------------------------------------
------------------------------------------------------------
------------------------------------------------------------
------------------------------------------------------------
------------------------------------------------------------
------------------------------------------------------------
------------------------------------------------------------
------------------------------------------------------------
------------------------------------------------------------
------------------------------------------------------------
------------------------------------------------------------
------------------------------------------------------------
------------------------------------------------------------
------------------------------------------------------------
------------------------------------------------------------
------------------------------------------------------------
------------------------------------------------------------
------------------------------------------------------------
------------------------------------------------------------
------------------------------------------------------------
------------------------------------------------------------
------------------------------------------------------------
------------------------------------------------------------
------------------------------------------------------------
------------------------------------------------------------
------------------------------------------------------------
------------------------------------------------------------
------------------------------------------------------------
------------------------------------------------------------
------------------------------------------------------------
------------------------------------------------------------
------------------------------------------------------------
------------------------------------------------------------
------------------------------------------------------------
------------------------------------------------------------
------------------------------------------------------------
------------------------------------------------------------
------------------------------------------------------------
------------------------------------------------------------
------------------------------------------------------------
------------------------------------------------------------
------------------------------------------------------------
------------------------------------------------------------
------------------------------------------------------------
------------------------------------------------------------
------------------------------------------------------------
------------------------------------------------------------
------------------------------------------------------------
------------------------------------------------------------
------------------------------------------------------------
------------------------------------------------------------
------------------------------------------------------------
------------------------------------------------------------
------------------------------------------------------------
------------------------------------------------------------
------------------------------------------------------------
------------------------------------------------------------
------------------------------------------------------------
------------------------------------------------------------
------------------------------------------------------------
------------------------------------------------------------
------------------------------------------------------------
------------------------------------------------------------
------------------------------------------------------------
------------------------------------------------------------
------------------------------------------------------------
------------------------------------------------------------
------------------------------------------------------------
------------------------------------------------------------
------------------------------------------------------------
------------------------------------------------------------
------------------------------------------------------------
------------------------------------------------------------
------------------------------------------------------------
------------------------------------------------------------
------------------------------------------------------------
------------------------------------------------------------
------------------------------------------------------------
------------------------------------------------------------
------------------------------------------------------------
------------------------------------------------------------
------------------------------------------------------------
------------------------------------------------------------
------------------------------------------------------------
------------------------------------------------------------
------------------------------------------------------------
------------------------------------------------------------
------------------------------------------------------------
------------------------------------------------------------
------------------------------------------------------------
------------------------------------------------------------
------------------------------------------------------------
------------------------------------------------------------
------------------------------------------------------------
------------------------------------------------------------
------------------------------------------------------------
------------------------------------------------------------
------------------------------------------------------------
------------------------------------------------------------
------------------------------------------------------------
------------------------------------------------------------
------------------------------------------------------------
------------------------------------------------------------
------------------------------------------------------------
------------------------------------------------------------
------------------------------------------------------------
------------------------------------------------------------
------------------------------------------------------------
------------------------------------------------------------
------------------------------------------------------------
------------------------------------------------------------
------------------------------------------------------------
------------------------------------------------------------
------------------------------------------------------------
------------------------------------------------------------
------------------------------------------------------------
------------------------------------------------------------
------------------------------------------------------------
------------------------------------------------------------
------------------------------------------------------------
------------------------------------------------------------
------------------------------------------------------------
------------------------------------------------------------
------------------------------------------------------------
------------------------------------------------------------
------------------------------------------------------------
------------------------------------------------------------
------------------------------------------------------------
------------------------------------------------------------
------------------------------------------------------------
------------------------------------------------------------
------------------------------------------------------------
------------------------------------------------------------
------------------------------------------------------------
------------------------------------------------------------
------------------------------------------------------------
------------------------------------------------------------
------------------------------------------------------------
------------------------------------------------------------
------------------------------------------------------------
------------------------------------ATGATTTCATTTTTTACAAAAACT
ACTGATATGATGACATCAAAAAAAAGATGGACTGCACTAGTAGTATTAGCTGTTAGTTTG
TTTGTTGTTACAATGGATATGACAATATTAATTATGGCTTTACCGGAATTAGTAAGAGAG
TTAGAGCCTTCTGGTACCCAACAGTTATGGATAGTTGATATATACTCTCTTGTTTTAGCT
GGCTTTATAATTCCATTGAGTGCCTTTGCTGATAAATGGGGAAGAAAAAAAGCATTATTA
ACTGGATTTGCTTTATTTGGCCTCGTTTCATTAGCTATATTTTTCGCAGAAAGTGCAGAG
TTCGTAATAGCTATTCGATTTTTACTTGGTATTGCAGGTGCTTTAATAATGCCAACTACT
CTTTCAATGATAAGAGTAATTTTTGAAAACCCTAAAGAAAGGGCCACTGCATTAGCTGTA
TGGTCAATCGCTTCATCGATAGGTGCTGTTTTTGGACCAATTATCGGAGGAGCTTTACTT
GAGCAATTTTCATGGCACTCGGCATTTTTAATTAATGTACCGTTTGCGATAATAGCAGTT
GTAGCAGGTTTATTTTTATTACCAGAGTCTAAGTTATCAAAAGAAAAGTCTCACTCGTGG
GATATTCCTTCTACAATTTTATCAATTGCAGGCATGATTGGACTGGTATGGAGTATCAAA
GAATTTTCAAAAGAAGGACTAGCAGATATTATTCCATGGGTTGTAATAGTATTAGCAATT
ACCATGATAGTGATATTTGTTAAACGTAATTTATCAAGTTCTGATCCAATGTTAGACGTA
AGACTTTTTAAAAAGAGATCATTTTCAGCTGGTACAATTGCTGCATTTATGACAATGTTT
GCAATGGCATCTGTTTTGTTATTAGCTTCACAATGGTTACAGGTTGTGGAAGAACTTTCT
CCTTTTAAAGCTGGCTTATACCTATTACCTATGGCAATAGGAGATATGGTGTTTGCACCA
ATTGCACCCGGATTAGCGGCGCGATTTGGACCGAAAATAGTGTTACCTTCCGGAATTGGA
ATTGCAGCCATTGGCATGTTTATTATGTATTTCTTTGGTCATCCATTATCATATTCTACA
ATGGCTTTAGCATTAATTTTAGTTGGAGCTGGTATGGCTTCACTAGCAGTTGCATCTGCT
CTAATAATGTTAGAAACACCTACATCAAAAGCAGGTAATGCAGCTGCTGTTGAAGAGTCT
ATGTATGACCTTGGAAATGTTTTTGGTGTAGCAGTACTTGGTAGCCTATCTTCTATGCTT
TATCGTGTATTTTTAGATATTTCATCTTTTTCATCAAAAGGTATAGTTGGAGATTTAGCT
CATGTAGCTGAAGAATCTGTAGTGGGCGCTGTCGAAGTAGCTAAAGCTACGGGGATAAAA
CAGCTTGCAAACGAGGCTGTAACATCATTTAATGATGCTTTTGTAGCAACTGCTTTAGTA
GGTGGGATTATCATGATTATCATTTCAATAGTTGTCTATTTGTTAATTCCCAAATCACTT
GATATAACTAAACAAAAATAG
