# Supplementary material for: Molecular typing of PVL-positive Staphylococcus aureus isolates from Lithuania and genome sequencing of a local outbreak strain
Source: Sci Rep. 2026 Jul 18;16:22540. doi: 10.1038/s41598-026-61973-x (PMC13380623; doi:10.1038/s41598-026-61973-x)
Supplement: Supplementary file 1 — Supplementary Material 1 [file 41598_2026_61973_MOESM1_ESM.zip › Supplemental file 6_A5IU43=yfkAB-integrating prophage sequences.fasta]

>>ST8-MRSA-IVa (PVL+)_Vilnius-99243
ATGAATAGCGTCAAATTGAAGCAACCTGTTAGCATTTACAATGATCCATGGGAAGTGAAA
TTTATATACATTTAAATTTCATGAGACAATAAACGTTGATTTAATGCGTTTTTTGCCTTT
TTTATTTTCCTTATTTTTTCTGTTTTACAACAAAATGGTATCAAAAATGGTATCATTTGT
AGTTATTTTAGCTTCACATATTAAAACAACCACACTCCTAAATTAATAGGCGGTGTGGTT
TATTTTTTATACTCGTATCAATTTACAAATGTTTTATTGTGTAACTAAATCTTTTTTTAA
TATAGCGTTTATCTCTGCTTCATTGTTGAATTCTCTAGTTAAACTATTCACGTATCTTTG
CTCGCTTTCCATATCATCATCCATAATAAATGTGAGATTTTCTTTATTAAACCATGCATG
AGCTACATAAGATCTAATGTTAAATAGCGCTTGAGGAGAATTATTTATAACTTTATAACC
TATTTTTTTTCCTGTATGGTCTTCAACCATAAAATCAACAGTTATTTTATCTCGGTTTTT
GGCACCTTTGAATACATAAGATTTTTGCACAGTGCTAAAAGTCTTAAGTAAATAGTTATT
TATATATTCCCTCTTTTCTGCTTCAGTCATTTTATTTCCAGCTTCTTGAGTAGGATGCAA
AATGTATTTCGTAGTATCTTCTATAAATGCTTTAGCTTCATCTAGACTATCAAAGTTTCT
AATTTGTATATTAGTAAATTTAAAATTATTTACATAGAATCTAGTGAATTCTTTTATTTC
ACCTTTAAAATTAAGAAAGTTTTCCCTTATCGATTTTAAAAACATTTTTGTAAAATCTTT
GTCAAGCTCTTCGTCAAAACTAAAAAGTTTGTTTTTTCTTTGCATTAGATTGAATTCATT
TGCATAATAACCATTATTACCTTCTATTTGAAAAATAACACCTACAGCAATATTAGAAAT
CAATAGAATATCTGGATAGTAGTTAAAACTTGAATACTTTACTTTATACACTTTTCATCA
CCTCACTAAATGTTTCGTTATTTCTTCTATTATATCATCAAATTCACTAATATTTCTTTC
GATAAACTTTTTCAACAAGTAAATATCTTGTTTTGAATGACCAACACTAATTTCATTAGG
CATAGAACTGATTATATCATCCATGTCAATATTCACTAATTTTTTCTTAATTTCATAGCC
GATTTTTCGTATCTCTATAGGGTCAAAACTTTTATTTTCTAATAACAATTGATAGTTTCC
AGTTTGAAAAACATCTTCTACCATTTTTTCTATCGATGGATTCCCTCTTTTTAAAACATC
AAACCAAATGCATTCACCTGGAAAAATATGTGTATAATCCAAAGGGAATAACTTGGCTTT
TTGTCCTTTTTTAGGCATTTTAATTAATATGTTACCTTTATTTCTGTCTGTATTAGATAT
GAATGAATCAAATATTATCAATTCAATAATATCTTTATTATCAATTGTATTAATCATACC
TGGTCCTTCTATGTGTATAACTGAATTTTCTAAAACAGTATATGTAAATATTTCCTTGTC
ATTGAAACTCGAATCATTTGGTATGCGATTTATCGTTAAATCAGATTTATACTGTGCAAA
TCCAAAATCAGGATGTGAAAAGTCTAACCTCTCTGCAATAAAATAACCTACTGCTTCATT
GAATAAAGCATAAAACCCTTCGTTATTGTTAATCGATTTAACTACTACAGCCAAAGAGTC
TATCATTGCATAATACGGTGTTGTTACACCATTACCGACTCTACTCGTAATCTCTGTTAA
TATTTTCACCATATCTATCCTCCGATTAATTAGCACAATTACATATATAATACACAACTT
ACACAAAAAGAGGTAGACCGAACATATAAACGAACACAAAAAATACCCCCACGTCAGAAC
TTGTCTGCCTAAAAAGGGGTGGGGGCGTTGTCGTTTATATTTAAATAGTAATCCAACCAC
TATTAATATGTCAATCATTAAAATAAAAAACAACCACCCAGTAACTAGTATGGGTGGTTT
AAGTATGCAGTCAGCTTCTTACTGCTATACGCAAGTAAGCCCTCTGCACAGCCGGATTGG
CTACCGGTAATGTGGTTTTAAGCCAGATTGGTTACTGGTAATGTAATTACATTATAACAT
AAAAAATAGGCAAGTACCGTAGTACCTGCCTGTTATCTACATTTAAATCTTGAGAGAAAT
GTTAAAAAGTTCTAGTAAAATAATAGCACATTTTATCTTTAAATGTAAATAGAAAGCAGG
TATGTAGCGCACCTGCTCAAATAGACATGACTATGTCATTCTAACTGATTTCTCCCCATA
AGTCACCTAATATCTGATTAGGTGGGGCAGAACCATTCCATGTTCTAATAGGCAAGTAAT
AACGTTGCCCCTCCCATGTATATCCTACCCAAACATGACCATCTTGTAACATCACTTCTG
TATAATCACAATATCCACCAGGTTGGAATTGGTAAGCTACCGGGCATGATAAGAATGGTC
CTATTTTTCTTACAGTGATTGGTTGATTACCGTTTGTGAATCTAGCACTTTCTTCCATGT
AGTAAGTACCATATTTATTACGTTTCCATGCACTCGCAACTGGTTTAACTGTATTACTTG
AAGCGCTTGACTCATTAGAGACAGTGGCAACTGGTATCTTACCGTCCATATACACTCTAA
TTTGCTTGATAAAGTAGTCTTTAAGTTGTAATTGTTTATCTTCCGGCAATAGGCCACGAG
TTACTGGGTCAAAACCAGTGTGCAATACTGAGCTTCTGTGTGGGCATGATGTTGAAGTGA
ATTCGTTGTGTAATCTGATTGTATTTCTGTTTGCTGGTAATCCCCATTTTTTCAACAATC
TAGCGCATTCTTGGAAAGTTGCCTGTTCATTTTTTAAGAATGTCGCGTTATCTGCGCCCA
TTGATTGACATACTTCAATACCGTAATAATATTTATTACCTATTTGATTAGCGGTATGCC
AACCTACTTGTGATTCATCTAAGGCTTGCCAAACTGTGTTGCCTGATACGTAACTATGCG
CAATGCCCGCTTCTAATCTTGATAAAGGTGCATTTACTAATCCGTTTCGATACGCTTCTG
CTGTCGCCCCTTTGCTTCCTGCGTCGTTATGAATAACTATACCTTTAGGGTTACTACCAC
GCTTAGGTAGGTCATAACCTTTAACCACATCTTTGATGATTTTAAGTTCTACTGCTTTAG
GTTGTGGCTTAGCTGTTTCTTTTTTAGGTGCTTGTGTAGGAGATTGAACTGATCGTGGAG
CTATTTCACTTTTGAAGTTAGGACGGATAAACCACATAGGGAAGTCATAAGCATGTTTTC
GTCTTGTAACTTTTTCCCAACCCCAGCCGGGTTGTTCGATTCCGTCAGTCCAGCCACCGC
CTAGCCAATTCTGCTCATATACAATGATATAATCTAAAGTTGCTTCAATTACCCATGCTA
CGTGTCCGTATCCTGCACCGTAATTACTACCGAACACAACCATGTCGCCGGGTTGTGCCA
AAAAGTCCGGTGTATTTTGGTATACAGTAGCTAGTCCATCGAAATTGTTTGCAAATGGTA
TATCTTTTGCACCTAAACCTTTTAGAAGTAATCCAAACAAAACTTTCCAAGCAGCATTGG
CATAATCAAAGCATTGAAATCCATACCATAAGTCCGCATTGAATTGTTTTCCCTCAGAAG
TTTTCAACCACTCTATAAACTCTTTTTTAGTTAATTTTGCTTGCATTGTCGCCACCTCCA
TGATGATACTCATTCACATCAAAGCCAACATCGTTAGAGGCATCTGTGAAAGGTTGTGAT
GTATCATATTCTTTTGGTGCTTTCGTGCTTAATTCCGGCGTTAAACTGCTGTCTTGTGAT
GATTTCCACGTAACTTGTTGTTCTTCTTTATCGCTATCTCTAGGCGCTTGATATGTCTGT
GCTATAGATGAATCTGAGACGCCTTTTGACGTTGGGTCAGTAATAACGCCAATACCTGTA
AGTAACGTGAGGATAGCGCCTATAATTGCGCTAGCTTGATTTAATTGAGTAGATAAATCT
AATCCGAATAAATCCGTGACTTGCTTGATAAATAGCAACAATGCTCCAACTAAACCAGTT
AGTACTGCTTTGTTTTTGAATCTCAATTTCCAGTTAATATCCATTTGTTTGCTCCTTTTA
TCCAAAATAAAAAAACGACTAAAAATTAGTCGTTTAAAATTATTCAATGGTCAATGTCGG
AGATCCTGAATAAACATCACTTATAGTGACATACAACGTCCCTGAAGGATTACTAAAGTT
GATATTTTTACTTGCAACTCCGCTATTGACTCCTGATATTCCTAAATCACTTGAACCTAA
ATTAGTTTGCGAAACCCTCATTATACCGCTACGTACATTTTCTATTGTCACCTGATAACT
TTTATTAGGTTCAACTCCATTTATTGTCCATTTTGCTGTTGATTCTTCTATGCTATCCGG
ATATTTATTTTTAGGTAAGGGTTTTATTACAAAAGATGAAGGCTTTTTCCATACTTGGAT
ATTTCCAGCATATACTTTTGTATATTCTTCGCCTTCGTAAATAAGTTTCTTTACATTTTT
AAAATTACCTTCCATAAAAATCACCCCTTAATTAAGTAAAGTGTATTAGGGTCTTTTTGA
TATATATAGTTATATTCATTTTCTGTTCCTGTCCAAATTTTAACCGTCGGTTGAGATGCG
CTTTTTAGTTGATATAAACTATCCGCTTGTTGTTTAGTAAAAGCTTGAGATGACAAAACA
TACCGCTCGTCATGATTATGATTTTTTGGAGCATATAAATCATTTAGTGTTTGTTTGAAT
TCCTCAAAATCTTCTGTACTAACTTTTGAGCCAATCTGTTGCAATACACTTTCTGAAATA
GAGTTGTTTTGTATTGCTTCTGCTAATTCTCTTAATGTGTTCATAGATTCAGGCGCGCTA
TCAACTAGTTCAGCAATTTTTGTATCCGTATACGTTTTAGAGTCGTTAAGAGTTGTATCT
TTGATTTTTTCAACTTTTTGCAATTTATCTTCTAACCCTTCAACATTTGCGATATTGATT
TTGTCCAATAACTCAGGTTCTGCTTTGATATCTGTATCTTTACCGTCAATTTGCCACATT
TTAGTGTCAGGATTGATTGATACTACAGTACCGTTTTTACCGGGTGCGCCTTGTTCTCCT
TTTTTACCTGCTTCACCTTTTGCACCAGGTTGTCCCGGTTCGCCTTTATCACCTTTCGCA
CCTTTAAATCTACTTTCATTCTTTTCGATGTAAGAAATAACATCTTTATCTATTTTCTCT
TTAAAGTCTTTGTTCAATAAATCTGTCGCGTTATCTTTTAAGATTCTCATAATAGCATCA
TCTACCAATTTAACATCGATTTCTTTTGCTACAGCAGATTCAATACCACTATCAACGATA
TTGAAAGAAAAGTTCGCGACATGTATTTTTTCTTCTTCTTTCTCTAAAAACAGCTTACAA
CGAACATAACCAGCGTGTTTGATAACCTTTTTAGGTATCTTGTAGGTAATGAACCCTTTT
ACAACATCGTCGATAATAAGGGGCTCATTTTTGAATATAGAGCCATCTTCCATAAACAAA
TGTAATCTAGGTGTTAAGCCATGTGCTTTTAGATCGATACGACCTTGTTTGTCATTGATA
CCTATTCTTATAGATGCTGTATTTTCATCTTCAGTGTAAAATCGACAGCCAATGTCACCT
AAGTCAACACCATCATTTTTTATTCTCGTTTCAACATCTTTTATTTTGTACATTTACACA
CCTCTTTATTTATATTTATCCCTTGTGAAGTAGATACCTTTTAAGCCGATTTGTTTATAT
AGCTTAGCGATTGTACTAGCTTGATGTTGGCACCACTCTATAGCAGTAGCGTATTGGTGC
GTAGCTGGATTCTTAGGATTCCATCTGATTCTGTACAGTGTATTCTGCCCTTTGTTGATG
TAATCCTTTCTTACGAAGCTAGCACCGCCCATGATTGCTTTTGCTGGAGATGTCCAACCT
TTATTCCTTGCAAACGTCATTGCGTAGTTAGGATTGTTGTCGTAAGCGCCAATGCCGAAG
TAGTTGTATACTCCATCTTTTCCGTTAGCGAAGTTACTTGTTCCATATCCACTTTCTAAG
AAAGCATGCGCGATTAAATAAATTTCATTAATGTTGTGCTTTTTACAAGCTTCTGCGAAC
GCTTTACCTTGATTATTCAATGTTCCCTTACCTTTAAGTATCTTATTAAGTGCGCTAACT
GAAACACCTTGATACTTGCCTAAATTAAGCATTTGGTAGCATTGTGTTTTACTTTCCCAT
ATACGCTTTACATTCATCGCTGAACTTGTTTGTGCTCGTGTAGCATTAGCCCAGCCCCAA
GCGTTAGATTTTTTCGGGTTACCTCTTGCCATTTGTTTATCCAGTGCTTGTTTGAATGTA
TAAGAGCTCGTTTCAGTTATAATCTGCGGTTGTTTAGATGCCGAACCATTGTTGGCTGTT
GGTGATGAGTCTCTTACATTAGCTATATCAGCGTTTTTATTATCTACCATAACTTTTATT
CTAGATTTTGTTACTGTTGGCTTAGTTATAGAATTTAATAATTTTTCTCTGTTTTTAAAT
ATATTAAGTAATGCCTTTTCTAATGCTTCGTATTTATCTTTAGGGGGAACACCGTTGTCA
ATCATATTCCAATTAACATGTTCCAACATCGAACGCCAAATGCTGTCGTCTACTTTTAAA
TTTTCAATACTTAGAGGTATCTCATATTTGGCCATCATATCTACAGCTACAACCATTGCG
TGAATCTCATTAAAAATAAATTCATTTTTACTCGCACTATAATCTTCACATACGTCTATA
ACTATATAATCAGCTTCATTAGGAACTTCAAATACGGCTCTTCTAGGAGCCCAAATATTA
TGTCTATCAACATAAAAGTGTGGATATTCTACATCTTGCTTATATTTCTTTCTACTGTTA
TATAAACTTTCTACCGAGCTCATTGTTTGAGCGTTTCTAATCATTATCCCTTTAGGTTTT
TCGAGTCGTCGATTCCCCTCTACTATAAAGTGATAAATATATTCTGGATAATTAACTTCT
TGGCTAGAAATTGTGTACTTTATAGTTGTTACATCTTTCCAAATTGGAACTTTTTTATTA
TTTTTTTCGTTATCATCACTATCATCTTCCGGTTTAGGTGCTGGTGTAGTTTTGTCTGGA
TGATATGGAGGTCTAACAAAATATTTAACACCTCCACCTGGTCCATCATGATAAGAGTGT
TTAATTTTATAAGGTGGACTTCCTGTTGCGTTATTTGTATACCAGTTTTGATCTACGCCA
TACCAATAGTCTTTTGTGCATGGCCCTACTACTATATTCACGTGTCCTGCCCAACCACCA
GTCCAAACACCCCAGTCGCCTGGTTGTGGTACAAAATCTTTTGTGTTTCTAATTATCTTG
AAATCTCTACCTCTATAATTAGATTTTTGAGCCATAGCATCAGCATTTCCCCATGTTCTA
AAACCCCAATATTTATCAAGCAAGTAATTAGGCAAGTCCCAACATTGCGCTCCCATTCCA
GAACCAGGTACATCAATAGCTATTTTGTTTTTAGCGATATATAACGCCCATTCAACCACT
TCACTAGCTGTAGGTTTTCGAGTCTTTGGATTAGGTAATCCCATGTATGCACCTCATTTC
AATCAAAATAAAAAGCCAGTGCCGAAGCACTGACTCTTAACTGTTATTTACATTTACCAA
ACCAGAAACACGACCAAAAGCTATATCCTAAAATTCCCTTAAGCATGGTAATCACCTCCT
TTAAATGCCAAAAATAGTTTTTAACAAGGCTATAACAAATGTACTTAGAATCGTCCCTAT
TAATCCTAGAATCCACATCTTGATGTCTCTAATATTTTTAGCATTTTTCTCTTTATTTTT
TTCATCTTCTTCTTTGTCACGCCTTAGTTCTTCGAAATTTCTATCTAACTTGTCATAAAT
TTTTTCTTGCGTTCTCAGACTGTCTTCTATTCTGTCGAATTTTTCAAACATAGTCTTATC
ATTTTCTTCTAATCGCGTTAAACGCCAATCTTGTTCGTGTCGTTTGGTAAATCCAAACAT
TACACCACCCACTTTTTGTTAAATTAAAAAGCCACAAGCATTACACCTGTGACTTTTCAT
CTTTTGCCTCTGGATATTTTTCTCCAGTGATCAATGCATATTCTTCTTTGTCGATTACAC
CCATGTCTACGTACCACTTAATTTGCTCATTTTTATAGCAACCCCACACATAAAAAGTTT
TAATGTCTTTAAAAGTTGGATAAATCATCTTCATCATTTAAACGTCCCCCTCAGTATTTG
TTTTGTTAGTTTTCAGTTCGGTCAACTGTTGTGTTAACATAGCGTTTTGTTGCGTCAATT
GCATTGTCAACATGTTCACTTGCGTCATCTGCATTTGCATACTTGCAACCATTCCGCGAA
GTTCTTCATCACTCAAATCTGATTCACTTTGTTGGTTTGATGCATTCGGTACGTCTTCTT
TTTCGAAATTGCTATTGTATTTAATTTCGCAGTTAGTGAAAACGAACTTTCTAGGTTCGA
ACTCTTCTTTGAATTTGATAGGCACATTGTTATCGTCTACATCTAAACTATTGCGTAAAC
CGCCAGTATTAACGTATCCGATAACTTCATTTTTATCATTTACTGTGATTTTCATTATTT
CCACCCCATAATTTTAGTTATAGTAACTTTGTTGGCATTCGCTCCAGAACCTGATGTTTT
ACCTAAATCAAAGTACACATCGTTATCGATTCTTAAAGTAGTGCTACTTGTTTTGGATAG
TAAACACTCATAAATACCGCCACCGTTACCGTCTGAGTCAACTACATTCGCTTTACTTAA
TTGAATTGCATTAGGTAATGTGGTTAGTCCGAATCCCTCAATAACGCCACCTGGATAAGT
TCCACTTACTAATAAAATAGAATAGTTTGTGTATGGTTCGGTTAGATTTATTGTTGTACC
TACACCATTTGCTCCACCGTCGAACAATACCGTTGACTTATGTTCATTAGGAACTGTCCA
CTGTTGCTCAAGTCTGCCGTTTGTGATTGATCGTGTGTAAATCTTTTTAGAGTTATAAGG
CGTGAAGTTAAATAGCTTGTTTGTATCATCTTTAACAAATACTGATAAGTAGCCTTCGTA
ACTTTCAACAATACCTGGTAAATCAGGCACACTTGTTACGTAATAATTCCCAGCGCCCAA
TGCTTCTAAATTACCTTTGGCGTTATATAAGTTCTTTTGGATTGATTGACCGTTATGTTC
TGTTAACTTATGTTGTTGCCAACTTATACTTTGTAACTTACCATCTACATACTGTTTAGC
TTGATTCAGTGTGTTGTTAGATATTTCTTCAACAAATTGCTTAGTTAAGTTTCCATCATT
CTTTTTATAAAACGGGTACCACGTGCCGTAGATTTTGTATTTTGTGTACTCATCGTTTGA
ATCATCTGGGTGCCATGTTGCACGAGCAGTATTATTATCAACAACATAAACAACTAACAC
ACCAGATTTGCTTGATGTATAAGTTGATTCATCGAACGAAGAACCGTCATCAACACCATC
TTGTCCGGGCTTCTCTAACGTGCCTATATCCGCCTTTTCTGGCGCATCTTTTGCATTAGT
AATATGAATAATCATAGATGAGTTAGCGTGTCTTAAAACAGCTTCTATTGACTGTTCAGA
TGATTCGATCGCTTTACCGTAATCATCAGTAAGTTTAGACTTTTGCCAATTTGTTGTTGA
ATTACCTTTAACAAGGTCAGCGCCATTGATTTGTTGTTCAACTTCGTTAACACGTTCAAA
AATCGCTTGCTCTTTATCAACAATTTTCTGGAACTTGCTATTTATATATTGAACGGCTTT
GTCTTGTGTTGCTGTAATCATCTGTACCGCTTCATTTTGTTTGATTTCTAATCTTTGAAT
ACCTTGATTAATACGACTATCAATTTCAGTAACCAACGATTTTGTATCACTCAAACTTTT
CTTTAAGTCCTCAACTTCTTCTTTAACACTTTCTGTTAAGTCCTGAATTGATTTGATATA
AACTAGCTTTGTTTTACCGTCAAAATTACTAATTAGATCATTCTGGATATTGAAGTTAAA
TTGACGTTCTACAATTACGTTATTGCTACCGTTTTGAGTAAAATATGCTTGCGCATGTAC
GCGTCCAGTGTATTTTAAGAACTCATTCGGGATAACGTATTGCATTCGTCCGTTAATTGC
ATCAACAATTGTAAGTTCATCACTAATATAAGCGCCGTGTTCATCGTCGAAGTTATCCGT
CTTAAGCACAATACTAGTCATCGCATTATGTTTGCTGATTGATAACGGCTTATTATTCTT
AGTTACTGCAAAATTTAAAACACCAGTTCCTCTATCTGATTCATAGAAACTGATATTTGT
GTCAATAACCGGATTATATTGTGATGTTGTTTGTAACTCGATTAAGTTATCATCTTTCGA
AAAATTATCTACTACCATTATTCAACCACCTTTCCTTCGAATAAACTCCATTTACCAACG
CCACCAGTACCAAAGTTTCTAACTAAAAATTGATGTGCAGACGGGAAGTTATTACGTCTT
AATACTTGTGTTGTGTTACCTGGTGTATTCGATTTTACTTCTAATATCCAACCTGCAATA
CCTTTAAAGTCTTTAGGAAAATCAGTAAATCGGTTTGATTCTTCAGTAGTGATATAGAAA
TCTAAACCAACGATTTTTAAATCTGATAATTTTGTAATACTCTTAGGGATATGTTCCCAA
TAACCGGCGTTTTGCGGGCAGAAATTCCATGCTCCGTTGTTTTTCTTATTGAAAATGTCA
ATGACACGTTCGAATTTAAGCATATTTCTACCTGTGCTGTTTCTGGTAAGTACTTGTCTT
AGAGCACCATTATAGTGTCCAGGCAGTACATCAAAGAACCACCCTGCATCTCTAAACGCT
TTCGGTAACGGGAAATCTAATGCATTTTGTGTGTCTTGCGTATAGATATAGTAATGACCA
ACTTCCGTAATATCACTTAGATATGCTGGGTTCTGTATTGGTAACGGTTTAACACGTCCG
CCTGAATCAGTCATTGATACTTGAGGTGCGATGTTTTTCAAGAATTGGTTTACACCTCTT
TGACCGATAGAATAAATTGAATGATGTCTGTTGTTACCAGGTCCAATAGTTACCCCGATT
AAAAGTGCTTTACGTCCTGTTTCTAGATCGTAATACATATCTAGACCCTCAGCCTCTTGG
AAATCTCCTTTAAAGTTGTTATTCACACCGCCTATATCGATACGACGTTTAAATAACAAT
TCTTTCGTTTTGATATCGAAGCCTTGTAAGTAATTAGGGTTAGCTGGATTTGAATCGCCA
GTGTACCAATATAAGATACCTGCATCATAAGTGATACCTTGCATAGGTTGTGTATCTGAA
GTGTATTCCATAGGTATATCCATTTGATACAATACTTTGTCTATACCTTTATCAATATCG
TCAGCACTTCTAACCTCAACAAAGTTCAACGAATTCTTAAGTTGTCTTTCAGAAGCTTTA
TATTCACGTCTGAAAATCATTAAATTTTCTATAGGATTATAAATCGCTGACGTATATCTG
TCGTTAAATACATTTGGCATGACGTCTTGCATTTCATTACCATAAGTTATTTCTCCAGTT
CTATATTGGAAACGTACAAACTTGTTGTTTTTGTTACTGTCCAATACAGCTGAATAAATC
CATAATTCTCCATCAATGTATCTATACGCATTGTGCGTACCATGACCACCATTCTTAACA
AGTAATCTATCAATAAATTGCCCGTTAGGTTTCAATCTAGATAACATGTAATGATTGCCT
GGACGAGCTTGTGTCATATAAATAATTTTCGTTCTAGGGTCTACCCAAAACGATTGCATT
ACTGCATTTGTATATGGCGATAAATCAGTGATAAATTCCGGTTCTTGCTCTTTTGGTTCG
AATCGGTATTCTGTCGCTCGATATTCTTTATAGTGTTCATCTACAGCTTTCTCAACCTTT
TTAATGAAAGCATCTAGTGTTGAATAATCATGATACAAACGATCTTGCAATGTCTTATGA
CCATAACCAGTATTATCAACACGCGCGTCTTTTACCTCGTTGATACCGTCGCCGTTATGA
CCTAGTACCATGTTGCTAAATCGACCGTTTAAATATGTTAAAAAGTCAGAGACGCTACTT
GTAACATTTAAATGTTCATACTTTATTTGTTCTCCATCATGTGCGAATACCTCTTTATTT
CTGTGGTATTCAAGAGAGAAATTAAAATCCGTCAGCATGTCTGAAATAAGTTTAAAGTTA
TACTCATTTTCATCTACATATCTGTAGTCAAAGACTCTACTTAAATCTGTAATTAGTTTA
TTACTCATGTTTTTCCTCCTTTACTATCCATAAAACTGATAATAATTTTTAATAAGCTCA
TACATAATAACTTCATGACCTCTTTCATTAGGATGTAATCCATCAGGCATGCTAGATTTT
CTAAATGCTGGATTATATGGTTTGAAATAATCTGTGTGATAAGCGTCATATACTGGCACA
TCTAATTCACTACAAGCCAATATCTGAGCATTGACATAATCCTCTAACGTTAACCCTAGT
TTGTTTTTATCCGTATCTTTACGACGTATCGTTGTGCCACTCATAGGACATTGTCTTGTA
GCTGTCATAACAAGTATTTTTGAAGCCGGATTATTTTTCCGGATAACTTCAATTGCAGAA
CAAAAGGCACCATAAAACGTTTTAGTATCCGTTTTATCAGTGCCTATCGGTACGCCTGCC
CAATAACCATGTAACCAGTCATCATCTGTACCTTGTAATATGATTAGGTCTCCTCTTATT
TGCTCTGCTTGTCTATAAATGCTGTTTTCTACCGCTTCTTTACCTATTGGAACTGTTGCC
ATTGTAGCGCCACCTCTTGCAAGGTTTGTTGTTTTGGCTTTTAATTTATTGCCTAACATT
TCAGTGAAATTTGCTTTCGCATGTGATCCTCTAGCTACAGAATCGCCAATCGTTCCAATT
GTTTTTACATCTTTAATGTTTGATTTATCTATAAAATCATGAACGATAGTGCCGTCAGAT
GTAGTCACAGTTTTAGAGCTTACCTTCTGTTGTTTATCTTCAATCAAATCAGTTCTACTC
ATCAAATCGAGTGTTGATTTAGCTATTGATGCAACTTTAGATTTTAAGTTTTCTGCCGCT
TTACTAGGATTGGAAAGATTAACATCATTTAATCCAGAAACATAGTTAGCTGCAGTATTA
ACTTTTTTCATATATCGTTGTTCTCGATTAAACTCACCAAGCGTTACATCTTGCTTAACA
ATTACATTGTTTATACCCCTAATCGTTTTAACTTGTACTATACGGACTAAATCATTCAAA
CCTAGTTTGGTAGATTTTATTTGTACTATGTCTCCGGGTTGTGGGTCTGCTTCTGGATAT
GATTCTCTTAACACCAAAAAGTCCAAAGACAAAGATTGTTTTAACGACTTTTTCAATCTC
GATTGTAATTCTTTATCCATAGTTTCTTGGTCAGTCACTTTACCATCTTTAAATGGTTCT
GCGTGGATGTCGCCGTATATTTCAGCTAATGCACTTCTAGCTTCCATTACGAGCCCAGCG
TGTTCGAATGTTTCTTCTCCTGAATAATTACCATATCCTCTAATGAAGGTGGCGAAATCA
CTTGCATCTTCCTCGAGTTTTATAGCGTTGGCGTTGACTTCGTCAGAAATAAAATAAGAC
GCTTTTTGATTTGCAAAAGGCGTCAATACAAACTTATATCTGTCTTTCTTTTTCTCATAC
GTTATTTTATATTCTAAACCGAAATGTTCTAATCCCTTTTTAAACATTTCTAACCTTGTA
TCGCCTTCACCACCATTTTCAAACTTCGAAGACTTAACCTTACCTTCGACTTCAAAAAGC
ATTCCAGTACCTTGAAACACAATGTTAAAATATCTTTCTACTGTAAAAGATCCTGTTACA
TTAACATAAATCCTATCAATCATTAACTTGTCTATGGGAATCTCTCTAGCAGTACATTCA
ACCAGTTGTCTGTCGCCTTCTGATTTCCTATCAATGACAGTTATTACATATTCTTTCTTG
TCGTTTTCACCTTCGACATGACTAACAATCCATCTTTTCCCTATAGCGTTAATAACTTCA
TAAGTATATTTATTTTCTAGAATATCAAAAGTTAATACACCGTCAGCATTAACTTTTTTT
ACTAAAGTTGTTTCTACTGGTACAGGTGCGCCATTACCTTTAGGTGGTTTAATAGTTATT
GTCATTCTGACACCTACTTATAATAAAATTTCAAATCAAACTGAACTTTTTGTACCGTTT
GATTAAACTCAAATTTATTAGCTCCGTATTTAAATTTTGGTTGAGCTATATTCGTTTCGG
TACTTATTTCAACACCGTTTTTATAAACTCGGAAGCTATCATAAACAATTTTGTCTCCAG
CTTTTAGTTTGATCCCTTCGATTTTCATTATTTCAGCATGCGTTAAGTTCCATACAAATG
ATTCTGTATCTTCGCCTAAAATAATTGTTATCTTTTTATACATGTTAAATTGGTCGTTAG
GAGCACTACCGTGATAGTAAACTGTACCTTTGCTCAAATTTTCGAATGTATACTTTCTTT
TGTCTCCGCCTGCATGCCAATCAATATTAAAATCGAATGACCATAAACCGACTTTTTTAT
TTTCTTCTAGCTCTAGGCTCGTTCCAATACTTTCACCGTAGGGTAATTCTGTAGTTTCGA
ATTTTAGTTCAAAAGAAACTTTATTACCTTTTTGTTTAGGGTTTATAACTCCGTTAAAAA
TAACTTTATACTGCTTACCATTTACATAAATTTGTTGATCGTGTCTTGAATATTCATAAT
CCGGGAAGTTGTTTTTATCTAATTTCACGTAATCATCAGAAGTTGGTTGAGTAAACCTGT
AATTCAACTCTTCTTTTCTTCTGATTTCACGTAAATACATTGGTTCTATATCAGTAGTTA
ACGAATACAACATATCTCGCATATAAGCAATGTCTGAACGATTTTTTACTTTACAAAAAC
AAGGAACAACTATATCTCTACTGATATAATTGCTCCCCATTAATATGCGACCGTTCATAT
TTTCTTTGTCTTGATACTTTGTGTTGATTTGCATGCTATCAATTACTATATCGTTAACGA
TAAACCCGTATTCACTTAATTTGATTACAGTACCATCTTTTTTTGTTAATTCTATGTCCA
TTTGTAACCTCCTTTATAAGTAATACTCAGAATTGCGTTTAGCATTTCTACCGTTAACAA
TACTAGTAAGCGCATCGTTATTGACATCGAATTCAATTTTAACAGTTTTCATGTTCGGTG
ATGTTTCAATAGAATGTGTGTGTTGTACTTGCGCATTTATATTTCCACCTAAATTACTTA
AGTTTCCTGTAATACTAGAAATGTCAGGTGCGTTTAATGTAGGTTGAAATGCATCAACTA
CTTTATCTGCAACATTAGAAACATTACGGATAACTTTACTTGAATGATTATCTATACCTT
TAACGAAACCTAGCATTGAATACATACCAACATCCATGAATTCACGTGAAGGTGAGTGAA
TACCCAAAGCACTTTTAGCTGCATCTAAAGCTTTCTTAGCAACATTTTTAGCTGCATCTA
CTAATTGACCAGCCATTTGTCCAATACCTCTAATTAAACCACGGATCATATCAGCACCTG
CAGACACAAAATCTCCTATAAAGCTTTTTATTTTATTTACTGCATTTGTCATACCTTGAC
TAACTTTGTTTACAACATTAACGAATCCTTGAATAACTCTATTAACAAAGTTAATTAGCG
TACTTGTTATAGTAGATACCCATTGCATACCTTTAGTGACAATGAAGTTCCAAGCTTGAG
ACATTTTGTCTGATATAGTTGAAACAACTTGTGTGAATATGCTTACAACTTTATTCCAAA
TTGTCGTTAATATACCAGATAAGAAACTCCAAATCGTATTCCATATATTAGAAATAAAAC
TCCATGCCGCTTGTAACGCAGTAGATATAGCTGTAGTGATAGCGTTCCAAACCTTAGTTG
CCACAGTAACTATAGTGTTCCACAACGTTTGTAAGAACGTCCAAATAGCGTTCCAAATTG
TCATTGCGATAGTCATAATTGTGGTAAACACTGTAGTTATTACAGTGACTAACAAATTCC
AAATCGTAGTAGCGATTGTAATTATCGTGTTCCAGATTGTACTTAAGAATGTCCAAATAG
CTGTCCATATCGTCATAACTATTGTCATTATCGTCGTGAAAACAGTTGTGATGATTGTAA
CTAAAAGGTTCCACACCGTTGTTGCAATAGCGATAATTCCATTCCATAACCCTTGTAAAT
AAGCGACTATTTGATTCCAAACAATCATTATAAAATTGTATACATTAGTTACTGCTGTAG
TGATAGCTTTTGAAATAGCATTCCATACAACCGAAGCTACAGTTTTCAACACATTCCAAA
CTGTAACCATAAACGTTTTTATCGCATTCCAAGCATTTATAATAAAGTTTCTGAATCCTT
CATTTTTATTCCACAATAAAACGAATATAGCTATTAATGCAGCGATTACACCAATAACTA
TTGTTATTGGACCACCTAAAATACCAAACACAGTTACTAGTCCTGTGATAGCATTTCTAA
TTAATCCAATCTTACCGAATAACAATTGGAATATAACTGATATAATTTTTAATGGTCCTT
TTAATAACATGAACGCACCTTTTAAAATTGTTAATCCCGCTCTTAATAAACCGAACTTAC
TTACTAATGCAATGATTCTACCTATTAATCCGCCACCCATAAAGTTAGATACAGCAAGAA
TAATCGGTATTAAAAATCTAAATGCACCAACTAAAGTTATAATGACACCAACTAATTGTG
CTGTAGCTGGATGCGCCTCAAACAAGTTAGCTATCCAACCAGTTATTGCAACTGCAACGC
GTAATACTGCACTAGCTATAGGAGCCATTGCTGTTGCGAATGCAACTAATCCTCTTGCGA
TGTTTCCAATCAATTGCATTATTAGTGGTCCATTTGTTTGTATATAACTGACAAAGTCTT
TAAACCCTTGAGATTGTCCTACTTGTTCAGACCATTCCCTAAACTTAGCTGTCATTTGTT
CAAGAGATTGGAATATGCCAGTTGATGATCCGCTGAATGCATTCATCAAATTGTTAATTC
CAACGAAAACATTTTTGAAAATATTACCAATGATAGGTAAGTTTGTTTTTGTGTATTCAA
TAAAACGAGTTATCGAATTTTCTCCAGCTGCACTATTAGCCCAGTTAGAGAAAGATTGAC
CTAATCTATCCAACCAATCAGCCGACCATTGAAACAGTGGTGCTAATTGCGTGAATACAT
TGACTAATCCGTCACCAAAACCACCTGCAGCACTTAATAGCTTGTTAAATACCGAAACAC
CCGTTGTATTCATCATATTAAAGAATCTTGAAGCTACACTGCTATTTTCAGCCCATTTAA
GCACGCTTTGAGACGCTTCTTCCATTCCTCTTGAAATACCACTAAAAAACGGTTGTAAGC
TCTGCATTGCAGTTTTAACAGTATTTAAACCATTTGCAAGAGTTGTGAAGATAGCGGATT
GATTTTGCTTTATAATATCAGTCCATGCTGACTTTACGCCATCTAACGCTTTTTTGTATT
CGTTTGTTGCTGAGCTAGCTTGTAAAGTGCCATCATTAAGCATCTTTATAGCGCTGATAG
CCATTGCGCCAAACGCTACAAATCCTGCTCCCGCTATTGCTACGGCACCACCTAAAGCAA
GTACACCACCAGTTAACACTTTGATAGCGTTTAATAGCGCAAATACTACAGGTACTACGC
TCGCTATTACAGGTATTAAGATACTAAAAGATGATGTAAGTAATCCACCAACCATATTAG
AACCTACAGTACCGAACACACGGAACATATTAGCTAAATTCCCCATCTGTCTTTGAAAAT
TGTCATTTGCTTTTATTATGTAGGCATAAGCTTTCTTTAAACCATTAGTATCGACATCTA
CCTTTGTTGTTTTTTTGTTCGGCAATGCGTCTAATGATTTTTTAAACGCATAAATAGTTG
GTATAGAAAGCCCTGTATCTACATCTAGTCGAGATCTAGTTTTGTTTGGAATACTTTTAA
GCTCTTCTTTAGTGCGTTTGATTTTAGAGTTAGCAACACCGTTGTCCACGTCTATAATAG
CTTTGGCTTTAGACCTATTTAATGCTTCAAGACTAGCTTTAGATACTTTTAACACTCGAT
TGAATTTACTGTTATCTGCATTGATGTCAATATTGACACGCTTCTTTTCTAGTTCGGATA
ACTTAGCTTCTGCTTCAGCGATATCTTTAGTCAATTTTTGTTTTTGTAATTTAATCTCTG
GAGTAACTTCTTTAGAGTTTAGTTTGTCTAGTTCAAAATTCGATTCTAGTACCTTTTGTT
GCAAGTCTTGTATACTAGCATCTAATTTAGCTTTTACTTTTTTGTTACTAAAGGCATCTA
AAGACTTTTTAGCAACTTTGATAGTTTTTTGTAATTTTTTATCATCAGCATTTAATTCGA
CATCTTTAGTTTGATCTGCTACTCGTTTAAATCTTTGCACAGACTTAACCGCACTATCGA
TTTGCCTTTTGAATTTGGCTACACTAGCTTCAATAGTCGCTTTAATTTTATATTCCGTCA
CATTAACACCTCTCTTTCTATTGCTTGTTAAATTCTGCTATAACTTTAAAGAATTCATTA
TTTTGTGGTTCGTATTCATCACGTTCGCTACTAAATCTTATATCTTTACCTTCGTTAAGC
CGTTGGATATTTTCTTCATAAGGCAATACGTCGTTTGCGTTGTTAAAAACATATTCCTCT
TTAGGTTTATTTTCTGTCCCAACATTTTTAGTAGCTGCAGCATCACGAATAGCAAACGCA
AGTTTGTAACGTTCGAATTCTTGGGTTAGCATTTCATACTCTTTCGCATACATTCGATAG
TTATATTCTGTTAATGTCATTTGCTCAATAACGTTCAAATCTGTAATACCAAGTGTTGAC
ATACAAGTTATAACGATTCTGTCGTAAGTTATTAGGCTTCCGCTGGTTTCTCTTCCGTTT
CCACTACTTCGACTAGGTTTCGGGTCATAGGTCGCTTTCCCAACTCCGTTAAAATATCCG
AACCAAATTCTTCTAGTCCAATATTTTCTGCGATTTCATCTAGTGCTTCATCAATGTTAT
TAATAGTAATTGCTTGTTTTTTCAAGTGAGATGTAGCTGCAATTAAAACTTCGCCAATCA
CAACAGGATTTCCACTCTCTAAACCTACAGGCAACATTGATACACCTTGACCGATAGAAG
CTTGCTCAACTTTTAAACCTAATCGGTTATCGATTTCTCTTAAAAATTTAAAACCAAAAC
TTAATTCTAATGACTTTCCGTTAATTTCTACATTCATAACTTAAAATCTCCATTCATGAT
TAATTTAAACAAAATAAATAGGGCTTAACGCCCTATTTTTATACCTCTCCTGGTGTAACC
GTTGATGAATCTACCTTAGGTTGTGGAATTGCTGTTAAATCTTCGCCAGTTAACGCATCT
GCTTTTGTAGTGTCATGGAATCTGTATCCAGTCGCCTTAAGTTTCTTTGTTACAGCCTCA
GGTAGTGTTGCAAATCCACGTTGGAAACGACCATTCACTCCATATTCATATTCATATTCA
TCAATACCGTTAGCTTCTGCTTTTAATTCAAATTTATTGTGGAAACCTTGGAAATATTTC
GCTTTAAATTTAGTAGCATCTCCATTTTTGCCTGGTATTCTACTTTCAACTTCCCAAGCC
TCATACAATACGCGATCTACAACTGCATCTTCAATTTCATCTGCAAAATCGTCACCATAA
AACATTTTAGCAGTACCAGACATTGTTGATTCAACTGAACCACCAGTGTTATAAGACCCA
TCCATCGTATCCTCTGTATCTGTATCAGCTTCATGTGATAAGCCGTATTCAGTTAAAAAA
AGCATTTTAGTAGCATCTTCTTTTTCGCCAGCTTTTCTAAACAAAATAATACGGTCATTA
CTATTTTTCATATTCGCCATTCAATATTCCTCCGTTTTTTAAAATGTTTTGTAAGATATC
GTTATTGATGTGTGTAGCAATTCTTGATTAGTAGTATCATCGACTAACTGTGCGATGTTA
GTATCATCTTCTTCAAAGTCATAATCGTTTGTTTTAACGCTAGGTGTTAAATCATCGATA
CACCTTTTAACAAGTCCGTCATGATGTCCTAAATCATCGCTTACACTCCAAATATCAATA
ACTAAATTCGTATCGCCAGAATAACTATCAAACGTGTACTTACTTCTATTTGACTCCGGC
ATTTTTATTACAAAAAAAGGATACGGAATCTCTTGTTGCATCTCTTTACGAGAAATAACA
GGGAATCCATATCCTTGTAGCGTTTCATACGCTTTATTATAAAGTTGTAAGTTCGGTGTC
ATGCTTTTATCTCCTATTCAAACAACGCTTTCAATTCTTCTACAGTTGATTTCCTAATCA
CTTCGTATACCGGCCACATAAAAGGTTCAGCCTCCATGTATCGAGTACCAAATTCTAAGA
AACCACTATAAGCTGCATGCGATGTGATAGTGTATTGCAAATCGCCAGTTTTTTTATATC
TGATATTGCGTGATAAATTACCAGTCCAATAACCCTTATTCATTACTTCTCTAGCTTTCA
ATTTAGCTCGTACTACATATTCTTTGGCGTTTTCCTGTAAAATATCATCTACATCATCAT
CAATGTTGGTTTTCATATCGTGAAATTGGTTTAACAGTGCGTCTAATCCATCTATATTCA
TCAATTGACCTCTTCGATATAATATGACGTTTCGTGTCTGTATATCCTTGTATCAACTAT
CTTGTAGCGAATGCCATTAACCAACACGTGGCTAACAGGGTAAGATATTGATTCTTTTAT
CCTCAGAACACTTACATCGTTTTTTACATCACCAAATTCAAGTTGCTTTCTTGCTCTAGA
AATGGGGTTAATATTGCATGGTATCGCATCATAAGTGATTAGTGTGTTTTCTTTTTTGCT
AGTTTTAGGATTGTAAGTTGCTACTTGTTCTAATTGAAAAATAACTCTATCTTCATATCT
CAAAAGAACACAGCCCCTCCTTTTTTAGTTCTCGTTCTAGCATTAAAGTAATTATCAATA
ATAGCTTCATACTCCTTGAAATCGTTCAATTCATACGCATTGCTACGTCCGTCAACCGCT
TCTGATGTCATACCTTCAGCACCAATCCTGTTGTAGCGTTTAACTGCAACTTCTTTAATC
ATGTAACTAAACCTTTCCGGTATTTGTTCAACTTCAATAGGTAACATTGATAACAACTGG
CTTTCACAACTTTTTATGATTTCTTCTAATTGTTCATCTTGCTTTTCATCTTTAAGACCA
ATACGTTTTTTTACATCAGCTAGCGTAGTCATATAACCACCTACTCTAGTGACTCAAAAG
CATTGATAATTTCAGCTTTTGTTTGTTTTTCATCAACTTGTAAGCCAGCAACACTTGCTA
TTTCGACAAGTTCTTTTTTGGTTAATTTGTCATTTACAATGTAAATCATTTGTTTGTTGC
GTTTATTTTCAACACTAGCTAAAGCTTTGATACGTTCATCTGTAGGATTATAACCTTTAC
GAGGGTAGACATGCCCTTTCATATAGACATGTCTGTTATCTTCTAAATCTGTAAAATCTA
CTTTAACAATTCCAATGATTTCGGGCATGTTACCACTCCTAATTATTTATTAAACTTCTC
CTGGAACTGAATCTGTTCTTTTGTCAGCAGGAACTAACTTAGCAAACGCTTTATCATCAG
CAATATGCAATGCTACATGCATAGTTGCACGTAATGCCACCATGTCTTGTTCAAACAAGT
TTACAGGTGTGCCATCTTCGTTTTTAACTGTAGATAATTGTGCAGTTTCATCGATTTTGT
ATTCGATTAATTGAGGGATACCATAAATCAATTTGTCGAAGTCACCAGTGATTAATTCAC
CACGTTTTAAGTTGCTTGATTTAAGGTTAACCACAGGTAGACCGTCTAACGAATCACTGT
TACGGTCATAAATACGTTCTTTCGTTTCAGGATCTACAATTTTACGTAACAAGCTTCTGT
TTTGTGTTTTTGAGATAAATGCATTTGCTTCTAATTCGTCATCTTCAAGCAATGCCTCTA
AATCAATAATGTTATCTTGTGTGAAGTCACCTTTAATAACCTTATTAGTTTTTTCAATTG
ATTGTGCAATTGATTTACCGAACGGATTGTTACCTTGATTCAAAATACCTGCCTCGTCAA
ACTTTTTATAGAAAGCTTCAGCAATCATAGGTTTCATTTCTTCAAAGAATTGTGAATAAG
TGTAATTCAAGAATTCTTTTGTTACTGGTAAGATAACCCCTAATTTAAACGCTCTCATTG
TGGCATTAACCCAAGTAGCCTTAGACGTTTCAATTTTTTGACCTTCACCTACCCAGTAAG
CACCTGGTTTATCAGCCCAAAAAGTAAACTTCTTCTCAGTACCTTCCATTGGTTCGTACT
TACCTAATTGCATGATTTTAGAGTTTTCCATAACCTCTTGTAAGATAGGTGTTGTAAAGT
CGTTTAACAACGTGCCATCTTTCTTTTCATGCATCATTACATTGTCAGGGTTAAATACTT
GTGGTTTAACATTGTTACTTGCAAAATGTTGCAAATTTAATTTTAATTTTTGTGTTTGTT
CCATTTAAATGCCTCCGTTAATTTTTAATAATTCTTTTTTGTCTAGCTATTTCAGCTAAG
TTTTGCGGTTTATTTTTAGTCGAGTGATTAAATGAATCTCCACCAGTCAATGGCGATTGT
CTAGCGTTAACCTTAACCGCTTCATTAACCGCTTTTTTTACTGCATTAGAAAAAGCTTCA
ACATTCAATTTAGTTTGTTCAGCAGTATCTGTTACAACTAAATTGACAACCTCATCTGAT
GAATCAACTTCCGCTTCACTCAACATTTTTCGTGCTTCTGAACGCATTTCGTTTAATTGT
TTTTCTGAACGTAATTGTTCCAGTTCTTTTTCCATTTGTTCGCGTTCATATTCATCTTTT
TGATCCTTGTTCATTTTCGCTAATTTAGCAGCTTCTTTAGCAGCTTCTGCTGCTTTTTCT
TTTGCATACTCATCAGCTTTTTTCTTTTCGTGGGCTACACGACGTTCAAGTATTTCATCA
ACTTTCTTTTGTTGCTCTGGCGTGAAAGTTATTTCAGTACCTTCGTCATTTTCTTTCTTA
TCAGGATTTCCTTTTTTACCATCTCCGCCTGGTTCGTCCGGATCATCTGATTGGTCTGCA
AAAAATTGCAAATTAAACTTAAGTTTATTTTCTTCCATGAGATATACCTCCATTTATAGT
CTGTCGACTGTTTTTCCATGCGTGCTTTTTATGTCATCAGCACGTTTTGGACATAAAAAA
TAGCCAACATAATTAAGTGCTAGCTATTAAAAGAGAGGTTCATTATATTTCGATTTTTCT
TTATCGGCTAATACTGCCGACCTTAAACTGTCTAAGTTTGCATCAATAATAACTGTTTCG
TTTCGCTTTTGTAACTCTTTACGTATACCTTTTAATTCTCTTGCTATGTCTCTAAGGTAT
TTGTCAGTATTACTCATATTAGTATCCTCCAAACATTTAATTTACTGTCATACAAAACTA
ACTTGCCTTTAAAAAACTTCACTTTTAAATCAATCACCGCTTTTCACTTTCCCTCCGAAG
TATTTTGTTTTTCGTTTCTTGCTTGGTTTTTTCAGCCACATAGATTTAGGTAGTAAAGCG
CAATCTGAACGACAATTGATATGCATAGGATAGAAATTAACACCAATTTTAGCGTCTTTA
ACTTTGAATATTTCTCCATTAAGCCCTTTGCATACTTTAGTTGTTCTATTATCGATTTTT
GCAATATACATATAATATCCTTCCGGTGAAATTTCTTTCATGCTGTCAATGCTTGATTGT
GCGTGAACACGTGCCGATTCCGTATAAAGCAATGATTTAATTGCTGCGGTCTTTTGTCGT
GCTGTGCCTTCGAATTTATTTAAGTGCTTGCGCATATCTTTAACATATTCATTAGGATGT
CGACCTCTAATAACTACATTAGCAATTATTTCTTCTACTTCTTGTTTCATTGCTTCGGTA
TTAGTCCATAATCGCTCTGACCAAACGACACCATGAAATTGTGTATCAACGATTGTATCT
ATAACTTCTTTAGCTACTTGTACACCTTCACCTAAAATACCCGCTTGATCACTGAACACA
CGATAAGCTGTTGATTCGAAATATTCCCTCATCGATAATTCTGTTTGAGCTGTTGCATAA
GCAATTAAGAATTCTATTTGAATCTTTAACATCTGTTCTCTAGATACATACATTTTCGTG
TTATACTTCTTTAATTCTTCATTTGCTCTATCGCTAAACTCCTTGTTTTCGACCAATCTT
TTTGCTTCTTCTTGAAACGCTTTTACATCGAACTCATCAATAATCTTTTGTGCTTCTTGT
AATGTAACGCCTGCAAAATCTCCGTACTTGACAATAAACGCATTGATCTCTTTTTCAATG
CGCTTAATCATCATATTCAATATACGTTCTATTTCTTCAGCTTTAGTTTTATCACGCTTC
AACTCATTCTCGATTGCTTTGCGTCCGCGTTCTTCCCAATATTCTTGAGTGTTTTTGTTA
GGCAATTACAATCATTCCTTTTTATCAACAGTATCTTTTGTATCATCATCTTGTTCGTCA
TCATTGATGTCTCTAGGGTCTTTATAAATACCTTTTTGAGCTTTTTTAATAGATTCTTTC
TCATCTTCTTCGATTTTCTTAACTTCTAATTCAGGGTCTTGGAAGAACGAGAATAGAGAC
ATTAAAGTTGTTTGGCTAATCTTCCCGCCAGAATCAATATAAGCTTTTAATTCTTCAATC
AATGATTTAGGTAAGTTTCTGTTGTATACGTATCTAACAGTATTGAAATCTTTGTTAGCG
TCAATCGACCGTGTATTTTTAAGTATTGTCTCTAACAACTTAGCACGACGTCTTAACCCT
TTAGTAAACAATCCTTCTTTAGTTTTAGTACGTTGTTCCAATCCAAATAATTTGTATTTC
ATTGCCTCGCCCGATTGAGTGCCACTAAAGTTATCATCTTTCATGTTAGGCGTGTTGGTA
AACATGTGTATATCACTGTTCAAACGGTCTTTATAAGCTTCGGTACCTTGTACATCGTAT
TGCTTATAAATATAACCACCGTCAACTGAACCTTCTGTTTCTCTACCTTCGCTATCAGCA
TAAACAGTCGGTTCTAAAAACAACACGTTAGCTTCCTTTTGTTTTCTAACTTCTACAGGA
TCTAAATTTAAATTACCTTTAATAAGTAACATAGCGTCATTTAAATCACTCATATAGTTA
GCAGTATCTGATTCAGCATTATCATACAAATCAATTAAAGTGATTACTTTCTCATAATCC
CCTTTTCTTCTTTCGTTGTTGCTAAATTCTGTAATAGGCATACGTTCGAAAGAGTGTGAT
TCAAAACCGTTTTCACGTGGTGTGAGCTTCAATCCATTTGTTCTACTGGTAAGATATCTA
TAAACACCGTGAGAAGTAAATAAATCAACTGTAAACACTTCATCTTCGTCAGTCTTGTCT
ATTGGTTTAGTTCTTAAATATCTAACGCCTGCGATACTATTACGTTCAATTGTATTGTCG
TATATGACAAAAGTACTCATTGCATCACTCTTGTATAAACGCGTTTCATCATCTTGGTTT
CTAATCATTAACTCATAAGCTTTGCCATAAATTGACAAATCTAATCCTAAAGATCTATTG
TGTGACTCAACATCATTTAAATCATTGAACGCCTCAATAGTTTCTAATACATCTTTATCA
TCATCTTGACATTGAATCGGATTACCTAAGAAATAACCGTTAATAAAATCACTAATATAA
GATGCGTAATCATGCGCTACACGGTTATCTGCCATGTACTCTTCTTTGCGTCGTGTTAAC
TCAACCAGATTCTTAGTTTTACCTTCGTAGTAATCACTCAACACTTTTAATCTAGGTCGT
TGGTAATCCATGTGATGTTCAATGTATTTACTTACTTCATTAACGTTTTGTAATAAATCG
GATTCCGTCCCGTCATATGTGTAAACAACATTGGCTTCATCATTAAATAAGTAATTTATG
TTTCCCCGTAGATCTGTATCTGTTTCAAATTCGTTTACTTTTAACATTTGTTCCCTCCTA
TAATCCTAGAGATTTTATTGTGTCAACTTTCGAACTGACATTTGTGCGTTTTCTAACCGG
TCTGTAGAATCGTTCCACTGAATAACGCAACGAATCGATACAATGATTGTATGTATCTAC
TGGTTCATTGGTATATTCACCTGTATCTTTGTCCTTTTGCCATGTGTAGTTGTCAAACTC
TTCAATAGTCTTGAAACAACGTTCATCAACAATGATTTCAAATTGCATTAAGAATTGTAA
CCCTTGTACAACCGAGCCCTTCCCTTTTTTGGTTGGTAAAATCCTTTTAAGCCCTAGATT
CCTTAATTCAGCTATACTTTTTTGTTCTGCACTATCTGCTGTAATTTCTTCTTTAGCATA
ACCAAGTTGCTTTATGACATTAGCTATTTCATCATTCAGCATACCTTGTTTAACATACTC
TTCAATGATGTATAACTTCTTTTTCTTTACATCTATTTTAGAATGTATAAAAGCACTAGG
ATCATTAACGTATCCAAAGTCCAATCCAAAATAAGAAGGTAAATGTCTTAACTCATCTTT
ATTTATTAAACGTTTTTCATACTTAGGGAAAACCAATTTGTCTAGTGTAGCAAATTCACC
TAACGCATAAATTTTGTAATATGCTGGATTACGATTTGCTAACAACTCTAAGTTTTGTCG
TGTCATTTCATCAAGAAACTTATTATCTCGATAACTAGATTGTCTAATCATGACATTTTC
CATTGGTTCACCATGTTCAAAGAAATACTTATAAACCCAATTCAGTTTAGATACTGGGTT
AAACATCAAAAATATTTGCTTATTCACGTGTTTACGCTCCCTCAAACGCAACGTTAATTG
CGTGTAATCATTTAGTGTGAATTCAGACGCTTCTTCCATGACTATGTCTGATATGCCTTT
TATCGACTTTATTTTCTCTGGGTTATCTAATCCTTTAAACAAAAAAACTGCGCCGTTTGG
CAATTCAACTTTGTTATCAGTCTTATTCCAAAGGCACATGTCCCAAATACCGAAGTTTAT
CAAACAATCTTTGACATCTTCGAATAAACTATCTTTAATTGTTGATTGGACTTTTCTAAG
CCATAGTATACGCCTAGGATATTTCCAGTCTTGCAATGCTTTAAGTACAACTTTTTGTAT
AACGCCGTGAGACTTACCGCTCGAACCTCCACCGTAATGTACTTCAGTGAAGTTATCGTA
ATTGGTTAGTATTTCGAATATGTTTCTATTGAAAACATTAGATGGTTTGTTAAAGTTTAA
TTTAACTTTCGTCATCGTACTCACCAATATTAATCTCAATATTCTTCTGAGTAATTTCTT
TTTTATCGATATACGCACCATGTACTTTTAGTATGTGGTCAATAGATCTCTGACGCTCTT
CAAAAGTTGGTGTGATTGTGTAAGTAACCTCTTTTTCCACTTCATCGTTTAAATGGTCAT
ATTTCTTACTGTAAGCCTCTTGAGGTTCTCCTCTAGCAATAGAAGCAGATAACGCTAAAG
CTTCTGTAATACTCATTAAACGCTCTTCTTGTATCTGTTCTAATCGTTCTTTAATATATT
CCGAAACATTAACATTTCTTAACAATCGACTTGCTAAAGACTCTGCTGTTTTCTTACTAT
AACCTGCTGAAATTGCTGCTTTTTTACCATTACATCCATTCATTATATATTCATCTGCGA
ATCTCTTTTGTTTTTCGTTCATTTCATTTACCACCAACTCTCGCGCTATACACTTTTTAA
AATTAAAAAAGGGATTGGCTATAATCAGCCAACCCATATAGATCCTTTATTCCTAATTGC
GATAAGGGAAACGCAGTAAGATAGTCAATATCTTACGCTATCATATTAACACCGAAAGTG
ACGTTATTTTTCCAGACTTTTTCCAAACTTAATGTATTATTCCTAATTCGTCTGCTAACC
TAACTAGTATATCTTTCCTCATATCATAAGCGGTAGATTTACTTACATTTATTTCTTGTG
CCACACCAGTTAGATTTAATGTTCTAGGTTTTTTGAAATAATAAAGTTCCATAAGTTTTT
GAGTCTCTACAGTGCTGTGATTATACACAACCTCTATAGCCGACTTCATTCTAGCTAATT
GTGATAATCTTCTATCGTTAACGACCCTAATAGCTTTTATTTCGGTTACACTTACATTAC
TTTGAACCCTATCTCCACCGATATTAGTATCTTGTTGACTCCACGGGTTTAAAACTTCAT
CTCTTACACGCGCTATATCTTTATCGAAGTAATTGTAATTACTTAATTCGCTTTCCAAGT
ATCTTTGCGTTGATTTTCTCAAACTCATTTGTTTAACCCCCGTTAATCTTCAAAATGTCT
CAATCTACTTCTTAATATCTCTATCTCTCGCTCTTTAACTTTCACTTCACCTTTTAACTG
TTCAGCTTGCAACATCACACCAAACAATAAGATGACTAGTAATATAATTGCTATGACTAA
CCACATCATCTACTCTGTCACCTCCGCCCTCATCAAATCCGACTGGTCGCATAGATGAGC
GAAATCACTCGGCACCTCTACATCATTATTAGCCGTCATCATAATATATACTTGTTCAGT
TACATACTTACCTAGCTCATACATTGCTAATAAGAATAATAGTCTTAATATTTGTTTAAC
CATCATTTACCTACCTTCTTCACTTCGTATAAGACTGGATATAAATTTAAAAAGTGTATT
CTATAACCAATCGTTTTAACTTTTACTTTATCGCCTACTTTTAACCTAGCTTGTATGTCT
GCGCTATCAAATTTCTTTTTGAATAATAAGTCAGAGTTTTCAATGACTTGCTTGTTGTCT
AATACAATATAGAACTTGTCTTCTTTATCTTGTCTCTTGTTATATTTATCTGTAATTGTC
CCTTGATGTACTTCTTTGTTTTGGTAACTAGCCACTGTATAGATAGGCGATATGACAACA
AGCATCAGTGCGATTACGCCGAATAATCGCAGTATTCCAGCAATAAAGATATCGAACCAA
TCCATATTTTTAAGTTTTTTAATCATCATTGTCATCTCCTGTATCAATCAAAAAAAGTAC
CTGTCTCAACATACTCTTTAACTGTTGTTCATTTAGACTGGCTAACATAGGGCTGTAAAA
TTCACTATCTTCATCTTTAACAGTTTTAATAAAACAGCCTTCAATCTCAGCTTTTTCTTC
TGGCGTTCCATTTTTATACGTCTTAAATACCTCGGTGTGCTTTTCTGGTAATTTCATTTT
AGGTGTATTAAACATTATTATCTCCCCTCTTTAATGATTTTATTTCTTTTCGAACAAAGA
ACCTAATACTTCTTCACTAGGTCTTTCGAATAAGGTCACTTTAGAATTATTAGTGTAGTA
AACAATAGGTGTATTTTGTGACTCGTACTTCTCTTTCGCTTCTTCTTTACTCTCCGCCTC
AACAACTGTAAACGTCTGATTATCTCTAACAGCAGTAAAATGTTCATGTGGTTGTCCTGT
TGAATCTTTGAATGTTGTGACTAAGTATTGTGTCACTTCCCCAAAACCTCCTTGACTCGA
TCTAAGATGTCTTTACACGTATCCTTTTCCTGCGTCCGCTGTTCCATCTTGTCTTTCGTG
GTTCCTTTTCATTTTCTTTTTGTATGCGTCAATGAGTTGGTCGATTGAATAGTATTGAAC
CGCTAAACCAAAAGGTAGCGCTAACGTACAAGCTCTTGATGTAGTATCGCTACGCAACAC
TGTATCGCCAATACCTGCAATCATAATTTTCGTTATTTTGAAATCTGCAAAATCAAATTC
ACCATGTGGTTTGTTATCTTTCATAATTGCGTCTACGATAGCATTAATTAATATCTCATC
AGTCTCTTGTTGGTTTGTAATACTTAACCCGAACGCCAACATGTCAGCTAATTCATCTAA
CTGAACATCTAACGGCTTACCTGGTTTCTTCTTCCAATTTTTAAACGTTTCCAATGTGTT
AAACCATTCGAAGAATTCAACCACATATGCTATTTTGCTATCTCGTAAGTTCAGCGTTGG
TATTCTATCGTCGAACTCCTTTTGTATTTGTAATAACTCTTGTAACTGATCAATTGTTAA
TGTATTAGTCATTTTCCTGATCCTCCTCATATTTATAGACCACTTGCCCCGTCATAATCC
CTACTGCTTCATCAAGACCAATATCTTCTTTGAGTGCATCTTGCATAGCATTAGGTAAAC
CTTCAAGTATTTCATCAAACGCTTGCGCTTTCTTATACACGTCTTCAATCTCTTTTAGTA
ATCCCTCTGTGTCATTGCCGTTATACGCGCTAGCACTGATAACTGATTGTTCGATTTGTT
CGCGGTTATTCATTTGTGTCATCCTCCATTTGCCCTAAAAATTCGTAGAACTCATTTGTT
CCGTCTAGTTCTTCCATTCGCGACAGTATAATATCTGCAGTGCTTTTACCTCCTATATAG
AGAGCTCCTATCCTGTTCGCTTTGCTCTCAGGGTGTAGTTCTCTAATTTTAAAACAGCAA
TGTTCGTATCTTCCAAGCAATTCATTTTTGACTGTGCGCCACATGTTCTCCAGCTCTTCG
TTACGCTCTCTTAACTTAGCTATATCCCCAATAAGCTCGTCACGTTGCTTCTTGTACTCA
TCACGTTGTTTTCTCATCTTCTTCAACCTAGCTTCCATTACGCCTATTTGGAATCCTGTT
TCATAGTTCACTTTCATAACCTCCTCTAAAATAAAGTTAGTTGCTTCTGTTCCTCGTATT
CCAAACCATGTTGCTTTATATATGTTTCAAGCTCTTCCGCTGTATCAAATGTCTTTTTCA
CGCCTTGCCAACCTGGCACGATATGCCCATGAAAGTAATAAGTGCCGTTCACTACATGGA
TATGTGCCACTCGTTCGTTATCCTGATACAGATATCTCTTAGATCCGAAAAATTGGTTTA
AGTATTCTTTACATGCGCTATCGGTTTTAGGCATTTATGCTTCCTGCCATTTCTTAAACA
TTTGGTTATAAGTATTATCAAACCAGTACGGATCACGTGAATGTTTCTGTGGTACATTAA
ACAAATGTGGCTTCTTCTTACGTAGTTCAGCCTCTTTACGTCGTTGCCTAGACATTTCAC
GCTCTTTGCTCTCTCGCTCCATGATTTTGGATAACACAATTTCTTTATATTCAGCTAAGC
GCATACCATAAGGTGCATGTAAGGCTTCTAACAACGCCCAGCCACCTCGTACTCTTTTTG
CAACCATTCCTGGAGTTAAACCGTTCTTTTTTATCAATTCATTTTCATGTTCGGTAAATT
TATATGGTTTACCGTTAATCTTTACGATACTCATTTATTCCACCTCTATACATTTACTTT
TTTAATCCAATCCTCTAATTTGTGCGTGTTGTGATTTCTAGTAAATAGTTCACTTACATT
AACACCTAGAGCATCTGCCAATTTATCTAATACATTTAAGTTAACCATCTCAGCTTTTCC
GTTTTTATATCCACTAATAGTTGATCTTGATACGCCAGTTTCATTGTGCAAATCTTGGAC
ACTTACGTTATCTCTAGCCATGATTACCCTTAAATTAGTTGCGAATACTTCGTTCAACTT
CATTTATTCCACCTCTATATATGCATGTCTTATTGTTATGTTGTCATACTTTAGTAATTC
GTCCGGATTGTCATCTAAGCGCTTTGCCAGCGTATCTTTTTCTTTATCCACATCATCGTA
ATGCTGATATTCAACTTCTGTAGGTATTCTTATATCAATCGTTGCGTTTATATATGCTTG
TTGTTGCATTAGATCACTTCATTTCTCTTTTTCTTTTACGTCTGACTTTCACTAAGTCCT
CATATACCATCCATTCTTGACCTGTGTATTTAGGCGCTTTACATATCCACGTTAAATTCA
CATCTCTATACTGATATCTGAATATCTTCGCTTTGATGTTGGCAACTTCAGTCGCCTTAC
CTTTAACGTCTATAACTTCAACCAGTTTCCCTTCCTTCCACAAAGAGAAATCGGCTATAT
ACGTAATCGGTCTTTGTTTCCCGAATTTAGGTTGTAATTCAAATTTCGGTTGTATTTCTA
TATGATCATAATTAGTGTCACTCATATTACTTTCTAAATATTGGTAATATTCACACTCTA
CTTTGCTATCAAATACAATTCCTTTGTACTCAACTTTCTTAGCGTTGTATTTACTCATTG
TGCCACCTCTAAATATCAAATATCGTTGCTTGTAATCCTAGTTCTTGCTCATATAAAAGC
CCGTGAGCGCCTTTGAAGCGTTTCAGGTCACTATCAGTCATAATTTTCTTTTCGTCGCTG
AAATGGGCTCCTGTGAGCGAATAAACTTCATTTACGTTGTCTTTATACTTGATGACCTTA
ATATCTTCCGTGCCATCTTCTCGGTATAAGTAATATTTTTCTTTCGGCATTTTTAACACT
CCTTAATATTCGACGATTGCGGGTCTTTCTTCTTTTTCTTTCAACTTATCATCAATAAGT
TTTTTAAGTTTCTCTTGGTCTCCGTTTGCAAAATCAATCATCTTTTGAGCATATACATCT
CTACAATGTAATATTTCTTTTATATTTTGTTTTGTGATTACCACGCATCTCGCTCCCTGA
AATCGTCTCCGATTACTCTTACTTTTCTTGCTCTTTTTTTCATTCTCGAATTTATACGTT
GCCAGTTCATATTTTGATTTAGTTCTTTATCACTAAAGTTAGTTGTAAAGATGTTGTTTT
TACCTACTCTGTTATCAACAATGCTGAAAAGTTTATTTATAGTGTGTTCTGTGTTTTCTA
CACCCATATCATCTAGTACAAGTAAATCAATCTCACTAAGTAATTTGACTAGTTCGTCTG
TAGTCTCTACTGCATTTTTGTTGTATGTCGCTTTGATACGATCCATCAACATTGGTATAT
GCATAAAAGCAACTGTATGCCCTTTAGCTTTAACTGCTTTTGCGATAGCGTATGCTAGGT
GGCTTTTACCAGTTCCATATGAACCTTGAAATATTAATGATTTTGGTTCTTTTGTAGAGA
AACCCTGTACATACTCTATTGCTGATTGTTTAGCGTGTACTTGTTTTTCATTTTGTGGCT
TGTAGTTGTTTACTGTTGCATCTCTTAAAGACGGATTAACGTTTGATTGATTGAATATGT
TGTTTATCTTCCGTTGCTTGTTTCGCTTATATTCCTCATAGATTTCACATTTGCAACCGT
CTTTATACTCGTAACCATCCGGGTGTTTTTTAGTAGGAGCGAACTTATATAAGTCGTATT
CACTTCCACATCTCTCACATTTCAATCCTTTTTCGACATGAGTAGGTTGATATTTTTTCA
AACTTTCGTTTATCTTTTCACTGAATAGTGGTTTCATAATATCCCCCCTAATCCCAATAA
CTTTCGTCGTACTTCATACGTTCCAATTGATCTATGCCAGTTGGTTCTGCTTTTTGATTG
AGGTATCCCTCAAATTTATTACCAAAAAGTGTTTCTGGTCTAAGGTATTTATCGCTATCC
GTGTTTAGCCACTCAGCTGTTTTGATATCAATCACCTTTTTAAAATCCTCCAACCTAAAA
TCTTGATTCCATCTTGCTTTAATAAAATCTTTTGTTTTAGCTGTATTGTGTTTAAAATGC
TTGCCCGCTTTTTTGTTTAAGTAATCGATAATTTCTTTATAGGGTATAGAAGATGCTGTC
GGGTTGCCCGACAATGTATCTATTCTATTTATATTGTTATTACTTGTATTATTAATACTT
GTATTATTCTCTTTGACATTTGCGTCAATAGGGGTATTGACAGAATTATCAATAGGGGTA
TTGATTTTTGCGTCAATAGGCATTGACGATTGCGTCAAGGGGTACATCTTCCTTTGTTTA
ACTTCATTACCTTCTTTGATAATTTCGATTTTTAGATAACCAAATTTGATAAGGTTCGAA
ATTCTACGAGATATAGTTTCTTTAACGACGTTGTATAAAGTTGCAAAGTAACCATTACTT
GCTGTGCAGTATCCATACTTATTACTTAAAGACGTTATTTCTGCAAAAAGTAATTTTTCA
CTATCAGTAAGTCGATTATCATATCTGACATTTGCCGTTATTATTGAGTAGTAACTTGGT
TGTTCAGTCATTCTCAGCACCTTCTTTCAGTGCTTTTATTTTGTCCGGTACTTCCCAGTT
ATTTATGAATTCTTTAAGTTCATCTGTCATAGGTACGTCATTAAGGATTACGTCTGAACC
ATGTAAATAAAAATTAATTTTATTAAACATGAGAGCAGTCTCATAAATATTTTTTGACCA
TCCAATATGATATGTCTTTCTTTTATAAGTTATTTGCGCTACATAACCACTTTGAGTTAA
ATAGACTCCTTTGAACTTACTTTTTCCTCTTCTACGACGTTTTTGGTCTTTGTAAGTTTT
GTATTCATATTCAAATATAGAGTCATTTTGATTTTTATGATTCTTATAACCTTGTCCGTC
CCAATATTTATCTACTGCGCTGTTGTATGCTTTAGCTGCCTCCCATTCATCAACAAAACT
ACCTAAATATTTAGATTTGCTATCAATTTTTATTACAGCAGACCATTTTTTTGTTTTTCG
ATTTAAATAAACACCTTTATAGATACTCGAAGTATTTCTTGTAGGCCTTGCCCATCGTTG
TTGATAACCAATTGAAGTGATGTTGTTTTTGGTAAAATCATTATTTTTTATTTTTTGAAA
ACCATTTTCTAATACAAATCCACTTAAGCTAACGTTGAGTGGATTTGTGTGAATTCTTCT
AACGTTATCTACATAAGATTTTGTCCAAATATATTGATTAACCCTCTCATAATCTTCATC
ATCAACAAAAATTTCTTCTCCATCTTGTAAAAATATCGATTTAACCATTATTCTCCTCCT
TTCAGCATTTTGTTGAGCCTCTCATCAACTTTTAGCCATGAGTCATGCAAGTGATATTTA
TCATCAAACGACTTAACGCCAATCGCATGTTGCTCGTTGTGATGTTCGCGACATAACGCT
AATACATGTTTGTCATAGTGGTTCATTTTGTTTCTGTTCATGCCTCTGCCGACTGCTTCA
TAATGTGCCAGGTCTGCGTGAGGCTTTCCGCATATTACACAGTTGCGGTTGACAGTTGAC
CAGTATAAGAACGATTTATCTTGTTTCAGCAAGTCGCTTGTTTTGTAGCTAAGTGGTATG
TCATTGTAGAACGTCCAGTCAAGCGTTGCTTCAATGATTTGACTTGCTTGTGTTCTCGTA
CAATTACTTAGTGAAATACGTTCATCATAGCCGTAGTAAGTCCTTACATACTCGATGAAC
ATATGTCGCATATAGTCCATTGGTTGACCTGTATATTCTTCTATGTCTTTGACAAGCGCG
AATATTTTTCGTCGTTGCTTGCCGGTAATTTGAAACGGATCTATGACGCTTACATCGACT
TCCACATCAAATCCGTTATCAAGTAGTAATGTTTCTTTATTGCCTAATTCAACACCCGAG
ATGACAACTGTTGTTGTACCGTCATCTTGAGTGATATAACTAGTAATTATTGGCATCTAA
TCATTCCAATCAGAACGGTAAGTCATCATCAGTAATCGCAGTGGTATTATCAAAAGGATT
ATTACCAGTTTGAGTTTGTCTTTGTTGATGATAATTGTTGTTTGGTTGTTGGTTGCTATT
CTTCGGTTCTAAGAATTGAACACTGTCCGCTGCTACTTCTGTAACAAACACACGTTGCCC
GTCTTTGTTTTCATAACTGCGTGATTGTAAACGTCCATCAACGCCAGCCAATGACCCTTT
GGATAAATAATTATTTACATTTTCTGCTTGTTTTCTAAAAGTTACACAGTTAATAAAGTC
TGCCTCACGTTCTCCTTGAGCGTTAGTAAATGTTCTGTTAACTGCGATAGTGAAAGTGGT
AACACTCACACCATTTGGCGTTGTTCTATATTCTGGATCTTTTGTTAAGCGTCCTACTAA
TACTGTTCTGTTTAACATTATTGTTTCTCCTCACTATCCAATTGTTTTAATCCCGCATCT
AATTTTTGGTGTGCTTCTGCGATTTGTTTTTGACTTAATTTATTAATGTTAGATATTTTT
AGCCATCTCATCGTTTTATCGATAGTTGCATCTCGCCCTTTTTCTTGAGATAAGTTCACG
AACTGATTGATACGCTCTTCTAATTCTGTAATATCGTTGTCACTTGCACTTGGTAGTTCC
TCGCCGTTGTAGATATATAAGCCTAAACCGTGTAAAGCCGAAGCTTTTACAAAACATCGT
TTTTGCGCTTTGTTAATATCGAAAGTTGTTGCACTACCTTTAGCAAGCGATTTATTTCTA
AAGTCCAATACTGGAAGCCACTCAGTCTCTGTACTATCTTTCACAGTCACAGATACCTGT
ACAAAATAGCCTTCTGGTGTAGCCAAATAAGGTACAAAATAATTTTCTGTGTTAATATCT
GGATGTGGAAACTCGTGTACTTTTACTGTGTAGTTTGGGTCAATCTTTTTCAGCTCTTGG
TGTGCATATGACCATGCTAGATAAGTTAATCCATTTTTTTGTTCTGTATGATCATTCACG
TTTTTACTGTTCAACTGTTCAAATAATGTTTGTTCAGTCATGTTCTACCTCCTCGTACTC
AATAGTTTCTGTCACTGTTTTCTTGATTGCTTTGTGATAATCCATATTGATACTCGCTTC
TTCCATACCGTTAAACTCCCTAGCTCTATTTCTATTTGTGGAGTAACTAACATCTGAATT
GTTATCAGTTGGTTTGTTAGTTATATAAATTGGCATATCCCTATGACGGATGATATAAGT
TACAGTCTGATTCATAGCGACCTCCTACCATCTCATGACTAAGTTAATTAGTCTGTCCTG
TTCGTCTGTGTTCTCTTCAATCCATTCATCTATTGCTTGGTTGAATAAGTCTGATGCCAT
ATCTAAGTCATTCTCATCTACGACATAAGCATGTTTAATTGGTACGTTGTTCATATCTTT
AACTTGTATTGATATGCCCATATGACCTTTTAAAATGAATAGCTTAAAATCGAATCCGTT
AACATGAATATTTTTGCGTATGATTTCGCCTATTTCGTAATACATCTTGACTTCCTCCGT
TTTTCGTTTTATATTGAACATGAATTTTTTCTTAAGTGTTTTGTTTGATACTGTTACTTG
TTGGCGCAAGTAGCAGTTTTTTTATTCTTCATAAAAGTATTCTTTATAAAATATGAATGT
TGCGATACTTGCGAATCCCGCAATTGACCACGCTGTAGTGAAGTATAGAAACGGCATGAG
TACAATCGCTAAGACTGTGAAGCATAATACTGCTAATAGATAGCTTTTATAAATGTTACT
CATTTTCTTTTTTCAACGCCTCCATTATTCTCTCGTCTGACAAGCCGTGATAAGGGAATT
TTTCTCTAGCTAATTGGACTGGTATTCTGCCTCGAATCGCAATGTAACCTTCGTCTTCAA
GCTCTTTATTCAGTTCTCTTATTATTTGTCCTGCTTTGGATTTAGAAACAGATAAAATTA
CTGCAAGTTCTTTAGCTTGCAAACTATTTTTTATCATATCTATTCCTCCTTTTTATTTTT
GTGTTGTGTATAATTTAGTTATCTCCTAGTGAAAGGAGGTGATAAGTATGGAATTTAATG
ATTTTCAAAATTTCTTTGGTGAACTTAGTAATCAAGCCGAAAAAGAATTCGGTGGTGACA
GTGACTTTTTTAGAGATAGAATAAATAAGTTGAAAGAAGATGCTCCTGAAAACGTATCTT
ACGAAATTATTTATTCAATAGCTTTATACGAAAGCTTAAAAGCTCAACAAGATATGAAAA
TTTTGAATACAGTTAAATATCTTTTAGATCGTGACTAGCAATATCCAACAATGATTTGCT
CTGAGCATTATTAATTTTTGGATAATCAAAATTTCTAAGTTTAAATCTTGTGTTTTTCTC
AATCTTTACAACCTTCCACGTCACAACTGCCATTGTGATGAGGAGGGTTGTTTTGTATAG
TGTGTTCATTTGTTTATGCTCCTTTCGTGTATAATGTTGTTTAAGAGGTGCATTGCTCGG
GTTATAGTACTTTAAATTCAACACCGTCTATTTGAACGAACAGATTATCTAAATCAGGGA
TTTGTTTTTTATATAAACCAAATCTTGATTTAATATCTTTTAATAAATAGAGATTCAAAT
CTCCAATTGATAATAGTTGTCTATTACCTGCTTCGTCATAGTAGTAATAAATGACTTTTT
TGTTTTGATCTTCCATTTGCTGCGCCCTCCTGTTAAGCAGTTACGTTAGCTTCATAACCG
AATTCAGTCATGATTTCATGTATTTTCAATCTACCTTTTTGTGTCCATCTAGTTTGTAAA
ACTGTGTCTTCTCTACCGTCAGAGCGTACAATTGGTATAGTGTCTGATTCTGTGTAACTC
TTGCCCATGTGTTCTGAGTAAAGCACCCACTGTTTATTCACTTTTCGTTGTAATCTAGCT
TCGTGTAGTAGTTTGTTTAACTTTTGTGCTGATATACCGTAGTCTGCCGCGATTTGAGTT
GTAGCTAATGTTCCAGTTGACTTTAAGATTTCATCTACATAGTCTGCTTTGGGTTTTAGT
TCTCCGATTTCTTGTTGTAAAAGTAAGTTTTGCTCTTTTTCTTTCTTATACTCAGTCAAC
ACTGTAATGATGTAGTCTGGATCTTTTAATGTTTGTTCAATTACATTGTCCGTTGCGTAG
ATGCCGTGTTTTCGAATGGCAGGTAAAACTTCCATTGCTAACCAATCTTGAAATTTTTCT
GCTGTTGAATTACCTGCTTTAAAAGCCAACTTATAAACCATTGCTTCTGGTATGAAATCA
CCTTTCCCAACTTCTTGGGAAAGATATTTACCTAAATATTTATTGATAGTTTCCCAACGA
ATATATTGCTTGCCATTTTTAAACTGAGTGAACCCCAAACTTTTTGCGACAGTTTCCAAA
TCGAATAAATTATTTTCATTATCTTGTTTGATTAAGATTGAAAACATATCGTTACTGAAA
GTTTTAATTTCATTCATTAACTCTTCACCTCTTCTTTAATTTCTAAAATTCTCGCAATGC
GTTTCTTTTGTTCAAATGCGTCTCTACGTCCACGTAAAATGTCTGATAAGTAAGCACTTG
AAATTTCTAACATTTCTGCAAGTTGCTTGTTTGTCATGTCACGTTTTAATAACTCTGTTC
TCACTTTCAAACCGAAATCAGTTGTCGACATATTAGCACCTCCTATAACATTTTTTCTAA
GCAAATAAATTATCTATTGAACAACGATAACTTTTATGCTAATATTTAAGCATAGTTTAA
TAGACCTATAACAATTCGCAACGTCTGTCATAAAGGCTTTAAATACTCGTTCCCCAACGA
ATAATTGTTATGTGTTTAATAAGCTAAATTTAAAGCTTAAATACAGTATATTAACTTTTA
TGCTAATTGTCAACAATAATAGCAAAAAAGTTAATCTGTGATAGGAGAAATTTATGAATT
TAGTACAAAGAATCCGTAATTTGTGCAATTCAAAAGGTATAACTTTTGCTGAATTAGAGA
GAACTTTAGGGTTTTCAAACGGACAAATCAGAAGATGGGAGAAAACCAAACCAGGTATTG
ATAAGGTGCAAAAAATTGCCGATCACTTTGATGTATCAGTCGATTACTTATTAGGTAGAG
AAAAAGATGAGTATTCCGGAGAAGATAAAAACGAAGATATTCTTATTATGCATAGAGCTA
CAGAGAATATGACGGAGGCACAAAGACAAAAAGCTTTGACTATATTAGAAGCAATGTTTG
ATGATTGGGATGATTTAACTAAGTAACAAAGGGGCTTTTTAATTGAAATTAAATTATGAA
AAATCTTTTTTAAAATCTGCGAAAGCAGTTTATGAGATAACAAATGGTCTATATAACTTA
TCTTTTCCTTTAGATATATTTGAAATCATCTCAAAAGATAAACGTATTAAATTAGTGACT
TTCTCTGAATTTTCTCAGAATACTGGCACTTTATATTTTAAAATACCTTCAATTTTCGGT
TCAGAAGAAGCGTTTCATATTAGAAAAGGAGATAAAGCGATTATAGTTTATAACGATTCA
CTGCCTATGAATCGTCTAAGGTTTACTTTAGCTCATGAATATGGTCATTTTGTAATGGGA
CATACTGGAGTTAATTTAAACAAAACATTCACATATAAAGATTATTATAGAAGAATTGCT
GAAGAATATGAAGCAAACTCATTTGCTTCATGTTTATTGTTTCCTTTACATATAAGATAC
AAATATATAGATAACTTTAATATTGAGCAAATTTCATATAAGTATCAAATGAGTTTACAA
GCGACCCGTATAGCGATAAAAGTAATCAGAAGACATATACACAATGGATTAAACGACTAT
ATGTCAAGTAACGAAAGTTACCATCCAGAAAACTACTTAAGTTTTTTAGAAGAGAAAATG
GAAAGCAAATCTGATTTTATAAATGAATTTAAATATGTTTATGATCTAACAATTTAACAA
TCAAAAAATAAAGGAGAAATAAAAAATGAAAGAATTACTTAAAAACAGATTAACATTCAA
AGAAAGTATGATTGAAAGTCAATATTTAGCCACTAAAACAAAAGAAGAAAAGAAACAATA
CAAGCAACTATCTATTGAAGATAAAAGAGAAATTTTAAAAGAATATCAAAGCAAACCTAG
AAAAGAAGTGAGATTTGAAAGTGAAATCAATAAATCTGACGAAAACTTATCTAAAATTTA
CCAAAGATTTAACGAAATAGGAGTCGAGGATTTGTTTGGTACAAAAAAAGAAGTGAAAGA
ACTACCTATGATTTTAAAAGATAACGAGAACATAATGTATGTAACTTCGGGATTATACAA
TAATAATACCTACTTAATAGTATGTACTGATCTAAGATTGTTATTCTTAGATAAAGGGAT
GATATACGGTTTGAAATTTCATGAATTTCCATTCGAGAAAATCAATTCCGTTTCGTATAA
AAAAGGACTTCTTTTTGGCGAAATAATTATACATCACGGTTCATCAAGCATCACTATAGG
TAGCATAACAAAAAATACTGTATCTAGAATGGCAGAAACAATACAAGAACAAATCTCTAT
TCGTGAAAGTTCTATGAAACCATCCAATTCTGAAAAAACGAGTTTTTCTGTTGCTGACGA
ATTAATAAAATATAAAGAATTATTAGACGCCGGAGTACTCTCTCAAGAAGAGTTCGATAA
GAAAAAACAACAATTATTAGGCATTGATTAATAGCGCCTGTATGGAGCTTTAATATAAAT
ATAAACAAAGGAGAAATGAAAATGAGAAAATATAATTTTGATAAATTCTTCTTATATATG
GCGGTACTGTCATTACCAATAGTCATATTTTTTCCATTAATGTTAAGCATCCCAATCATC
TTTTTTATTTTTTCAATAAGAAAGAAGGAAGATTAATAGCGCCTATGTGGCGTGAGGAGG
ATGAGGGATGGAAGAGAATAAAACTTTAAAAGAATACTTGCGTAAATTTTTAGAAGGCTA
CAAATATGTAGTTGAAAACAGATACAATTATCAGTTTAGTAGCAATCCAGAAGCTTTCCC
ATTCATGAGAAAAGACGATTACAAGATTTCGATATTTTATCTAAATCAATCTTTTTTTGA
AGAACCTTGCATCGTCGTTATCTCAAATGACAGTAAATTAAAAGAAATATATAATTTTCG
TAATATTGATATCAAATATTTGTCTAAACACTTTACTTCATACATATATGATTCTAAAAA
GTATGTAGAAGAACAATCCGGATTATTAGATTTTAATAATTACATTTATTACACATCTAT
TTACTACGGAAAATATATCGGGACCGTAATATTACAAAACAATTTAGATTTATTTTTTAA
TTATGGCAAAAGATTAGCTAACGATCATTACAATACATTGATATCGAAGTCGAAAGAAAG
ATTGATAAACAAAGCACATGATGAAATACAACCGTTCAACCACTTAGATTTAAATAGTAT
GAAAGAGATTGTTGATGATATAACTTTTTCTTATCAAATAGAACAAGGATTACAAGCTTA
TAAAAGGGAATTGTATTTGCCAGCTGCAGCAACCTTTGCTGTTGCTATAGAAACGTTTTT
AATCAAATTAAAAAAAGTTAATAAAATCAAACATAAAGACACCGATTCAACTATGTACAC
AAAATTATTAGGAGAATTAACTAAAGAAGGTAAAGTAAATTATAGAACCAAAAAACGGGT
AGAAATTGCGTATAGTATGAGAAACATAATCAACCATTCACAAGCTGGTGCAGTAGCCAA
AGGTGATTGTGACTTTCTTTTAAACACACTAAAAGACATTGTTGATGAAAACGAAAAAAT
ATTAAGAGAATATACCAAATCAATTAATAAGACGGAATAAATAGGTATCCTTGTATTCAG
ATTTGATTTTTAACATAATTTGTTCATAAATTTTTAATTTAAGTTCTTGTTCATCGTCAT
AAATATCAAATTCACTACTATAATTTTCAACTGATTCTTTTATATAAGCTATTTCTGCGT
CAGTAAATTTTACACACATTTCATCACCTACTTTTTATTTTATTATATCACATTTAGTAC
CTAGTACTAAAATCACGGGTAGCCCGCCTACCCTTATTATTTTTTGCCAATTTTGAGGAG
GGAAAAGCAAAATGCCAGTATATAAGGATGATAATACAGGTAAATGGTATTTTTCCATTA
GATATAAAGATGTATACGGTAATAACAAACGAAAAATGAAGCGTGGGTTTGAACGTAAGA
AAGATGCCAAACTAGCTGAAAGCGAATTTATACAAAATGTTAAATATGGATACTCGGACA
ATCAACCCTTTGAATATATATTTTTTAATCGTTTAAAAAATGAAAATCTTTCTGCACGCT
CAATAGAAAAGCGAACTACAGAATATAATACTCACATAAAAGAAAGGTTCGGAAATATCC
CTATTGGCAAAATCACTACTACGCAATGTACTGCTTTCAGGAATTATTTGTTAAACGATG
CAGGTCTTTCTGTTGGCTATGCACGATCTGTGTGGGCAGGTTTTAAAGCAGTTATCAATT
ACGCCAAAAAGCATTACAAGCTCTTATACGACCCCACATTATCGGTAACTCCTATTCCCA
GAACAAAACCACAAGCTAAATTTATCACTCGTGAAGAATTTGATGAAAAAGTAGAACAAA
TCACAAACGATACTTCTCGTCAGCTAACTAAACTGTTATTTTATTCTGGTCTTAGAATAG
GCGAAGCTTTAGCTTTGCAGTGGAAAGATTACGATAAAATAAAAGGCGAAATTGACGTAA
ATAAGAAAATCAATTTAAGTAATAGAGAAATTGAATATAATCTAAAAAAAGAAAGTTCTA
AAGGGATAATACCTGTACCAAAATTAATTAGAGAGATGCTTAAAAACATGTATAATGAAT
CTTCTAAAAGATATAAATATTTTGACGAAAACTATTTTATATTCGGGGGGTTAGAACCTA
TTAGATACGTTACCTATTCGTATCATTTTAAATCTGTATTCCCGAATCTAAAAATACACC
ATTTAAGACACTCGTACGCAAGCTATTTAATTAATAATGGTGTAGATATGTATTTATTAA
TGGAATTAATGAGGCACTCTAACATTACAGAAACAATTCAAACGTACTCTCATTTATATA
CTGATAAAAAACATCAAGCTATGAACATATTTGATTAAATGGTATCATATCGGTATCAAA
TAACGATTAAGGAGTTTATAAAATGCGTAATAACAAGCCTAAAATAAGAATTCATAATGA
CCCATGGGAAGCATATAACGATGTTAAAGAACATGGCCAATTAACTTTAAGTAACATCGA
ATTTACAACTACAAATCTTTGTAATATGCGTTGTAGCCACTGTGCAGTTGGTTATACTTT
ACAAACTGTCGACCCCGAGCCTTTAGATATGGACTTAATTTATCGTAGACTTGATGAAAT
TCCAAATCTGCGAACGATGTCTATTACAGGTGGCGAACCAATGTTTTCTAAAAAGTCTAT
TAGAAATGTTGTTAAACCTCTATTAAAGTATGCACATCATCGAGGTATATATACACAAAT
GAATTCAAACCTAACATTGCCTCAAGATCGTTATTTAGATATTGCTGAATATATCGATGT
TATGCATATCTCACACAACTGGGGAACAACTGATGAATTCGCAAATGTTGGCTTTGGCGC
AATGAAGAAGCAACCACCGTTAAAAGCTAAGTTAAAATTATATGAACAAATGATTTCGAA
TGCACGTACATTATCAGAACAAGGAATGTTTGTATCTGCGGAAACAATGCTCAATCAAAG
TACGCTACCACATTTACGAAAAATACATCAAGAAGTCGTTCATGATATGAAATGTAGCAG
ACACGAGATTCACCCTATGTATCCAGCTGACTTTGCAAGTCAATTAAATGTGTTAACTCT
AGCGGAAATGAAAAAGACAATTCATGATATATTGGATTTCAGAGATGAAGATATTTGGAT
GTTATTTGGTACTTTGCCTGTGTTTCCATGCTTAAAGGATGATGAAGATCAAAAGTTACT
ATCACGTTTAAGAAATGCTAAAAATGTAACGACTAGAAATGACCCGGATGGCCGTAGTCG
TTTAAATGTCAATGTATTTACAGGTAATGTAATCGTAACTGATTTCGGAGATGAAACAGG
TACAATTTCGAATATACAAAAAGATAAATTAACAGATGTATTTGATAAATGGTTATCCTC
TGATCTTGCTAAATCATTAAATTGTCATTGTTCCGAGTTTAGTTGTTTAGGACCAAATGT
TCTTGTTAAAAATATGTACTATCCGAATATGGATTTTAAAGATAATGAGCGTCATATGCA
CAAACAACCACAAATTATACAATTTTAA
>>ST8-MRSA-IVa (PVL+)_Vilnius-99272
ATGAATAGCGTCAAATTGAAGCAACCTGTTAGCATTTACAATGATCCATGGGAAGTGAAA
TTTATATACATTTAAATTTCATGAGACAATAAACGTTGATTTAATGCGTTTTTTGCCTTT
TTTATTTTCCTTATTTTTTCTGTTTTACAACAAAATGGTATCAAAAATGGTATCATTTGT
AGTTATTTTAGCTTCACATATTAAAACAACCACACTCCTAAATTAATAGGCGGTGTGGTT
TATTTTTTATACTCGTATCAATTTACAAATGTTTTATTGTGTAACTAAATCTTTTTTTAA
TATAGCGTTTATCTCTGCTTCATTGTTGAATTCTCTAGTTAAACTATTCACGTATCTTTG
CTCGCTTTCCATATCATCATCCATAATAAATGTGAGATTTTCTTTATTAAACCATGCATG
AGCTACATAAGATCTAATGTTAAATAGCGCTTGAGGAGAATTATTTATAACTTTATAACC
TATTTTTTTTCCTGTATGGTCTTCAACCATAAAATCAACAGTTATTTTATCTCGGTTTTT
GGCACCTTTGAATACATAAGATTTTTGCACAGTGCTAAAAGTCTTAAGTAAATAGTTATT
TATATATTCCCTCTTTTCTGCTTCAGTCATTTTATTTCCAGCTTCTTGAGTAGGATGCAA
AATGTATTTCGTAGTATCTTCTATAAATGCTTTAGCTTCATCTAGACTATCAAAGTTTCT
AATTTGTATATTAGTAAATTTAAAATTATTTACATAGAATCTAGTGAATTCTTTTATTTC
ACCTTTAAAATTAAGAAAGTTTTCCCTTATCGATTTTAAAAACATTTTTGTAAAATCTTT
GTCAAGCTCTTCGTCAAAACTAAAAAGTTTGTTTTTTCTTTGCATTAGATTGAATTCATT
TGCATAATAACCATTATTACCTTCTATTTGAAAAATAACACCTACAGCAATATTAGAAAT
CAATAGAATATCTGGATAGTAGTTAAAACTTGAATACTTTACTTTATACACTTTTCATCA
CCTCACTAAATGTTTCGTTATTTCTTCTATTATATCATCAAATTCACTAATATTTCTTTC
GATAAACTTTTTCAACAAGTAAATATCTTGTTTTGAATGACCAACACTAATTTCATTAGG
CATAGAACTGATTATATCATCCATGTCAATATTCACTAATTTTTTCTTAATTTCATAGCC
GATTTTTCGTATCTCTATAGGGTCAAAACTTTTATTTTCTAATAACAATTGATAGTTTCC
AGTTTGAAAAACATCTTCTACCATTTTTTCTATCGATGGATTCCCTCTTTTTAAAACATC
AAACCAAATGCATTCACCTGGAAAAATATGTGTATAATCCAAAGGGAATAACTTGGCTTT
TTGTCCTTTTTTAGGCATTTTAATTAATATGTTACCTTTATTTCTGTCTGTATTAGATAT
GAATGAATCAAATATTATCAATTCAATAATATCTTTATTATCAATTGTATTAATCATACC
TGGTCCTTCTATGTGTATAACTGAATTTTCTAAAACAGTATATGTAAATATTTCCTTGTC
ATTGAAACTCGAATCATTTGGTATGCGATTTATCGTTAAATCAGATTTATACTGTGCAAA
TCCAAAATCAGGATGTGAAAAGTCTAACCTCTCTGCAATAAAATAACCTACTGCTTCATT
GAATAAAGCATAAAACCCTTCGTTATTGTTAATCGATTTAACTACTACAGCCAAAGAGTC
TATCATTGCATAATACGGTGTTGTTACACCATTACCGACTCTACTCGTAATCTCTGTTAA
TATTTTCACCATATCTATCCTCCGATTAATTAGCACAATTACATATATAATACACAACTT
ACACAAAAAGAGGTAGACCGAACATATAAACGAACACAAAAAATACCCCCACGTCAGAAC
TTGTCTGCCTAAAAAGGGGTGGGGGCGTTGTCGTTTATATTTAAATAGTAATCCAACCAC
TATTAATATGTCAATCATTAAAATAAAAAACAACCACCCAGTAACTAGTATGGGTGGTTT
AAGTATGCAGTCAGCTTCTTACTGCTATACGCAAGTAAGCCCTCTGCACAGCCGGATTGG
CTACCGGTAATGTGGTTTTAAGCCAGATTGGTTACTGGTAATGTAATTACATTATAACAT
AAAAAATAGGCAAGTACCGTAGTACCTGCCTGTTATCTACATTTAAATCTTGAGAGAAAT
GTTAAAAAGTTCTAGTAAAATAATAGCACATTTTATCTTTAAATGTAAATAGAAAGCAGG
TATGTAGCGCACCTGCTCAAATAGACATGACTATGTCATTCTAACTGATTTCTCCCCATA
AGTCACCTAATATCTGATTAGGTGGGGCAGAACCATTCCATGTTCTAATAGGCAAGTAAT
AACGTTGCCCCTCCCATGTATATCCTACCCAAACATGACCATCTTGTAACATCACTTCTG
TATAATCACAATATCCACCAGGTTGGAATTGGTAAGCTACCGGGCATGATAAGAATGGTC
CTATTTTTCTTACAGTGATTGGTTGATTACCGTTTGTGAATCTAGCACTTTCTTCCATGT
AGTAAGTACCATATTTATTACGTTTCCATGCACTCGCAACTGGTTTAACTGTATTACTTG
AAGCGCTTGACTCATTAGAGACAGTGGCAACTGGTATCTTACCGTCCATATACACTCTAA
TTTGCTTGATAAAGTAGTCTTTAAGTTGTAATTGTTTATCTTCCGGCAATAGGCCACGAG
TTACTGGGTCAAAACCAGTGTGCAATACTGAGCTTCTGTGTGGGCATGATGTTGAAGTGA
ATTCGTTGTGTAATCTGATTGTATTTCTGTTTGCTGGTAATCCCCATTTTTTCAACAATC
TAGCGCATTCTTGGAAAGTTGCCTGTTCATTTTTTAAGAATGTCGCGTTATCTGCGCCCA
TTGATTGACATACTTCAATACCGTAATAATATTTATTACCTATTTGATTAGCGGTATGCC
AACCTACTTGTGATTCATCTAAGGCTTGCCAAACTGTGTTGCCTGATACGTAACTATGCG
CAATGCCCGCTTCTAATCTTGATAAAGGTGCATTTACTAATCCGTTTCGATACGCTTCTG
CTGTCGCCCCTTTGCTTCCTGCGTCGTTATGAATAACTATACCTTTAGGGTTACTACCAC
GCTTAGGTAGGTCATAACCTTTAACCACATCTTTGATGATTTTAAGTTCTACTGCTTTAG
GTTGTGGCTTAGCTGTTTCTTTTTTAGGTGCTTGTGTAGGAGATTGAACTGATCGTGGAG
CTATTTCACTTTTGAAGTTAGGACGGATAAACCACATAGGGAAGTCATAAGCATGTTTTC
GTCTTGTAACTTTTTCCCAACCCCAGCCGGGTTGTTCGATTCCGTCAGTCCAGCCACCGC
CTAGCCAATTCTGCTCATATACAATGATATAATCTAAAGTTGCTTCAATTACCCATGCTA
CGTGTCCGTATCCTGCACCGTAATTACTACCGAACACAACCATGTCGCCGGGTTGTGCCA
AAAAGTCCGGTGTATTTTGGTATACAGTAGCTAGTCCATCGAAATTGTTTGCAAATGGTA
TATCTTTTGCACCTAAACCTTTTAGAAGTAATCCAAACAAAACTTTCCAAGCAGCATTGG
CATAATCAAAGCATTGAAATCCATACCATAAGTCCGCATTGAATTGTTTTCCCTCAGAAG
TTTTCAACCACTCTATAAACTCTTTTTTAGTTAATTTTGCTTGCATTGTCGCCACCTCCA
TGATGATACTCATTCACATCAAAGCCAACATCGTTAGAGGCATCTGTGAAAGGTTGTGAT
GTATCATATTCTTTTGGTGCTTTCGTGCTTAATTCCGGCGTTAAACTGCTGTCTTGTGAT
GATTTCCACGTAACTTGTTGTTCTTCTTTATCGCTATCTCTAGGCGCTTGATATGTCTGT
GCTATAGATGAATCTGAGACGCCTTTTGACGTTGGGTCAGTAATAACGCCAATACCTGTA
AGTAACGTGAGGATAGCGCCTATAATTGCGCTAGCTTGATTTAATTGAGTAGATAAATCT
AATCCGAATAAATCCGTGACTTGCTTGATAAATAGCAACAATGCTCCAACTAAACCAGTT
AGTACTGCTTTGTTTTTGAATCTCAATTTCCAGTTAATATCCATTTGTTTGCTCCTTTTA
TCCAAAATAAAAAAACGACTAAAAATTAGTCGTTTAAAATTATTCAATGGTCAATGTCGG
AGATCCTGAATAAACATCACTTATAGTGACATACAACGTCCCTGAAGGATTACTAAAGTT
GATATTTTTACTTGCAACTCCGCTATTGACTCCTGATATTCCTAAATCACTTGAACCTAA
ATTAGTTTGCGAAACCCTCATTATACCGCTACGTACATTTTCTATTGTCACCTGATAACT
TTTATTAGGTTCAACTCCATTTATTGTCCATTTTGCTGTTGATTCTTCTATGCTATCCGG
ATATTTATTTTTAGGTAAGGGTTTTATTACAAAAGATGAAGGCTTTTTCCATACTTGGAT
ATTTCCAGCATATACTTTTGTATATTCTTCGCCTTCGTAAATAAGTTTCTTTACATTTTT
AAAATTACCTTCCATAAAAATCACCCCTTAATTAAGTAAAGTGTATTAGGGTCTTTTTGA
TATATATAGTTATATTCATTTTCTGTTCCTGTCCAAATTTTAACCGTCGGTTGAGATGCG
CTTTTTAGTTGATATAAACTATCCGCTTGTTGTTTAGTAAAAGCTTGAGATGACAAAACA
TACCGCTCGTCATGATTATGATTTTTTGGAGCATATAAATCATTTAGTGTTTGTTTGAAT
TCCTCAAAATCTTCTGTACTAACTTTTGAGCCAATCTGTTGCAATACACTTTCTGAAATA
GAGTTGTTTTGTATTGCTTCTGCTAATTCTCTTAATGTGTTCATAGATTCAGGCGCGCTA
TCAACTAGTTCAGCAATTTTTGTATCCGTATACGTTTTAGAGTCGTTAAGAGTTGTATCT
TTGATTTTTTCAACTTTTTGCAATTTATCTTCTAACCCTTCAACATTTGCGATATTGATT
TTGTCCAATAACTCAGGTTCTGCTTTGATATCTGTATCTTTACCGTCAATTTGCCACATT
TTAGTGTCAGGATTGATTGATACTACAGTACCGTTTTTACCGGGTGCGCCTTGTTCTCCT
TTTTTACCTGCTTCACCTTTTGCACCAGGTTGTCCCGGTTCGCCTTTATCACCTTTCGCA
CCTTTAAATCTACTTTCATTCTTTTCGATGTAAGAAATAACATCTTTATCTATTTTCTCT
TTAAAGTCTTTGTTCAATAAATCTGTCGCGTTATCTTTTAAGATTCTCATAATAGCATCA
TCTACCAATTTAACATCGATTTCTTTTGCTACAGCAGATTCAATACCACTATCAACGATA
TTGAAAGAAAAGTTCGCGACATGTATTTTTTCTTCTTCTTTCTCTAAAAACAGCTTACAA
CGAACATAACCAGCGTGTTTGATAACCTTTTTAGGTATCTTGTAGGTAATGAACCCTTTT
ACAACATCGTCGATAATAAGGGGCTCATTTTTGAATATAGAGCCATCTTCCATAAACAAA
TGTAATCTAGGTGTTAAGCCATGTGCTTTTAGATCGATACGACCTTGTTTGTCATTGATA
CCTATTCTTATAGATGCTGTATTTTCATCTTCAGTGTAAAATCGACAGCCAATGTCACCT
AAGTCAACACCATCATTTTTTATTCTCGTTTCAACATCTTTTATTTTGTACATTTACACA
CCTCTTTATTTATATTTATCCCTTGTGAAGTAGATACCTTTTAAGCCGATTTGTTTATAT
AGCTTAGCGATTGTACTAGCTTGATGTTGGCACCACTCTATAGCAGTAGCGTATTGGTGC
GTAGCTGGATTCTTAGGATTCCATCTGATTCTGTACAGTGTATTCTGCCCTTTGTTGATG
TAATCCTTTCTTACGAAGCTAGCACCGCCCATGATTGCTTTTGCTGGAGATGTCCAACCT
TTATTCCTTGCAAACGTCATTGCGTAGTTAGGATTGTTGTCGTAAGCGCCAATGCCGAAG
TAGTTGTATACTCCATCTTTTCCGTTAGCGAAGTTACTTGTTCCATATCCACTTTCTAAG
AAAGCATGCGCGATTAAATAAATTTCATTAATGTTGTGCTTTTTACAAGCTTCTGCGAAC
GCTTTACCTTGATTATTCAATGTTCCCTTACCTTTAAGTATCTTATTAAGTGCGCTAACT
GAAACACCTTGATACTTGCCTAAATTAAGCATTTGGTAGCATTGTGTTTTACTTTCCCAT
ATACGCTTTACATTCATCGCTGAACTTGTTTGTGCTCGTGTAGCATTAGCCCAGCCCCAA
GCGTTAGATTTTTTCGGGTTACCTCTTGCCATTTGTTTATCCAGTGCTTGTTTGAATGTA
TAAGAGCTCGTTTCAGTTATAATCTGCGGTTGTTTAGATGCCGAACCATTGTTGGCTGTT
GGTGATGAGTCTCTTACATTAGCTATATCAGCGTTTTTATTATCTACCATAACTTTTATT
CTAGATTTTGTTACTGTTGGCTTAGTTATAGAATTTAATAATTTTTCTCTGTTTTTAAAT
ATATTAAGTAATGCCTTTTCTAATGCTTCGTATTTATCTTTAGGGGGAACACCGTTGTCA
ATCATATTCCAATTAACATGTTCCAACATCGAACGCCAAATGCTGTCGTCTACTTTTAAA
TTTTCAATACTTAGAGGTATCTCATATTTGGCCATCATATCTACAGCTACAACCATTGCG
TGAATCTCATTAAAAATAAATTCATTTTTACTCGCACTATAATCTTCACATACGTCTATA
ACTATATAATCAGCTTCATTAGGAACTTCAAATACGGCTCTTCTAGGAGCCCAAATATTA
TGTCTATCAACATAAAAGTGTGGATATTCTACATCTTGCTTATATTTCTTTCTACTGTTA
TATAAACTTTCTACCGAGCTCATTGTTTGAGCGTTTCTAATCATTATCCCTTTAGGTTTT
TCGAGTCGTCGATTCCCCTCTACTATAAAGTGATAAATATATTCTGGATAATTAACTTCT
TGGCTAGAAATTGTGTACTTTATAGTTGTTACATCTTTCCAAATTGGAACTTTTTTATTA
TTTTTTTCGTTATCATCACTATCATCTTCCGGTTTAGGTGCTGGTGTAGTTTTGTCTGGA
TGATATGGAGGTCTAACAAAATATTTAACACCTCCACCTGGTCCATCATGATAAGAGTGT
TTAATTTTATAAGGTGGACTTCCTGTTGCGTTATTTGTATACCAGTTTTGATCTACGCCA
TACCAATAGTCTTTTGTGCATGGCCCTACTACTATATTCACGTGTCCTGCCCAACCACCA
GTCCAAACACCCCAGTCGCCTGGTTGTGGTACAAAATCTTTTGTGTTTCTAATTATCTTG
AAATCTCTACCTCTATAATTAGATTTTTGAGCCATAGCATCAGCATTTCCCCATGTTCTA
AAACCCCAATATTTATCAAGCAAGTAATTAGGCAAGTCCCAACATTGCGCTCCCATTCCA
GAACCAGGTACATCAATAGCTATTTTGTTTTTAGCGATATATAACGCCCATTCAACCACT
TCACTAGCTGTAGGTTTTCGAGTCTTTGGATTAGGTAATCCCATGTATGCACCTCATTTC
AATCAAAATAAAAAGCCAGTGCCGAAGCACTGACTCTTAACTGTTATTTACATTTACCAA
ACCAGAAACACGACCAAAAGCTATATCCTAAAATTCCCTTAAGCATGGTAATCACCTCCT
TTAAATGCCAAAAATAGTTTTTAACAAGGCTATAACAAATGTACTTAGAATCGTCCCTAT
TAATCCTAGAATCCACATCTTGATGTCTCTAATATTTTTAGCATTTTTCTCTTTATTTTT
TTCATCTTCTTCTTTGTCACGCCTTAGTTCTTCGAAATTTCTATCTAACTTGTCATAAAT
TTTTTCTTGCGTTCTCAGACTGTCTTCTATTCTGTCGAATTTTTCAAACATAGTCTTATC
ATTTTCTTCTAATCGCGTTAAACGCCAATCTTGTTCGTGTCGTTTGGTAAATCCAAACAT
TACACCACCCACTTTTTGTTAAATTAAAAAGCCACAAGCATTACACCTGTGACTTTTCAT
CTTTTGCCTCTGGATATTTTTCTCCAGTGATCAATGCATATTCTTCTTTGTCGATTACAC
CCATGTCTACGTACCACTTAATTTGCTCATTTTTATAGCAACCCCACACATAAAAAGTTT
TAATGTCTTTAAAAGTTGGATAAATCATCTTCATCATTTAAACGTCCCCCTCAGTATTTG
TTTTGTTAGTTTTCAGTTCGGTCAACTGTTGTGTTAACATAGCGTTTTGTTGCGTCAATT
GCATTGTCAACATGTTCACTTGCGTCATCTGCATTTGCATACTTGCAACCATTCCGCGAA
GTTCTTCATCACTCAAATCTGATTCACTTTGTTGGTTTGATGCATTCGGTACGTCTTCTT
TTTCGAAATTGCTATTGTATTTAATTTCGCAGTTAGTGAAAACGAACTTTCTAGGTTCGA
ACTCTTCTTTGAATTTGATAGGCACATTGTTATCGTCTACATCTAAACTATTGCGTAAAC
CGCCAGTATTAACGTATCCGATAACTTCATTTTTATCATTTACTGTGATTTTCATTATTT
CCACCCCATAATTTTAGTTATAGTAACTTTGTTGGCATTCGCTCCAGAACCTGATGTTTT
ACCTAAATCAAAGTACACATCGTTATCGATTCTTAAAGTAGTGCTACTTGTTTTGGATAG
TAAACACTCATAAATACCGCCACCGTTACCGTCTGAGTCAACTACATTCGCTTTACTTAA
TTGAATTGCATTAGGTAATGTGGTTAGTCCGAATCCCTCAATAACGCCACCTGGATAAGT
TCCACTTACTAATAAAATAGAATAGTTTGTGTATGGTTCGGTTAGATTTATTGTTGTACC
TACACCATTTGCTCCACCGTCGAACAATACCGTTGACTTATGTTCATTAGGAACTGTCCA
CTGTTGCTCAAGTCTGCCGTTTGTGATTGATCGTGTGTAAATCTTTTTAGAGTTATAAGG
CGTGAAGTTAAATAGCTTGTTTGTATCATCTTTAACAAATACTGATAAGTAGCCTTCGTA
ACTTTCAACAATACCTGGTAAATCAGGCACACTTGTTACGTAATAATTCCCAGCGCCCAA
TGCTTCTAAATTACCTTTGGCGTTATATAAGTTCTTTTGGATTGATTGACCGTTATGTTC
TGTTAACTTATGTTGTTGCCAACTTATACTTTGTAACTTACCATCTACATACTGTTTAGC
TTGATTCAGTGTGTTGTTAGATATTTCTTCAACAAATTGCTTAGTTAAGTTTCCATCATT
CTTTTTATAAAACGGGTACCACGTGCCGTAGATTTTGTATTTTGTGTACTCATCGTTTGA
ATCATCTGGGTGCCATGTTGCACGAGCAGTATTATTATCAACAACATAAACAACTAACAC
ACCAGATTTGCTTGATGTATAAGTTGATTCATCGAACGAAGAACCGTCATCAACACCATC
TTGTCCGGGCTTCTCTAACGTGCCTATATCCGCCTTTTCTGGCGCATCTTTTGCATTAGT
AATATGAATAATCATAGATGAGTTAGCGTGTCTTAAAACAGCTTCTATTGACTGTTCAGA
TGATTCGATCGCTTTACCGTAATCATCAGTAAGTTTAGACTTTTGCCAATTTGTTGTTGA
ATTACCTTTAACAAGGTCAGCGCCATTGATTTGTTGTTCAACTTCGTTAACACGTTCAAA
AATCGCTTGCTCTTTATCAACAATTTTCTGGAACTTGCTATTTATATATTGAACGGCTTT
GTCTTGTGTTGCTGTAATCATCTGTACCGCTTCATTTTGTTTGATTTCTAATCTTTGAAT
ACCTTGATTAATACGACTATCAATTTCAGTAACCAACGATTTTGTATCACTCAAACTTTT
CTTTAAGTCCTCAACTTCTTCTTTAACACTTTCTGTTAAGTCCTGAATTGATTTGATATA
AACTAGCTTTGTTTTACCGTCAAAATTACTAATTAGATCATTCTGGATATTGAAGTTAAA
TTGACGTTCTACAATTACGTTATTGCTACCGTTTTGAGTAAAATATGCTTGCGCATGTAC
GCGTCCAGTGTATTTTAAGAACTCATTCGGGATAACGTATTGCATTCGTCCGTTAATTGC
ATCAACAATTGTAAGTTCATCACTAATATAAGCGCCGTGTTCATCGTCGAAGTTATCCGT
CTTAAGCACAATACTAGTCATCGCATTATGTTTGCTGATTGATAACGGCTTATTATTCTT
AGTTACTGCAAAATTTAAAACACCAGTTCCTCTATCTGATTCATAGAAACTGATATTTGT
GTCAATAACCGGATTATATTGTGATGTTGTTTGTAACTCGATTAAGTTATCATCTTTCGA
AAAATTATCTACTACCATTATTCAACCACCTTTCCTTCGAATAAACTCCATTTACCAACG
CCACCAGTACCAAAGTTTCTAACTAAAAATTGATGTGCAGACGGGAAGTTATTACGTCTT
AATACTTGTGTTGTGTTACCTGGTGTATTCGATTTTACTTCTAATATCCAACCTGCAATA
CCTTTAAAGTCTTTAGGAAAATCAGTAAATCGGTTTGATTCTTCAGTAGTGATATAGAAA
TCTAAACCAACGATTTTTAAATCTGATAATTTTGTAATACTCTTAGGGATATGTTCCCAA
TAACCGGCGTTTTGCGGGCAGAAATTCCATGCTCCGTTGTTTTTCTTATTGAAAATGTCA
ATGACACGTTCGAATTTAAGCATATTTCTACCTGTGCTGTTTCTGGTAAGTACTTGTCTT
AGAGCACCATTATAGTGTCCAGGCAGTACATCAAAGAACCACCCTGCATCTCTAAACGCT
TTCGGTAACGGGAAATCTAATGCATTTTGTGTGTCTTGCGTATAGATATAGTAATGACCA
ACTTCCGTAATATCACTTAGATATGCTGGGTTCTGTATTGGTAACGGTTTAACACGTCCG
CCTGAATCAGTCATTGATACTTGAGGTGCGATGTTTTTCAAGAATTGGTTTACACCTCTT
TGACCGATAGAATAAATTGAATGATGTCTGTTGTTACCAGGTCCAATAGTTACCCCGATT
AAAAGTGCTTTACGTCCTGTTTCTAGATCGTAATACATATCTAGACCCTCAGCCTCTTGG
AAATCTCCTTTAAAGTTGTTATTCACACCGCCTATATCGATACGACGTTTAAATAACAAT
TCTTTCGTTTTGATATCGAAGCCTTGTAAGTAATTAGGGTTAGCTGGATTTGAATCGCCA
GTGTACCAATATAAGATACCTGCATCATAAGTGATACCTTGCATAGGTTGTGTATCTGAA
GTGTATTCCATAGGTATATCCATTTGATACAATACTTTGTCTATACCTTTATCAATATCG
TCAGCACTTCTAACCTCAACAAAGTTCAACGAATTCTTAAGTTGTCTTTCAGAAGCTTTA
TATTCACGTCTGAAAATCATTAAATTTTCTATAGGATTATAAATCGCTGACGTATATCTG
TCGTTAAATACATTTGGCATGACGTCTTGCATTTCATTACCATAAGTTATTTCTCCAGTT
CTATATTGGAAACGTACAAACTTGTTGTTTTTGTTACTGTCCAATACAGCTGAATAAATC
CATAATTCTCCATCAATGTATCTATACGCATTGTGCGTACCATGACCACCATTCTTAACA
AGTAATCTATCAATAAATTGCCCGTTAGGTTTCAATCTAGATAACATGTAATGATTGCCT
GGACGAGCTTGTGTCATATAAATAATTTTCGTTCTAGGGTCTACCCAAAACGATTGCATT
ACTGCATTTGTATATGGCGATAAATCAGTGATAAATTCCGGTTCTTGCTCTTTTGGTTCG
AATCGGTATTCTGTCGCTCGATATTCTTTATAGTGTTCATCTACAGCTTTCTCAACCTTT
TTAATGAAAGCATCTAGTGTTGAATAATCATGATACAAACGATCTTGCAATGTCTTATGA
CCATAACCAGTATTATCAACACGCGCGTCTTTTACCTCGTTGATACCGTCGCCGTTATGA
CCTAGTACCATGTTGCTAAATCGACCGTTTAAATATGTTAAAAAGTCAGAGACGCTACTT
GTAACATTTAAATGTTCATACTTTATTTGTTCTCCATCATGTGCGAATACCTCTTTATTT
CTGTGGTATTCAAGAGAGAAATTAAAATCCGTCAGCATGTCTGAAATAAGTTTAAAGTTA
TACTCATTTTCATCTACATATCTGTAGTCAAAGACTCTACTTAAATCTGTAATTAGTTTA
TTACTCATGTTTTTCCTCCTTTACTATCCATAAAACTGATAATAATTTTTAATAAGCTCA
TACATAATAACTTCATGACCTCTTTCATTAGGATGTAATCCATCAGGCATGCTAGATTTT
CTAAATGCTGGATTATATGGTTTGAAATAATCTGTGTGATAAGCGTCATATACTGGCACA
TCTAATTCACTACAAGCCAATATCTGAGCATTGACATAATCCTCTAACGTTAACCCTAGT
TTGTTTTTATCCGTATCTTTACGACGTATCGTTGTGCCACTCATAGGACATTGTCTTGTA
GCTGTCATAACAAGTATTTTTGAAGCCGGATTATTTTTCCGGATAACTTCAATTGCAGAA
CAAAAGGCACCATAAAACGTTTTAGTATCCGTTTTATCAGTGCCTATCGGTACGCCTGCC
CAATAACCATGTAACCAGTCATCATCTGTACCTTGTAATATGATTAGGTCTCCTCTTATT
TGCTCTGCTTGTCTATAAATGCTGTTTTCTACCGCTTCTTTACCTATTGGAACTGTTGCC
ATTGTAGCGCCACCTCTTGCAAGGTTTGTTGTTTTGGCTTTTAATTTATTGCCTAACATT
TCAGTGAAATTTGCTTTCGCATGTGATCCTCTAGCTACAGAATCGCCAATCGTTCCAATT
GTTTTTACATCTTTAATGTTTGATTTATCTATAAAATCATGAACGATAGTGCCGTCAGAT
GTAGTCACAGTTTTAGAGCTTACCTTCTGTTGTTTATCTTCAATCAAATCAGTTCTACTC
ATCAAATCGAGTGTTGATTTAGCTATTGATGCAACTTTAGATTTTAAGTTTTCTGCCGCT
TTACTAGGATTGGAAAGATTAACATCATTTAATCCAGAAACATAGTTAGCTGCAGTATTA
ACTTTTTTCATATATCGTTGTTCTCGATTAAACTCACCAAGCGTTACATCTTGCTTAACA
ATTACATTGTTTATACCCCTAATCGTTTTAACTTGTACTATACGGACTAAATCATTCAAA
CCTAGTTTGGTAGATTTTATTTGTACTATGTCTCCGGGTTGTGGGTCTGCTTCTGGATAT
GATTCTCTTAACACCAAAAAGTCCAAAGACAAAGATTGTTTTAACGACTTTTTCAATCTC
GATTGTAATTCTTTATCCATAGTTTCTTGGTCAGTCACTTTACCATCTTTAAATGGTTCT
GCGTGGATGTCGCCGTATATTTCAGCTAATGCACTTCTAGCTTCCATTACGAGCCCAGCG
TGTTCGAATGTTTCTTCTCCTGAATAATTACCATATCCTCTAATGAAGGTGGCGAAATCA
CTTGCATCTTCCTCGAGTTTTATAGCGTTGGCGTTGACTTCGTCAGAAATAAAATAAGAC
GCTTTTTGATTTGCAAAAGGCGTCAATACAAACTTATATCTGTCTTTCTTTTTCTCATAC
GTTATTTTATATTCTAAACCGAAATGTTCTAATCCCTTTTTAAACATTTCTAACCTTGTA
TCGCCTTCACCACCATTTTCAAACTTCGAAGACTTAACCTTACCTTCGACTTCAAAAAGC
ATTCCAGTACCTTGAAACACAATGTTAAAATATCTTTCTACTGTAAAAGATCCTGTTACA
TTAACATAAATCCTATCAATCATTAACTTGTCTATGGGAATCTCTCTAGCAGTACATTCA
ACCAGTTGTCTGTCGCCTTCTGATTTCCTATCAATGACAGTTATTACATATTCTTTCTTG
TCGTTTTCACCTTCGACATGACTAACAATCCATCTTTTCCCTATAGCGTTAATAACTTCA
TAAGTATATTTATTTTCTAGAATATCAAAAGTTAATACACCGTCAGCATTAACTTTTTTT
ACTAAAGTTGTTTCTACTGGTACAGGTGCGCCATTACCTTTAGGTGGTTTAATAGTTATT
GTCATTCTGACACCTACTTATAATAAAATTTCAAATCAAACTGAACTTTTTGTACCGTTT
GATTAAACTCAAATTTATTAGCTCCGTATTTAAATTTTGGTTGAGCTATATTCGTTTCGG
TACTTATTTCAACACCGTTTTTATAAACTCGGAAGCTATCATAAACAATTTTGTCTCCAG
CTTTTAGTTTGATCCCTTCGATTTTCATTATTTCAGCATGCGTTAAGTTCCATACAAATG
ATTCTGTATCTTCGCCTAAAATAATTGTTATCTTTTTATACATGTTAAATTGGTCGTTAG
GAGCACTACCGTGATAGTAAACTGTACCTTTGCTCAAATTTTCGAATGTATACTTTCTTT
TGTCTCCGCCTGCATGCCAATCAATATTAAAATCGAATGACCATAAACCGACTTTTTTAT
TTTCTTCTAGCTCTAGGCTCGTTCCAATACTTTCACCGTAGGGTAATTCTGTAGTTTCGA
ATTTTAGTTCAAAAGAAACTTTATTACCTTTTTGTTTAGGGTTTATAACTCCGTTAAAAA
TAACTTTATACTGCTTACCATTTACATAAATTTGTTGATCGTGTCTTGAATATTCATAAT
CCGGGAAGTTGTTTTTATCTAATTTCACGTAATCATCAGAAGTTGGTTGAGTAAACCTGT
AATTCAACTCTTCTTTTCTTCTGATTTCACGTAAATACATTGGTTCTATATCAGTAGTTA
ACGAATACAACATATCTCGCATATAAGCAATGTCTGAACGATTTTTTACTTTACAAAAAC
AAGGAACAACTATATCTCTACTGATATAATTGCTCCCCATTAATATGCGACCGTTCATAT
TTTCTTTGTCTTGATACTTTGTGTTGATTTGCATGCTATCAATTACTATATCGTTAACGA
TAAACCCGTATTCACTTAATTTGATTACAGTACCATCTTTTTTTGTTAATTCTATGTCCA
TTTGTAACCTCCTTTATAAGTAATACTCAGAATTGCGTTTAGCATTTCTACCGTTAACAA
TACTAGTAAGCGCATCGTTATTGACATCGAATTCAATTTTAACAGTTTTCATGTTCGGTG
ATGTTTCAATAGAATGTGTGTGTTGTACTTGCGCATTTATATTTCCACCTAAATTACTTA
AGTTTCCTGTAATACTAGAAATGTCAGGTGCGTTTAATGTAGGTTGAAATGCATCAACTA
CTTTATCTGCAACATTAGAAACATTACGGATAACTTTACTTGAATGATTATCTATACCTT
TAACGAAACCTAGCATTGAATACATACCAACATCCATGAATTCACGTGAAGGTGAGTGAA
TACCCAAAGCACTTTTAGCTGCATCTAAAGCTTTCTTAGCAACATTTTTAGCTGCATCTA
CTAATTGACCAGCCATTTGTCCAATACCTCTAATTAAACCACGGATCATATCAGCACCTG
CAGACACAAAATCTCCTATAAAGCTTTTTATTTTATTTACTGCATTTGTCATACCTTGAC
TAACTTTGTTTACAACATTAACGAATCCTTGAATAACTCTATTAACAAAGTTAATTAGCG
TACTTGTTATAGTAGATACCCATTGCATACCTTTAGTGACAATGAAGTTCCAAGCTTGAG
ACATTTTGTCTGATATAGTTGAAACAACTTGTGTGAATATGCTTACAACTTTATTCCAAA
TTGTCGTTAATATACCAGATAAGAAACTCCAAATCGTATTCCATATATTAGAAATAAAAC
TCCATGCCGCTTGTAACGCAGTAGATATAGCTGTAGTGATAGCGTTCCAAACCTTAGTTG
CCACAGTAACTATAGTGTTCCACAACGTTTGTAAGAACGTCCAAATAGCGTTCCAAATTG
TCATTGCGATAGTCATAATTGTGGTAAACACTGTAGTTATTACAGTGACTAACAAATTCC
AAATCGTAGTAGCGATTGTAATTATCGTGTTCCAGATTGTACTTAAGAATGTCCAAATAG
CTGTCCATATCGTCATAACTATTGTCATTATCGTCGTGAAAACAGTTGTGATGATTGTAA
CTAAAAGGTTCCACACCGTTGTTGCAATAGCGATAATTCCATTCCATAACCCTTGTAAAT
AAGCGACTATTTGATTCCAAACAATCATTATAAAATTGTATACATTAGTTACTGCTGTAG
TGATAGCTTTTGAAATAGCATTCCATACAACCGAAGCTACAGTTTTCAACACATTCCAAA
CTGTAACCATAAACGTTTTTATCGCATTCCAAGCATTTATAATAAAGTTTCTGAATCCTT
CATTTTTATTCCACAATAAAACGAATATAGCTATTAATGCAGCGATTACACCAATAACTA
TTGTTATTGGACCACCTAAAATACCAAACACAGTTACTAGTCCTGTGATAGCATTTCTAA
TTAATCCAATCTTACCGAATAACAATTGGAATATAACTGATATAATTTTTAATGGTCCTT
TTAATAACATGAACGCACCTTTTAAAATTGTTAATCCCGCTCTTAATAAACCGAACTTAC
TTACTAATGCAATGATTCTACCTATTAATCCGCCACCCATAAAGTTAGATACAGCAAGAA
TAATCGGTATTAAAAATCTAAATGCACCAACTAAAGTTATAATGACACCAACTAATTGTG
CTGTAGCTGGATGCGCCTCAAACAAGTTAGCTATCCAACCAGTTATTGCAACTGCAACGC
GTAATACTGCACTAGCTATAGGAGCCATTGCTGTTGCGAATGCAACTAATCCTCTTGCGA
TGTTTCCAATCAATTGCATTATTAGTGGTCCATTTGTTTGTATATAACTGACAAAGTCTT
TAAACCCTTGAGATTGTCCTACTTGTTCAGACCATTCCCTAAACTTAGCTGTCATTTGTT
CAAGAGATTGGAATATGCCAGTTGATGATCCGCTGAATGCATTCATCAAATTGTTAATTC
CAACGAAAACATTTTTGAAAATATTACCAATGATAGGTAAGTTTGTTTTTGTGTATTCAA
TAAAACGAGTTATCGAATTTTCTCCAGCTGCACTATTAGCCCAGTTAGAGAAAGATTGAC
CTAATCTATCCAACCAATCAGCCGACCATTGAAACAGTGGTGCTAATTGCGTGAATACAT
TGACTAATCCGTCACCAAAACCACCTGCAGCACTTAATAGCTTGTTAAATACCGAAACAC
CCGTTGTATTCATCATATTAAAGAATCTTGAAGCTACACTGCTATTTTCAGCCCATTTAA
GCACGCTTTGAGACGCTTCTTCCATTCCTCTTGAAATACCACTAAAAAACGGTTGTAAGC
TCTGCATTGCAGTTTTAACAGTATTTAAACCATTTGCAAGAGTTGTGAAGATAGCGGATT
GATTTTGCTTTATAATATCAGTCCATGCTGACTTTACGCCATCTAACGCTTTTTTGTATT
CGTTTGTTGCTGAGCTAGCTTGTAAAGTGCCATCATTAAGCATCTTTATAGCGCTGATAG
CCATTGCGCCAAACGCTACAAATCCTGCTCCCGCTATTGCTACGGCACCACCTAAAGCAA
GTACACCACCAGTTAACACTTTGATAGCGTTTAATAGCGCAAATACTACAGGTACTACGC
TCGCTATTACAGGTATTAAGATACTAAAAGATGATGTAAGTAATCCACCAACCATATTAG
AACCTACAGTACCGAACACACGGAACATATTAGCTAAATTCCCCATCTGTCTTTGAAAAT
TGTCATTTGCTTTTATTATGTAGGCATAAGCTTTCTTTAAACCATTAGTATCGACATCTA
CCTTTGTTGTTTTTTTGTTCGGCAATGCGTCTAATGATTTTTTAAACGCATAAATAGTTG
GTATAGAAAGCCCTGTATCTACATCTAGTCGAGATCTAGTTTTGTTTGGAATACTTTTAA
GCTCTTCTTTAGTGCGTTTGATTTTAGAGTTAGCAACACCGTTGTCCACGTCTATAATAG
CTTTGGCTTTAGACCTATTTAATGCTTCAAGACTAGCTTTAGATACTTTTAACACTCGAT
TGAATTTACTGTTATCTGCATTGATGTCAATATTGACACGCTTCTTTTCTAGTTCGGATA
ACTTAGCTTCTGCTTCAGCGATATCTTTAGTCAATTTTTGTTTTTGTAATTTAATCTCTG
GAGTAACTTCTTTAGAGTTTAGTTTGTCTAGTTCAAAATTCGATTCTAGTACCTTTTGTT
GCAAGTCTTGTATACTAGCATCTAATTTAGCTTTTACTTTTTTGTTACTAAAGGCATCTA
AAGACTTTTTAGCAACTTTGATAGTTTTTTGTAATTTTTTATCATCAGCATTTAATTCGA
CATCTTTAGTTTGATCTGCTACTCGTTTAAATCTTTGCACAGACTTAACCGCACTATCGA
TTTGCCTTTTGAATTTGGCTACACTAGCTTCAATAGTCGCTTTAATTTTATATTCCGTCA
CATTAACACCTCTCTTTCTATTGCTTGTTAAATTCTGCTATAACTTTAAAGAATTCATTA
TTTTGTGGTTCGTATTCATCACGTTCGCTACTAAATCTTATATCTTTACCTTCGTTAAGC
CGTTGGATATTTTCTTCATAAGGCAATACGTCGTTTGCGTTGTTAAAAACATATTCCTCT
TTAGGTTTATTTTCTGTCCCAACATTTTTAGTAGCTGCAGCATCACGAATAGCAAACGCA
AGTTTGTAACGTTCGAATTCTTGGGTTAGCATTTCATACTCTTTCGCATACATTCGATAG
TTATATTCTGTTAATGTCATTTGCTCAATAACGTTCAAATCTGTAATACCAAGTGTTGAC
ATACAAGTTATAACGATTCTGTCGTAAGTTATTAGGCTTCCGCTGGTTTCTCTTCCGTTT
CCACTACTTCGACTAGGTTTCGGGTCATAGGTCGCTTTCCCAACTCCGTTAAAATATCCG
AACCAAATTCTTCTAGTCCAATATTTTCTGCGATTTCATCTAGTGCTTCATCAATGTTAT
TAATAGTAATTGCTTGTTTTTTCAAGTGAGATGTAGCTGCAATTAAAACTTCGCCAATCA
CAACAGGATTTCCACTCTCTAAACCTACAGGCAACATTGATACACCTTGACCGATAGAAG
CTTGCTCAACTTTTAAACCTAATCGGTTATCGATTTCTCTTAAAAATTTAAAACCAAAAC
TTAATTCTAATGACTTTCCGTTAATTTCTACATTCATAACTTAAAATCTCCATTCATGAT
TAATTTAAACAAAATAAATAGGGCTTAACGCCCTATTTTTATACCTCTCCTGGTGTAACC
GTTGATGAATCTACCTTAGGTTGTGGAATTGCTGTTAAATCTTCGCCAGTTAACGCATCT
GCTTTTGTAGTGTCATGGAATCTGTATCCAGTCGCCTTAAGTTTCTTTGTTACAGCCTCA
GGTAGTGTTGCAAATCCACGTTGGAAACGACCATTCACTCCATATTCATATTCATATTCA
TCAATACCGTTAGCTTCTGCTTTTAATTCAAATTTATTGTGGAAACCTTGGAAATATTTC
GCTTTAAATTTAGTAGCATCTCCATTTTTGCCTGGTATTCTACTTTCAACTTCCCAAGCC
TCATACAATACGCGATCTACAACTGCATCTTCAATTTCATCTGCAAAATCGTCACCATAA
AACATTTTAGCAGTACCAGACATTGTTGATTCAACTGAACCACCAGTGTTATAAGACCCA
TCCATCGTATCCTCTGTATCTGTATCAGCTTCATGTGATAAGCCGTATTCAGTTAAAAAA
AGCATTTTAGTAGCATCTTCTTTTTCGCCAGCTTTTCTAAACAAAATAATACGGTCATTA
CTATTTTTCATATTCGCCATTCAATATTCCTCCGTTTTTTAAAATGTTTTGTAAGATATC
GTTATTGATGTGTGTAGCAATTCTTGATTAGTAGTATCATCGACTAACTGTGCGATGTTA
GTATCATCTTCTTCAAAGTCATAATCGTTTGTTTTAACGCTAGGTGTTAAATCATCGATA
CACCTTTTAACAAGTCCGTCATGATGTCCTAAATCATCGCTTACACTCCAAATATCAATA
ACTAAATTCGTATCGCCAGAATAACTATCAAACGTGTACTTACTTCTATTTGACTCCGGC
ATTTTTATTACAAAAAAAGGATACGGAATCTCTTGTTGCATCTCTTTACGAGAAATAACA
GGGAATCCATATCCTTGTAGCGTTTCATACGCTTTATTATAAAGTTGTAAGTTCGGTGTC
ATGCTTTTATCTCCTATTCAAACAACGCTTTCAATTCTTCTACAGTTGATTTCCTAATCA
CTTCGTATACCGGCCACATAAAAGGTTCAGCCTCCATGTATCGAGTACCAAATTCTAAGA
AACCACTATAAGCTGCATGCGATGTGATAGTGTATTGCAAATCGCCAGTTTTTTTATATC
TGATATTGCGTGATAAATTACCAGTCCAATAACCCTTATTCATTACTTCTCTAGCTTTCA
ATTTAGCTCGTACTACATATTCTTTGGCGTTTTCCTGTAAAATATCATCTACATCATCAT
CAATGTTGGTTTTCATATCGTGAAATTGGTTTAACAGTGCGTCTAATCCATCTATATTCA
TCAATTGACCTCTTCGATATAATATGACGTTTCGTGTCTGTATATCCTTGTATCAACTAT
CTTGTAGCGAATGCCATTAACCAACACGTGGCTAACAGGGTAAGATATTGATTCTTTTAT
CCTCAGAACACTTACATCGTTTTTTACATCACCAAATTCAAGTTGCTTTCTTGCTCTAGA
AATGGGGTTAATATTGCATGGTATCGCATCATAAGTGATTAGTGTGTTTTCTTTTTTGCT
AGTTTTAGGATTGTAAGTTGCTACTTGTTCTAATTGAAAAATAACTCTATCTTCATATCT
CAAAAGAACACAGCCCCTCCTTTTTTAGTTCTCGTTCTAGCATTAAAGTAATTATCAATA
ATAGCTTCATACTCCTTGAAATCGTTCAATTCATACGCATTGCTACGTCCGTCAACCGCT
TCTGATGTCATACCTTCAGCACCAATCCTGTTGTAGCGTTTAACTGCAACTTCTTTAATC
ATGTAACTAAACCTTTCCGGTATTTGTTCAACTTCAATAGGTAACATTGATAACAACTGG
CTTTCACAACTTTTTATGATTTCTTCTAATTGTTCATCTTGCTTTTCATCTTTAAGACCA
ATACGTTTTTTTACATCAGCTAGCGTAGTCATATAACCACCTACTCTAGTGACTCAAAAG
CATTGATAATTTCAGCTTTTGTTTGTTTTTCATCAACTTGTAAGCCAGCAACACTTGCTA
TTTCGACAAGTTCTTTTTTGGTTAATTTGTCATTTACAATGTAAATCATTTGTTTGTTGC
GTTTATTTTCAACACTAGCTAAAGCTTTGATACGTTCATCTGTAGGATTATAACCTTTAC
GAGGGTAGACATGCCCTTTCATATAGACATGTCTGTTATCTTCTAAATCTGTAAAATCTA
CTTTAACAATTCCAATGATTTCGGGCATGTTACCACTCCTAATTATTTATTAAACTTCTC
CTGGAACTGAATCTGTTCTTTTGTCAGCAGGAACTAACTTAGCAAACGCTTTATCATCAG
CAATATGCAATGCTACATGCATAGTTGCACGTAATGCCACCATGTCTTGTTCAAACAAGT
TTACAGGTGTGCCATCTTCGTTTTTAACTGTAGATAATTGTGCAGTTTCATCGATTTTGT
ATTCGATTAATTGAGGGATACCATAAATCAATTTGTCGAAGTCACCAGTGATTAATTCAC
CACGTTTTAAGTTGCTTGATTTAAGGTTAACCACAGGTAGACCGTCTAACGAATCACTGT
TACGGTCATAAATACGTTCTTTCGTTTCAGGATCTACAATTTTACGTAACAAGCTTCTGT
TTTGTGTTTTTGAGATAAATGCATTTGCTTCTAATTCGTCATCTTCAAGCAATGCCTCTA
AATCAATAATGTTATCTTGTGTGAAGTCACCTTTAATAACCTTATTAGTTTTTTCAATTG
ATTGTGCAATTGATTTACCGAACGGATTGTTACCTTGATTCAAAATACCTGCCTCGTCAA
ACTTTTTATAGAAAGCTTCAGCAATCATAGGTTTCATTTCTTCAAAGAATTGTGAATAAG
TGTAATTCAAGAATTCTTTTGTTACTGGTAAGATAACCCCTAATTTAAACGCTCTCATTG
TGGCATTAACCCAAGTAGCCTTAGACGTTTCAATTTTTTGACCTTCACCTACCCAGTAAG
CACCTGGTTTATCAGCCCAAAAAGTAAACTTCTTCTCAGTACCTTCCATTGGTTCGTACT
TACCTAATTGCATGATTTTAGAGTTTTCCATAACCTCTTGTAAGATAGGTGTTGTAAAGT
CGTTTAACAACGTGCCATCTTTCTTTTCATGCATCATTACATTGTCAGGGTTAAATACTT
GTGGTTTAACATTGTTACTTGCAAAATGTTGCAAATTTAATTTTAATTTTTGTGTTTGTT
CCATTTAAATGCCTCCGTTAATTTTTAATAATTCTTTTTTGTCTAGCTATTTCAGCTAAG
TTTTGCGGTTTATTTTTAGTCGAGTGATTAAATGAATCTCCACCAGTCAATGGCGATTGT
CTAGCGTTAACCTTAACCGCTTCATTAACCGCTTTTTTTACTGCATTAGAAAAAGCTTCA
ACATTCAATTTAGTTTGTTCAGCAGTATCTGTTACAACTAAATTGACAACCTCATCTGAT
GAATCAACTTCCGCTTCACTCAACATTTTTCGTGCTTCTGAACGCATTTCGTTTAATTGT
TTTTCTGAACGTAATTGTTCCAGTTCTTTTTCCATTTGTTCGCGTTCATATTCATCTTTT
TGATCCTTGTTCATTTTCGCTAATTTAGCAGCTTCTTTAGCAGCTTCTGCTGCTTTTTCT
TTTGCATACTCATCAGCTTTTTTCTTTTCGTGGGCTACACGACGTTCAAGTATTTCATCA
ACTTTCTTTTGTTGCTCTGGCGTGAAAGTTATTTCAGTACCTTCGTCATTTTCTTTCTTA
TCAGGATTTCCTTTTTTACCATCTCCGCCTGGTTCGTCCGGATCATCTGATTGGTCTGCA
AAAAATTGCAAATTAAACTTAAGTTTATTTTCTTCCATGAGATATACCTCCATTTATAGT
CTGTCGACTGTTTTTCCATGCGTGCTTTTTATGTCATCAGCACGTTTTGGACATAAAAAA
TAGCCAACATAATTAAGTGCTAGCTATTAAAAGAGAGGTTCATTATATTTCGATTTTTCT
TTATCGGCTAATACTGCCGACCTTAAACTGTCTAAGTTTGCATCAATAATAACTGTTTCG
TTTCGCTTTTGTAACTCTTTACGTATACCTTTTAATTCTCTTGCTATGTCTCTAAGGTAT
TTGTCAGTATTACTCATATTAGTATCCTCCAAACATTTAATTTACTGTCATACAAAACTA
ACTTGCCTTTAAAAAACTTCACTTTTAAATCAATCACCGCTTTTCACTTTCCCTCCGAAG
TATTTTGTTTTTCGTTTCTTGCTTGGTTTTTTCAGCCACATAGATTTAGGTAGTAAAGCG
CAATCTGAACGACAATTGATATGCATAGGATAGAAATTAACACCAATTTTAGCGTCTTTA
ACTTTGAATATTTCTCCATTAAGCCCTTTGCATACTTTAGTTGTTCTATTATCGATTTTT
GCAATATACATATAATATCCTTCCGGTGAAATTTCTTTCATGCTGTCAATGCTTGATTGT
GCGTGAACACGTGCCGATTCCGTATAAAGCAATGATTTAATTGCTGCGGTCTTTTGTCGT
GCTGTGCCTTCGAATTTATTTAAGTGCTTGCGCATATCTTTAACATATTCATTAGGATGT
CGACCTCTAATAACTACATTAGCAATTATTTCTTCTACTTCTTGTTTCATTGCTTCGGTA
TTAGTCCATAATCGCTCTGACCAAACGACACCATGAAATTGTGTATCAACGATTGTATCT
ATAACTTCTTTAGCTACTTGTACACCTTCACCTAAAATACCCGCTTGATCACTGAACACA
CGATAAGCTGTTGATTCGAAATATTCCCTCATCGATAATTCTGTTTGAGCTGTTGCATAA
GCAATTAAGAATTCTATTTGAATCTTTAACATCTGTTCTCTAGATACATACATTTTCGTG
TTATACTTCTTTAATTCTTCATTTGCTCTATCGCTAAACTCCTTGTTTTCGACCAATCTT
TTTGCTTCTTCTTGAAACGCTTTTACATCGAACTCATCAATAATCTTTTGTGCTTCTTGT
AATGTAACGCCTGCAAAATCTCCGTACTTGACAATAAACGCATTGATCTCTTTTTCAATG
CGCTTAATCATCATATTCAATATACGTTCTATTTCTTCAGCTTTAGTTTTATCACGCTTC
AACTCATTCTCGATTGCTTTGCGTCCGCGTTCTTCCCAATATTCTTGAGTGTTTTTGTTA
GGCAATTACAATCATTCCTTTTTATCAACAGTATCTTTTGTATCATCATCTTGTTCGTCA
TCATTGATGTCTCTAGGGTCTTTATAAATACCTTTTTGAGCTTTTTTAATAGATTCTTTC
TCATCTTCTTCGATTTTCTTAACTTCTAATTCAGGGTCTTGGAAGAACGAGAATAGAGAC
ATTAAAGTTGTTTGGCTAATCTTCCCGCCAGAATCAATATAAGCTTTTAATTCTTCAATC
AATGATTTAGGTAAGTTTCTGTTGTATACGTATCTAACAGTATTGAAATCTTTGTTAGCG
TCAATCGACCGTGTATTTTTAAGTATTGTCTCTAACAACTTAGCACGACGTCTTAACCCT
TTAGTAAACAATCCTTCTTTAGTTTTAGTACGTTGTTCCAATCCAAATAATTTGTATTTC
ATTGCCTCGCCCGATTGAGTGCCACTAAAGTTATCATCTTTCATGTTAGGCGTGTTGGTA
AACATGTGTATATCACTGTTCAAACGGTCTTTATAAGCTTCGGTACCTTGTACATCGTAT
TGCTTATAAATATAACCACCGTCAACTGAACCTTCTGTTTCTCTACCTTCGCTATCAGCA
TAAACAGTCGGTTCTAAAAACAACACGTTAGCTTCCTTTTGTTTTCTAACTTCTACAGGA
TCTAAATTTAAATTACCTTTAATAAGTAACATAGCGTCATTTAAATCACTCATATAGTTA
GCAGTATCTGATTCAGCATTATCATACAAATCAATTAAAGTGATTACTTTCTCATAATCC
CCTTTTCTTCTTTCGTTGTTGCTAAATTCTGTAATAGGCATACGTTCGAAAGAGTGTGAT
TCAAAACCGTTTTCACGTGGTGTGAGCTTCAATCCATTTGTTCTACTGGTAAGATATCTA
TAAACACCGTGAGAAGTAAATAAATCAACTGTAAACACTTCATCTTCGTCAGTCTTGTCT
ATTGGTTTAGTTCTTAAATATCTAACGCCTGCGATACTATTACGTTCAATTGTATTGTCG
TATATGACAAAAGTACTCATTGCATCACTCTTGTATAAACGCGTTTCATCATCTTGGTTT
CTAATCATTAACTCATAAGCTTTGCCATAAATTGACAAATCTAATCCTAAAGATCTATTG
TGTGACTCAACATCATTTAAATCATTGAACGCCTCAATAGTTTCTAATACATCTTTATCA
TCATCTTGACATTGAATCGGATTACCTAAGAAATAACCGTTAATAAAATCACTAATATAA
GATGCGTAATCATGCGCTACACGGTTATCTGCCATGTACTCTTCTTTGCGTCGTGTTAAC
TCAACCAGATTCTTAGTTTTACCTTCGTAGTAATCACTCAACACTTTTAATCTAGGTCGT
TGGTAATCCATGTGATGTTCAATGTATTTACTTACTTCATTAACGTTTTGTAATAAATCG
GATTCCGTCCCGTCATATGTGTAAACAACATTGGCTTCATCATTAAATAAGTAATTTATG
TTTCCCCGTAGATCTGTATCTGTTTCAAATTCGTTTACTTTTAACATTTGTTCCCTCCTA
TAATCCTAGAGATTTTATTGTGTCAACTTTCGAACTGACATTTGTGCGTTTTCTAACCGG
TCTGTAGAATCGTTCCACTGAATAACGCAACGAATCGATACAATGATTGTATGTATCTAC
TGGTTCATTGGTATATTCACCTGTATCTTTGTCCTTTTGCCATGTGTAGTTGTCAAACTC
TTCAATAGTCTTGAAACAACGTTCATCAACAATGATTTCAAATTGCATTAAGAATTGTAA
CCCTTGTACAACCGAGCCCTTCCCTTTTTTGGTTGGTAAAATCCTTTTAAGCCCTAGATT
CCTTAATTCAGCTATACTTTTTTGTTCTGCACTATCTGCTGTAATTTCTTCTTTAGCATA
ACCAAGTTGCTTTATGACATTAGCTATTTCATCATTCAGCATACCTTGTTTAACATACTC
TTCAATGATGTATAACTTCTTTTTCTTTACATCTATTTTAGAATGTATAAAAGCACTAGG
ATCATTAACGTATCCAAAGTCCAATCCAAAATAAGAAGGTAAATGTCTTAACTCATCTTT
ATTTATTAAACGTTTTTCATACTTAGGGAAAACCAATTTGTCTAGTGTAGCAAATTCACC
TAACGCATAAATTTTGTAATATGCTGGATTACGATTTGCTAACAACTCTAAGTTTTGTCG
TGTCATTTCATCAAGAAACTTATTATCTCGATAACTAGATTGTCTAATCATGACATTTTC
CATTGGTTCACCATGTTCAAAGAAATACTTATAAACCCAATTCAGTTTAGATACTGGGTT
AAACATCAAAAATATTTGCTTATTCACGTGTTTACGCTCCCTCAAACGCAACGTTAATTG
CGTGTAATCATTTAGTGTGAATTCAGACGCTTCTTCCATGACTATGTCTGATATGCCTTT
TATCGACTTTATTTTCTCTGGGTTATCTAATCCTTTAAACAAAAAAACTGCGCCGTTTGG
CAATTCAACTTTGTTATCAGTCTTATTCCAAAGGCACATGTCCCAAATACCGAAGTTTAT
CAAACAATCTTTGACATCTTCGAATAAACTATCTTTAATTGTTGATTGGACTTTTCTAAG
CCATAGTATACGCCTAGGATATTTCCAGTCTTGCAATGCTTTAAGTACAACTTTTTGTAT
AACGCCGTGAGACTTACCGCTCGAACCTCCACCGTAATGTACTTCAGTGAAGTTATCGTA
ATTGGTTAGTATTTCGAATATGTTTCTATTGAAAACATTAGATGGTTTGTTAAAGTTTAA
TTTAACTTTCGTCATCGTACTCACCAATATTAATCTCAATATTCTTCTGAGTAATTTCTT
TTTTATCGATATACGCACCATGTACTTTTAGTATGTGGTCAATAGATCTCTGACGCTCTT
CAAAAGTTGGTGTGATTGTGTAAGTAACCTCTTTTTCCACTTCATCGTTTAAATGGTCAT
ATTTCTTACTGTAAGCCTCTTGAGGTTCTCCTCTAGCAATAGAAGCAGATAACGCTAAAG
CTTCTGTAATACTCATTAAACGCTCTTCTTGTATCTGTTCTAATCGTTCTTTAATATATT
CCGAAACATTAACATTTCTTAACAATCGACTTGCTAAAGACTCTGCTGTTTTCTTACTAT
AACCTGCTGAAATTGCTGCTTTTTTACCATTACATCCATTCATTATATATTCATCTGCGA
ATCTCTTTTGTTTTTCGTTCATTTCATTTACCACCAACTCTCGCGCTATACACTTTTTAA
AATTAAAAAAGGGATTGGCTATAATCAGCCAACCCATATAGATCCTTTATTCCTAATTGC
GATAAGGGAAACGCAGTAAGATAGTCAATATCTTACGCTATCATATTAACACCGAAAGTG
ACGTTATTTTTCCAGACTTTTTCCAAACTTAATGTATTATTCCTAATTCGTCTGCTAACC
TAACTAGTATATCTTTCCTCATATCATAAGCGGTAGATTTACTTACATTTATTTCTTGTG
CCACACCAGTTAGATTTAATGTTCTAGGTTTTTTGAAATAATAAAGTTCCATAAGTTTTT
GAGTCTCTACAGTGCTGTGATTATACACAACCTCTATAGCCGACTTCATTCTAGCTAATT
GTGATAATCTTCTATCGTTAACGACCCTAATAGCTTTTATTTCGGTTACACTTACATTAC
TTTGAACCCTATCTCCACCGATATTAGTATCTTGTTGACTCCACGGGTTTAAAACTTCAT
CTCTTACACGCGCTATATCTTTATCGAAGTAATTGTAATTACTTAATTCGCTTTCCAAGT
ATCTTTGCGTTGATTTTCTCAAACTCATTTGTTTAACCCCCGTTAATCTTCAAAATGTCT
CAATCTACTTCTTAATATCTCTATCTCTCGCTCTTTAACTTTCACTTCACCTTTTAACTG
TTCAGCTTGCAACATCACACCAAACAATAAGATGACTAGTAATATAATTGCTATGACTAA
CCACATCATCTACTCTGTCACCTCCGCCCTCATCAAATCCGACTGGTCGCATAGATGAGC
GAAATCACTCGGCACCTCTACATCATTATTAGCCGTCATCATAATATATACTTGTTCAGT
TACATACTTACCTAGCTCATACATTGCTAATAAGAATAATAGTCTTAATATTTGTTTAAC
CATCATTTACCTACCTTCTTCACTTCGTATAAGACTGGATATAAATTTAAAAAGTGTATT
CTATAACCAATCGTTTTAACTTTTACTTTATCGCCTACTTTTAACCTAGCTTGTATGTCT
GCGCTATCAAATTTCTTTTTGAATAATAAGTCAGAGTTTTCAATGACTTGCTTGTTGTCT
AATACAATATAGAACTTGTCTTCTTTATCTTGTCTCTTGTTATATTTATCTGTAATTGTC
CCTTGATGTACTTCTTTGTTTTGGTAACTAGCCACTGTATAGATAGGCGATATGACAACA
AGCATCAGTGCGATTACGCCGAATAATCGCAGTATTCCAGCAATAAAGATATCGAACCAA
TCCATATTTTTAAGTTTTTTAATCATCATTGTCATCTCCTGTATCAATCAAAAAAAGTAC
CTGTCTCAACATACTCTTTAACTGTTGTTCATTTAGACTGGCTAACATAGGGCTGTAAAA
TTCACTATCTTCATCTTTAACAGTTTTAATAAAACAGCCTTCAATCTCAGCTTTTTCTTC
TGGCGTTCCATTTTTATACGTCTTAAATACCTCGGTGTGCTTTTCTGGTAATTTCATTTT
AGGTGTATTAAACATTATTATCTCCCCTCTTTAATGATTTTATTTCTTTTCGAACAAAGA
ACCTAATACTTCTTCACTAGGTCTTTCGAATAAGGTCACTTTAGAATTATTAGTGTAGTA
AACAATAGGTGTATTTTGTGACTCGTACTTCTCTTTCGCTTCTTCTTTACTCTCCGCCTC
AACAACTGTAAACGTCTGATTATCTCTAACAGCAGTAAAATGTTCATGTGGTTGTCCTGT
TGAATCTTTGAATGTTGTGACTAAGTATTGTGTCACTTCCCCAAAACCTCCTTGACTCGA
TCTAAGATGTCTTTACACGTATCCTTTTCCTGCGTCCGCTGTTCCATCTTGTCTTTCGTG
GTTCCTTTTCATTTTCTTTTTGTATGCGTCAATGAGTTGGTCGATTGAATAGTATTGAAC
CGCTAAACCAAAAGGTAGCGCTAACGTACAAGCTCTTGATGTAGTATCGCTACGCAACAC
TGTATCGCCAATACCTGCAATCATAATTTTCGTTATTTTGAAATCTGCAAAATCAAATTC
ACCATGTGGTTTGTTATCTTTCATAATTGCGTCTACGATAGCATTAATTAATATCTCATC
AGTCTCTTGTTGGTTTGTAATACTTAACCCGAACGCCAACATGTCAGCTAATTCATCTAA
CTGAACATCTAACGGCTTACCTGGTTTCTTCTTCCAATTTTTAAACGTTTCCAATGTGTT
AAACCATTCGAAGAATTCAACCACATATGCTATTTTGCTATCTCGTAAGTTCAGCGTTGG
TATTCTATCGTCGAACTCCTTTTGTATTTGTAATAACTCTTGTAACTGATCAATTGTTAA
TGTATTAGTCATTTTCCTGATCCTCCTCATATTTATAGACCACTTGCCCCGTCATAATCC
CTACTGCTTCATCAAGACCAATATCTTCTTTGAGTGCATCTTGCATAGCATTAGGTAAAC
CTTCAAGTATTTCATCAAACGCTTGCGCTTTCTTATACACGTCTTCAATCTCTTTTAGTA
ATCCCTCTGTGTCATTGCCGTTATACGCGCTAGCACTGATAACTGATTGTTCGATTTGTT
CGCGGTTATTCATTTGTGTCATCCTCCATTTGCCCTAAAAATTCGTAGAACTCATTTGTT
CCGTCTAGTTCTTCCATTCGCGACAGTATAATATCTGCAGTGCTTTTACCTCCTATATAG
AGAGCTCCTATCCTGTTCGCTTTGCTCTCAGGGTGTAGTTCTCTAATTTTAAAACAGCAA
TGTTCGTATCTTCCAAGCAATTCATTTTTGACTGTGCGCCACATGTTCTCCAGCTCTTCG
TTACGCTCTCTTAACTTAGCTATATCCCCAATAAGCTCGTCACGTTGCTTCTTGTACTCA
TCACGTTGTTTTCTCATCTTCTTCAACCTAGCTTCCATTACGCCTATTTGGAATCCTGTT
TCATAGTTCACTTTCATAACCTCCTCTAAAATAAAGTTAGTTGCTTCTGTTCCTCGTATT
CCAAACCATGTTGCTTTATATATGTTTCAAGCTCTTCCGCTGTATCAAATGTCTTTTTCA
CGCCTTGCCAACCTGGCACGATATGCCCATGAAAGTAATAAGTGCCGTTCACTACATGGA
TATGTGCCACTCGTTCGTTATCCTGATACAGATATCTCTTAGATCCGAAAAATTGGTTTA
AGTATTCTTTACATGCGCTATCGGTTTTAGGCATTTATGCTTCCTGCCATTTCTTAAACA
TTTGGTTATAAGTATTATCAAACCAGTACGGATCACGTGAATGTTTCTGTGGTACATTAA
ACAAATGTGGCTTCTTCTTACGTAGTTCAGCCTCTTTACGTCGTTGCCTAGACATTTCAC
GCTCTTTGCTCTCTCGCTCCATGATTTTGGATAACACAATTTCTTTATATTCAGCTAAGC
GCATACCATAAGGTGCATGTAAGGCTTCTAACAACGCCCAGCCACCTCGTACTCTTTTTG
CAACCATTCCTGGAGTTAAACCGTTCTTTTTTATCAATTCATTTTCATGTTCGGTAAATT
TATATGGTTTACCGTTAATCTTTACGATACTCATTTATTCCACCTCTATACATTTACTTT
TTTAATCCAATCCTCTAATTTGTGCGTGTTGTGATTTCTAGTAAATAGTTCACTTACATT
AACACCTAGAGCATCTGCCAATTTATCTAATACATTTAAGTTAACCATCTCAGCTTTTCC
GTTTTTATATCCACTAATAGTTGATCTTGATACGCCAGTTTCATTGTGCAAATCTTGGAC
ACTTACGTTATCTCTAGCCATGATTACCCTTAAATTAGTTGCGAATACTTCGTTCAACTT
CATTTATTCCACCTCTATATATGCATGTCTTATTGTTATGTTGTCATACTTTAGTAATTC
GTCCGGATTGTCATCTAAGCGCTTTGCCAGCGTATCTTTTTCTTTATCCACATCATCGTA
ATGCTGATATTCAACTTCTGTAGGTATTCTTATATCAATCGTTGCGTTTATATATGCTTG
TTGTTGCATTAGATCACTTCATTTCTCTTTTTCTTTTACGTCTGACTTTCACTAAGTCCT
CATATACCATCCATTCTTGACCTGTGTATTTAGGCGCTTTACATATCCACGTTAAATTCA
CATCTCTATACTGATATCTGAATATCTTCGCTTTGATGTTGGCAACTTCAGTCGCCTTAC
CTTTAACGTCTATAACTTCAACCAGTTTCCCTTCCTTCCACAAAGAGAAATCGGCTATAT
ACGTAATCGGTCTTTGTTTCCCGAATTTAGGTTGTAATTCAAATTTCGGTTGTATTTCTA
TATGATCATAATTAGTGTCACTCATATTACTTTCTAAATATTGGTAATATTCACACTCTA
CTTTGCTATCAAATACAATTCCTTTGTACTCAACTTTCTTAGCGTTGTATTTACTCATTG
TGCCACCTCTAAATATCAAATATCGTTGCTTGTAATCCTAGTTCTTGCTCATATAAAAGC
CCGTGAGCGCCTTTGAAGCGTTTCAGGTCACTATCAGTCATAATTTTCTTTTCGTCGCTG
AAATGGGCTCCTGTGAGCGAATAAACTTCATTTACGTTGTCTTTATACTTGATGACCTTA
ATATCTTCCGTGCCATCTTCTCGGTATAAGTAATATTTTTCTTTCGGCATTTTTAACACT
CCTTAATATTCGACGATTGCGGGTCTTTCTTCTTTTTCTTTCAACTTATCATCAATAAGT
TTTTTAAGTTTCTCTTGGTCTCCGTTTGCAAAATCAATCATCTTTTGAGCATATACATCT
CTACAATGTAATATTTCTTTTATATTTTGTTTTGTGATTACCACGCATCTCGCTCCCTGA
AATCGTCTCCGATTACTCTTACTTTTCTTGCTCTTTTTTTCATTCTCGAATTTATACGTT
GCCAGTTCATATTTTGATTTAGTTCTTTATCACTAAAGTTAGTTGTAAAGATGTTGTTTT
TACCTACTCTGTTATCAACAATGCTGAAAAGTTTATTTATAGTGTGTTCTGTGTTTTCTA
CACCCATATCATCTAGTACAAGTAAATCAATCTCACTAAGTAATTTGACTAGTTCGTCTG
TAGTCTCTACTGCATTTTTGTTGTATGTCGCTTTGATACGATCCATCAACATTGGTATAT
GCATAAAAGCAACTGTATGCCCTTTAGCTTTAACTGCTTTTGCGATAGCGTATGCTAGGT
GGCTTTTACCAGTTCCATATGAACCTTGAAATATTAATGATTTTGGTTCTTTTGTAGAGA
AACCCTGTACATACTCTATTGCTGATTGTTTAGCGTGTACTTGTTTTTCATTTTGTGGCT
TGTAGTTGTTTACTGTTGCATCTCTTAAAGACGGATTAACGTTTGATTGATTGAATATGT
TGTTTATCTTCCGTTGCTTGTTTCGCTTATATTCCTCATAGATTTCACATTTGCAACCGT
CTTTATACTCGTAACCATCCGGGTGTTTTTTAGTAGGAGCGAACTTATATAAGTCGTATT
CACTTCCACATCTCTCACATTTCAATCCTTTTTCGACATGAGTAGGTTGATATTTTTTCA
AACTTTCGTTTATCTTTTCACTGAATAGTGGTTTCATAATATCCCCCCTAATCCCAATAA
CTTTCGTCGTACTTCATACGTTCCAATTGATCTATGCCAGTTGGTTCTGCTTTTTGATTG
AGGTATCCCTCAAATTTATTACCAAAAAGTGTTTCTGGTCTAAGGTATTTATCGCTATCC
GTGTTTAGCCACTCAGCTGTTTTGATATCAATCACCTTTTTAAAATCCTCCAACCTAAAA
TCTTGATTCCATCTTGCTTTAATAAAATCTTTTGTTTTAGCTGTATTGTGTTTAAAATGC
TTGCCCGCTTTTTTGTTTAAGTAATCGATAATTTCTTTATAGGGTATAGAAGATGCTGTC
GGGTTGCCCGACAATGTATCTATTCTATTTATATTGTTATTACTTGTATTATTAATACTT
GTATTATTCTCTTTGACATTTGCGTCAATAGGGGTATTGACAGAATTATCAATAGGGGTA
TTGATTTTTGCGTCAATAGGCATTGACGATTGCGTCAAGGGGTACATCTTCCTTTGTTTA
ACTTCATTACCTTCTTTGATAATTTCGATTTTTAGATAACCAAATTTGATAAGGTTCGAA
ATTCTACGAGATATAGTTTCTTTAACGACGTTGTATAAAGTTGCAAAGTAACCATTACTT
GCTGTGCAGTATCCATACTTATTACTTAAAGACGTTATTTCTGCAAAAAGTAATTTTTCA
CTATCAGTAAGTCGATTATCATATCTGACATTTGCCGTTATTATTGAGTAGTAACTTGGT
TGTTCAGTCATTCTCAGCACCTTCTTTCAGTGCTTTTATTTTGTCCGGTACTTCCCAGTT
ATTTATGAATTCTTTAAGTTCATCTGTCATAGGTACGTCATTAAGGATTACGTCTGAACC
ATGTAAATAAAAATTAATTTTATTAAACATGAGAGCAGTCTCATAAATATTTTTTGACCA
TCCAATATGATATGTCTTTCTTTTATAAGTTATTTGCGCTACATAACCACTTTGAGTTAA
ATAGACTCCTTTGAACTTACTTTTTCCTCTTCTACGACGTTTTTGGTCTTTGTAAGTTTT
GTATTCATATTCAAATATAGAGTCATTTTGATTTTTATGATTCTTATAACCTTGTCCGTC
CCAATATTTATCTACTGCGCTGTTGTATGCTTTAGCTGCCTCCCATTCATCAACAAAACT
ACCTAAATATTTAGATTTGCTATCAATTTTTATTACAGCAGACCATTTTTTTGTTTTTCG
ATTTAAATAAACACCTTTATAGATACTCGAAGTATTTCTTGTAGGCCTTGCCCATCGTTG
TTGATAACCAATTGAAGTGATGTTGTTTTTGGTAAAATCATTATTTTTTATTTTTTGAAA
ACCATTTTCTAATACAAATCCACTTAAGCTAACGTTGAGTGGATTTGTGTGAATTCTTCT
AACGTTATCTACATAAGATTTTGTCCAAATATATTGATTAACCCTCTCATAATCTTCATC
ATCAACAAAAATTTCTTCTCCATCTTGTAAAAATATCGATTTAACCATTATTCTCCTCCT
TTCAGCATTTTGTTGAGCCTCTCATCAACTTTTAGCCATGAGTCATGCAAGTGATATTTA
TCATCAAACGACTTAACGCCAATCGCATGTTGCTCGTTGTGATGTTCGCGACATAACGCT
AATACATGTTTGTCATAGTGGTTCATTTTGTTTCTGTTCATGCCTCTGCCGACTGCTTCA
TAATGTGCCAGGTCTGCGTGAGGCTTTCCGCATATTACACAGTTGCGGTTGACAGTTGAC
CAGTATAAGAACGATTTATCTTGTTTCAGCAAGTCGCTTGTTTTGTAGCTAAGTGGTATG
TCATTGTAGAACGTCCAGTCAAGCGTTGCTTCAATGATTTGACTTGCTTGTGTTCTCGTA
CAATTACTTAGTGAAATACGTTCATCATAGCCGTAGTAAGTCCTTACATACTCGATGAAC
ATATGTCGCATATAGTCCATTGGTTGACCTGTATATTCTTCTATGTCTTTGACAAGCGCG
AATATTTTTCGTCGTTGCTTGCCGGTAATTTGAAACGGATCTATGACGCTTACATCGACT
TCCACATCAAATCCGTTATCAAGTAGTAATGTTTCTTTATTGCCTAATTCAACACCCGAG
ATGACAACTGTTGTTGTACCGTCATCTTGAGTGATATAACTAGTAATTATTGGCATCTAA
TCATTCCAATCAGAACGGTAAGTCATCATCAGTAATCGCAGTGGTATTATCAAAAGGATT
ATTACCAGTTTGAGTTTGTCTTTGTTGATGATAATTGTTGTTTGGTTGTTGGTTGCTATT
CTTCGGTTCTAAGAATTGAACACTGTCCGCTGCTACTTCTGTAACAAACACACGTTGCCC
GTCTTTGTTTTCATAACTGCGTGATTGTAAACGTCCATCAACGCCAGCCAATGACCCTTT
GGATAAATAATTATTTACATTTTCTGCTTGTTTTCTAAAAGTTACACAGTTAATAAAGTC
TGCCTCACGTTCTCCTTGAGCGTTAGTAAATGTTCTGTTAACTGCGATAGTGAAAGTGGT
AACACTCACACCATTTGGCGTTGTTCTATATTCTGGATCTTTTGTTAAGCGTCCTACTAA
TACTGTTCTGTTTAACATTATTGTTTCTCCTCACTATCCAATTGTTTTAATCCCGCATCT
AATTTTTGGTGTGCTTCTGCGATTTGTTTTTGACTTAATTTATTAATGTTAGATATTTTT
AGCCATCTCATCGTTTTATCGATAGTTGCATCTCGCCCTTTTTCTTGAGATAAGTTCACG
AACTGATTGATACGCTCTTCTAATTCTGTAATATCGTTGTCACTTGCACTTGGTAGTTCC
TCGCCGTTGTAGATATATAAGCCTAAACCGTGTAAAGCCGAAGCTTTTACAAAACATCGT
TTTTGCGCTTTGTTAATATCGAAAGTTGTTGCACTACCTTTAGCAAGCGATTTATTTCTA
AAGTCCAATACTGGAAGCCACTCAGTCTCTGTACTATCTTTCACAGTCACAGATACCTGT
ACAAAATAGCCTTCTGGTGTAGCCAAATAAGGTACAAAATAATTTTCTGTGTTAATATCT
GGATGTGGAAACTCGTGTACTTTTACTGTGTAGTTTGGGTCAATCTTTTTCAGCTCTTGG
TGTGCATATGACCATGCTAGATAAGTTAATCCATTTTTTTGTTCTGTATGATCATTCACG
TTTTTACTGTTCAACTGTTCAAATAATGTTTGTTCAGTCATGTTCTACCTCCTCGTACTC
AATAGTTTCTGTCACTGTTTTCTTGATTGCTTTGTGATAATCCATATTGATACTCGCTTC
TTCCATACCGTTAAACTCCCTAGCTCTATTTCTATTTGTGGAGTAACTAACATCTGAATT
GTTATCAGTTGGTTTGTTAGTTATATAAATTGGCATATCCCTATGACGGATGATATAAGT
TACAGTCTGATTCATAGCGACCTCCTACCATCTCATGACTAAGTTAATTAGTCTGTCCTG
TTCGTCTGTGTTCTCTTCAATCCATTCATCTATTGCTTGGTTGAATAAGTCTGATGCCAT
ATCTAAGTCATTCTCATCTACGACATAAGCATGTTTAATTGGTACGTTGTTCATATCTTT
AACTTGTATTGATATGCCCATATGACCTTTTAAAATGAATAGCTTAAAATCGAATCCGTT
AACATGAATATTTTTGCGTATGATTTCGCCTATTTCGTAATACATCTTGACTTCCTCCGT
TTTTCGTTTTATATTGAACATGAATTTTTTCTTAAGTGTTTTGTTTGATACTGTTACTTG
TTGGCGCAAGTAGCAGTTTTTTTATTCTTCATAAAAGTATTCTTTATAAAATATGAATGT
TGCGATACTTGCGAATCCCGCAATTGACCACGCTGTAGTGAAGTATAGAAACGGCATGAG
TACAATCGCTAAGACTGTGAAGCATAATACTGCTAATAGATAGCTTTTATAAATGTTACT
CATTTTCTTTTTTCAACGCCTCCATTATTCTCTCGTCTGACAAGCCGTGATAAGGGAATT
TTTCTCTAGCTAATTGGACTGGTATTCTGCCTCGAATCGCAATGTAACCTTCGTCTTCAA
GCTCTTTATTCAGTTCTCTTATTATTTGTCCTGCTTTGGATTTAGAAACAGATAAAATTA
CTGCAAGTTCTTTAGCTTGCAAACTATTTTTTATCATATCTATTCCTCCTTTTTATTTTT
GTGTTGTGTATAATTTAGTTATCTCCTAGTGAAAGGAGGTGATAAGTATGGAATTTAATG
ATTTTCAAAATTTCTTTGGTGAACTTAGTAATCAAGCCGAAAAAGAATTCGGTGGTGACA
GTGACTTTTTTAGAGATAGAATAAATAAGTTGAAAGAAGATGCTCCTGAAAACGTATCTT
ACGAAATTATTTATTCAATAGCTTTATACGAAAGCTTAAAAGCTCAACAAGATATGAAAA
TTTTGAATACAGTTAAATATCTTTTAGATCGTGACTAGCAATATCCAACAATGATTTGCT
CTGAGCATTATTAATTTTTGGATAATCAAAATTTCTAAGTTTAAATCTTGTGTTTTTCTC
AATCTTTACAACCTTCCACGTCACAACTGCCATTGTGATGAGGAGGGTTGTTTTGTATAG
TGTGTTCATTTGTTTATGCTCCTTTCGTGTATAATGTTGTTTAAGAGGTGCATTGCTCGG
GTTATAGTACTTTAAATTCAACACCGTCTATTTGAACGAACAGATTATCTAAATCAGGGA
TTTGTTTTTTATATAAACCAAATCTTGATTTAATATCTTTTAATAAATAGAGATTCAAAT
CTCCAATTGATAATAGTTGTCTATTACCTGCTTCGTCATAGTAGTAATAAATGACTTTTT
TGTTTTGATCTTCCATTTGCTGCGCCCTCCTGTTAAGCAGTTACGTTAGCTTCATAACCG
AATTCAGTCATGATTTCATGTATTTTCAATCTACCTTTTTGTGTCCATCTAGTTTGTAAA
ACTGTGTCTTCTCTACCGTCAGAGCGTACAATTGGTATAGTGTCTGATTCTGTGTAACTC
TTGCCCATGTGTTCTGAGTAAAGCACCCACTGTTTATTCACTTTTCGTTGTAATCTAGCT
TCGTGTAGTAGTTTGTTTAACTTTTGTGCTGATATACCGTAGTCTGCCGCGATTTGAGTT
GTAGCTAATGTTCCAGTTGACTTTAAGATTTCATCTACATAGTCTGCTTTGGGTTTTAGT
TCTCCGATTTCTTGTTGTAAAAGTAAGTTTTGCTCTTTTTCTTTCTTATACTCAGTCAAC
ACTGTAATGATGTAGTCTGGATCTTTTAATGTTTGTTCAATTACATTGTCCGTTGCGTAG
ATGCCGTGTTTTCGAATGGCAGGTAAAACTTCCATTGCTAACCAATCTTGAAATTTTTCT
GCTGTTGAATTACCTGCTTTAAAAGCCAACTTATAAACCATTGCTTCTGGTATGAAATCA
CCTTTCCCAACTTCTTGGGAAAGATATTTACCTAAATATTTATTGATAGTTTCCCAACGA
ATATATTGCTTGCCATTTTTAAACTGAGTGAACCCCAAACTTTTTGCGACAGTTTCCAAA
TCGAATAAATTATTTTCATTATCTTGTTTGATTAAGATTGAAAACATATCGTTACTGAAA
GTTTTAATTTCATTCATTAACTCTTCACCTCTTCTTTAATTTCTAAAATTCTCGCAATGC
GTTTCTTTTGTTCAAATGCGTCTCTACGTCCACGTAAAATGTCTGATAAGTAAGCACTTG
AAATTTCTAACATTTCTGCAAGTTGCTTGTTTGTCATGTCACGTTTTAATAACTCTGTTC
TCACTTTCAAACCGAAATCAGTTGTCGACATATTAGCACCTCCTATAACATTTTTTCTAA
GCAAATAAATTATCTATTGAACAACGATAACTTTTATGCTAATATTTAAGCATAGTTTAA
TAGACCTATAACAATTCGCAACGTCTGTCATAAAGGCTTTAAATACTCGTTCCCCAACGA
ATAATTGTTATGTGTTTAATAAGCTAAATTTAAAGCTTAAATACAGTATATTAACTTTTA
TGCTAATTGTCAACAATAATAGCAAAAAAGTTAATCTGTGATAGGAGAAATTTATGAATT
TAGTACAAAGAATCCGTAATTTGTGCAATTCAAAAGGTATAACTTTTGCTGAATTAGAGA
GAACTTTAGGGTTTTCAAACGGACAAATCAGAAGATGGGAGAAAACCAAACCAGGTATTG
ATAAGGTGCAAAAAATTGCCGATCACTTTGATGTATCAGTCGATTACTTATTAGGTAGAG
AAAAAGATGAGTATTCCGGAGAAGATAAAAACGAAGATATTCTTATTATGCATAGAGCTA
CAGAGAATATGACGGAGGCACAAAGACAAAAAGCTTTGACTATATTAGAAGCAATGTTTG
ATGATTGGGATGATTTAACTAAGTAACAAAGGGGCTTTTTAATTGAAATTAAATTATGAA
AAATCTTTTTTAAAATCTGCGAAAGCAGTTTATGAGATAACAAATGGTCTATATAACTTA
TCTTTTCCTTTAGATATATTTGAAATCATCTCAAAAGATAAACGTATTAAATTAGTGACT
TTCTCTGAATTTTCTCAGAATACTGGCACTTTATATTTTAAAATACCTTCAATTTTCGGT
TCAGAAGAAGCGTTTCATATTAGAAAAGGAGATAAAGCGATTATAGTTTATAACGATTCA
CTGCCTATGAATCGTCTAAGGTTTACTTTAGCTCATGAATATGGTCATTTTGTAATGGGA
CATACTGGAGTTAATTTAAACAAAACATTCACATATAAAGATTATTATAGAAGAATTGCT
GAAGAATATGAAGCAAACTCATTTGCTTCATGTTTATTGTTTCCTTTACATATAAGATAC
AAATATATAGATAACTTTAATATTGAGCAAATTTCATATAAGTATCAAATGAGTTTACAA
GCGACCCGTATAGCGATAAAAGTAATCAGAAGACATATACACAATGGATTAAACGACTAT
ATGTCAAGTAACGAAAGTTACCATCCAGAAAACTACTTAAGTTTTTTAGAAGAGAAAATG
GAAAGCAAATCTGATTTTATAAATGAATTTAAATATGTTTATGATCTAACAATTTAACAA
TCAAAAAATAAAGGAGAAATAAAAAATGAAAGAATTACTTAAAAACAGATTAACATTCAA
AGAAAGTATGATTGAAAGTCAATATTTAGCCACTAAAACAAAAGAAGAAAAGAAACAATA
CAAGCAACTATCTATTGAAGATAAAAGAGAAATTTTAAAAGAATATCAAAGCAAACCTAG
AAAAGAAGTGAGATTTGAAAGTGAAATCAATAAATCTGACGAAAACTTATCTAAAATTTA
CCAAAGATTTAACGAAATAGGAGTCGAGGATTTGTTTGGTACAAAAAAAGAAGTGAAAGA
ACTACCTATGATTTTAAAAGATAACGAGAACATAATGTATGTAACTTCGGGATTATACAA
TAATAATACCTACTTAATAGTATGTACTGATCTAAGATTGTTATTCTTAGATAAAGGGAT
GATATACGGTTTGAAATTTCATGAATTTCCATTCGAGAAAATCAATTCCGTTTCGTATAA
AAAAGGACTTCTTTTTGGCGAAATAATTATACATCACGGTTCATCAAGCATCACTATAGG
TAGCATAACAAAAAATACTGTATCTAGAATGGCAGAAACAATACAAGAACAAATCTCTAT
TCGTGAAAGTTCTATGAAACCATCCAATTCTGAAAAAACGAGTTTTTCTGTTGCTGACGA
ATTAATAAAATATAAAGAATTATTAGACGCCGGAGTACTCTCTCAAGAAGAGTTCGATAA
GAAAAAACAACAATTATTAGGCATTGATTAATAGCGCCTGTATGGAGCTTTAATATAAAT
ATAAACAAAGGAGAAATGAAAATGAGAAAATATAATTTTGATAAATTCTTCTTATATATG
GCGGTACTGTCATTACCAATAGTCATATTTTTTCCATTAATGTTAAGCATCCCAATCATC
TTTTTTATTTTTTCAATAAGAAAGAAGGAAGATTAATAGCGCCTATGTGGCGTGAGGAGG
ATGAGGGATGGAAGAGAATAAAACTTTAAAAGAATACTTGCGTAAATTTTTAGAAGGCTA
CAAATATGTAGTTGAAAACAGATACAATTATCAGTTTAGTAGCAATCCAGAAGCTTTCCC
ATTCATGAGAAAAGACGATTACAAGATTTCGATATTTTATCTAAATCAATCTTTTTTTGA
AGAACCTTGCATCGTCGTTATCTCAAATGACAGTAAATTAAAAGAAATATATAATTTTCG
TAATATTGATATCAAATATTTGTCTAAACACTTTACTTCATACATATATGATTCTAAAAA
GTATGTAGAAGAACAATCCGGATTATTAGATTTTAATAATTACATTTATTACACATCTAT
TTACTACGGAAAATATATCGGGACCGTAATATTACAAAACAATTTAGATTTATTTTTTAA
TTATGGCAAAAGATTAGCTAACGATCATTACAATACATTGATATCGAAGTCGAAAGAAAG
ATTGATAAACAAAGCACATGATGAAATACAACCGTTCAACCACTTAGATTTAAATAGTAT
GAAAGAGATTGTTGATGATATAACTTTTTCTTATCAAATAGAACAAGGATTACAAGCTTA
TAAAAGGGAATTGTATTTGCCAGCTGCAGCAACCTTTGCTGTTGCTATAGAAACGTTTTT
AATCAAATTAAAAAAAGTTAATAAAATCAAACATAAAGACACCGATTCAACTATGTACAC
AAAATTATTAGGAGAATTAACTAAAGAAGGTAAAGTAAATTATAGAACCAAAAAACGGGT
AGAAATTGCGTATAGTATGAGAAACATAATCAACCATTCACAAGCTGGTGCAGTAGCCAA
AGGTGATTGTGACTTTCTTTTAAACACACTAAAAGACATTGTTGATGAAAACGAAAAAAT
ATTAAGAGAATATACCAAATCAATTAATAAGACGGAATAAATAGGTATCCTTGTATTCAG
ATTTGATTTTTAACATAATTTGTTCATAAATTTTTAATTTAAGTTCTTGTTCATCGTCAT
AAATATCAAATTCACTACTATAATTTTCAACTGATTCTTTTATATAAGCTATTTCTGCGT
CAGTAAATTTTACACACATTTCATCACCTACTTTTTATTTTATTATATCACATTTAGTAC
CTAGTACTAAAATCACGGGTAGCCCGCCTACCCTTATTATTTTTTGCCAATTTTGAGGAG
GGAAAAGCAAAATGCCAGTATATAAGGATGATAATACAGGTAAATGGTATTTTTCCATTA
GATATAAAGATGTATACGGTAATAACAAACGAAAAATGAAGCGTGGGTTTGAACGTAAGA
AAGATGCCAAACTAGCTGAAAGCGAATTTATACAAAATGTTAAATATGGATACTCGGACA
ATCAACCCTTTGAATATATATTTTTTAATCGTTTAAAAAATGAAAATCTTTCTGCACGCT
CAATAGAAAAGCGAACTACAGAATATAATACTCACATAAAAGAAAGGTTCGGAAATATCC
CTATTGGCAAAATCACTACTACGCAATGTACTGCTTTCAGGAATTATTTGTTAAACGATG
CAGGTCTTTCTGTTGGCTATGCACGATCTGTGTGGGCAGGTTTTAAAGCAGTTATCAATT
ACGCCAAAAAGCATTACAAGCTCTTATACGACCCCACATTATCGGTAACTCCTATTCCCA
GAACAAAACCACAAGCTAAATTTATCACTCGTGAAGAATTTGATGAAAAAGTAGAACAAA
TCACAAACGATACTTCTCGTCAGCTAACTAAACTGTTATTTTATTCTGGTCTTAGAATAG
GCGAAGCTTTAGCTTTGCAGTGGAAAGATTACGATAAAATAAAAGGCGAAATTGACGTAA
ATAAGAAAATCAATTTAAGTAATAGAGAAATTGAATATAATCTAAAAAAAGAAAGTTCTA
AAGGGATAATACCTGTACCAAAATTAATTAGAGAGATGCTTAAAAACATGTATAATGAAT
CTTCTAAAAGATATAAATATTTTGACGAAAACTATTTTATATTCGGGGGGTTAGAACCTA
TTAGATACGTTACCTATTCGTATCATTTTAAATCTGTATTCCCGAATCTAAAAATACACC
ATTTAAGACACTCGTACGCAAGCTATTTAATTAATAATGGTGTAGATATGTATTTATTAA
TGGAATTAATGAGGCACTCTAACATTACAGAAACAATTCAAACGTACTCTCATTTATATA
CTGATAAAAAACATCAAGCTATGAACATATTTGATTAAATGGTATCATATCGGTATCAAA
TAACGATTAAGGAGTTTATAAAATGCGTAATAACAAGCCTAAAATAAGAATTCATAATGA
CCCATGGGAAGCATATAACGATGTTAAAGAACATGGCCAATTAACTTTAAGTAACATCGA
ATTTACAACTACAAATCTTTGTAATATGCGTTGTAGCCACTGTGCAGTTGGTTATACTTT
ACAAACTGTCGACCCCGAGCCTTTAGATATGGACTTAATTTATCGTAGACTTGATGAAAT
TCCAAATCTGCGAACGATGTCTATTACAGGTGGCGAACCAATGTTTTCTAAAAAGTCTAT
TAGAAATGTTGTTAAACCTCTATTAAAGTATGCACATCATCGAGGTATATATACACAAAT
GAATTCAAACCTAACATTGCCTCAAGATCGTTATTTAGATATTGCTGAATATATCGATGT
TATGCATATCTCACACAACTGGGGAACAACTGATGAATTCGCAAATGTTGGCTTTGGCGC
AATGAAGAAGCAACCACCGTTAAAAGCTAAGTTAAAATTATATGAACAAATGATTTCGAA
TGCACGTACATTATCAGAACAAGGAATGTTTGTATCTGCGGAAACAATGCTCAATCAAAG
TACGCTACCACATTTACGAAAAATACATCAAGAAGTCGTTCATGATATGAAATGTAGCAG
ACACGAGATTCACCCTATGTATCCAGCTGACTTTGCAAGTCAATTAAATGTGTTAACTCT
AGCGGAAATGAAAAAGACAATTCATGATATATTGGATTTCAGAGATGAAGATATTTGGAT
GTTATTTGGTACTTTGCCTGTGTTTCCATGCTTAAAGGATGATGAAGATCAAAAGTTACT
ATCACGTTTAAGAAATGCTAAAAATGTAACGACTAGAAATGACCCGGATGGCCGTAGTCG
TTTAAATGTCAATGTATTTACAGGTAATGTAATCGTAACTGATTTCGGAGATGAAACAGG
TACAATTTCGAATATACAAAAAGATAAATTAACAGATGTATTTGATAAATGGTTATCCTC
TGATCTTGCTAAATCATTAAATTGTCATTGTTCCGAGTTTAGTTGTTTAGGACCAAATGT
TCTTGTTAAAAATATGTACTATCCGAATATGGATTTTAAAGATAATGAGCGTCATATGCA
CAAACAACCACAAATTATACAATTTTAA
>   

>A5IU43=yfkAB (SAUR2054)_(first_fragment_upstream_of_phage)
ATGAATAGCGTCAAATTGAAGCAACCTGTTAGCATTTACAATGATCCATGGGAAG
>phi-int6(A5IU43)_SAOV_1974
------------------------------------------------------------
------------------------------------------------------------
------------------------------------------------------------
------------------------------------------------------------
------------------------------------------------------------
------------------------------------------------------------
------------------------------------------------------------
------------------------------------------------------------
------------------------------------------------------------
------------------------------------------------------------
------------------------------------------------------------
------------------------------------------------------------
------------------------------------------------------------
------------------------------------------------------------
------------------------------------------------------------
------------------------------------------------------------
------------------------------------------------------------
------------------------------------------------------------
------------------------------------------------------------
------------------------------------------------------------
------------------------------------------------------------
------------------------------------------------------------
------------------------------------------------------------
------------------------------------------------------------
------------------------------------------------------------
------------------------------------------------------------
------------------------------------------------------------
------------------------------------------------------------
------------------------------------------------------------
------------------------------------------------------------
------------------------------------------------------------
------------------------------------------------------------
------------------------------------------------------------
------------------------------------------------------------
------------------------------------------------------------
------------------------------------------------------------
------------------------------------------------------------
------------------------------------------------------------
------------------------------------------------------------
------------------------------------------------------------
------------------------------------------------------------
------------------------------------------------------------
------------------------------------------------------------
------------------------------------------------------------
------------------------------------------------------------
------------------------------------------------------------
------------------------------------------------------------
------------------------------------------------------------
------------------------------------------------------------
------------------------------------------------------------
------------------------------------------------------------
------------------------------------------------------------
------------------------------------------------------------
------------------------------------------------------------
------------------------------------------------------------
------------------------------------------------------------
------------------------------------------------------------
------------------------------------------------------------
------------------------------------------------------------
------------------------------------------------------------
------------------------------------------------------------
------------------------------------------------------------
------------------------------------------------------------
------------------------------------------------------------
------------------------------------------------------------
------------------------------------------------------------
------------------------------------------------------------
------------------------------------------------------------
------------------------------------------------------------
------------------------------------------------------------
------------------------------------------------------------
------------------------------------------------------------
------------------------------------------------------------
------------------------------------------------------------
------------------------------------------------------------
------------------------------------------------------------
------------------------------------------------------------
------------------------------------------------------------
------------------------------------------------------------
------------------------------------------------------------
------------------------------------------------------------
------------------------------------------------------------
------------------------------------------------------------
------------------------------------------------------------
------------------------------------------------------------
------------------------------------------------------------
------------------------------------------------------------
------------------------------------------------------------
------------------------------------------------------------
------------------------------------------------------------
------------------------------------------------------------
------------------------------------------------------------
------------------------------------------------------------
------------------------------------------------------------
------------------------------------------------------------
------------------------------------------------------------
------------------------------------------------------------
------------------------------------------------------------
------------------------------------------------------------
------------------------------------------------------------
------------------------------------------------------------
------------------------------------------------------------
------------------------------------------------------------
------------------------------------------------------------
------------------------------------------------------------
------------------------------------------------------------
------------------------------------------------------------
------------------------------------------------------------
------------------------------------------------------------
------------------------------------------------------------
------------------------------------------------------------
------------------------------------------------------------
------------------------------------------------------------
------------------------------------------------------------
------------------------------------------------------------
------------------------------------------------------------
------------------------------------------------------------
------------------------------------------------------------
------------------------------------------------------------
------------------------------------------------------------
------------------------------------------------------------
------------------------------------------------------------
------------------------------------------------------------
------------------------------------------------------------
------------------------------------------------------------
------------------------------------------------------------
------------------------------------------------------------
------------------------------------------------------------
------------------------------------------------------------
------------------------------------------------------------
------------------------------------------------------------
------------------------------------------------------------
------------------------------------------------------------
------------------------------------------------------------
------------------------------------------------------------
------------------------------------------------------------
------------------------------------------------------------
------------------------------------------------------------
------------------------------------------------------------
------------------------------------------------------------
------------------------------------------------------------
------------------------------------------------------------
------------------------------------------------------------
------------------------------------------------------------
------------------------------------------------------------
------------------------------------------------------------
------------------------------------------------------------
------------------------------------------------------------
------------------------------------------------------------
------------------------------------------------------------
------------------------------------------------------------
------------------------------------------------------------
------------------------------------------------------------
------------------------------------------------------------
------------------------------------------------------------
------------------------------------------------------------
------------------------------------------------------------
------------------------------------------------------------
------------------------------------------------------------
------------------------------------------------------------
------------------------------------------------------------
------------------------------------------------------------
------------------------------------------------------------
------------------------------------------------------------
------------------------------------------------------------
------------------------------------------------------------
------------------------------------------------------------
------------------------------------------------------------
------------------------------------------------------------
------------------------------------------------------------
------------------------------------------------------------
------------------------------------------------------------
------------------------------------------------------------
------------------------------------------------------------
------------------------------------------------------------
------------------------------------------------------------
------------------------------------------------------------
------------------------------------------------------------
------------------------------------------------------------
------------------------------------------------------------
------------------------------------------------------------
------------------------------------------------------------
------------------------------------------------------------
------------------------------------------------------------
------------------------------------------------------------
------------------------------------------------------------
------------------------------------------------------------
------------------------------------------------------------
------------------------------------------------------------
------------------------------------------------------------
------------------------------------------------------------
------------------------------------------------------------
------------------------------------------------------------
------------------------------------------------------------
------------------------------------------------------------
------------------------------------------------------------
------------------------------------------------------------
------------------------------------------------------------
------------------------------------------------------------
------------------------------------------------------------
------------------------------------------------------------
------------------------------------------------------------
------------------------------------------------------------
------------------------------------------------------------
------------------------------------------------------------
------------------------------------------------------------
------------------------------------------------------------
------------------------------------------------------------
------------------------------------------------------------
------------------------------------------------------------
------------------------------------------------------------
------------------------------------------------------------
------------------------------------------------------------
------------------------------------------------------------
------------------------------------------------------------
------------------------------------------------------------
------------------------------------------------------------
------------------------------------------------------------
------------------------------------------------------------
------------------------------------------------------------
------------------------------------------------------------
------------------------------------------------------------
------------------------------------------------------------
------------------------------------------------------------
------------------------------------------------------------
------------------------------------------------------------
------------------------------------------------------------
------------------------------------------------------------
------------------------------------------------------------
------------------------------------------------------------
------------------------------------------------------------
------------------------------------------------------------
------------------------------------------------------------
------------------------------------------------------------
------------------------------------------------------------
------------------------------------------------------------
------------------------------------------------------------
------------------------------------------------------------
------------------------------------------------------------
------------------------------------------------------------
------------------------------------------------------------
------------------------------------------------------------
------------------------------------------------------------
------------------------------------------------------------
------------------------------------------------------------
------------------------------------------------------------
------------------------------------------------------------
------------------------------------------------------------
------------------------------------------------------------
------------------------------------------------------------
------------------------------------------------------------
------------------------------------------------------------
------------------------------------------------------------
------------------------------------------------------------
------------------------------------------------------------
------------------------------------------------------------
------------------------------------------------------------
------------------------------------------------------------
------------------------------------------------------------
------------------------------------------------------------
------------------------------------------------------------
------------------------------------------------------------
------------------------------------------------------------
------------------------------------------------------------
------------------------------------------------------------
------------------------------------------------------------
------------------------------------------------------------
------------------------------------------------------------
------------------------------------------------------------
------------------------------------------------------------
------------------------------------------------------------
------------------------------------------------------------
------------------------------------------------------------
------------------------------------------------------------
------------------------------------------------------------
------------------------------------------------------------
------------------------------------------------------------
------------------------------------------------------------
------------------------------------------------------------
------------------------------------------------------------
------------------------------------------------------------
------------------------------------------------------------
------------------------------------------------------------
------------------------------------------------------------
------------------------------------------------------------
------------------------------------------------------------
------------------------------------------------------------
------------------------------------------------------------
------------------------------------------------------------
------------------------------------------------------------
------------------------------------------------------------
------------------------------------------------------------
------------------------------------------------------------
------------------------------------------------------------
------------------------------------------------------------
------------------------------------------------------------
------------------------------------------------------------
------------------------------------------------------------
------------------------------------------------------------
------------------------------------------------------------
------------------------------------------------------------
------------------------------------------------------------
------------------------------------------------------------
------------------------------------------------------------
------------------------------------------------------------
------------------------------------------------------------
------------------------------------------------------------
------------------------------------------------------------
------------------------------------------------------------
------------------------------------------------------------
------------------------------------------------------------
------------------------------------------------------------
------------------------------------------------------------
------------------------------------------------------------
------------------------------------------------------------
------------------------------------------------------------
------------------------------------------------------------
------------------------------------------------------------
------------------------------------------------------------
------------------------------------------------------------
------------------------------------------------------------
------------------------------------------------------------
------------------------------------------------------------
------------------------------------------------------------
------------------------------------------------------------
------------------------------------------------------------
------------------------------------------------------------
------------------------------------------------------------
------------------------------------------------------------
------------------------------------------------------------
------------------------------------------------------------
------------------------------------------------------------
------------------------------------------------------------
------------------------------------------------------------
------------------------------------------------------------
------------------------------------------------------------
------------------------------------------------------------
------------------------------------------------------------
------------------------------------------------------------
------------------------------------------------------------
------------------------------------------------------------
------------------------------------------------------------
------------------------------------------------------------
------------------------------------------------------------
------------------------------------------------------------
------------------------------------------------------------
------------------------------------------------------------
------------------------------------------------------------
------------------------------------------------------------
------------------------------------------------------------
------------------------------------------------------------
------------------------------------------------------------
------------------------------------------------------------
------------------------------------------------------------
------------------------------------------------------------
------------------------------------------------------------
------------------------------------------------------------
------------------------------------------------------------
------------------------------------------------------------
------------------------------------------------------------
------------------------------------------------------------
------------------------------------------------------------
------------------------------------------------------------
------------------------------------------------------------
------------------------------------------------------------
------------------------------------------------------------
------------------------------------------------------------
------------------------------------------------------------
------------------------------------------------------------
------------------------------------------------------------
------------------------------------------------------------
------------------------------------------------------------
------------------------------------------------------------
------------------------------------------------------------
------------------------------------------------------------
------------------------------------------------------------
------------------------------------------------------------
------------------------------------------------------------
------------------------------------------------------------
------------------------------------------------------------
------------------------------------------------------------
------------------------------------------------------------
------------------------------------------------------------
------------------------------------------------------------
------------------------------------------------------------
------------------------------------------------------------
------------------------------------------------------------
------------------------------------------------------------
------------------------------------------------------------
------------------------------------------------------------
------------------------------------------------------------
------------------------------------------------------------
------------------------------------------------------------
------------------------------------------------------------
------------------------------------------------------------
------------------------------------------------------------
------------------------------------------------------------
------------------------------------------------------------
------------------------------------------------------------
------------------------------------------------------------
------------------------------------------------------------
------------------------------------------------------------
------------------------------------------------------------
------------------------------------------------------------
------------------------------------------------------------
------------------------------------------------------------
------------------------------------------------------------
------------------------------------------------------------
------------------------------------------------------------
------------------------------------------------------------
------------------------------------------------------------
------------------------------------------------------------
------------------------------------------------------------
------------------------------------------------------------
------------------------------------------------------------
------------------------------------------------------------
------------------------------------------------------------
------------------------------------------------------------
------------------------------------------------------------
------------------------------------------------------------
------------------------------------------------------------
------------------------------------------------------------
------------------------------------------------------------
------------------------------------------------------------
------------------------------------------------------------
------------------------------------------------------------
------------------------------------------------------------
------------------------------------------------------------
------------------------------------------------------------
------------------------------------------------------------
------------------------------------------------------------
------------------------------------------------------------
------------------------------------------------------------
------------------------------------------------------------
------------------------------------------------------------
------------------------------------------------------------
------------------------------------------------------------
------------------------------------------------------------
------------------------------------------------------------
------------------------------------------------------------
------------------------------------------------------------
------------------------------------------------------------
------------------------------------------------------------
------------------------------------------------------------
------------------------------------------------------------
------------------------------------------------------------
------------------------------------------------------------
------------------------------------------------------------
------------------------------------------------------------
------------------------------------------------------------
------------------------------------------------------------
------------------------------------------------------------
------------------------------------------------------------
------------------------------------------------------------
------------------------------------------------------------
------------------------------------------------------------
------------------------------------------------------------
------------------------------------------------------------
------------------------------------------------------------
------------------------------------------------------------
------------------------------------------------------------
------------------------------------------------------------
------------------------------------------------------------
------------------------------------------------------------
------------------------------------------------------------
------------------------------------------------------------
------------------------------------------------------------
------------------------------------------------------------
------------------------------------------------------------
------------------------------------------------------------
------------------------------------------------------------
------------------------------------------------------------
------------------------------------------------------------
------------------------------------------------------------
------------------------------------------------------------
------------------------------------------------------------
------------------------------------------------------------
------------------------------------------------------------
------------------------------------------------------------
------------------------------------------------------------
------------------------------------------------------------
------------------------------------------------------------
------------------------------------------------------------
------------------------------------------------------------
------------------------------------------------------------
------------------------------------------------------------
------------------------------------------------------------
------------------------------------------------------------
------------------------------------------------------------
------------------------------------------------------------
------------------------------------------------------------
------------------------------------------------------------
------------------------------------------------------------
------------------------------------------------------------
------------------------------------------------------------
------------------------------------------------------------
------------------------------------------------------------
------------------------------------------------------------
------------------------------------------------------------
------------------------------------------------------------
------------------------------------------------------------
------------------------------------------------------------
------------------------------------------------------------
------------------------------------------------------------
------------------------------------------------------------
------------------------------------------------------------
------------------------------------------------------------
------------------------------------------------------------
------------------------------------------------------------
------------------------------------------------------------
------------------------------------------------------------
------------------------------------------------------------
------------------------------------------------------------
------------------------------------------------------------
------------------------------------------------------------
------------------------------------------------------------
------------------------------------------------------------
------------------------------------------------------------
------------------------------------------------------------
------------------------------------------------------------
------------------------------------------------------------
------------------------------------------------------------
------------------------------------------------------------
------------------------------------------------------------
------------------------------------------------------------
------------------------------------------------------------
------------------------------------------------------------
------------------------------------------------------------
------------------------------------------------------------
------------------------------------------------------------
------------------------------------------------------------
------------------------------------------------------------
------------------------------------------------------------
------------------------------------------------------------
------------------------------------------------------------
------------------------------------------------------------
------------------------------------------------------------
------------------------------------------------------------
------------------------------------------------------------
------------------------------------------------------------
------------------------------------------------------------
------------------------------------------------------------
------------------------------------------------------------
------------------------------------------------------------
------------------------------------------------------------
------------------------------------------------------------
------------------------------------------------------------
------------------------------------------------------------
------------------------------------------------------------
------------------------------------------------------------
------------------------------------------------------------
------------------------------------------------------------
------------------------------------------------------------
------------------------------------------------------------
------------------------------------------------------------
------------------------------------------------------------
------------------------------------------------------------
------------------------------------------------------------
------------------------------------------------------------
------------------------------------------------------------
------------------------------------------------------------
------------------------------------------------------------
------------------------------------------------------------
------------------------------------------------------------
------------------------------------------------------------
------------------------------------------------------------
------------------------------------------------------------
------------------------------------------------------------
------------------------------------------------------------
------------------------------------------------------------
------------------------------------------------------------
------------------------------------------------------------
------------------------------------------------------------
------------------------------------------------------------
------------------------------------------------------------
------------------------------------------------------------
------------------------------------------------------------
------------------------------------------------------------
------------------------------------------------------------
------------------------------------------------------------
------------------------------------------------------------
------------------------------------------------------------
------------------------------------------------------------
------------------------------------------------------------
------------------------------------------------------------
------------------------------------------------------------
------------------------------------------------------------
------------------------------------------------------------
------------------------------------------------------------
------------------------------------------------------------
------------------------------------------------------------
------------------------------------------------------------
------------------------------------------------------------
------------------------------------------------------------
------------------------------------------------------------
------------------------------------------------------------
------------------------------------------------------------
------------------------------------------------------------
------------------------------------------------------------
------------------------------------------------------------
------------------------------------------------------------
------------------------------------------------------------
------------------------------------------------------------
------------------------------------------------------------
------------------------------------------------------------
------------------------------------------------------------
------------------------------------------------------------
------------------------------------------------------------
------------------------------------------------------------
------------------------------------------------------------
------------------------------------------------------------
------------------------------------------------------------
------------------------------------------------------------
------------------------------------------------------------
------------------------------------------------------------
------------------------------------------------------------
------------------------------------------------------------
------------------------------------------------------------
------------------------------------------------------------
------------------------------------------------------------
------------------------------------------------------------
------------------------------------------------------------
------------------------------------------------------------
------------------------------------------------------------
------------------------------------------------------------
------------------------------------------------------------
------------------------------------------------------------
------------------------------------------------------------
------------------------------------------------------------
------------------------------------------------------------
------------------------------------------------------------
------------------------------------------------------------
------------------------------------------------------------
------------------------------------------------------------
------------------------------------------------------------
------------------------------------------------------------
------------------------------------------------------------
------------------------------------------------------------
------------------------------------------------------------
------------------------------------------------------------
------------------------------------------------------------
------------------------------------------------------------
------------------------------------------------------------
------------------------------------------------------------
------------------------------------------------------------
------------------------------------------------------------
------------------------------------------------------------
------------------------------------------------------------
------------------------------------------------------------
------------------------------------------------------------
------------------------------------------------------------
------------------------------------------------------------
------------------------------------------------------------
------------------------------------------------------------
------------------------------------------------------------
------------------------------------------------------------
------------------------------------------------------------
------------------------------------------------------------
------------------------------------------------------------
------------------------------------------------------------
------------------------------------------------------------
------------------------------------------------------------
------------------------------------------------------------
------------------------------------------------------------
------------------------------------------------------------
------------------------------------------------------------
------------------------------------------------------------
------------------------------------------------------------
------------------------------------------------------------
------------------------------------------------------------
------------------------------------------------------------
------------------------------------------------------------
------------------------------------------------------------
------------------------------------------------------------
------------------------------------------------------------
------------------------------------------------------------
------------------------------------------------------------
------------------------------------------------------------
------------------------------------------------------------
------------------------------------------------------------
------------------------------------------------------------
------------------------------------------------------------
------------------------------------------------------------
------------------------------------------------------------
------------------------------------------------------------
------------------------------------------------------------
------------------------------------------------------------
------------------------------------------------------------
------------------------------------------------------------
------------------------------------------------------------
------------------------------------------------------------
------------------------------------------------------------
------------------------------------------------------------
------------------------------------------------------------
------------------------------------------------------------
------------------------------------------------------------
------------------------------------------------------------
------------------------------------------------------------
------------------------------------------------------------
------------------------------------------------------------
------------------------------------------------------------
------------------------------------------------------------
------------------------------------------------------------
------------------------------------------------------------
------------------------------------------------------------
------------------------------------------------------------
------------------------------------------------------------
------------------------------------------------------------
------------------------------------------------------------
------------------------------------------------------------
------------------------------------------------------------
------------------------------------------------------------
------------------------------------------------------------
------------------------------------------------------------
------------------------------------------------------------
------------------------------------------------------------
------------------------------------------------------------
------------------------------------------------------------
------------------------------------------------------------
------------ATGCCAGTATATAAGGATGATAATACAGGTAAATGGTATTTTTCCATT
AGATATAAAGATGTATACGGTAATAACAAACGAAAAATGAAGCGTGGGTTTGAACGTAAG
AAAGATGCCAAACTAGCTGAAAGCGAATTTATACAAAATGTTAAATATGGATACTCGGAC
AATCAACCCTTTGAATATATATTTTTTAATCGTTTAAAAAATGAAAATCTTTCTGCACGC
TCAATAGAAAAGCGAACTACAGAATATAATACTCACATAAAAGAAAGGTTCGGAAATATC
CCTATTGGCAAAATCACTACTACGCAATGTACTGCTTTCAGGAATTATTTGTTAAACGAT
GCAGGTCTTTCTGTTGGCTATGCACGATCTGTGTGGGCAGGTTTTAAAGCAGTTATCAAT
TACGCCAAAAAGCATTACAAGCTCTTATACGACCCCACATTATCGGTAACTCCTATTCCC
AGAACAAAACCACAAGCTAAATTTATCACTCGTGAAGAATTTGATGAAAAAGTAGAACAA
ATCACAAACGATACTTCTCGTCAGCTAACTAAACTGTTATTTTATTCTGGTCTTAGAATA
GGCGAAGCTTTAGCTTTGCAGTGGAAAGATTACGATAAAATAAAAGGCGAAATTGACGTA
AATAAGAAAATCAATTTAAGTAATAGAGAAATTGAATATAATCTAAAAAAAGAAAGTTCT
AAAGGGATAATACCTGTACCAAAATTAATTAGAGAGATGCTTAAAAACATGTATAATGAA
TCTTCTAAAAGATATAAATATTTTGACGAAAACTATTTTATATTCGGGGGGTTAGAACCT
ATTAGATACGTTACCTATTCGTATCATTTTAAATCTGTATTCCCGAATCTAAAAATACAC
CATTTAAGACACTCGTACGCAAGCTATTTAATTAATAATGGTGTAGATATGTATTTATTA
ATGGAATTAATGAGGCACTCTAACATTACAGAAACAATTCAAACGTACTCTCATTTATAT
ACTGATAAAAAACATCAAGCTATGAACATATTTGATTAA
>A5IU43=yfkAB (SAUR2054)_(second_fragment_downstream_of_phage)
------------------------------------------------------------
------------------------------------------------------------
------------------------------------------------------------
------------------------------------------------------------
------------------------------------------------------------
------------------------------------------------------------
------------------------------------------------------------
------------------------------------------------------------
------------------------------------------------------------
------------------------------------------------------------
------------------------------------------------------------
------------------------------------------------------------
------------------------------------------------------------
------------------------------------------------------------
------------------------------------------------------------
------------------------------------------------------------
------------------------------------------------------------
------------------------------------------------------------
------------------------------------------------------------
------------------------------------------------------------
------------------------------------------------------------
------------------------------------------------------------
------------------------------------------------------------
------------------------------------------------------------
------------------------------------------------------------
------------------------------------------------------------
------------------------------------------------------------
------------------------------------------------------------
------------------------------------------------------------
------------------------------------------------------------
------------------------------------------------------------
------------------------------------------------------------
------------------------------------------------------------
------------------------------------------------------------
------------------------------------------------------------
------------------------------------------------------------
------------------------------------------------------------
------------------------------------------------------------
------------------------------------------------------------
------------------------------------------------------------
------------------------------------------------------------
------------------------------------------------------------
------------------------------------------------------------
------------------------------------------------------------
------------------------------------------------------------
------------------------------------------------------------
------------------------------------------------------------
------------------------------------------------------------
------------------------------------------------------------
------------------------------------------------------------
------------------------------------------------------------
------------------------------------------------------------
------------------------------------------------------------
------------------------------------------------------------
------------------------------------------------------------
------------------------------------------------------------
------------------------------------------------------------
------------------------------------------------------------
------------------------------------------------------------
------------------------------------------------------------
------------------------------------------------------------
------------------------------------------------------------
------------------------------------------------------------
------------------------------------------------------------
------------------------------------------------------------
------------------------------------------------------------
------------------------------------------------------------
------------------------------------------------------------
------------------------------------------------------------
------------------------------------------------------------
------------------------------------------------------------
------------------------------------------------------------
------------------------------------------------------------
------------------------------------------------------------
------------------------------------------------------------
------------------------------------------------------------
------------------------------------------------------------
------------------------------------------------------------
------------------------------------------------------------
------------------------------------------------------------
------------------------------------------------------------
------------------------------------------------------------
------------------------------------------------------------
------------------------------------------------------------
------------------------------------------------------------
------------------------------------------------------------
------------------------------------------------------------
------------------------------------------------------------
------------------------------------------------------------
------------------------------------------------------------
------------------------------------------------------------
------------------------------------------------------------
------------------------------------------------------------
------------------------------------------------------------
------------------------------------------------------------
------------------------------------------------------------
------------------------------------------------------------
------------------------------------------------------------
------------------------------------------------------------
------------------------------------------------------------
------------------------------------------------------------
------------------------------------------------------------
------------------------------------------------------------
------------------------------------------------------------
------------------------------------------------------------
------------------------------------------------------------
------------------------------------------------------------
------------------------------------------------------------
------------------------------------------------------------
------------------------------------------------------------
------------------------------------------------------------
------------------------------------------------------------
------------------------------------------------------------
------------------------------------------------------------
------------------------------------------------------------
------------------------------------------------------------
------------------------------------------------------------
------------------------------------------------------------
------------------------------------------------------------
------------------------------------------------------------
------------------------------------------------------------
------------------------------------------------------------
------------------------------------------------------------
------------------------------------------------------------
------------------------------------------------------------
------------------------------------------------------------
------------------------------------------------------------
------------------------------------------------------------
------------------------------------------------------------
------------------------------------------------------------
------------------------------------------------------------
------------------------------------------------------------
------------------------------------------------------------
------------------------------------------------------------
------------------------------------------------------------
------------------------------------------------------------
------------------------------------------------------------
------------------------------------------------------------
------------------------------------------------------------
------------------------------------------------------------
------------------------------------------------------------
------------------------------------------------------------
------------------------------------------------------------
------------------------------------------------------------
------------------------------------------------------------
------------------------------------------------------------
------------------------------------------------------------
------------------------------------------------------------
------------------------------------------------------------
------------------------------------------------------------
------------------------------------------------------------
------------------------------------------------------------
------------------------------------------------------------
------------------------------------------------------------
------------------------------------------------------------
------------------------------------------------------------
------------------------------------------------------------
------------------------------------------------------------
------------------------------------------------------------
------------------------------------------------------------
------------------------------------------------------------
------------------------------------------------------------
------------------------------------------------------------
------------------------------------------------------------
------------------------------------------------------------
------------------------------------------------------------
------------------------------------------------------------
------------------------------------------------------------
------------------------------------------------------------
------------------------------------------------------------
------------------------------------------------------------
------------------------------------------------------------
------------------------------------------------------------
------------------------------------------------------------
------------------------------------------------------------
------------------------------------------------------------
------------------------------------------------------------
------------------------------------------------------------
------------------------------------------------------------
------------------------------------------------------------
------------------------------------------------------------
------------------------------------------------------------
------------------------------------------------------------
------------------------------------------------------------
------------------------------------------------------------
------------------------------------------------------------
------------------------------------------------------------
------------------------------------------------------------
------------------------------------------------------------
------------------------------------------------------------
------------------------------------------------------------
------------------------------------------------------------
------------------------------------------------------------
------------------------------------------------------------
------------------------------------------------------------
------------------------------------------------------------
------------------------------------------------------------
------------------------------------------------------------
------------------------------------------------------------
------------------------------------------------------------
------------------------------------------------------------
------------------------------------------------------------
------------------------------------------------------------
------------------------------------------------------------
------------------------------------------------------------
------------------------------------------------------------
------------------------------------------------------------
------------------------------------------------------------
------------------------------------------------------------
------------------------------------------------------------
------------------------------------------------------------
------------------------------------------------------------
------------------------------------------------------------
------------------------------------------------------------
------------------------------------------------------------
------------------------------------------------------------
------------------------------------------------------------
------------------------------------------------------------
------------------------------------------------------------
------------------------------------------------------------
------------------------------------------------------------
------------------------------------------------------------
------------------------------------------------------------
------------------------------------------------------------
------------------------------------------------------------
------------------------------------------------------------
------------------------------------------------------------
------------------------------------------------------------
------------------------------------------------------------
------------------------------------------------------------
------------------------------------------------------------
------------------------------------------------------------
------------------------------------------------------------
------------------------------------------------------------
------------------------------------------------------------
------------------------------------------------------------
------------------------------------------------------------
------------------------------------------------------------
------------------------------------------------------------
------------------------------------------------------------
------------------------------------------------------------
------------------------------------------------------------
------------------------------------------------------------
------------------------------------------------------------
------------------------------------------------------------
------------------------------------------------------------
------------------------------------------------------------
------------------------------------------------------------
------------------------------------------------------------
------------------------------------------------------------
------------------------------------------------------------
------------------------------------------------------------
------------------------------------------------------------
------------------------------------------------------------
------------------------------------------------------------
------------------------------------------------------------
------------------------------------------------------------
------------------------------------------------------------
------------------------------------------------------------
------------------------------------------------------------
------------------------------------------------------------
------------------------------------------------------------
------------------------------------------------------------
------------------------------------------------------------
------------------------------------------------------------
------------------------------------------------------------
------------------------------------------------------------
------------------------------------------------------------
------------------------------------------------------------
------------------------------------------------------------
------------------------------------------------------------
------------------------------------------------------------
------------------------------------------------------------
------------------------------------------------------------
------------------------------------------------------------
------------------------------------------------------------
------------------------------------------------------------
------------------------------------------------------------
------------------------------------------------------------
------------------------------------------------------------
------------------------------------------------------------
------------------------------------------------------------
------------------------------------------------------------
------------------------------------------------------------
------------------------------------------------------------
------------------------------------------------------------
------------------------------------------------------------
------------------------------------------------------------
------------------------------------------------------------
------------------------------------------------------------
------------------------------------------------------------
------------------------------------------------------------
------------------------------------------------------------
------------------------------------------------------------
------------------------------------------------------------
------------------------------------------------------------
------------------------------------------------------------
------------------------------------------------------------
------------------------------------------------------------
------------------------------------------------------------
------------------------------------------------------------
------------------------------------------------------------
------------------------------------------------------------
------------------------------------------------------------
------------------------------------------------------------
------------------------------------------------------------
------------------------------------------------------------
------------------------------------------------------------
------------------------------------------------------------
------------------------------------------------------------
------------------------------------------------------------
------------------------------------------------------------
------------------------------------------------------------
------------------------------------------------------------
------------------------------------------------------------
------------------------------------------------------------
------------------------------------------------------------
------------------------------------------------------------
------------------------------------------------------------
------------------------------------------------------------
------------------------------------------------------------
------------------------------------------------------------
------------------------------------------------------------
------------------------------------------------------------
------------------------------------------------------------
------------------------------------------------------------
------------------------------------------------------------
------------------------------------------------------------
------------------------------------------------------------
------------------------------------------------------------
------------------------------------------------------------
------------------------------------------------------------
------------------------------------------------------------
------------------------------------------------------------
------------------------------------------------------------
------------------------------------------------------------
------------------------------------------------------------
------------------------------------------------------------
------------------------------------------------------------
------------------------------------------------------------
------------------------------------------------------------
------------------------------------------------------------
------------------------------------------------------------
------------------------------------------------------------
------------------------------------------------------------
------------------------------------------------------------
------------------------------------------------------------
------------------------------------------------------------
------------------------------------------------------------
------------------------------------------------------------
------------------------------------------------------------
------------------------------------------------------------
------------------------------------------------------------
------------------------------------------------------------
------------------------------------------------------------
------------------------------------------------------------
------------------------------------------------------------
------------------------------------------------------------
------------------------------------------------------------
------------------------------------------------------------
------------------------------------------------------------
------------------------------------------------------------
------------------------------------------------------------
------------------------------------------------------------
------------------------------------------------------------
------------------------------------------------------------
------------------------------------------------------------
------------------------------------------------------------
------------------------------------------------------------
------------------------------------------------------------
------------------------------------------------------------
------------------------------------------------------------
------------------------------------------------------------
------------------------------------------------------------
------------------------------------------------------------
------------------------------------------------------------
------------------------------------------------------------
------------------------------------------------------------
------------------------------------------------------------
------------------------------------------------------------
------------------------------------------------------------
------------------------------------------------------------
------------------------------------------------------------
------------------------------------------------------------
------------------------------------------------------------
------------------------------------------------------------
------------------------------------------------------------
------------------------------------------------------------
------------------------------------------------------------
------------------------------------------------------------
------------------------------------------------------------
------------------------------------------------------------
------------------------------------------------------------
------------------------------------------------------------
------------------------------------------------------------
------------------------------------------------------------
------------------------------------------------------------
------------------------------------------------------------
------------------------------------------------------------
------------------------------------------------------------
------------------------------------------------------------
------------------------------------------------------------
------------------------------------------------------------
------------------------------------------------------------
------------------------------------------------------------
------------------------------------------------------------
------------------------------------------------------------
------------------------------------------------------------
------------------------------------------------------------
------------------------------------------------------------
------------------------------------------------------------
------------------------------------------------------------
------------------------------------------------------------
------------------------------------------------------------
------------------------------------------------------------
------------------------------------------------------------
------------------------------------------------------------
------------------------------------------------------------
------------------------------------------------------------
------------------------------------------------------------
------------------------------------------------------------
------------------------------------------------------------
------------------------------------------------------------
------------------------------------------------------------
------------------------------------------------------------
------------------------------------------------------------
------------------------------------------------------------
------------------------------------------------------------
------------------------------------------------------------
------------------------------------------------------------
------------------------------------------------------------
------------------------------------------------------------
------------------------------------------------------------
------------------------------------------------------------
------------------------------------------------------------
------------------------------------------------------------
------------------------------------------------------------
------------------------------------------------------------
------------------------------------------------------------
------------------------------------------------------------
------------------------------------------------------------
------------------------------------------------------------
------------------------------------------------------------
------------------------------------------------------------
------------------------------------------------------------
------------------------------------------------------------
------------------------------------------------------------
------------------------------------------------------------
------------------------------------------------------------
------------------------------------------------------------
------------------------------------------------------------
------------------------------------------------------------
------------------------------------------------------------
------------------------------------------------------------
------------------------------------------------------------
------------------------------------------------------------
------------------------------------------------------------
------------------------------------------------------------
------------------------------------------------------------
------------------------------------------------------------
------------------------------------------------------------
------------------------------------------------------------
------------------------------------------------------------
------------------------------------------------------------
------------------------------------------------------------
------------------------------------------------------------
------------------------------------------------------------
------------------------------------------------------------
------------------------------------------------------------
------------------------------------------------------------
------------------------------------------------------------
------------------------------------------------------------
------------------------------------------------------------
------------------------------------------------------------
------------------------------------------------------------
------------------------------------------------------------
------------------------------------------------------------
------------------------------------------------------------
------------------------------------------------------------
------------------------------------------------------------
------------------------------------------------------------
------------------------------------------------------------
------------------------------------------------------------
------------------------------------------------------------
------------------------------------------------------------
------------------------------------------------------------
------------------------------------------------------------
------------------------------------------------------------
------------------------------------------------------------
------------------------------------------------------------
------------------------------------------------------------
------------------------------------------------------------
------------------------------------------------------------
------------------------------------------------------------
------------------------------------------------------------
------------------------------------------------------------
------------------------------------------------------------
------------------------------------------------------------
------------------------------------------------------------
------------------------------------------------------------
------------------------------------------------------------
------------------------------------------------------------
------------------------------------------------------------
------------------------------------------------------------
------------------------------------------------------------
------------------------------------------------------------
------------------------------------------------------------
------------------------------------------------------------
------------------------------------------------------------
------------------------------------------------------------
------------------------------------------------------------
------------------------------------------------------------
------------------------------------------------------------
------------------------------------------------------------
------------------------------------------------------------
------------------------------------------------------------
------------------------------------------------------------
------------------------------------------------------------
------------------------------------------------------------
------------------------------------------------------------
------------------------------------------------------------
------------------------------------------------------------
------------------------------------------------------------
------------------------------------------------------------
------------------------------------------------------------
------------------------------------------------------------
------------------------------------------------------------
------------------------------------------------------------
------------------------------------------------------------
------------------------------------------------------------
------------------------------------------------------------
------------------------------------------------------------
------------------------------------------------------------
------------------------------------------------------------
------------------------------------------------------------
------------------------------------------------------------
------------------------------------------------------------
------------------------------------------------------------
------------------------------------------------------------
------------------------------------------------------------
------------------------------------------------------------
------------------------------------------------------------
------------------------------------------------------------
------------------------------------------------------------
------------------------------------------------------------
------------------------------------------------------------
------------------------------------------------------------
------------------------------------------------------------
------------------------------------------------------------
------------------------------------------------------------
------------------------------------------------------------
------------------------------------------------------------
------------------------------------------------------------
------------------------------------------------------------
------------------------------------------------------------
------------------------------------------------------------
------------------------------------------------------------
------------------------------------------------------------
------------------------------------------------------------
------------------------------------------------------------
------------------------------------------------------------
------------------------------------------------------------
------------------------------------------------------------
------------------------------------------------------------
------------------------------------------------------------
------------------------------------------------------------
------------------------------------------------------------
------------------------------------------------------------
------------------------------------------------------------
------------------------------------------------------------
------------------------------------------------------------
------------------------------------------------------------
------------------------------------------------------------
------------------------------------------------------------
------------------------------------------------------------
------------------------------------------------------------
------------------------------------------------------------
------------------------------------------------------------
------------------------------------------------------------
------------------------------------------------------------
------------------------------------------------------------
------------------------------------------------------------
------------------------------------------------------------
------------------------------------------------------------
------------------------------------------------------------
------------------------------------------------------------
------------------------------------------------------------
------------------------------------------------------------
------------------------------------------------------------
------------------------------------------------------------
------------------------------------------------------------
------------------------------------------------------------
------------------------------------------------------------
------------------------------------------------------------
------------------------------------------------------------
------------------------------------------------------------
------------------------------------------------------------
------------------------------------------------------------
------------------------------------------------------------
------------------------------------------------------------
------------------------------------------------------------
------------------------------------------------------------
------------------------------------------------------------
------------------------------------------------------------
------------------------------------------------------------
------------------------------------------------------------
------------------------------------------------------------
------------------------------------------------------------
------------------------------------------------------------
------------------------------------------------------------
------------------------------------------------------------
------------------------------------------------------------
------------------------------------------------------------
------------------------------------------------------------
------------------------------------------------------------
------------------------------------------------------------
------------------------------------------------------------
------------------------------------------------------------
------------------------------------------------------------
------------------------------------------------------------
------------------------------------------------------------
------------------------------------------------------------
------------------------------------------------------------
------------------------------------------------------------
------------------------------------------------------------
------------------------------------------------------------
------------------------------------------------------------
------------------------------------------------------------
------------------------------------------------------------
------------------------------------------------------------
------------------------------------------------------------
------------------------------------------------------------
------------------------------------------------------------
------------------------------------------------------------
------------------------------------------------------------
------------------------------------------------------------
------------------------------------------------------------
------------------------------------------------------------
------------------------------------------------------------
------------------------------------------------------------
------------------------------------------------------------
------------------------------------------------------------
------------------------------------------------------------
------------------------------------------------------------
------------------------------------------------------------
------------------------------------------------------------
------------------------------------------------------------
------------------------------------------------------------
------------------------------------------------------------
------------------------------------------------------------
------------------------------------------------------------
------------------------------------------------------------
------------------------------------------------------------
------------------------------------------------------------
------------------------------------------------------------
------------------------------------------------------------
------------------------------------------------------------
------------------------------------------------------------
------------------------------------------------------------
------------------------------------------------------------
------------------------------------------------------------
------------------------------------------------------------
------------------------------------------------------------
------------------------------------------------------------
------------------------------------------------------------
------------------------------------------------------------
------------------------------------------------------------
------------------------------------------------------------
------------------------------------------------------------
------------------------------------------------------------
------------------------------------------------------------
------------------------------------------------------------
------------------------------------------------------------
------------------------------------------------------------
------------------------------------------------------------
------------------------------------------------------------
------------------------------------------------------------
------------------------------------------------------------
------------------------------------------------------------
------------------------------------------------------------
------------------------------------------------------------
------------------------------------------------------------
------------------------------------------------------------
------------------------------------------------------------
------------------------------------------------------------
------------------------------------------------------------
------------------------------------------------------------
------------------------------------------------------------
------------------------------------------------------------
------------------------------------------------------------
------------------------------------------------------------
------------------------------------------------------------
------------------------------------------------------------
------------------------------------------------------------
------------------------------------------------------------
------------------------------------------------------------
------------------------------------------------------------
------------------------------------------------------------
------------------------------------------------------------
------------------------------------------------------------
------------------------------------------------------------
------------------------------------------------------------
------------------------------------------------------------
------------------------------------------------------------
------------------------------------------------------------
------------------------------------------------------------
------------------------------------------------------------
------------------------------------------------------------
------------------------------------------------------------
------------------------------------------------------------
------------------------------------------------------------
------------------------------------------------------------
------------------------------------------------------------
------------------------------------------------------------
------------------------------------------------------------
------------------------------------------------------------
------------------------------------------------------------
------------------------------------------------------------
------------------------------------------------------------
------------------------------------------------------------
------------------------------------------------------------
------------------------------------------------------------
------------------------------------------------------------
------------------------------------------------------------
------------------------------------------------------------
------------------------------------------------------------
------------------------------------------------------------
------------------------------------------------------------
------------------------------------------------------------
------------------------------------------------------------
------------------------------------------------------------
------------------------------------------------------------
------------------------------------------------------------
------------------------------------------------------------
------------------------------------------------------------
------------------------------------------------------------
------------------------------------------------------------
-------------------------------------------------ATTCATAATGA
CCCATGGGAAGCATATAACGATGTTAAAGAACATGGCCAATTAACTTTAAGTAACATCGA
ATTTACAACTACAAATCTTTGTAATATGCGTTGTAGCCACTGTGCAGTTGGTTATACTTT
ACAAACTGTCGACCCCGAGCCTTTAGATATGGACTTAATTTATCGTAGACTTGATGAAAT
TCCAAATCTGCGAACGATGTCTATTACAGGTGGCGAACCAATGTTTTCTAAAAAGTCTAT
TAGAAATGTTGTTAAACCTCTATTAAAGTATGCACATCATCGAGGTATATATACACAAAT
GAATTCAAACCTAACATTGCCTCAAGATCGTTATTTAGATATTGCTGAATATATCGATGT
TATGCATATCTCACACAACTGGGGAACAACTGATGAATTCGCAAATGTTGGCTTTGGCGC
AATGAAGAAGCAACCACCGTTAAAAGCTAAGTTAAAATTATATGAACAAATGATTTCGAA
TGCACGTACATTATCAGAACAAGGAATGTTTGTATCTGCGGAAACAATGCTCAATCAAAG
TACGCTACCACATTTACGAAAAATACATCAAGAAGTCGTTCATGATATGAAATGTAGCAG
ACACGAGATTCACCCTATGTATCCAGCTGACTTTGCAAGTCAATTAAATGTGTTAACTCT
AGCGGAAATGAAAAAGACAATTCATGATATATTGGATTTCAGAGATGAAGATATTTGGAT
GTTATTTGGTACTTTGCCTGTGTTTCCATGCTTAAAGGATGATGAAGATCAAAAGTTACT
ATCACGTTTAAGAAATGCTAAAAATGTAACGACTAGAAATGACCCGGATGGCCGTAGTCG
TTTAAATGTCAATGTATTTACAGGTAATGTAATCGTAACTGATTTCGGAGATGAAACAGG
TACAATTTCGAATATACAAAAAGATAAATTAACAGATGTATTTGATAAATGGTTATCCTC
TGATCTTGCTAAATCATTAAATTGTCATTGTTCCGAGTTTAGTTGTTTAGGACCAAATGT
TCTTGTTAAAAATATGTACTATCCGAATATGGATTTTAAAGATAATGAGCGTCATATGCA
CAAACAACCACAAATTATACAATTTTAA
>   

>>ST8-MRSA-IVa+ACME (PVL+)_CP051907_ER11450-3
ATGAATAGCGTCAAATTGAAGCAACCTGTTAGCATTTACAATGATCCATGGGAAGTGAAA
TTTATATACATTTAAATTTCATGAGACAATAAACGTTGATTTAATGCGTTTTTTGCCTTT
TTTATTTTCCTTATTTTTTCTGTTTTACAACAAAATGGTATCAAAAATGGTATCATTTGT
AGTTATTTTAGCTTCACATATTAAAACAACCACACTCCTAAATTAATAGGTGGTGTGGTT
TGATCATTTATAATATAACATAAAAAACAACCACCCAGTAACTAGTATGGATGGTTAAGG
TGTGCCTGCAGCACATAATAAAACCGATAATATGTTTTATTATGTCGCAAATATTTCAGC
GACTTGTTATGTACCACCACATAAACTTACTCCCATTCAGGAACACAGAGCTTTGTCGCT
CGTCAGCAACGTCATATGAATTCTCAGTTCATGTTGTGGTGACACTTTAAACGGTCTGTG
CCAGTAGCGACCGAGTCATTTCAAGAATGACCATTTCACATTTATATTATAACACTTGTC
GTGCGTAACTGTATAGTTTTTCAGTTGTATTTAAAGTTAAGTTATCTACTTCGCGCTTTC
CTTGCCTTAATTGTGAAATTACATATTGCGCTACGCCAGTTTGTTTGTGAATTTGGTAAC
CTGTTATATCACTTTTGATCAATTCAATTATTTTTAATTTATAATCACTCATATTATCTA
CGTCCATTCTTTTTATCTAAACAATAAAAATGTGTTTTTCTCCCGATAAATAATAACAAT
GGTAGGCTTAATAAAAACAATATTAAATACATTTGTTCTGTCATAATTGAAAACCTCCAA
ATAATATTATATTATATAAGTGTAAGGAGGAGCCATCAGGCTCCAAGCATAATGTTAATC
TTTGTTGTTTGGCTTTCGGTCTAGGTAGCCGAGATGCCATTCTCTAAGTTGTTTTAACAC
TTCTGGAATTATCAGTACTGCCAATACTTGATGTTCTAGAAGTGTTTTTATTATGTCTAG
CATGAGGCTTTTCACCTCCTTACACATAATTTGTAAGTCATCAACTAACCTACAAATATA
ATTATACTAAACAATTGTTTATTAAGCAAGTGTTTTTTTAAATTTGCATAAAAAATAGGC
AAGTACCGTAGTACCTGCCTGTTATCTACATTTAAATCTTGAGAGAAATGTTAAAAAGTT
CTAGTAAAATAATAGCACATTTTATCTTTAAATGTAAATAGAAAGCAGGTATGTAACGCA
CCTGCTCAAATAGACATGACTATGTCATTCTAACTGATTTCTCCCCATAAGTCACCCAAT
ATCTGATTAGGTGGGGCAGAACCATTCCATGTTCTAATAGGCAAGTAATAACGTTGCCCC
TCCCATGTATATCCTACCCAAACATGACCATCTTGTAACATCACTTCTGTATAATCACAA
TATCCACCAGGTTGGAACTGATAACCCACTGGACAAGATAAGAATGGCCCCACTTTTCTT
ACTGTGATTGGTTGATTGCCGTTTGTGAATCTAGCACTTTCTTCCATGTAGTAAGTACCA
TATTTATTACGTTTCCATGCACTTGCAACTGGTTTAACTGTATTACTTGAAGCGCTTGAC
TCATTAGAGACAGTGGCAACCGGTATTTTACCATCCATGTACGCCCTAATCTGCTTGATA
AAGTAGTCTTTAAGTTGCAACCGCTTGTCTTCTGGCAATAGACCGCGAGTTACTGGATCA
AAACCAGTGTGCAATACTGAGCTTCTGTGTGGGCATGATGTTGAAGTGAATTCGTTGTGT
AATCGGATTGTGTTACGGTTTGCTGGTAATCCCCATTTTTTCAACAATCTAGCACATTCT
TGGAAAGTCGCCTGTTCATTTTTTAAAAACGTCGCATTATCTGCTCCCATTGATTGACAC
ACTTCAATACCGTAACCATATTTATTACCTATTTGATTCGCTGTATGCCAACCTACTTGA
GATTCATCTAAGGCTTGCCAAACTGTGTTACCTGATACGTAACTATGCGCAATACCTGCC
TCTAGTCTCGATAATGGCGCGTTAACTAATCCATTACGATATGCTTCTGCTGTTGCTCCT
TTGCTTCCTGCGTCGTTGTGAATAACTATAAACTTAGGGTTACTACCACGCTTAGGTAGG
TCATAACCTTTAACCACATCTTTGATGATTTTAAGTTCTACCGCTTTAGGTTGTGGCTTA
GCCGTTTCCTTTTTAGATGCTTGCGTAGGAGATTGTACTGATCGTGGAGCTGTTTCGCTT
TTGAAGTTAGGACGGATAAACCACATAGGGAAGTCGTAAGCGTGTTGGCGTCTTGTAACT
TTTTCCCAACCAGAGCCAGGTTGTTGTACACCGTCTGTCCAGCCACCGCCGAGCCAATTC
TGCTCATATACAATGATATAATCTAAAGTTGCTTCAATTACCCATGCAACATGACCGTAT
CCTGCACCATAATTACTACCGAATACAACCATGTCGCCAGGTTGCGCTAAGAAGTCTGGT
GTATTTTGGTATACAGTAGCTAGTCCGTTAAAATCATTAGCACTTGGGATGTCTTTGGCA
CCTACACCTTTTAAGTTGTAGCCAAATAAGACTTGCCAACCTGCATTGGCATAGTCAAAG
CATTGAAATCCATACCATCCGTCCGCATTATATTGTTTTCCCTCAGATGTTTTCAACCAC
TCTATAAACTCTTTTTTAGTTAGTTTTGCTTGCATTGTCGCCACCTCCATGATGATACTC
ATTCACATCAAAGCCAACATCGTTAGAGGCGTCTGTGAAAGGTTGTGATGTATCATATTC
TTTTGGTGCTTTCGTGCTTAATTCCGGCGTTAAACTGCTGTCTTGTGATGATTTCCACGT
AACTTGTTGTTCTTCTTTATCGCTATCTCTAGGCGCTTGATATGTCTGTGCTATAGATGA
ATCTGAGACGCCTTTTGACGTTGGGTCAGTAATAACGCCAATACCTGTAAGTAACGTGAG
GATAGCGCCTATAATTGCGCTAGCTTGATTTAATTGAGTAGATAAATCTAATCCGAATAA
ATCCGTGACTTGCTTGATAAATAGCAACAATGCTCCAACTAAACTAGTTAGTACTGCTTT
GTTTTTGAATCTCAATTTCCAGTTAATATCCATTTGTTTGCTCCTTTTATCCAAAATAAA
AAAACGACTAAAAATTAGTCGTTTAAAATTATTCAATGGTCAATGTCGGAGATCCTGAAT
AAACATCACTTATAGTGACATACAACGTCCCCGAAGGATTACTAAAGTTGATATTTTTAC
TTGCAACTCCGCTATTGACTCCTGATATTCCTAATTCACTTGAACCTAAATTAGTTTGCG
AAATCCTCATTATACCGCTACGTACATTTTCTATTGTCACCTGATAACTTTTATTAGGTT
CAACTCCATTTATTGTCCATTTTGCTGTTGATTCTTCTATGCTATCCGGATATTTATTTT
TAGGTAAGGGTTTTATTACAAAATATGAAGGCTTTTTCCATACTTGGATATTTCCAGCAT
ATACTTTTGTATATTCTTCGCCTTCGTAAATAAGTTTCTTTACATTTTTAAAATTACCTT
CCATAAAAATCACCCCTTAATTAAGTAAAGTGTATTAGGGTCTTTTTGATATATATAGTT
ATATTCATTTTCTGTTCCTGTCCAAATTTTAACCGTCGGTTGAGATGCGCTTTTTAGTTG
ATATAAATTATCCGCTTGTTGTTTAGTAAAAGCTTGAGATGACAAAACATACCGCTCGTC
ATGATTATGATTTTTTGGAGCGTATAAATCATTTAGTGTTTGTTTGAATTCCTCAAAATC
TTCTGCACTAACTTTTGAGCCAATCTGTTGCAATACACTTTCTGAAATAGAGTTGTTTTG
TATTGCTTCTGCTAATTCTCTTAATGTGTTCATAGATTCAGGCGCGCTATCAACTAGTTC
AGCAATTTTTGAATCCGTATACGTTTTAGAGTCGTTGAGAGTTGTATCTTGGATTTTTTT
AACTTCTTGCAATTTATCTTCTAACCCTTCAACATTTGCGATATTGATTTTATCCAATAA
CTCAGGTTCTGCTTTGATATCTGTATCTTTACCGTCAATTTGCCACATTTTAGTGTCAGG
ATTGATTGATACTACAGTACCGTTTTTACCGGGTGCGCCTTGTTCTCCTTTTTTACCTGC
TTCACCTTTTGCACCAGGTTGTCCCGGTTCGCCTTTATCACCTTTCGCACCTTTAAATCT
ACTTTCATTCTTTTCGATGTAAGAAATGACATCTTTATCTATTTTCTCTTTAAAGTCTTT
GTTCAATAAATCTGTCGCGTTATCTTTTAAGATTCTCGTAATAGCATCATCTACCAATTT
AACATCGATTTCTTTTGCTACAGCAGATTCAATACCACTATCAACGATATTGAAAGAAAA
GTTCGCGACATGTATTTTTTCTTCTTCTTTCTCTAAAAACAGCTTACAGCGAACATAACC
AGCGTGTTTGATAACCTTTTTAGGTATCTTGTAGGTAATGAATCCTTTTACAACATCATC
GATAATAAGGGGCTCATTTTTGAATATAGAGCCATCTTCCATAAACAAATGTAATCTAGG
TGTTAAGCCGTGTGCTTTTAGATCGATACGACCTTGTTTGTCATTGATACCTATTCTTAT
AGATGCTGTATTTTCATCTTCAGTGTAAAATCGACAGCCAATGTCACCTAAGTCAACACC
ATCATTTTTTATTCTCGTTTCAACATCTTTTATTTTGTACATTTATACACCTCTTTATTT
ATATTTATCTCTTATAAAGTAGATACCTTTTAAGCCGATTTTTTTATATAGCTTAGCGAT
TGTACTTGCTTGATGTTGGCACCACTCTATAGCAGTAGCATATTGATGTGTAGCTGGATT
TTTAGGATTCCATCTAATTCGGTACAATGTGTTTTGCCCTTTGTTGATGTAATCCTTTCT
TACGAAGCTAGCACCGCCCATGATTGCTTTTGCTGGAGATGTCCAACCTTTATTCCTAGC
AAACGTCATTGCGTAGTTAGGATTGTTGTCGTAAGCGCCAATGCCGAAGTAGTTGTATAC
TCCATCTTTTCCGTTAGCGAAGTTACTTGTTCCATATCCACTTTCTAAGAAAGCATGCGC
GATTAAATAAATTTCATTAATGTTGTGCTTTTTACAAGCTTCTGCGAACGCTTTACCTTG
ATTATTCAATGTCCCCTTACCTTTAAGTATCTTATTAAGCGAACTAACTGAAACGCCTTG
ATACTTGCCTAAATTAAGCATTTGGTAGCACTGCGTGTTACTTTCCCATATTCGTTTAAC
ATTCATTGCCGAGCCCGTTTGAGCTCGTGTAGCGTTAGCCCAGCCCCAAGCATTAGATTT
TTTCGGGTTACCTCTTGCCATTTGTTTATCCAGTGCTTGTTTGAATGTATAAGGGCTCGT
TTCAGTTATAATCTGCGGTTGTTTAGATGCCGAGCCATTGTTAGCTGTTGGTGATGAGTC
TCTTACATTCGCTATATCAGCGTTTTTATTATCTACCATAACTTTTATTCTAGATTTTGT
TACTGTTGGTTTAGTTATAGAATTTAATAATTTTTCTCTGTTTTTAAATATATTAAGTAA
TGCCTTTTCTAATGCTTCGTATTTATCTTTAGGGGCAACACCGTTGTCAATCATATTCCA
ATTAACATGTTCCAACATAGAACGCCAAATGCTGTCGTCTACTTTTAAATTTTCAATACT
TAGAGGTATCTCATATTTGGCCATCATATCTACAGCTACAACCATTGCGTGAATCTCATT
AAAAATAAATTCATTTTTACTCGCACTATAATCTTCACATACGTCTATAACTATATAATC
AGGTTCATTAGGAACTTCAAATACAGCTCTTCTAGGTGCCCAAATATTATGTCTATCAAC
ATAAAAGTGGGGATATTCCACATCTTGTTTGTATTTCTTCCTACTGTTATATAAATTTTC
TACTGAACTCATTGTTTGAGCATTTCTAATCATTATCCCTTTAGGTTTTTCGAGTCGTCG
ATTACCCTCTACTATAAAGTGATAAATATATTCCGGATAATTAACTTCTTGGCTAGAAAT
TGTGTACTTTATAGTTGTTACATCTTTCCAAATTGGAACTTTTTTATTATTTTTTTCGTT
ATCATCACTATCATCTTCGGGTTTAGGTGCCGGCGTAGATTTCTCCGGATGATATGGTGG
TCTAACAAAATATTTAACCCCTCCACCTGGTCCATCATGATAAGAGTGCTTAATTTTATA
TGGCGGACTTCCTGTTGCGTTATTTGTATACCAGTTTTGATCTACGCCATACCAATAGTC
TTTTGTGCATGGTCCCACTACAATGTTTACATGTCCTGCCCAACCACCAGTCCAAACACC
CCAGTCGCCTGGTTGTGGTACAAAATCTTTTGTATTTCTAATTATCTTGAAATCTCTACC
TCTATAATTGGATTTTTGAGCCATAGCATCAGCATTTCCCCATGTTCTAAACCCCCAATA
TTTATCGAGTAAATAATTAGGTAAATCCCAGCATTGTGCTCCCATTCCAGAACCAGGTAC
ATCAATAGCTATTTTGTTTTTAGCGATATATAACGCCCATTCAACCACTTCACTAGCTGT
AGGCTTTCTAGTCTTTGGATTAGGTAATCCCATGTATGCACCTCATTTCAATCAAAATAA
AAAGCCAGTGCCGAAGCACTGACTCTTAACTGTTATTTACATTTACCAAACCAGAAGCAC
GCCCAGAAGCTATATCCTAAAATCCCTTTAAGCATGGTAATCACCTCCTTTAAATACCAA
AAATAGTTCTTAGTAAAGCTATGACGATCGTACTGAAGATAGTCCCTACCAAACCGAGAA
TCCACATTTTTATGTCTCTAATATTCTTGGCATTCTTTTCTTTATTCTTTTCATCTTCTA
CCTTGTCGCGCTTTAATTCTTCAAAATTTCTATCTAATTTGTCATAAATCTTTTCTTGCG
CTCTAAGACTATCTTCTATTCTGTCGAATTTTTCAAACATAGTCTTATCATTTTCTTCTA
ATCGCGTTAAACGCCAATCTTGTTCATGTCGTTTGGTAAAACCAAACATTACGCCACCTA
CTTTTTGTTAAATTAAAAAGCCACAAGCATTACACCTGTGACTTTTCATCTTTTGTTTCT
GGATATTTTTCTCCAGTGATCAATGCATATTCTTCTTTGTCAATTACACCCATGTCTACG
TACCACTTAATTTGCTCATTTTTATAGCAACCCCACACATAAAAAGTTTTAATGTCTTTA
AAAGTTGGATAAATCATCTTCATCATTTAAACGTCCCCCTCAGTATTTGTTTTGTTAGTT
TTCAGTTCGGTCAACTGTTGTGTTAACATAGCGTTTTGTTGCGTCAATTGCATTGTCAAC
ATGTTCACTTGCGTCATCTGCATTTGCATACTTGCAACCATTCCGCGAAGTTCTTCATCA
CTCAAATCTGATTCACTTTGTTGTTTTGATGCATTCGGTACGTCTTCTTTTTCGAAATTG
CTATTGTATTTAATTTCGCCGTTAGTGAAAACAAACTTTCTAGGTTCGAACTCTTCTTTA
AATTTAATAGGCACATTGTTATCATCTACATCTAAACTATTGCGTAATCCGCCAGTATTA
ACGTATCCGATAACTTCGTTTTTATCGTTTACTGTGATTTTCATTATTTCCACCCCACAA
TTTTATTTATCGTAACTCTGTTTGCATTAGCACCAGAACCTGTTTTACTGCCTAAATCAA
GGTACACATCGTTATCGATTTTTAACGTCGTACCACTTTCTTTAGTTATTAAGCATTCAT
AACTACCACCACCGTTACCGTCTGAGTCAACTACATTTGTTTTACTTAATTGAATCGCAT
TTGGTATAGAGGTTAAACTGAATGCTTCAATAACACCACCTGGATAAGTACCGCTTATGA
ATAGAATTGCATAATTTGTATAAGCTTCGGTTAAATTAATCCTTGTTCCTACACCGTTTG
CAGCACCGTCGAATAACACGGCTGTTTTATGTTCGTTAGGTGCAGCCCATTGTGAATCTA
ATCGACCATTGGTGATTGATCGTGTATAAACTTTTTTAGAGTTTGAAGGTGTGAAGTTGA
ATAACTTATTTGCATCATCTTTAACAAATACTGATAAGTAGCCTTCGTAACTTTCAACAA
TACCTGGTAAATCAGGTACACTTGTTACGTAATAATTCCCAGCGCCCAATGCTTCTAAAT
TACCTTTGGCGTTATATAAGTTCTTTTGGATTGATTGACCGTTATGTTCTGTTAATTTAT
GTTGTTGCCAACTTGTACTTTGAAACTTACCATCTACATACTGTTTAGCTTGATTTAAAG
CGTTGTTAGATATTTCTTCAACAAATTGCTTAGTTAAGTTTCCATCATTCTTTTTATAAA
ACGGGTACCACGTGCCGTAGATTTTGTATTTTGTGTACTCATCGTTTGAATCATCTGGGT
ACCATGTTGCACGAGCAGTATTATTATCAACAACATAAACAACTAACACACCAGATTTGC
TTGATGTATAAGTTGATTCATCGAACGAAGAACCGTCATCAACACCATCTTGTCCAGGCT
TCTCTAACGTGCCTATATCCGTCTTTTCTGGCGCATCTGTTGCGTTAGTAATATGAATAA
TCCTAGATGTGTTAACTGTGCTTAAAACGCTATCTATGGACTGCTCAGACGATTCAATCG
CTTTGCCATAATCATCAGTAATCTTAGACTTTTGCCAATTGACTGTCGAGTTGCCTTTGA
CAAGGTCAGCACCATTGATTTGTTGCTCAACTTCATTGACACGCGCAAATATCGTTTGCT
CCTTTTCAACTATTTTATTGAATTCAGCTGTAACAGCTTGTGTTGCACTAGTTTGAGTCG
CAGTAATAGCTTGTATAGCTTCGTTTTGCTTGATTTCGATTTGTTGAATGCCTTTTGTCG
CACTATCATTCACTTTTGCTATTAACGTTTGTGTATCAGCCATATTTTGCTTTAATTGGT
TAAAGTCTTTACCGACAGCTTCGATAGTATCTTGAATAGATTTGATATAAACAAGCTTTG
TTATGCCATCAAACCCACTGACTAAATCATTTTCAATATTGAAACTAAATTGACGTTCAA
CAACTACGTTGTTACTCCCGTGTTGCGTGAAGAATGCCTGAGCATGTACCTTACCTGAAT
GTTTTAAAAATTCATTTGGAATCACATATTGCAAGCGCCCATTAATTGCGTCTACTACCG
TTAATTCGTCTGAAATATAAGCGCCTCTATCTACGTTATAATCATCGGTTTTTAACACGA
TGGAAGTTTTAACATGTTCAGAACTTATAGATAACGGTCTGTTATTCTTAGTTACTGCAA
AATTTAAAACACCAGTTCCTCTATCTGATTCATAGAAACTGATGTTTGTGTCAATAACTG
GATTATATTGTGATGTTGTTTTTAACTCGATTAAGTTATCATCTTTTGAAAAATTATCTA
CTACCATTATTCAACCTCCTTACCTTCTATTATGCTCCAACCACTATTACCACCAGTACC
AAAGTTTCTAACGAAAAACTGGTGAGCAGAAGCAAAGTTATTACGTCTTAGCACTTGTGT
TGTGTTACCCGGTGTATTTGATTTTACTTCTAACACCCAGCCTGCAATACCTTTGTAATC
TTTAGGGAAGTCAGAAAAACGTTTTGATTCTTCAGTGGTGATATAGAAGTCTAAACCAAC
AATTTTTAAATCAGACAATTTCGTGATGCTCTTAGGGATATGTTCCCAATAACCAGCACT
TTGTGGGTTAAAATTCCATGAACCGTTGTTTTTCTTGTTAAAGATGTCGATAACACGTTC
AAATTTGAGCATATTTCTACCTGTGCTGTTTCTAGTTAGTACTTGTCTTAACGCACCATT
ATAATGACCAGGCAGTACATCAAAGAACCAACCTGCATCTCTAAACGCTTTCGGTAACGG
GAAATCTAACGCATTTTGTGTGTCTTGCGTATAGATATAGTAATGACCAACTTCCGTAAT
ATCACTTAGATATGCTGGGTTCTGTATCGGTAACGGTTTAACACGTCCGCCTGAATCAGT
CATTGATACTTGAGGTGCAATGTTTTTTAAGAATTGGTTTACACCTCTTTGACCGATAGA
ATAAATTGAGTGATGTCTGTTGTTACCTGGTCCAATAGTTACCCCAATTAAAAGTGCTTT
ACGTCCTGTTTCTAGATCGTAATACATATCTAGACCCTCAGCCTCTTGGAAATCTCCTTT
AAAGTTGTTATTCACACCGCCTATATCGATACGACGTTTAAATAATAACTCTTTTGTTTT
GACATCGAAGCCTTGTAAGTAATTAGGGTTGGCTGTATTCGAATCACCTGTATACCAATA
TAAGATACCTGCATCATAAGTGATACCTTGCATAGGTTGTGTATCTGAAGTGTATTCCAT
AGGTATATCCATTTGATACAATACTTTGTCTATACCTTTATCAATATCGTCAGCACTTCT
TACTTCAATGAAATTCAATGAATTCTTAGCTTGTCTTTCAGAAGCTTTATATTCACGTCT
GAAAATCATTAAATTTTCTATAGGATTATAAATCGCTGACGTATATCTGTCGTTAAATAT
ATTCGGCATGACGTCTTGCATTTCATTACCATAAGTTATTTCTCCAGTTCTATATTGGAA
ACGTACAAACTTGTTGTTTTTGTTACTGTCCAATACAGCTGAATAAATCCATAATTCTCC
ATCAATGTATCTATACGCATTGTGTGTACCGTGACCGCCGTTTTTAACAAGCAATCTATC
AATAAATTGTCCATTAGGCTTCAATCTAGATAACATGTAATGATTGCCCGGACGCGCTTG
TGTCATATAAATAATTTTCGTTCTAGGGTCTATCCAAAATGATTGCATTACTGCGTTAGT
ATATGGCGATAAATCTGTGATGAATTCCGGTTCTTGCTCTTTTGGTTCAAATCGGTATTC
TGTCGCTTGATATTCTTTATAGTGTTCATCTACAGCTTTCTCAACCTTTTTAGTGAAAGT
ATCTAGTGTTGAATAATCATGATACAAACGATCTTGCAATGTCTTATGATCATAACCAGT
ATTATCAACACGCGCGTCTTTTACTTCGTTGATACCGTCGCCGTTATGACCTAGTACCAT
ATTGCTGAAACGGCCGTTTAGATACGTTAAAAAATCAGAGACGCTACTTGTGACATTTAA
ATGCTCATACTTTATTTGCTCTCCATTATGTGCAAATACCTCTTTATTTCTATGGTATTC
AAGAGAGAAATTAAAATCCGTCAGCATGTCTGAAATAAGTTTAAAGTTATACTCATTTTC
ATCTACATATCTGTAGTCAAAGACTCTACTTAAGTCTGTAATTAATTTGTTATCCATGTC
TTCCTCCTTTTCTATCCGTAAAACTGGTAATAATTTTTAATAAGTTCGTACATAATAACT
TCATGACCCCTCTCGTTCGGATGCAATCCGTCTGGCATACTTGATTTTCTGAACGCTGGA
TTATATGGCTTAAAATAATCTGTATGATAGGCATCATATACTGGTACATCCAATTCACTA
CAAGCCAATATCTGAGCATTGACATAATCCTCTAAAGTTAACCCTAGTTTGTTTTTGTCC
GTATCTTTACGGCGTATCGTTGTACCACTCATAGGGCATTGCCTAGTAGCTGTCATTACA
AGTATTTTTGAAGCTGGATTATTTTTCCTGATAACTTCAATTGCAGAACAAAAGGCGCCG
TAAAACGTTTTAGTGTCGGTTTTATCAGTGCCTATCGGTACGCCTGCCCAATAACCATGT
AACCAGTCATCATCTGTACCTTGTAATATGATTAGGTCTCCTCTTATTTGCTCTGCTTGT
CTATAAATGCTGTTTTCTACCGCTTCTTTACCTATTGGAACTGTTGCCATTGTTGCGCCA
CCTCTTGCAAGGTTGGTCGTTTTAGCTTTTAACTTCTTGCCTAACATTTCTGTGAAATTA
GTTTTCGCATGTGATCCTCTAGCTACAGAATCGCCAATCGTTCCAATTGTTTTTACATCT
TTAATGTTTGATTTATCTATAAAATCATGAACGATAGTGCCATCTGATGTAGTTACAGTC
TTAGAACTCACTTTCTGTTGTTTGTCTTCAATTAGATCAGTTCTACTCATCAAATCGAGT
GTTGATTTAGCTATTGACGCTACTTTAGACTTCAAGTTTTCTGCCGCTTTACTAGGATTA
GAAAGGTTAACATCATTTAATCCAGAAACATAGTTAGCTGCAGTATTAACTTTTTTCATA
TATCGTTGTTCTCGATTAAACTCACCAAGCGTTACATCTTGCTTAACAATTACATTGTTT
ATACCCCTAATCGTTTTAACTTGTACTATACGGACTAAATCATTCAAACCTAGTTTGGTA
GATTTTATTTGTACTATGTCTCCGGGTTGTGGGTCTGCTTCTGGATATGATTCTCTTAAC
ACCAAAAAGTCCAAAGACAAAGATTGTTTTAACGACTTTTTCAATCTCGATTGTAATTCT
TTATCCATAGTTTCTTGGTCAGTCACTTTACCATCTTTAAATGGTTCTGCGTGGATGTCG
CCGTATATTTCAGCTAATGCACTTCTAGCTTCCATTACGAGCCCAGCGTGTTCGAATGTT
TCTTCTCCTGAATAATTACCATATCCTCTAATGAAGGTGGCGAAATCACTTGCATCTTCC
TCGAGTTTTATAGCGTTGGCGTTGACTTCATCAGAAATAAAATAAGACGCTTTTTGATTT
GCAAAAGGCGTCAATACAAACTTATATCTGTCTTTCTTTTTGTCATACGTTATTTTATAT
TCTAAACCGAAATGTTCTAACCCCTTTTTAAACATTTCTAACCTTGTGTCGCCTTCACCA
CCATTTTCAAACTTCGAAGACTTAACCTTACCTTCGACTTCAAAAAGCATTCCAGTACCT
TGAAACACAATGTTAAAATATCTTTCTACTGTAAAAGATCCTGTTACATTAACATAAATC
CTATCAATCATTAACTTGTCTATAGGAATCTCTCTAGCAGTACATTCAACCAGTTGTCTG
TCGCCTTCTGATTTCCTATCAATGACAGTTATTACATATTCTTTCTTGTCATTTTCACCT
TCGACATGACTAACAATCCATCTTTTCCCTATAGCGTTAATAACTTCATAAGTGTATTTG
TTTTCGAGAATATCAAAAGTTAATACACCGTCAGCATTAACTTTTTTCACTAAAGTTGTT
TCTACTGGTATGGGTGCGCCATTGCCTTTAGGTGGTTTAACAGTTATCGTCATTCTGACA
CCTACTTATAATAAAATTTCAAATCGAACTGAACCTTTTGAACTGTTTGGTTAAATTCGA
ATTTATTAGCTCCGTATTTAAATTTTGGTTGGGCTATGTTCGTTTCGGTACTTATTTCAA
CACCGTTTTTATAAACTCGGAAGCTATCATAAACAATTTTGTCTCCAGCTTTTAGTTTGA
TACCTTCGATTTTCATTATTTCAGCATGCGTTAAATTCCATACAAACGATTCTGTATCTT
CGCCCAAAATAATTGTTATCTTTTTATACATGTTGAATTGGTCGTTAGGAGCACTACCAT
GATAGTAAACTGTATCTTTGCTAACATTTTCAAATGTATACTGGCGCTTATCCCCACCTG
CATGCCAATCAATATTAAAATCAAACGACCACAATCCAACCTTTTTGTTTTCTTCTAACT
CTAGGCTTGTTCCAATACTTTCGCCGTATGGTAATTCTGTAGTTTCAAACTTCAATTCGA
AAGCAACTTTGTTACCTTTTTGTTTAGGATTTATAACTCCGCTAAAAATAACTTTATACT
GTTTACCGTTTACATAAATTTGTTGATCGTGTCTTGAATATTCATAATCCGGGAAGTTGT
TTTTATCTAATTTCACGTAATCATCAGAAGTTGGTTGAGTAAACCTGTAATTCAACTCTT
CTTTTCTTCTGATTTCACGTAAATACATTGGTTCTATATCAGTAGTTAACGAATACAACA
TATCTCGCATATAAGCAATGTCTGAACGATTTTTTACTTTACAAAAACAAGGAACAACTA
TATCTCTACTGATATAATTGCTCCCCATTAATATGCGACCGTTCATATTTTCTTTGTCTT
GATACTTTGTGTTGATTTGCATGCTATCAATTACTATATCGTTAACGATAAACCCGTATT
CACTTAATTTGATTACAGTACCATCTTTTTTTGTTAATTCTATGTCCATTTGTAACCTCC
TTTATAAGTAATACTCAGAATTGCGTTTAGCATTTCTGCCGTTAACAATACTAGTAAGCG
CATCGTTATTGACATCGAATTCAATTTTAACAGTTTTCATGTTCGGTGATGTTTCAATAG
AATGTGTGTGTTGTACTTGCGCATTTATATTTCCACCTAAATTACTTAAGTTTCCTGTAA
TACTAGAAATGTCAGGTGCGTTTAATGTAGGTTGAAATGCATCAACTACTTTATCTGCAA
CATTAGAAACATTACGGATAACTTTACTTGAATGATTATCTATACCTTTAACGAAACCTA
ACATTGAATACATACCAACATCCATGAATTCACGTGAAGGTGAGTGAATACCTAGCGCTC
TTTTGGCTGCATTTAAAGCACCTTTTGCTACACTAGCTGCTTTTTCAGCTAAGTCTCTAG
CCATATTACCAATACCTCTCATCAAACCACGGATCATATCAGCACCTGCTGATACAAAGT
CATCCACAAAGCTTTTAACTTTATTTACTGCATTTGTCATACCTTGACTAACTTTGTTTA
CAACATTAACGAATCCTTGAACAACTCTATTAACAAAGTTAATTAGCGTACTTGTTATAG
TAGATACCCATTGCATACCTTTAGTGACAATGAAGTTCCAAGCTTGAGACATTTTGTCTG
ATATAGTTGATACAACTTGTGTGAATATGCTTACAACTTTATTCCAAATTGTCGTTAATA
TACCAGATAAGAAACTCCAAATCGTATTCCATATATTAGAAATAAAACTCCATGCCGCTT
GTAACGCAGCAGATATAGTTGTAGTGATAGCGTTCCAAACCTTAGTTGCCACAGTAACTA
TAGTGTTCCACAACGTTTGTAAGAACGTCCAAATAGCGTTCCAAATTGTCATTGCGATAG
TCATAATTGTGGTAAATACTGTAGTTATTACAGTGACTAACAAATTCCAAATCGTAGTAG
CGATTGTAATTATCGTGTTCCAGATTGTACTTAAGAATGTCCAAATAGCTGTCCATATCG
TCATAACTATTGTCATTATCGTCGTGAAAACAGTTGTGATGATTGTAACTAAAAGGTTCC
ATACTGTTGTTGCAATAGCGATAATTCCATTCCATAGCCCTTGCAAATAAGCAACTATTT
GATTCCAAATAATCATTATAAAATTGTATACATTTGATACTGCTGTAGTGATAGCTTTTA
AAATAGCATTCCATACAACCGAAGCTACAGTTTTCAACACATTCCAAACTGTAACCATAA
ATGTTTTTATCGCATTCCAAGCATTTATAATAAAGTTTCTGAATCCTTCATTTTTATTCC
ACAATAAAACAAATATAGCTATTAATGCAGCGATTACACCAATTACTATTGTTATTGGAC
CACCTAAAATACCAAACACAGTTACTAGTCCTGTGATAGCATTTCTAATTAATCCAATCT
TACCGAATAACAATTGGAATATAACTGATATAATTTTTAATGGTCCTTTTAATAACATGA
ACGCACCTTTTAAAATTGTTAATCCCGCTCTTAATAAACCGAACTTACTTACTAATGCAA
TGATTCTACCTATTAATCCGCCACCCATAAAGTTAGATACAGCAAGAATAATCGGTATTA
AAAATCTAAATGCACCAACTAAAGTTATAATGACACCAACTAATTGTGCTGTAGCTGGAT
GCGCCTCAAACAAGTTAGCTATCCAACCAGTTATTGCAACTGCAACGCGTAATACTGCAC
TAGCTATAGGAGCCATTGCTGTTGCGAATGCAACTAATCCTCTTGCGATGTTTCCAATCA
ATTGCATTATTAGTGGTCCATTTGTTTGTATATAACTGACAAAGTCTTTAAACCCTTGAG
ATTGTCCTACTTGTTCAGACCATTCCCTAAACTTAGCTGTCATTTGTTCAAGAGATTGGA
ATATGCCAGTTGATGATCCGCTGAATGCATTCATCAAATTGTTAATTCCAACGAAAACAT
TTTTGAAAATATTACCAATGATAGGTAAGTTTGTTTTTGTGTATTCAATAAAACGAGTTA
TCGAATTTTCTCCAGCTGCACTATTAGCCCAGTTAGAGAAAGATTGACCTAATCTATCCA
ACCAATCAGCCGACCATTGAAACAGTGGTGCTAATTGCGTGAATACATTGACTAATCCGT
CACCAAAATCACCTGCAGCACTTAATAGCTTGTTAAATACCGAAACACCCGTTGTATTCA
TCATATTAAAGAATCTTGAAGCTACACTGCTATTTTCAGCCCATTTAAGCACGCTTTGAG
ACGCTTCTTCCATTCCTCTTGAAATACCACTAAAAAACGGTTGTAAGCTCTGCATTGCAG
TTTTAACAGTATTTAAACCATTTGCAAGAGTTGTGAAGATAGCGGATTGATTTTGCTTTA
TAATATCAGTCCATGCTGACTTTACGCCATCTAACGCTTTTTTGTATTCGTTTGTTGCTG
AGCTAGCTTGTAAAGTGCCATCATTAAGCATCTTTATAGCGCTGATAGCCATTGCGCCAA
ACGCTACAAATCCTGCTCCCGCTATTGCTACGGCACCACCTAAAGCAAGTACACCACCAG
TTAACACTTTGATAGCGTTTAATAGCGCAAATACTACAGGTACTACGCTCGCTATTACAG
GTATTAAGATACTAAAAGATGATGTAAGTAATCCACCAACCATATTAGAACCTACAGTAC
CGAACACACGGAACATATTAGCTAAATTCCCCATCTGTCTTTGAAAATTGTCATTTGCTT
TTATTATGTAGGCATAAGCTTTCTTTAAACCATTAGTATCGACATCTACCTTTGTTGTTT
TTTTGTTCGGCAATGCGTCTAATGATTTTTTAAACGCATAAATAGTTGGTATAGAAAGCC
CTGTATCTACATCTAGTCGAGATCTAGTTTTGTTTGGAATACTTTTAAGCTCTTCTTTAG
TGCGTTTGATTTTAGAGTTAGCAACACCGTTGTCCACGTCTATAATAGCTTTGGCTTTAG
ACCTATTTAATGCTTCAAGACTAGCTTTAGATACTTTTAACACTCGATTGAATTTACTGT
TATCTGCATTGATGTCAATATTGACACGCTTCTTTTCTAGTTCGGATAACTTAGCTTCTG
CTTCAGCGATATCTTTAGTCAATTTTTGTTTTTGTAATTTAATCTCTGGAGTAACTTCTT
TAGAGTTTAGTTTGTCTAGTTCAAAATTCGATTCTAGTACCTTTTGTTGCAAGTCTTGTA
TACTAGCATCTAATTTAGCTTTTACTTTTTTGTTACTAAAGGCATCTAAAGACTTTTTAG
CAACTTTGATAGTTTTTTGTAATTTTTTATCATCAGCATTTAATTCGACATCTTTAGTTT
GATCTGCTACTCGTTTAAATCTTTGCACAGACTTAACCGCACTATCGATTTGCCTTTTGA
ATTTGGCTACACTAGCTTCAATAGTCGCTTTAATTTTATATTCCGTCACATTAACACCTC
TCTTTCTATTGCTTGTTAAATTCTGCTATAACTTTAAAGAATTCATTATTTTGTGGTTCG
TATTCATCACGTTCGCTACTAAATCTTATATCTTTACCTTCGTTAAGCCGTTGGATATTT
TCTTCATAAGGCAATACGTCGTTTGCGTTGTTAAAAACATATTCCTCTTTAGGTTTATTT
TCTGTCCCAACATTTTTAGTAGCTGCAGCATCACGAATAGCAAACGCAAGTTTGTAACGT
TCGAATTCTTGGGTTAGCATTTCATACTCTTTCGCATACATTCGATAGTTATATTCTGTT
AATGTCATTTGCTCAATAACGTTCAAATCTGTAATACCAAGTGTTGACATACAAGTTATA
ACGATTCTGTCGTAAGTTATTAGGCTTCCGCTGGTTTCTCTTCCGTTTCCACTACTTCGA
CTAGGTTTCGGGTCATAGGTCGCTTTCCCAACTCCGTTAAAATATCCGAACCAAATTCTT
CTAGTCCAATATTTTCTGCGATTTCATCTAGTGCTTCATCAATGTTATTAATAGTAATTG
CTTGTTTTTTCAAGTGAGATGTAGCTGCAATTAAAACTTCGCCAATCACAACAGGATTTC
CACTCTCTAAACCTACAGGCAACATTGATACACCTTGACCGATAGAAGCTTGCTCAACTT
TTAAACCTAATCGGTTATCGATTTCTCTTAAAAATTTAAAACCAAAACTTAATTCTAATG
ACTTTCCGTTAATTTCTACATTCATAACTTAAAATCTCCATTCATGATTAATTTAAACAA
AATAAATAGGGCTTAACGCCCTATTTTTATACCTCTCCTGGTGTAACCGTTGATGAATCT
ACCTTAGGTTGTGGAATTGCTGTTAAATCTTCGCCAGTTAACGCATCTGCTTTTGTAGTG
TCATGGAATCTGTATCCAGTCGCCTTAAGTTTCTTTGTTACAGCCTCAGGTAGTGTTGCA
AATCCACGTTGGAAACGACCATTCACTCCATATTCATATTCATATTCATCAATACCGTTA
GCTTCTGCTTTTAATTCAAATTTATTGTGGAAACCTTGGAAATATTTCGCTTTAAATTTA
GTAGCATCTCCATTTTTGCCTGGTATTCTACTTTCAACTTCCCAAGCCTCATACAATACG
CGATCTACAACTGCATCTTCAATTTCATCTGCAAAATCGTCACCATAAAACATTTTAGCA
GTACCAGACATTGTTGATTCAACTGAACCACCAGTGTTATAAGACCCATCCATCGTATCC
TCTGTATCTGTATCAGCTTCATGTGATAAGCCGTATTCAGTTAAAAAAAGCATTTTAGTA
GCATCTACTTTTTCGCCAGCTTTTCTAAACAAAATAATACGGTCATTACTATTTTTCATA
TTCGCCATTCAATATTCCTCCGTTTTTTAAAATGTTTTGTAAGATATCGTTATTGATGTG
TGTAGCAATTCTTGATTAGTAGTATCATCGACTAACTGTGCGATGTTAGTATCATCTTCT
TCAAAGTCATAATCGTTTGTTTTAACGCTAGGTGTTAAATCATCGATACACCTTTTAACA
AGTCCGTCATGATGTCCTAAATCATCGCTTACACTCCAAATATCAATAACTAAATTCGTA
TCGCCAGAATAACTATCAAACGTGTACTTACTTCTATTTGACTCCGGCATTTTTATTACA
AAAAAAGGATACGGAATCTCTTGTTGCATCTCTTTACGAGAAATAACAGGGAATCCATAT
CCTTGTAGCGTTTCATACGCTTTATTATAAAGTTGTAAGTTCGGTGTCATGCTTTTATCT
CCTATTCAAACAACGCTTTCAATTCTTCTACAGTTGATTTCCTAATCACTTCGTATACCG
GCCACATAAAAGGTTCAGCCTCCATGTATCGAGTACCAAATTCTAAGAAACCACTATAAG
CTGCATGCGATGTGATAGTGTATTGCAAATCGCCAGTTTTTTTATATCTGATATTGCGTG
ATAAATTACCAGTCCAATAACCCTTATTCATTACTTCTCTAGCTTTCAATTTAGCTCGTA
CTACATATTCTTTGGCGTTTTCCTGTAAAATATCATCTACATCATCATCAATGTTGGTTT
TCATATCGTGAAATTGGTTTAACAGTGCGTCTAATCCATCTATATTCATCAATTGACCTC
TTCGATATAATATGACGTTTCGTGTCTGTATATCCTTGTATCAACTATCTTGTAGCGAAT
GCCATTAACCAACACGTGGCTAACAGGGTAAGATATTGATTCTTTTATCCTCAGAACACT
TACATCGTTTTTTACATCACCAAATTCAAGTTGCTTTCTTGCTCTAGAAATGGGGTTAAT
ATTGCATGGTATCGCATCATAAGTGATTAGTGTGTTTTCTTTTTTGCTAGTTTTAGGATT
GTAAGTTGCTACTTGTTCTAATTGAAAAATAACTCTATCTTCATATCTCAAAAGAACACA
GCCCTTCCTTTTTTAGTTCTCGTTCTAGCATTAAAGTAATTATCAATAATAGCTTCATAC
TCCTTGAAATCGTTCAATTCATACGCATTGCTACGTCCGTCAACCGCTTCTGATGTCATA
CCTTCAGCACCAATCCTGTTGTAGCGTTTAACTGCAACTTCTTTAATCATGTAACTAAAC
CTTTCCGGTATTTGTTCAACTTCAATAGGTAACATTGATAACAACTGGCTTTCACAACTT
TTTATGATTTCTTCTAATTGTTCATCTTGCTTTTCATCTTTAAGACCAATACGTTTTTTT
ACATCAGCTAGCGTAGTCATATAACCACCTACTCTAGTGACTCAAAAGCATTGATAATTT
CAGCTTTTGTTTGTTTTTCATCAACTTGTAAGCCAGCAACACTTGCTATTTCGACAAGTT
CTTTTTTGGTTAATTTGTCATTTACAATGTAAATCATTTGTTTGTTGCGTTTATTTTCAA
CACTAGCTAAAGCTTTGATACGTTCATCTGTAGGATTATAACCTTTACGAGGGTAGACAT
GCCCTTTCATATAGACATGTCTGTTATCTTCTAAATCTGTAAAATCTACTTTAACAATTC
CAATGATTTCGGGCATGTTACCACTCCTAATTATTTATTAAACTTCTCCTGGAACTGAAT
CTGTTCTTTTGTCAGCAGGAACTAACTTAGCAAACGCTTTATCATCAGCAATATGCAATG
CTACATGCATAGTTGCACGTAATGCCACCATGTCTTGTTCAAACAAGTTTACAGGTGTGC
CATCTTCGTTTTTAACTGTAGATAATTGTGCAGTTTCATCGATTTTGTATTCGATTAATT
GAGGGATACCATAAATCAATTTGTCGAAGTCACCAGTGATTAATTCACCACGTTTTAAGT
TGCTTGATTTAAGGTTAACCACAGGTAGACCGTCTAACGAATCACTGTTACGGTCATAAA
TACGTTCTTTCGTTTCAGGATCTACAATTTTACGTAACAAGCTTCTGTTTTGTGTTTTTG
AGATAAATGCATTTGCTTCTAATTCGTCATCTTCAAGCAATGCCTCTAAATCAATAATGT
TATCTTGTGTGAAGTCACCTTTAATAACCTTATTAGTTTTTTCAATTGATTGTGCAATTG
ATTTACCGAACGGATTGTTACCTTGATTCAAAATACCTGCCTCGTCAAACTTTTTATAGA
AAGCTTCAGCAATCATAGGTTTCATTTCTTCAAAGAATTGTGAATAAGTGTAATTCAAGA
ATTCTTTTGTTACTGGTAAGATAACCCCTAATTTAAACGCTCTCATTGTAGCATTAACCC
AAGTAGCCTTAGACGTTTCGATTTTTTGACCTTCACCTACCCAGTAAGCACCTGGTTTAT
CAGCCCAAAAAGTAAACTTCTTCTCAGTACCTTCCATTGGTTCGTACTTACCTAATTGCA
TGATTTTAGAGTTTTCCATAACCTCTTGTAAGATAGGTGTTGTAAAGTCGTTTAACAACG
TGCCATCTTTCTTTTCATGCATCATTACATTGTCAGGGTTAAATACTTGTGGTTTAACAT
TGTTACTTGCAAAATGTTGCAAATTTAATTTTAATTTTTGTGTTTGTTCCATTTAAATGC
CTCCGTTAATTTTTAATAATTCTTTTTTGTCTAGCTATTTCAGCTAAGTTTTGCGGTTTA
TTTTTAGTCGAGTGATTAAATGAATCTCCACCAGTCAATGGCGATTGTCTAGCGTTAACC
TTAACCGCTTCATTAACCGCTTTTTTTACTGCATTAGAAAAAGCTTCAACATTCAATTTA
GTTTGTTCAGCAGTATCTGTTACAACTAAATTGACAACCTCATCTGATGAATCAACTTCC
GCTTCACTCAACATTTTTCGTGCTTCTGAACGCATTTCGTTTAATTGTTTTTCTGAACGT
AATTGTTCCAGTTCTTTTTCCATTTGTTCGCGTTCATATTCATCTTTTTGATCCTTGTTC
ATTTTCGCTAATTTAGCAGCTTCTTTAGCAGCTTCTGCTGCTTTTTCTTTTGCATACTCA
TCAGCTTTTTTCTTTTCGTGGGCTACACGACGTTCAAGTATTTCATCAACTTTCTTTTGT
TGCTCTGGCGTGAAAGTTATTTCAGTACCTTCGTCATTTTCTTTCTTATCAGGATTTCCT
TTTTTACCATCTCCGCCTGGTTCGTCCGGATCATCTGATTGGTCTGCAAAAAATTGCAAA
TTAAACTTAAGTTTATTTTCTTCCATGAGATATACCTCCATTTATAGTCTGTCGACTGTT
TTTCCATGCGTGCTTTTTATGTCATCAGCACGTTTTGGACATAAAAAATAGCCAACACAA
TTAAGTGCTAGCTATTAAAAGAGAGGTTCATTATATTTCGATTTTTCTTTATCGGCTAAT
ACTGCCGACCTTAAACTGTCTAAGTTTGCATCAATAATAACTGTTTCGTTTCGCTTTTGT
AACTCTTTACGTATACCTTTTAATTCTCTTGCTATGTCTCTAAGGTATTTGTCAGTATTA
CTCATATTAGTATCCTCCAAACATTTAATTTACTGTCATACAAAACTAACTTGCCTTTAA
AAAACTTCACTTTTAAATCAATCACCGCTTTTCACTTTCCCTCCGAAGTATTTTGTTTTT
CGTTTCTTGCTTGGTTTTTTCGGCCACATAGATTTAGGTAGTAAAGCGCAATCTGAACGA
CAATTGATATGCATAGGATAGAAATTAACACCAATTTTAGCGTCTTTAACTTTGAATATT
TCTCCATTAAGCCCTTTGCATACTTTAGTTGTTCTATTATCGATTTTTGCAATATACATA
TAATATCCTTCCGGTGAAATTTCTTTCATGCTGTCAATGCTTGATTGTGCGTGAACACGT
GCCGATTCCGTATAAAGCAATGATTTAATTGCTGCGGTCTTTTGTCGTGCTGTGCCTTCG
AATTTATTTAAGTGCTTGCGCATATCTTTAACATATTCATTAGGATGTCGACCTCTAATA
ACTACATTAGCAATTATTTCTTCTACTTCTTGTTTCATTGCTTCGGTATTAGTCCATAAT
CGCTCTGACCAAACGACACCATGAAATTGTGTATCAACGATTGTATCTATAACTTCTTTA
GCTACTTGTACACCTTCACCTAAAATACCCGCTTGATCACTGAACACACGATAAGCTGTT
GATTCGAAATATTCCCTCATCGATAATTCTGTTTGAGCTGTTGCATAAGCAATTAAGAAT
TCTATTTGAATCTTTAACATCTGTTCTCTAGATACATACATTTTCGTGTTATACTTCTTT
AATTCTTCATTTGCTCTATCGCTAAACTCCTTGTTTTCGACCAATCTTTTTGCTTCTTCT
TGAAACGCTTTTACATCGAACTCATCAATAATCTTTTGTGCTTCTTGTAATGTAACGCCT
GCAAAATCTCCGTACTTGACAATAAACGCATTGATCTCTTTTTCAATGCGCTTAATCATC
ATATTCAATATACGTTCTATTTCTTCAGCTTTAGTTTTATCACGCTTCAACTCATTCTCG
ATTGCTTTGCGTCCGCGTTCTTCCCAATATTCTTGAGTGTTTTTGTTAGGCAATTACAAT
CATTCCTTTTTATCAACAGTATCTTTTGTATCATCATCTTGTTCGTCATCATTGATGTCT
CTAGGGTCTTTATAAATACCTTTTTGAGCTTTTTTAATAGATTCTTTCTCATCTTCTTCG
ATTTTCTTAACTTCTAATTCAGGGTCTTGGAAGAACGAGAATAGAGACATTAAAGTTGTT
TGGCTAATCTTCCCACCAGAATCAATATAAGCTTTTAATTCTTCAATCAATGATTTAGGT
AAGTTTCTGTTGTATACGTATCTAACAGTATTGAAATCTTTGTTAGCGTCAATCGACCAT
GTATTTTTAAGTATTGTCTCTAACAACTTAGCACGACGTCTTAACCCTTTAGTAAACAAT
CCTTCTTTAGTTTTAGTACGTTGTTCCAATCCAAATAATTTGTATTTCATTGCCTCGCCC
GATTGAGTGCCGCTAAAGTTATCATCTTTCATGTTAGGCGTGTTGGTAAACATGTGTATA
TCACTGTTTAAACGGTCTTTATAAGCTTCGGTACCTTGTACATCGTATTGCTTATAAATA
TAACCACCATCAACAGAGCCTTCTGTTTCTCTACCTTCGCTATCAGCATAAACAGTCGGT
TCTAAAAACAACACGTTAGCTTCCTTTTGTTTTCTAACTTCTACAGGATCTAAATTTAAA
TTACCTTTAATAAGTAACATAGCGTCATTTAAATCACTCATATAGTTAGCAGTATCTGAT
TCAGCATTATCATACAAATCAATTAAAGTGATTACTTTCTCATAATCCCCTTTTCTTCTT
TCGTTGTTGCTAAATTCTGTAATAGGCATACGTTCGAAAGAGTGTGATTCAAAACCGTTT
TCACGTGGTGTGAGCTTCAATCCATTTGTTCTACTGGTAAGATATCTATAAACACCGTGT
GAAGTGAATAAATCAACTGTAAACACTCCATCTTCGTCAGTCTTGTCTATTGGTTTAGTT
CTTAAATATCTAACGCCCGCGATACTATTACGTTCAATTGTATTGTCGTATATGACAAAA
GTACTCATTGCATCACTCTTGTATAAACGCGTTTCATCATCTTGGTTTCTAATCATTAAC
TCATAAGCTTTGCCATAAATTGACAAATCTAATCCTAAAGATCTATTGTGTGACTCAACA
TCATTTAAATCATTGAACGCCTCAATAGCTTCTAATACATCTTTGTCATCATCTTGATAT
TGAATTGGATTACCCAAGAAATAGCCGTTGATAAAATCGCTAATATAAGATGCGTAATCA
TGCGCTACACGGTTATCTGCCATGTACTCTTCTTTGCGTCGTGTTAACTCAACTAAGTTC
TTAGTTTTACCTTCGTAATAATCACTTAACACTTTCAATCTAGGTCGTTGGTAATCCATG
TGATGTTCAATGTATTTACTTACTTCATTAACGTTTTGTAATAAATCGGATTCCGTCCCG
TCATATGTGTAAACAACATTGGCTTCATCATTAAATAAGTAATTTATGTTTCCCCGTAGA
TCTGTATCTGTTTCAAATTCGTTTACTTTTAACATTTGTTCCCTCCTATAATCCTAGAGA
TTTTATTGTGTCAACTTTCGAACTGAGATTTGTGCGTTTTCTAACCGGTCTGTAGAATCG
TTCCACTGAATAACGCAACGAATCGATACAATGATTGTATGTATCTACTGGTTCATTGGT
ATATTCACCTGTATCTTTGTCCTTTTGCCATGTGTAGTTGTCAAACTCTTCAATAGTCTT
GAAACAACGTTCATCAACAATGATTTCAAATTGCATTAAGAATTGTAACCCTTGTACAAC
CGAGCCCTTCCCTTTTTTGGTTGGTAAAATCCTTTTAAGCCCTAGATTCCTTAATTCAGC
TATACTTTTTTGTTCTGCACTATCTGCTGTAATTTCTTCTTTAGCATAACCAAGTTGCTT
TATGACATTAGCTATTTCATCATTCAGCATACCTTGTTTAACATACTCTTCAATGATGTA
TAACTTCTTTTTCTTTACATCTATTTTAGAATGTATAAAAGCACTAGGATCATTAACGTA
GCCAAAGTCCAATCCAAAATAAGAAGGTAAATGTCTTAACTCATCTTTATTTATTAAACG
TTTTTCATACTTAGGGAAAACCAATTTGTCTAGTGTAGCAAATTCACCTAACGCATAAAT
TTTGTAATATGCTGGATTACGATTTGCTAACAACTCTAAGTTTTGTCGTGTCATTTCATC
AAGAAACTTATTATCTCGATAACTAGATTGTCTAATCATGACATTTTCCATTGGTTCACC
ATGTTCAAAGAAATACTTATAAACCCAATTCAGTTTAGATACTGGGTTAAACATCAAAAA
TATTTGCTTATTCACGTGTTTACGCTCCCTCAAACGCAACGTTAATTGCGTGTAATCATT
TAGTGTGAATTCAGACGCTTCTTCCATGACTATGTCTGATATGCCTTTTATCGACTTTAT
TTTCTCTGGGTTATCTAATCCTTTAAACAAAAAAACTGCGCCGTTTGGCAATTCAACTTT
GTTATCAGTCTTATTCCAAAGGCACATGTCCCAAATACCAAAGTTTATCAAACAATCTTT
AACATCTTCGAACAAACTATCTTTAATTGTTGATTGTACTTTTCTAAGCCACAGTATACG
CCTAGGATATTTCCAATCTTGCAATGCTTTGAGTACAACTTTTTGTATAACGCCGTGAGA
CTTACCGCTCGAACCTCCACCGTAATGTACTTCAGTGAAGTTATCGTAATTGGTTAGTAT
TTCGAATATGTTTCTATTGAAAACATTAGACGGTTTGTTAAAGTTTAATTTAACTTTCGT
CATCGTACTCACCAATATTAATCTCAATATTCTTCTGAGTAATTTCTTTTTTATCGATAT
ACGCACCATGTACTTTTAGTATGTGGTCAATAGATCTCTGACGCTCTTCAAAAGTTGGTG
TGATTGTGTAAGTAACCTCTTTTTCCACTTCATCGTTTAAATGGTCATATTTCTTACTGT
AAGCCTCTTGAGGTTCTCCTCTAGCAATAGAAGCAGATAACGCTAAAGCTTCTGTAATAC
TCATTAAACGCTCTTCTTGTATCTGTTCTAATCGTTCTTTAATATATTCCGAAACATTAA
CATTTCTTAACAATCGACTTGCTAAAGACTCTGCTGTTTTCTTACTATAACCTGCTGTAA
TTGCTGCTTTTTTACCATTACATCCATTCATTATATATTCATCTGCGAATCTCTTTTGTT
TTTCGTTCATTTCATTTACCACCAACTCTCGCGCTATACGCTTTTTAAAATTAAAAAAGG
ATTGGCTATAATCAGCCAACCCACATAGACCCTTTATTCCTAATTGCGATAAGGGAAACG
CAGTACGATAGTCAATATCCTACACTATCATAATATCTCATTTAAGGTATCAAAAACTGC
CACTTTACTGCCAATTTCAGTCTTCCCCTAACTCTTCCGCCAATCTAGATATGATTTTTC
TTTTGATTCTATGAGCAGTTCTATCAGAAATGTGTATGTCAACACAAACTTTCACTAATT
CCTTTTTATTAAAATAATACTCTTGAATGAATTCGCGTTCTTTCCTGCTTGATGTGTTGA
TTATACGTTCAATAGCGCTCTTAAACTCAAGGATTTTACCTCTTCGTATACTACAAAGAT
AATTAGTTACTGCCATTTCTGTTTTCGATGTATTAGACGGTACAAACTCCCCGCCTATAT
TTGTATCTGTTGGAATCCATGGTGTCATTATTTCACTTCTTAAATCTTCGAGTTGCTTAT
GATAATTAGGATAATCACACAACTCATCTTCTAACTTTCGAACTGTTGATAATTTTAATC
CATATTTCTTTTTAGTCATGAATACCCTCCATACAAATATTTTTAATCTTCAAAATGTCT
CAATCTACTTCTTAATATCTCTATCTCCCGCTCTTTAACTTTCACATCGCCTTTTAACTG
TTCAGCTTGCAACATCACACCAAACAATAAGATGACTAGTAATATAATTGCTATGACTAA
CCACATCATCTACTCTGACACCTCCGCCCTCATCAAATCAGACTGATCGCTCAACTTTGC
GAAGTCACTCGGCGCCTCTACATCATCATTAGCCGTCGTCATAATATATACTTTCTCAGT
TACATACTTACCTAGCTCATACATCGCTAGTAAGAATAATAGTCTTAATATTTGTTTAAT
CATTATTTATCTACCTTCTTTACTTCGTATAAGACCGGATATAAATTTAAAAAGTGTATT
CTATAACCAATCGTTTTAACTTCTACTTTGTCGCCTACTTTTAACCTAGCTTGTATGTCT
GCGCTATCAAATTTCTTTTTGAATAGTAAGTCAGAGTTTTCGATGACTTGCTTGTTGTCT
AACACAATATAGAACTTGTCTTCTTTATCTTGTCTCTTGTTATATTTATCTGTAATTGTC
CCTTGATGTACTTCTTTGTTTTGGTAACTAGCCACTGTATAGATAGGCGATATGACAACA
AGCATCAGTGCGATTACGCCGAATAATCGCAGTATTCCAACAATAAAGATATCGAACCAA
TCCATATTTTTAAGTTTTTTAATCATCATTGTCATCTCCTGTATCAATCAAAAAAAGTAC
CTGTCTCAACATACTCTTTAACTGTTGTTCATTTAGACTGGCTAACATAGGGCTGTAAAA
TTCACTATCTTCATCTTTAACAGTTTTAATAAAACAGCCTTCAATCTCAGCTTTTTCTTC
TGGCGTTCCATTTTTATACGTCTTAAATACCTCGGTGTGCTTTTCTGGTAATTTCATTTT
AGGTGTATTAAACATTATTATCTCCCCTCTTTAATGATTTTATTTCTTTTCGAACAAAGA
ACCTAATACTTCTTCACTAGGTCTTTCGAATAAGGTCACTTTAGAATTATTAGTGTAGTA
AACAATAGGTGTATTTTGTGACTCATATTTCTCTTTCGCTTCTTCTTTACTCTCTGCCTC
AACAACTGTAAACCTTTGATTGCTTTTAGCTCGAGTTATGTGTGTATGTTTACGTCCTGT
TGAATCTTTGAATGTTGTGACTAAGTATTGCGTCACTTCTTATCACTCCTTTGAATGATT
CTAAGTTTTTCTACGAATAAAAGTATTAGTAAAACACTCAATGTAGCTAACATATTTTGT
TGTTTTGCAAAATCTACTATAACGATTAAGACTAATAACATTCCAATTCTGCATGTAAAT
AAATCTAATTCTTTGTACAAAACCATATATCTGTTGAGTAAATTGTTAAATATTACTATG
AATACAAGTATTAGAACTAATGTAATGATGTAACTCACTTCCCCAAAACCTCCTTGACTC
GATCTAAGATGTCTTTACACTCCGCTACTTCCGAAGCCTTTTTCTCCACGTTCTGAAACA
CTTTCGAATTCCTCCACTTGCTTTAGTTCAGGTGTCCATATAGGCACGATAACCAATTGA
GCTAGTTTGTCGCCTTCGTTGATTTGATAAGTTCCATATTGTCTTATGGCGTCACTCAAA
TCGATTTCTCCTTTAATATCAAAAACACCTGGTGTAATATAACCATTTGATGCAATAGCG
TCATTCTTGATGTTAATCCCTAAATTACCATGATATCCCGCGTCTATCTTGCCTGTTTCA
ATCACTAAATGCGTTTTACTGCTTACACCACTACGGCTAGTTAATAGTCCGACATAGCCC
TCTGGTATGCTCACAGCTACATCTGTTTTAATCACTGCCTTTTCTTGTGGCTCGAGTACG
ACAGTTTCAGCTGAGAATATGTCATAACCTGCATCCGTCTTATGATTTCGTTCTGGCATT
CTAGCGTTTTCTGATAATAGCTTTACTTGTAGGATGTTAGTCATTTTCCTTGTCCTCCTC
ATCAATTCCAGCCAATTCATACATAACGCTCTCCATACTTTTATCTTTTAAATCTTCTGA
CACGAATACCTTTAAATCATGGAATTCTGTAATTATTGTTTTTTCGTCATGGTCGATGTA
AATTTCTAGCGTACCATCAGCTAAATTAAAAATAGCTTTATCTTCATTTTCTTTGTATCC
TTTTTCTTTTAATTTCTTCAAAGATTCATTAATTTTCATTTTCCTGTTCCTCCTCATATT
CAAGCTCTCTTACTTCTCTCAAAACCTCTGACGCCCAGTCTTCTGGATACTCAACCCATT
GCGCATTAATAGCTTCGCGAATTTCATCAAACGCTTGCGCTTTCTTATACACGTCTTCAA
TCTCTTTTAGCAATCCCTCTGTGTCATTGCCGTTATACGCACTAGCACTTATAACGGATT
GTTCTATTTGTTCACGGTTATCCATTTGTGTCATCCTCCGTATTCGGATAAAATTTAATA
AACATTTTATTACCATGCTTATCTATGGCAATTAACTCTTCGTATTCGTCGTGTGATACA
TACTTATCAATCACACAATTTTGTAACATTTGCATCATTTGCATATGCTTTTCAGCATTC
ATCATTTCCATCTCCTCTAAAATAAAGTTAGTTGCTTCTGCTCCTCGTATTCCAAACCAT
GTTGCTTTATATATGTTTCAAGCTCTTCCGCTGTATCAAATATCTTTTTCACACCTTGCC
AACCTGGCACGATATGCCCATGAAAGTAATAAGTGCCGTTTACTACATGGATATGTGCCA
CTCGCTCGTTATCCTGATACAGATATCTCTTAGATCCGAAAAATTGGTTTAAGTATTCTT
TGCGTGCGTTATCTATCATGGTCATCAATCCCACAAGTCAAAGGCTCTTTGGACGTAAAA
CTTCGCCTTTGCTAAATCCTCATGACCGTTCTTTAACGGTGCTCTAGACAGGTATTTGAT
TGCATTACCTATTGCGAATGCTAATTGTGGTGGGTACTGTGCCGTAACTTGTTCGATAAA
ATCTATAATTTCAATGTCGCCGTATGTGTAATGTGCAGGTTGCTTAACATTGTCTTGCGT
TTTGTTCATATCTACTTTTCTGTTACTTATTACGCTCATTATGCTTCACTCCATTTCTTG
AACATTTGGTTATAAGTGACATCGAACCAGTACGGATCACGTGAATGTTTCCGAGGTACA
TTAAACAAATGTGGCTTCTTCTTACGTAGCTCAGCCTCTTTCTTTCGCTCTCTTTCCAAT
TCACGTTCGAGTCTCGCTTGTTTAATCTTTTCCATTTGTTTCATTTCTCTATATTCTTTT
AGGTGCATGCCATAAGGCGCGTCTAAAGCTTCTGAAAACTCCCAACAACCTCTAACACGT
TTAGAAACAATTCCAGCGTTTATCCCGCGCTTTGCCATTAGTTCTTTTTCAAAATTGTTA
AATTTATATGGTTTATTATTAATGATTACAACACTGCCCATTTATTCCACCTCTACATTT
ACATTTCTAATTTTTAAATTGTCATACTCTAGTATTTCGTCAGGATTGTTATATAAGTAA
TCTGCCAGCGTTTCTTTTTCTTTATCCACATCATCAAAATGCTGATATTCAACTTCGGTA
GGTATTCTTATATCAATCGTTGCGTTTATATATGCTTGTTGTTGCATTAGATCACTTCAT
TTCTCTTTTGCGTTCTCGTCTTGCTTTAATTAATTCCTCGTACGTAATCCATGTTTTACC
TGTATACTTAGGCGCTTTACATATCCAATTGAGTTTTATGTTTCTGTATTTGTGTCTGAA
CATCTTAGCTTTAAGTTTTGCTACTTCGGTTGGCATACCTTTAATGTCGATAACTTCAAT
CAGTTTGTCATCGAGATATAACGCGAAGTCTGCAATATATTCAATCTTTCGTTGTTTATC
TAGTTTTGGTAATAATTCAAATTTCGGTTGTAGTTCGATACGATCATAGTTAGTGCCATT
CATATTACTTTCTAAATATTGGTAATATTCACATTCTACTTTGCTGTCAAATACAATCCC
TTTATACTCAACTTTCTTAGCGTTGTATTTACTCATCGTGCACCTCTAAATATCAAATAT
CGTTGCTTGTAATCCTAGTTCTTGCTCATATAGAAGCCCGTGAGCGCCTTTGAATCGTTT
TAGGTCACTATCAGTCATAATTTTCTTTTCGTCGCTGAAATGGGCTCCTGTGAGCGAATA
AACTTCATTCTCGTTATCTTCATGTTTGATGACCTTAATATCTTCCGTGCCATCTTCTCG
GTATAAGTAATATTTTTCTTTCGGCATTTTTAACACTCCTTAATATTCGACGACAGCGGG
GCGTGTGTGACGTTCTGCAAGTTTTTGGATAAATAGGTCGTACAACCTATTTTCATCGCC
CTGTGCCTCGTCTATGAGTTTCTGAGCATAAATATCTGAACACTCAAGTTTAGTTTTTAA
AAATTCTTTGGTTACCATGCATCTCGCTCCCTGAAATCGTCTCCGATTACTCTTACTTTT
CTCGCATTGTGTTTCATTCTTGAATTGATACGTTGCCAGTTCATATTTTGATTTAGTTCT
TTATCACTAAAGTTAGTTGTAAAGATGTTGTTTTTACCTACTCTGTTATCAACAATGCTG
AAAAGTTTATTTAAAGTGTGCTCTGTGTTTTCTACACCCATATCATCTAGTACAAGTAAA
TCAATATCACTTAGCAATCTGACTAGCTCGTCTGTATTTTCAACTGCATTTTTGTTGTAT
GTCGCTTTGATACGATCCATCAACATTGGTATGTGCATAAAAGCAACTGTATGCCCTTTA
GATTTGACTGCTTTTGCGATAGCGTATGCTAGGTGGCTTTTACCAGTTCCATATGAACCT
TGCAATATTAATGATTTTGGTTCTTTTGTAGAGAAACCCTGTACATACTCTATTGCTGTT
TGTTTAGCTTTTACTTGTTTTTCATTTTGTGGCTTATAGTTGTTAACCGTTGCATCTCTT
AATGACGGATTAACATTTGATTGATTGAAAATATAATCAAGTTTCTTTTGTTTATTCCTT
TTGTATTCTTCGTAAGCCAATCTTTGAATTTCACATTCGCAACCGTCTTTGTATTCATAT
CCATTTTCAAACTTATATAAGTCATATTGATGCCCGCATTTATCGCAATTCTGTCTTAGT
ATTACTTCGATTGGTTGATATTTTTTTAAACTTTCGTTTATTTTTTCGTTGAATAACGGT
TTCATAACATCCTCCTAGTCCCAATAACTTTCGTCGTACTTCATACGTTCCAATTGATCT
ATACCAGTTTCTTTAATCTCTTCGCTATAATCATTCATATAGCTTTCGTTAGTTAAAAAC
GTTTTAGGGTACTTTTGATATTGTTTGTCTGTAATAGTTTTTAAATACTCTCGAGTACCT
TGCATGATTTGCTCAAAAGTATGTTTCTTTACGCATGATTTGAATTTAGTGAAAGACATC
TTCTTATCTTTTTTCTTGTTGTAAAGTTTCCACCATTCCTCAAATTGCTCATGCGTAACG
TCAGTTGCGCTATTATTTGAACTTAAGTTCTTATCTATATCTTTTTCTTTATCTCTTTCT
AATTCTTTATCTAATTCTTTATCTTCTTCTGTTGCGTGACTGTCACGTGACGTCACGTGA
CCATTTAGCAATTTTCTGTTGTTTTCTCGTTGCTTTTGTTTCCTCAACCTGTTCTGAGCC
CTGATTTTCTCGAGTCCTTCAATGTTTTGGTGTTTTTCCCAGTTTGTCACTTTTATGACA
CCATTAACTTTTTCAATCATGCCCAACGTCTCAAAAGTTTGTATTGCTAACCTTATTGAG
TTAATAGGTCGGCTAAACTCATTTGCTAACATTTCTTCGTTATACGGCAAGTTTTCAGAT
AACATAATGTAACCTTGTTCGTTGTACTTTCCTGATAAAGTTAGCAACTTAACCCAAATG
GTTATGATCGTATCTCTTTCGGGTAAAGCTTCGATATATTTGATTTTGCTGTCATCAAAC
ATGCCAACTTTAAGTTTTATCCACGATACTTCTCCCATTGTCTTCTCCTTTCAGCGCTTT
TATTTTGTCCGGTACTTCCCAGTTAGATATGAATTCTTTAAGTTCATCTGTCATAGGTAC
GTCGTTAAGGATCGCGTCAGATCCATGCAGGTATGACGAACATTTGTTGTAAACTAATCT
CGCTTTGTTTAAATCGTCATATCCGCCTAACGCTATATAGTTGCCAGAATAAAATATTTT
TGAATAATATCTATGTTTTATTTTGTTTATTCCTCTTAAATTGTTTTTATCAGTTCCCCT
CTTCAATTGCTTTATGTTTGTTTTATAGTTTCTTTTTTTCAGCCTATTATCTTCTCCAAT
TATATTAAGGTAACCAACACCACCCCAATATTCATTAACTGCATTGTTGTAAGCTTTTGC
TGCTTCATCTTCATTTACAAAGTGACCTAAGTTTTTGGTTTTTTTATCAACAGCTATACA
TGCATACCAATTATTATTTTTTTTATCCCATGAAACGCCTTTATATTTAGATGAATTGTT
ACACTTCGCTTTGCTCCATCTTGTTTTATTACCTTCAGTTGTTAGATTTTTTCTTGTGAA
ATCATTGTTTTTTATTTTTTGGAAACTTTTTTTTAGAATAAAATCAGGTAAATGCTTTTT
ATCACTATTCACAATCATTCTGTAATTATCTTTAAAAGCTTTATGCCAAGTATGCTGATT
AACTCTCTCGTAATCTTCATCATCAACTAAAATTTCTTCTCCATCTTGTAAAAATATCGA
TTTAACCATTATTCTCCTCCTTTCAACATTTTATTGAGCCTCTCATCAACTTTTATCCAC
GAGTCATGCAAGTGATATTTATCATCAAACGACTTAACGCCAATCGCATGTTGCTCGTTG
TGATGTTCGCGACATAACGCTAATACATGTTTGTCATAGTGATTCATCTTGTTTCTGTTC
ATGCCTCTACCTACTGCTTCGTAATGTGCTAGGTCAGCGTGAGGCTTTCCGCATATTACA
CAATTGCGGTTGATTGTAGCCCAATATAATAACGCTTTATCTTCACTTAACAACTTACTC
GTTTCTACACTCATAGGTATTTGATGATGAAACATAAACGCTATAATCAGTTCTATTAAC
TCCCTTGCGACTTTCATTGAACAGTCACGCAGACTGATTTCCTCATAACCTTTTTCAATT
TCCAATTCTGTTTGTAATAATTTTCTAGTTGATTCCACTGGTTCGCCCCAGTGAAGTTCT
ATATCTCTACACATTGCGAATATTTTTTTACGTTGTTCTATAGATAACTTTTTATTGTCC
GGAACCTCTACTTCTGCTTTTAGTGGATATCCGTTTTCTAGCAAGTCAATGTGACTTTGT
TCAAGTTCAACACCAGTAGCAACGACGGAATAAGTGCCGTCATTGTCTTTCTGGTATCTT
GTAATGTATTGCATTTAAACCACGTCCTAGAACGGTAAATCATCATCATTAATTTCTATT
GGACCATTAGCATTAGCGAATGGGTTTGATTGTTGACTCATTGGCGTCTGTTTCCCATTT
GCTTGCTGTTCTTTTTGTTTCATCTCATCAGTTTTAGGTTCTGGTTTATTAACTACTTCA
TCGTCTTTATTCCAAACTTTTACATATGAGAGTCTTACAAAATACTTGCCTTGTTCCTCG
TTAAATTTATTTTTAAGTACAATAGTTCCGATTTTGTTAATTAATTGATCTGTGTCAAAA
GTTAAATCTGGTAAGTTCAATTTAATTCCTAATCTACTAAGTAACTCGATATATTGTTTT
TCTTGATAATCTTGTTGGAATGGTGGGACGAATTGGTTGTGTTTGTATTGTTTACCTTCG
TTGTTTTCAAAAACAATCGTGAAGTATCTGTTTTCTCTGTCGTTAAACTCGACATTTGCA
ACTTTTACTGTAAATTCTCCAGCTCCTAAAAAGTCCCCACCTTTCATGAATGCCTCTTGA
TTAGTTTCTTGAATGTATTGTGTTCTACCAGTGATTTTCATAATTTTTATACCGTCCTTT
TAATTAGTTTTTAATTACCATTTCTAATTGCTTGTACAACATCGTTAATACTTGGATTAA
TGAAACGTTTGTTGTTAATTTTGATGTTGCTTGAGTGTCTTATCTTTGTCTCGAATAAGT
TTGATGGTTCAGCGTTAAGTACATATTGATAAGTTTTTTCGCCGTCTTGCTCATGTTCTT
CTATTGTCATTCTTGCTAACACGTCAGATTGACTGATGACTGCTTTTTTTATTTGGTCTT
GTGCCTCTATCGTGATTGTTGGATTGATAGTACTTCCCTCATCATCTTTGTCTTTGTTAA
TGCCCTCGTGTCCGCTTATAGCAAGATGAAATTGATAATGTTCTTGTAATTTAGAAATAT
AACGATAAATACTTACAATGCGTGTAGCACACTCGCCCCAATCATTAAATGTCGGTTTCT
TTGATTTACCGTCCATGATGTCGTCCATAGTGATATCACGTAACTTTTGGATTGTTTCAA
TCACTACAACATCAATTTGTTTTCCGTTTTCTCTTAGTTGTTCAATAATTTTAGGCAGCA
TTTTAATCACTGCACTAAAATGCTTATAATTCTTAATCTGCACAACTGCCCCATCTTCTG
TTACCGTTGTTCCGTCCTCATTTATATCTAGTACTAAGGCATTGTTATCTTTTGTTAAAA
ACGTAGTTTTACCAGTACCGAACTTGCCGTATATCGCAAATTTATAAAACTTGTTTGCAT
TTTGTTTGCTGATGTCTTTTACACCTAGTTGCGTTAAAATATCGACATCTTGATTAGTTT
GTTCAGTCATGTTCTACCTCCTCGTACTCAATTGTTTCTGTCACTGTTTTCTTGATTGCT
TTGTGATAATCCATATTGATACTCGCTTCTTCCATACCGTTAAACTCCCTAGCTCTATTT
CTATTTGTGGAGTAACTAATATCTGAATTGTTATCAGTTGGTTTGTTAGTTATATAAATT
GGCATATCCCTATGACGAATGATATAAGTTACAGTCTGCTTCATAGCAACCTCCTACCAT
TTCATGACTAAGTTAATTAGTCTGTCCTGTTCGTCTGTGTTCTCTTCAATCCATTCATCT
ATTGCTTGGTTAAATAAGTCTGATGCCATATCTAAGTCATTCTCATCTACGACATAAGCA
TGTTTAATTGGTACGTTGTTCATATCTTTAACTTGTATTGATATGCCCATATGACCTTTT
AAAATGAATAGATTAAAATTGAATCCGTTAACATGAATATTTTTGCGTATGATTTCGCCT
ATTTCGTAATACATCTTGACTTCCTCCGTTTTTCGTTTTATATTGAACACGAATTAATTT
TGTTAATCGTTTGTCACTGTTACTTGTTGGCGCAAGTAGCAGTTTTTTTATTCTTCATAA
AAGTATTCCTTATAGAATATGAATGTTGCGATACTTGCGAATCCCGCAATTGACCATGCT
GTAGTGAAGTATAGAAACGGCATGAGTACAATCGCTAAGACCGTGAAGCACAGTACTGCT
AATAGGTAGCTTTTATAAATGTTACTCATTTTCTTTTTTCAACTCCTCCATTATTCTCTC
GTCTGATAAGTCGTGATAAGGGAATTTTTTTCTAGCTAATTGGACTGGTATTCTGCCTCG
TATCGCAATGTATCCTTCATCTTCAAGCTCTTTATTCAGTTCTCTTATTATTTGTCCTGC
TTTGGATTTAGAAACAGATAAAATTACCGCAAGTTCTTTAGCTTGCAAACTATTTTTTAT
CATATCTATTCCTCCTTTTTATTTTTGTGTTGTGTATAATTTAGTTATCTCCTAGTGAAA
GGAGGTGGATAATATGTCATATAGTGAATATGAACAGCTTTACTATAAAATTGTTAATGA
AGCTGATGAACTATACGGTGGTCAAAGTGAACACTTCAAAAAGAACCTTCAAAAACTTAC
AGAGAATGCTGATGAAGGTGTTTCCAGTGAAAAGATTTACTCTACTGCTTTACATGAATC
ACTTGAGTACCAACGAAACTTCATCTTCTTAGAATTAGGTAAGGTTCTCTTTAGTGAAGT
CGGAAAATGCCTTAAGTAGTTTTATTCCTGAATCAGGATCACTGTGTCGCTCAATCGTTT
CTGCTGTAGACTCTTTACTAAAATCATTTCTATTGATTACAGGCTTTCTCGTATTTCGTT
CAATCTTCCAAACCTTCCAAGTCACAACTGCCATTGTGATGAGGAGGGTTGTTTTGTATA
ACGTGTTCATTTGTTTATGCTCCTTTGCATTTCCAAAAATTTAATATAATTTAAATTCGA
TACCATCTATTTGAATGTATAGATTATCTAAATCAGGGATTGCCTTTTTATATAAACCAA
ATCTTGATTTGATATCTGCTAATAAATAGGTATCTAAATTACCAATTGATAATAGTCGTC
TATTACCTTCTTCGTCATAGTAGTAATAGATGACTTTTTTGTTTTGAGCTTGCATTTGCT
GTGCCCTCCTGTTAAGCAGTTACGTTAGCTTCATAACCGAATTCAGTCATGATTTCATGT
ATTTTCAATCTGCCTTTTTGCGTCCATCTAGTTTGTAAAACTGTGTCTTCTCTGCCATCA
GAACGCACAATTGTTATAGTGTCTGAATCTGTGTAACTCTTGCCCATGTGTTCTGAGTAA
AGCACCCACTGTTTATTTACTTTTCGTTGTAGTCTAGCTTCGTGTAGTAGTTTGTTTAAC
TTTTGTGCTGATATACCGTAGTCTGCCGCGATTTGAGTTGTGGCTAATGTGCCAGTTGAC
TTTAAGATTTCATCTACATAGTCTGCTTTGGGTTTTAGTTCTCCGATTTCTTGTTGTAAA
AGTAAGTTTTGCTCTTTTTCTTTCTTATACTCAGTCAACACTGTAATAATGTAGTCTGGA
TCTTTTAATGTTTGTTCAATTACATTGTCCGTTGCGTAGATGCCGTGTTTTCGAATGGCA
GGTAAAACTTCCATTGCTAACCAATCTTGAAATTTTTCTGCTGTTGAATTACCTGCTTTA
AAAGCCAACTTATAAACCATTGCTTCTGGTATGAAATCACCTTTCCCAACTTCTTGGGAA
AGATATTTACCTAAATATTTATTGATAGTTTCCCAACGAATATATTGCTTGCCATTTTTA
AACTGAGTGAACCCCAAACTTTTTGCGACAGTTTCCAAATCGAATAAATTATTTTCATTA
TCTTGTTTGATTAAGATTGAAAACATATCGTTACTGAAAGTTTTAATTTCATTCATTAAC
TCTTCACCTCTTCTTTAATTTCTAAAATTCTCGCAATGCGTTTCTTTTGTTCAAATGCGT
CTCTACGTCCACGTAAAATGTCTGATAAGTAAGCACTTGAAATTTCTAACATTTCTGCAA
GTTGCTTGTTTGTCATGTCACGTTTTAATAACTCTGTTCTCACTTTCAAACCGAAATCAG
TTGTCGACATATTAGCACCTCCTATAACATTTTTTCTAAGCAAATAAATTATCTATTGAA
CAACGATAACTTTTATGCTAATATTTAAGCATAGTTTAATAGACCTATAACAATTCGCAA
CGTCTGTCATAAAGGCTTTAAATACTCGTTCCCCAACGAATAATTGTTATGTGTTTAATA
AGCTAAATTTAAAGCTTAAATACAGTATATTAACTTTTATGCTAATTGTCAACAATAATA
GCAAAAAAGTTAATCTGTGATAGGAGAAATTTATGAATTTAGTACAAAGAATCCGTAATT
TGTGCAATTCAAAAGGTATAACTTTTGCTGAATTAGAGAGAACTTTAGGGTTTTCAAACG
GACAAATCAGAAGATGGGAGAAAACCAAACCAGGTATTGATAAGGTGCAAAAAATTGCCG
ATCACTTTGATGTATCAGTCGATTACTTATTAGGTAGAGAAAAAGATGAGTATTCCGGAG
AAGATAAAAACGAAGATACTCTTATTATGCATAGAGCTACAGAGAATATGACGGAGGCAC
AAAGACAAAAAGCTTTGACTATATTAGAAGCAATGTTTGATGATTGGGATGATTTAACTA
AGTAACAAAGGGGCTTTTTAATTGAAATTAAATTATGAAAAATCTTTTTTAAAATCTGCG
AAAGCAGTTTATGAGATAACAAATGGTCTATATAACTTATCTTTTCCTTTAGATATATTT
GAAATCATCTCAAAAGATAAACGTATTAAATTAGTGACTTTCTCTGAATTTTCTCAGAAT
ACTGGCACTTTATATTTTAAAATACCTTCAATTTTCGGTTCAGAAGAAGCGTTTCATATT
AGAAAAGGAGATAAAGCGATTATAGTTTATAACGATTCACTGCCTATGAATCGTCTAAGG
TTTACTTTAGCTCATGAATATGGTCATTTTGTAATGGGACATACTGGAGTTAATTTAAAC
AAAACATTCACATATAAAGATTATTATAGAAGAATTGCTGAAGAATATGAAGCAAACTCA
TTTGCTTCATGTTTATTGTTTCCTTTACATATAAGATACAAATATATAGATAACTTTAAT
ATTGAGCAAATTTCATATAAGTATCAAATGAGTTTACAAGCGACCCGTATAGCGATAAAA
GTAATCAGAAGACATATACACAATGGATTAAACGACTATATGTCAAGTAACGAAAGTTAC
CATCCAGAAAACTACTTAAGTTTTTTAGAAGAGAAAATGGAAAGCAAATCTGATTTTATA
AATGAATTTAAATATGTTTATGATCTAACAATTTAACAATCAAAAAATAAAGGAGAAATA
AAAAATGAAAGAATTACTTAAAAACAGATTAACATTCAAAGAAAGTATGATTGAAAGTCA
ATATTTAGCCACTAAAACAAAAGAAGAAAAGAAACAATACAAGCAACTATCTATTGAAGA
TAAAAGAGAAATTTTAAAAGAATATCAAAGCAAACCTAGAAAAGAAGTGAGATTTGAAAG
TGAAATCAATAAATCTGACGAAAACTTATCTAAAATTTACCAAAGATTTAACGAAATAGG
AGTCGAGGATTTGTTTGGTACAAAAAAAGAAGTGAAAGAACTACCTATGATTTTAAAAGA
TAACGAGAACATAATGTATGTAACTTCGGGATTATACAATAATAATACCTACTTAATAGT
ATGTACTGATCTAAGATTGTTATTCTTAGATAAAGGGATGATATACGGTTTGAAATTTCA
TGAATTTCCATTCGAGAAAATCAATTCCGTTTCGTATAAAAAAGGACTTCTTTTTGGCGA
AATAATTATACATCACGGTTCATCAAGCATCACTATAGGTAGCATAACAAAAAATACTGT
ATCTAGAATGGCAGAAACAATACAAGAACAAATCTCTATTCGTGAAAGTTCTATGAAACC
ATCCAATTCTGAAAAAACGAGTTTTTCTGTTGCTGACGAATTAATAAAATATAAAGAATT
ATTAGACGCCGGAGTACTCTCTCAAGAAGAGTTCGATAAGAAAAAACAACAATTATTAGG
CATTGATTAATAGCGCCTGTATGGAGCTTTAATATAAATATAAACAAAGGAGAAATGAAA
ATGAGAAAATATAATTTTGATAAATTCTTCTTATATATGGCGGTACTGTCATTACCAATA
GTCATATTTTTTCCATTAATGTTAAGCATCCCAATCATCTTTTTTATTTTTTCAATAAGA
AAGAAGGAAGATTAATAGCGCCTATGTGGCGTGAGGAGGATGAGGGATGGAAGAGAATAA
AACTTTAAAAGAATACTTGCGTAAATTTTTAGAAGGCTACAAATATGTAGTTGAAAACAG
ATACAATTATCAGTTTAGTAGCAATCCAGAAGCTTTCCCATTCATGAGAAAAGACGATTA
CAAGATTTCGATATTTTATCTAAATCAATCTTTTTTTGAAGAACCTTGCATCGTCGTTAT
CTCAAATGACAGTAAATTAAAAGAAATATATAATTTTCGTAATATTGATATCAAATATTT
GTCTAAACACTTTACTTCATACATATATGATTCTAAAAAGTATGTAGAAGAACAATCCGG
ATTATTAGATTTTAATAATTACATTTATTACACATCTATTTACTACGGAAAATATATCGG
GACCGTAATATTACAAAACAATTTAGATTTATTTTTTAATTATGGCAAAAGATTAGCTAA
CGATCATTACAATACATTGATATCGAAGTCGAAAGAAAGATTGATAAACAAAGCACATGA
TGAAATACAACCGTTCAACCACTTAGATTTAAATAGTATGAAAGAGATTGTTGATGATAT
AACTTTTTCTTATCAAATAGAACAAGGATTACAAGCTTATAAAAGGGAATTGTATTTGCC
AGCTGCAGCAACCTTTGCTGTTGCTATAGAAACGTTTTTAATCAAATTAAAAAAAGTTAA
TAAAATCAAACATAAAGACACCGATTCAACTATGTACACAAAATTATTAGGAGAATTAAC
TAAAGAAGGTAAAGTAAATTATAGAACCAAAAAACGGGTAGAAATTGCGTATAGTATGAG
AAACATAATCAACCATTCACAAGCTGGTGCAGTAGCCAAAGGTGATTGTGACTTTCTTTT
AAACACACTAAAAGACATTGTTGATGAAAACGAAAAAATATTAAGAGAATATACCAAATC
AATTAATAAGACGGAATAAATAGGTATCCTTGTATTCAGATTTGATTTTTAACATAATTT
GTTCATAAATTTTTAATTTAAGTTCTTGTTCATCGTCATAAATATCAAATTCACTACTAT
AATTTTCAACTGATTCTTTTATATAAGCTATTTCTGCGTCAGTAAATTTTACACACATTT
TATCACCTACTTTTTATTTTATTATATCACATTTAGTACCTAGTACTAAAATCACGGGTA
GCCCGCCTACCCTTATTATTTTTTGCCAATTTTGAGGAGGGAAAAGCAAAATGCCAGTAT
ATAAGGATGATAATACAGGTAAATGGTATTTTTCCATTAGATATAAAGATGTATACGGTA
ATAACAAACGAAAAATGAAGCGTGGGTTTGAACGTAAGAAAGATGCCAAACTAGCTGAAA
GCGAATTTATACAAAATGTTAAATATGGATACTCGGACAATCAACCCTTTGAATATATAT
TTTTTAATCGTTTAAAAAATGAAAATCTTTCTGCACGCTCAATAGAAAAGCGAACTACAG
AATATAATACTCACATAAAAGAAAGGTTCGGAAATATCCCTATTGGCAAAATCACTACTA
CGCAATGTACTGCTTTCAGGAATTATTTGTTAAACGATGCAGGTCTTTCTGTTGGCTATG
CACGATCTGTGTGGGCAGGTTTTAAAGCAGTTATCAATTATGCCAAAAAGCATTACAAGC
TCTTATACGACCCCACATTATCGGTAACTCCTATTCCCAGAACAAAACCACAAGCTAAAT
TTATCACTCGTGAAGAATTTGATGAAAAAGTAGAACAAATCACAAACGATACTTCTCGTC
AGCTAACTAAACTGTTATTTTATTCTGGTCTTAGAATAGGCGAAGCTTTAGCTTTGCAGT
GGAAAGATTACGATAAAATAAAAGGCGAAATTGACGTAAATAAGAAAATCAATTTAAGTA
ATAGAGAAATTGAATATAATCTAAAAAAAGAAAGTTCTAAAGGGATAATACCTGTACCAA
AATTAATTAGAGAGATGCTTAAAAACATGTATAATGAATCTTCTAAAAGATATAAATATT
TTGACGAAAACTATTTTATATTCGGGGGGTTAGAACCTATTAGATACGTTACCTATTCGT
ATCATTTTAAATCTGTATTCCCGAATCTAAAAATACACCATTTAAGACACTCGTACGCAA
GCTATTTAATTAATAATGGTGTAGATATGTATTTATTAATGGAATTAATGAGGCACTCTA
ACATTACAGAAACAATTCAAACGTACTCTCATTTATATACTGATAAAAAACATCAAGCCA
TGAACATATTTGATTAAATGGTATCATATCGGTATCAAATAACGATTAAGGAGTTTATAA
AATGCGTAATAACAAGCCTAAAATAAGAATTCATAATGACCCATGGGAAGCATATAACGA
TGTTAAAGAACATGGCCAATTAACTTTAAGTAACATCGAATTTACAACTACAAATCTTTG
TAATATGCGTTGTAGCCACTGTGCAGTTGGTTATACTTTACAAACTGTCGACCCCGAGCC
TTTAGATATGGACTTAATTTATCGTAGACTTGATGAAATTCCAAATCTGCGAACGATGTC
TATTACAGGTGGCGAACCAATGTTTTCTAAAAAGTCTATTAGAAATGTTGTTAAACCTCT
ATTAAAGTATGCACATCATCGAGGTATATATACACAAATGAATTCAAACCTAACATTGCC
TCAAGATCGTTATTTAGATATTGCTGAATATATCGATGTTATGCATATCTCACACAACTG
GGGAACAACTGATGAATTCGCAAATGTTGGCTTTGGCGCAATGAAGAAGCAACCACCGTT
AAAAGCTAAGTTAAAATTATATGAACAAATGATTTCGAATGCACGTACATTATCAGAACA
AGGAATGTTTGTATCTGCGGAAACAATGCTCAATCAAAGTACGCTACCACATTTACGAAA
AATACATCAAGAAGTCGTTCATGATATGAAATGTAGCAGACACGAGATTCACCCTATGTA
TCCAGCTGACTTTGCAAGTCAATTAAATGTGTTAACTCTAGCGGAAATGAAAAAGACAAT
TCATGATATATTGGATTTCAGAGATGAAGATATTTGGATGTTATTTGGTACTTTGCCTGT
GTTTCCATGCTTAAAGGATGATGAAGATCAAAAGTTACTATCACGTTTAAGAAATGCTAA
AAATGTAACGACTAGAAATGACCCGGATGGCCGTAGTCGTTTAAATGTCAATGTATTTAC
AGGTAATGTAATCGTAACTGATTTCGGAGATGAAACAGGTACAATTTCGAATATACAAAA
AGATAAATTAACAGATGTATTTGATAAATGGTTATCCTCTGATCTTGCTAAATCATTAAA
TTGTCATTGTTCCGAGTTTAGTTGTTTAGGACCAAATGTTCTTGTTAAAAATATGTACTA
TCCGAATATGGATTTTAAAGATAATGAGCGTCATATGCACAAACAACCACAAATTATACA
ATTTTAA
>>ST8-MRSA-IVa+ACME (PVL+)_CP151123_BSN46-2
ATGAATAGCGTCAAATTGAAGCAACCTGTTAGCATTTACAATGATCCATGGGAAGTGAAA
TTTATATACATTTAAATTTCATGAGACAATAAACGTTGATTTAATGCGTTTTTTGCCTTT
TTTATTTTCCTTATTTTTTCTGTTTTACAACAAAATGGTATCAAAAATGGTATCATTTGT
AGTTATTTTAGCTTCACATATTAAAACAACCACACTCCTAAATTAATAGGTGGTGTGGTT
TGATCATTTATAATATAACATAAAAAACAACCACCCAGTAACTAGTATGGATGGTTAAGG
TGTGCCTGCAGCACATAATAAAACCGATAATATGTTTTATTATGTCGCAAATATTTCAGC
GACTTGTTATGTACCACCACATAAACTTACTCCCATTCAGGAACACAGAGCTTTGTCGCT
CGTCAGCAACGTCATATGAATTCTCAGTTCATGTTGTGGTGACACTTTAAACAGTCTGTG
CCAGTAGCGACCGAGTCATTTCAAGAATGACCATTTCACATTTATATTATAACATAAAAA
CCACCCAGCAACTAGTATGGGTGGTTTAAATATGCAGTCAGCTTCTTACTACTTTACGCA
AGTAAGTCCTCTGCATAGCCGGATTGGCTACCGGAAATGTGGTTTTAAGCCAGATTGGTT
ACTGGTAATGTAATTACATTATAACATAAAAAAATAGGCAAGTACCGTAGTACCTGCCTG
TTATCTACATTTAAATCTTGAGAGAAATGTTAAAAAGTTCTAGTAAAATAATAGCACATT
TTATCTTTAAATGTAAATAGAAAGCAGGTATGTAACGCACCTGCTTAAATAGACATGACT
ATGTCATTCTAACTGATTTCTCCCCATAAGTCACCTAATATCTGATTAGGTGGGGCAGAA
CCATTCCATGTTCTAATAGGCAAGTAATAACGTTGCCCCTCCCATGTATATCCTACCCAA
ACATGACCATCTTGTAACATCACTTCTGTATAATCACAATACCCACCAGGTTGGAACTGA
TAACCCACTGGACAAGATAAGAATGGCCCCACTTTTCTTACTGTGATTGGTTGATTACCG
TTTGTGAATCTAGCACTTTCTTCCATGTAGTAAGTACCATATTTATTACGTTTCCATGCA
CTTGCAACTGGTTTAACTGTATTACTTGAAGCGCTTGACTCATTAGAGACAGTGGCAACC
GGTATTTTACCATCCATGTACGCCCTAATCTGCTTGATAAAGTAGTCTTTAAGTTGCAAC
CGCTTGTCTTCTGGCAATAGACCGCGAGTTACTGGGTCAAAACCAGTGTGTAAAACCGAA
CTTCTATGAGGGCATGATGTTGAAGTAAATTCATTGTGCAATCTGATTGTATTTCTGTTT
GCTGGTAATCTCCATTTTTTCAACAATCTAGCGCATTCTTGGAAAGTTGCCTGTTCATTT
TTTAAGAATGTCGCGTTATCTGCGCCCATTGATTGACATACTTCAATACCGTAATAATAT
TTATTACCTATTTGATTAGCGGTATGCCAACCTACTTGTGATTCATCTAAGGCTTGCCAA
ACTGTGTTGCCTGATACGTAACTATGCGCAATGCCCGCTTCTAATCTTGATAAAGGTGCA
TTTACTAATCCGTTACGATATGCTTCAGCAGTCGCCCCTTTGCTCCCTGCGTCGTTGTGT
ATAACTATACCTTTAGGGTTACTACCACGCTTAGGTAGGTCATAACCTTTAACCACATCT
TTGATGATTTTAAGTTCTACTGCTTTAGGTTGTGGCTTAGCTGTTTCTTTTTTAGGTGCT
TGTGTAGGAGATTGAACTGATCGTGGCGCTGTCTCACTTTTAAAATTCGGACGGATAAAC
CACATAGGGAAATCATAAGCATGTTGTCGTCTTGTAACTTTTTCCCAACCCCAGCCGGGT
TGTTCGATTCCGTCAGTCCAGCCACCGCCTAGCCAATTCTGCTCATATACAATGATGTAA
TCTAAAGTTGCTTCAATTACCCATGCAACGTGACCATATCCAGCACCGTAGTTGCTACCG
AATACCACCATGTCGCCAGGTTGTGCTAAGAAGTCCGGTGTATTTTGGTATACAGTAGCT
AATCCGTCGAAGTTGTTAGCGAACGGAATATCTTTTGCGCCTACACCTTTTAGGAGTAAT
CCAAACAAAGCTTTCCAACCAGCATTAGCATAATCAAAGCATTGAAATGCATACCATAAG
TCCACATTGAATTGTTTTCCCTCAGAAGTTTTCAACCACTCTATAAACTCTTTTTTAGTT
AATTTTGCTTGCATTGTCGCCACCTCCATGATGATACTCATTCACATCAAAGCCAACATC
GTTAGAGGCGTCTGTGAAAGGTTGTGATGTATCATATTCTTTTGGTGCTTTCGTGCTTAA
TTCCGGCGTTAAACTGCTGTCTTGTGATGATTTCCACGTAACTTGTTGTTCTTCTTTATT
GCTATCTCTAGGCGCTTGATATGTCTGTGCTATAGATGAATCTGAGACGCCTTTTGACGT
TGGGTCAGTAATAACGCCAATACCTGTAAGTAACGTGAGGATAGCGCCTATAATTGCGCT
AGCTTGATTTAATTGAGTAGATAAATCTAATCCGAATAAATCCGTGACTTGCTTGATAAA
TAACAACAATGCTCCAACTAAACCAGTTAGTACTGCTTTGTTTTTGAATCTCAATTTCCA
GTTAATATCCATTTGTTTGCTCCTTTTATCCAAAATAAAAAACGACTAAAAAATTAGTCG
TTTAAAATTATTCAATGGTCAATGTCGGAGATCCTGAATAAACATCACTTATAGTGACAT
ACAACATCCCTGAAGGATTACTAAAGTTGATATTTTTACTTGCAACTCCGCTATTGACTC
CTGATATTCCTAAATCACTTGAACCTAAATTAGTTTGCGAAACCCTCATTATACCGCTAC
GTACATTTTCTATTGTCACCTGATAACTTTTATTAGGTTCAACTCCGTTTATTGTCCATT
TTGCTGTTGATTCTTCTATGCTATCCGGATATTTATTTTTAGGTAAGGGTTTTATTACAA
AAGACGAAGGCTTTTTCCATACTTGGATATTTCCAGCATATACTTTTGTATATTCTTCGC
CTTCGTAAATAAGCTTCTTTACATTTTTAAAATTACCTTCCATAAAAATCACCCCTTAAT
TAAATAAAGTGTATTAGGGTCTTTTTGATACAAATAATTATATTCTGTTTCACTGCCTGT
CCAAATATTCAGTGACGGCTGCGAAGAACCGATAGGTTGATAAAGTTTATCTGCTTCCTC
TTTTGTAAAAGCATTTGATGATAAAAGATAACGTTCATCATGACTGTGATTTATGTCTGA
TTTTTTTGATAAAGCATTTTCTAATCCTTCAATCTGTTTGATTGTATGACTATGATTTTT
ATCTGCATACAAACTGTTTAATGATTGCTTGAATCCCTCAAAATCTTCTGTACTAACTTT
TGGGCCAATCTGTTGCAATACACTTTCTGAAATAGAGTTGTTTTGTATTGCTTCTGCTAA
TTCTCTTAATGTATTCATAGATTCAGGCGCGCTATCAACTAGTTCAGCAATTTTTGTATC
CGTATACGTTTTAGAGTCGTTGAGAGTTGTATCTTTGATTTTTTCAACTTCTTGCAATTT
ATCTTCTAACCCTTCAACATTTGCGATATTGATTTTATCCAATAACTCAGGTTCTGCTTT
GATATCTGTATCTTTACCATCAATTTGCCACATTTTAGTGTCAGGATTGATTGATACTAC
AGTACCGTTTTTACCGGGTGCGCCTTGTTCTCCTTTTTTACCTGCTTCACCTTTTGCACC
AGGTTGTCCCGGTTCGCCTTTATCACCTTTCGCACCTTTAAATCTACTTTCATTCTTTTC
GATGTAAGAAATAACATCTTTATCTATTTTTTCTTTAAAGTCTTTGCTCAATAAATCTGT
CGCGTTATCTTTTAAGATTCTCGTAATAGCATCATCTACCAATTTAACATCGATTTCTTT
TGCTACAGCAGATTCAATGCCACTATCAACGATATTGAAAGAAAAGTTCGCGACATGTAT
TTTTTCTTCTTCTTTCTCTAAAAACAGCTTACAGCGAACATAACCAGCGTGTTTGATAAC
CTTTTTAGGTATCTTGTAGGTAATGAATCCTTTTACAACATCGTCGATAATAAGGGGCTC
ATTTTTGAATATAGAGCCATCTTCCATAAACAAATGTAATCTAGGTGTTAAGCCATGTGC
TTTTAGATCGATACGACCTTGTTTGTCATTGATACCTATTCTTATAGATGCTGTATTTTC
ATCTTCAGTGTAAAATTGACAGCCAATGTCACCTAAGTCAACACCATCATTTTTTATTCT
CGTTTCAACATCTTTTATTTTGTACATTTACACACCTCTTTATTTATATTTATCCCTTGT
GAAGTAGATACCTTTTAAGCCGATTTGTTTATATAACTTAGCGATTGTACTTGCTTGATG
TTGGCACCACTCTATAGCAGTAGCGTATTGGTGGGTAGCTGGATTCTTAGGATTCCATCT
AATTCGATACAATGTGTTTTGTCCTTTGTTGATGTAATCTTTTCTTACGAAGCTAGCACC
GCCCATGATTGCTTTTGCTGGAGATGTCCAACCTTTATTCCTTGCAAACGTCATTGCGTA
GTTAGGATTGTTGTCGTAAGCGCCAATGCCGAAGTAGTTGTATACTCCATCTTTTCCGTT
AGCGAAGTTACTTGTTCCATATCCACTTTCTAAGAAAGCATGCGCGATTAAATAAATTTC
ATTAATGTTGTGCTTTTTACAAGCTTCTGCGAACGCTTTACCTTGATTATTCAATGTTCC
CTTACCTTTAAGTATCTTATTAAGTGCGCTAACTGAAACACCTTGATACTTGCCTAAATT
AAGCATTTGGTAGCATTGTGTGTTACTTTCCCATATACGCTTTACATTCATCGCTGAGCT
CGTTTGTGCTCGTGTTGCATTAGCCCAGCCCCATGTATGAGATTTTTTCGGGTTACCTCT
TGCCATTTGTTTATCCAGTGCTTGTTTGAATGTATAAGGACTCGTTTCAGTTATAATCTG
CGGTTGTTTAGATGCCGAGCCATTGTTAGCTGTTGGTGATGAGTCTCTTACATTCGCTAT
ATCAGCGTTTTTATTATCTACCATAACTTTTATTCTAGATTTTGTTACTGTTGGTTTAGT
TATAGAATTTAATAATTTTTCTCTGTTTTTAAATATATTAAATAATGCCTTTTCTAATGC
TTCGTATTTATCTTTAGGGGGAACACCGTTGTCAATCATATTCCAATTAACATGTTCCAA
CATAGAACGCCAAATGCTGTCGTCTACTTTTAAATTTTCAATACTTAGAGGTATCTCATA
TTTGATCATCATATCTACAGCTACAACCATTGCGTGAATTTCATTGAAAATAAATTCGTT
TTTACTCGCACTATAATCTTCACATACGTCTATAACTATATAATCAGGTTCATTAGGAAC
CTCAAATACCGCTCTTCTAGGAGCCCAAATATTATGTCTATCTACATAAAAGTGGGGATA
TTCCACATCTTGTTTGTATTTCTTCCTACTGTTATATAAATTTTCTACTGAACTCATTGT
TTGAGCATTTCTAATCATTATTCCTTTAGGTTTTTCGAGTCGTCGATTACCCTCTACTAT
AAAATGATAAATATATTCTGGATAATTAACTTCTTGACTAGAAATTGTGTACTTTATAGT
TGTTACATCTTTCCAAATCGGAACTTTTTTATTATTTTTTTCGTTATTATCACTGTCGTC
TTCGGGTTTAGGTGCCGGCGTAGATTTCTCCGGATGATATGGTGGTCTAACAAAATATTT
AACTCCTCCACCTGGTCCATCATGATAAGAGTGTTTGATTTTATACGGCGGACTTCCTGT
TGCATTATTTGTATACCAGTTTTGATCCACACCATACCAATAGTCTTTTGTGCATGGTCC
CACTACAATGTTTACATGTCCTGCCCAACCACCAGTCCAAACACCCCAGTCGCCTGGTTG
TGGTACAAAATCTTTTGTATTTCTAATTATCTTGAAATCTCTACCTCTATAATTAGATTT
CTGAGCCATAGCATCAGCATTTCCCCATGTTCTAAACCCCCAATATTTATCGAGTAAATA
ATTAGGTAAATCCCAGCATTGTGCTCCCATTCCAGAACCAGGTACATCAATAGCTATTTT
GTTTTTAGCGATATATAACGCCCATTCAACCACTTCACTAGCTGTGGGCTTTCTATTTTT
CGGATTAGGTAATCCCATGTATGCACCTCATTTCAATCAAAATAAAAAGCCAGTGCCGAA
GCACTGACTCTTAACTGTTATTTACATTTACCAAACCAGAAGCACGCCCAGAAGCTATAT
CCTAAAATCCCTTTAAGCATGGTAATCACCTCCTTTAAATACCAAAAATAGTTCTTAGTA
AAGCTATGACAATCGTACTGAAGATAGTCCCTATCAAACCTAGAATCCACATTTTTATGT
CTCTAATATTCTTGGCATTCTTTTCTTTATTCTTTTCATCTTCTACCTTGTCGCGCTTTA
ATCCTTCAAAATTTCTATCTAATTTGTCATAAATCTTTTCTTGCGCTCTAAGACTATCTT
CTATTCTGTCGAATTTTTCAAACATAGTCTTATCATTTTCTTCTAATCGCGTTAAACGCC
AATCTTGTTCATGTCGTTTGGTAAATCCAAACATTATGCCACCCACTTTATTCAAATTAA
AAAGTCACAAGCATTACACCTGTGACTTTTCATCTTTTGTTTCTGGATATTTTTCTCCAG
TGATTAAAGCGTATTCTTCTTTATCGATTAAACCCTTGTCTACGTACCACTTAATTTGCT
CGTTTTTATAGTAACCCCAAACATAAAAAGTTTTAATGTCTTTAAAAGTTGGATAAATCA
TCTTCATTATTTAAACGTCCCCCTCAGTACTTGTTTTGTTAGTTTTCAGTTCAGTCAACT
GTTGTGTTAACATAGCGTTTTGTTGAGCTAATTCCATTGTTAATACGTTTACTTGTGCCA
CCTGCATTTGCATACTCGCAACCATTCCGCGAAGTTCCTCATCACTTAAATCTGACGCAC
TTTGTTGGTTTGATGCATTCGGTACGTCTTCTTTTTCGAAATTGCTATTGTATTTAATTT
CGCCGTTAGTGAAAACAAACTTTCTAGGTTCGAACTCTTCTTTAAATTTAATAGGCACAT
TGTTATCACCTACATCTAAACTATTGCGTAAACCGCCAGTATTAACGAATCCGATAACTT
CGTTTTTATCGTTTACTGTGATTTTCATTATTTCCACCCCATAATTTTAGTTATAGTAAC
TTTGTTGGCATTCGCTCCAGAACCTGATGTTTTACCTAAATCAAAGTACACATCGTTATC
TATTCTTAAAGTAGTGCTACTTGTTTTGGATAGTAAGCACTCATAAATACCGCCACCGTT
GCCGTCTGAGTCAACTACATTCGCTTTACTCAATTGAATCGCGTTAGGTAATGCGGTTAG
TCCGAATCCCTCAATAACGCCACCTGGATAAGTTCCACTTACCAACAAAATAGAATAGTT
TGTGTACGGTTCGGTTAGATTGATTGTTGTACCTACACCATTTGCGCCACCGTCGAACAA
TACCGTTGACTTATGTTCATTAGGAACCGTCCACTGTGGCTCAAGTCTGCCGTTTGTGAT
TGACCGTGTGTAAATCTTTTTAGAGTTATAAGGTGTGAAGTTAAACAACTTATTTGTATC
ATCTTTAACGAATACAGATAAATACCCCTCATAACTTTCAACGCTACCTGGTAAATCCGG
CACTCTTGTTGCATAGTAATTACCAGCAGTTAAATATCCCAAATCGCCTTGCGCATTATT
TAAGTTAACTTGAATTGATTGACCATTCGCCTCTGTCATCTTATGTTGTTGCCAGCTCGT
TGTTCCGAATTTATCATCTACATACTGCTTAGCTTGATTTAAAGCGTTGTTAGACGTTTC
TTCAACAAATTGCTTAGTTAAGTTTCCATCATTCTTTTTATAAAACGGGTACCATGTGCC
GTAGATTTTGTATTTTGTGTACTCATCGTTTGAATCGTCTGGGTACCATGTTGCACGAGC
AGTATTATTATCAACAACATAAACAACTAACACACCAGATTTGCTTGATGTATAAGTTGA
TTCATCGAACGAAGAACCGTCATCAACACCATCTTGTCCAGGCTTCTCTAACGTGCCTAT
ATCCGTCTTTTCTGGCGCATCTGTTGCATTAGTAATATGAATAATCCTAGATGTGTTAAC
TGCGCTTAAAACGCTATCTATGGACTGCTCATACGATTCAATTGCTTTACCGTAATCATC
TGTAAGTTTAGACTTTTGCCAATTTGTTGTTGAATTACCTTTAACAAGGTCAGCGCCATT
GATTTGTTGTTCAACTTCGTTAACACGTTCAAAAATCGCTTGCTCTTTTTCAACTATTTT
ATCGACTTCAGCTGTAACAGCTTGTGTTGCACTAGTTTGCGTCGCAGTAATAGCTTGTAT
AGCTTCGTTTTGCTTGATTTCGATTTGTTGAATGCCTTTTGTCGCACTATCATTCACTTT
TGCTATTAACGTTTGTGTATCAGCCATATTTTGCTTTAATTGGTTAAAGTCTTTACCGAC
AGCTTCGATAGTATCTTGAATAGATTTGATATAAACAAGCTTTGTTATACCATCAAATCC
ACTAACTAAATCATTTTCAATATTGAAGCTAAATTGACGTTCAACAACAACATTATTACT
CCCGTTTTGTGTAAAGAATGCCTGAGCATGCACCTTGCCTGAATGTTTTAAAAATTCATT
CGGTATCACATACTGCAAACGCCCATTAATTGCGTCTACTATCGTTAATTCGTCTGAAAT
ATAAGCGCCTCTATCTACGTTATAATCATCGGTTTTTAACACGATAGATGTTTTAACATG
TTCAGAACTTATAGATAACGGTCTGTTATTCTTAGTTACTGCAAAATTTAAAACACCAGT
TCCTCTATCTGATTCATAGAAACTGATGTTTGTGTCAATAATTGGATTATATTGTGATGT
TGTTTGTAACTCGATTAAGTTATCGTCTTTCGAAAAATTATCTACTACCATTATTCAACC
ACCTTTCCCTCGAATAAACTCCATTTACCAACGCCACCAGTACCAAAGTTTCTAACTAAA
AATTGATGCGCAGACGGGAAGTTATTACGCCTTAATACTTGTGTTGTGTTACCTGGTGTA
TTCGATTTTATTTCTAATATCCAACCTGCAATACCTTTAAAGTCTTTAGGAAAATCAGTA
AATCGTTTTGATTCTTCAGTAGTAATATAGAAATCTAAACCAACGATTTTTAAATCTGAT
AATTTTGTAATACTCTTAGGGATATGTTCCCAATAACCGGCGTTTTGCGGACAGAAATTC
CATGCTCCGTTGTTTTTCTTATTGAAAATGTCAATGACACGTTCGAATTTAAGCATATTT
CTACCTGTGCTGTTTCTGGTAAGTACTTGTCTTAGAGCACCATTATAGTGTCCAGGCAGT
ACATCCAAGAACCACCCTGCATCTCTAAACGCTTTCGGTAACGGGAAATCTAATGCATTT
TGTGTGTCTTGCGTATAGATATAGTAATGACCAACTTCCGTAATATCACTTAGATATGCT
GGGTTCTGTATTGGTAACGGTTTAACACGTCCACCTGAATCAGTCATCGATACTTGAGGT
GCAATGTTTTTTAAGAATTGGTTAACACCTCTTTGGCCGATAGAATAAATTGAGTGATGT
CTGTTATTACCAGGTCCAATAGTTACCCCTATTAAAAGTGCTTTACGTCCTGTTTCTAGA
TCGTAATACATATCTAGACCCTCAGCTTCTTGGAAGTCTCCTTTAAAGTTATTATTCACA
CCGCCAATATCGATACGTCGTTTAAATAACAATTCTTTTGTTTTTATATCGAAACCTTGT
AAGTAGTTAGGGTTGGCTGTATTCGAATCACCTGTATACCAATATAAGATACCTGCATCA
TAAGTGATACCTTGCATAGGTTGTGTATCTGAAGTGTATTCCATAGGTATATCCATTTGA
TACAATACTTTGTCTATACCTTTATCAATATCGTCAGCACTTCTTACTTCAATGAAATTC
AATGAATTCTTAGCTTGTCTTTCAGAAGCTTTATATTCACGTCTGAAAATCATTAAATTT
TCTATAGGATTATAAATCGCTGACGTATATCTGTCGTTAAATATATTCGGCATGACATCT
TGCATTTCATTACCATAAGTTATTTCTCCAGTTCTATATTGGAAACGTACAAACTTGTTG
TTTTTGTTACTGTCCAATACAGCTGAATAAATCCATAATTCTCCATCAATGTATCTATAC
GCATTGTGTGTACCGTGACCGCCGTTTTTAACAAGCAATCTATCAATAAATTGTCCGTTG
GGCTTCAATCTAGATAACATGTAATGATTACCTGGACGAGCTTGCGTCATATAAATAATT
TTCGTTCTAGGGTCTACCCAAAATGATTGCATTACTGCGTTAGTATATGGCGATAAATCT
GTGATGAATTCCGGTTCTTGCTCTTTTGGTTCGAATCGGTATTCTGTAGCTCGATATTCT
TTATAGTTTTCATCTACAGCTTTCTTAACCTTTTTAGTGAAAGCATCTAGTGTTGAATAA
TCATGATACAAACGATCTTGCAATGTCTTATGATCATAACCAGTATTATCAACACGCGCG
TCTTTTACTTCGTTGATACCGTCGCCGTTATGACCTATTATCATGTTGCTAAAACGGCCA
TTTAAATACGTTAAAAAATCAGAGACGCTACTTGTGACATTTAAATGCTCATACTTTATT
TGCTCTCCATTATGTGCAAATACCTCTTTATTTCTATGGTATTCAAGAGAGAAATTAAAA
TCCGTCAGCATGTCTGAAATAAGTTTAAAGTTATACTCATTTTCATCTACATATCTGTAG
TCAAAGACTCTACTTAAGTCTGTAATTAATTTGTTATCCATGTCTTCCTCCTTTTCTATC
CGTAAAACTGGTAATAATTTTTAATAAGTTCGTACATAATAACTTCATGACCCCTCTCGT
TCGGATGCAATCCGTCTGGCATACTTGATTTTCTGAACGCTGGATTATATGGCTTAAAAT
AATCTGTATGATAGGCATCATATACTGGTACATCCAATTCACTACAAGCCAATATCTGAG
CATTGACATAATCCTCTAAAGTTAACCCTAGTTTGTTTTTGTCCGTATCTTTACGGCGTA
TCGTTGTACCACTCATAGGGCATTGCCTAGTAGCTGTCATTACAAGTATTTTTGAAGCTG
GATTATTTTTCCTGATAACTTCAATTGCAGAACAAAAGGCGCCGTAAAACGTTTTAGTGT
CGGTTTTATCAGTGCCTATCGGTACGCCTGCCCAATAACCATGTAACCAGTCATCATCTG
TACCTTGTAATATGATTAGGTCTCCTCTTATTTGCTCTGCTTGTCTATAAATGCTGTTTT
CTACCGCTTCTTTACCTATTGGAACTGTTGCCATTGTTGCGCCACCTCTTGCAAGGTTGG
TCGTTTTAGCTTTTAACTTCTTGCCTAACATTTCTGTGAAATTAGTTTTCGCATGTGATC
CTCTAGCTACAGAATCGCCAATCGTTCCAATTGTTTTTACATCTTTAATGTTTGATTTAT
CTATAAAATCATGAACGATAGTGCCATCTGATGTAGTTACAGTCTTAGAACTCACTTTCT
GTTGTTTGTCTTCAATTAGATCAGTTCTACTCATCAAATCGAGTGTTGATTTAGCTATTG
ACGCTACTTTAGACTTCAAGTTTTCTGCCGCTTTACTAGGATTAGAAAGGTTAACATCAT
TTAATCCAGAAACATAGTTAGCTGCAGTATTAACTTTTTTCATATATCGTTGTTCTCGAT
TAAACTCACCAAGCGTTACATCTTGCTTAACAATTACATTGTTTATACCCCTAATCGTTT
TAACTTGTACTATACGGACTAAATCATTCAAACCTAGTTTGGTAGATTTTATTTGTACTA
TGTCTCCGGGTTGTGGGTCTGCTTCTGGATATGATTCTCTTAACACCAAAAAGTCCAAAG
ACAAAGATTGTTTTAACGACTTTTTCAATCTCGATTGTAATTCTTTATCCATAGTTTCTT
GGTCAGTCACTTTACCATCTTTAAATGGTTCTGCGTGGATGTCGCCGTATATTTCAGCTA
ATGCACTTCTAGCTTCCATTACGAGCCCAGCGTGTTCGAATGTTTCTTCTCCTGAATAAT
TACCATATCCTCTAATGAAGGTGGCGAAATCACTTGCATCTTCCTCGAGTTTTATAGCGT
TGGCGTTGACTTCATCAGAAATAAAATAAGACGCTTTTTGATTTGCAAAAGGCGTCAATA
CAAACTTATATCTGTCTTTCTTTTTGTCATACGTTATTTTATATTCTAAACCGAAATGTT
CTAACCCCTTTTTAAACATTTCTAACCTTGTGTCGCCTTCACCACCATTTTCAAACTTCG
AAGACTTAACCTTACCTTCGACTTCAAAAAGCATTCCAGTACCTTGAAACACAATGTTAA
AATATCTTTCTACTGTAAAAGATCCTGTTACATTAACATAAATCCTATCAATCATTAACT
TGTCTATAGGAATCTCTCTAGCAGTACATTCAACCAGTTGTCTGTCGCCTTCTGATTTCC
TATCAATGACAGTTATTACATATTCTTTCTTGTCATTTTCACCTTCGACATGACTAACAA
TCCATCTTTTCCCTATAGCGTTAATAACTTCATAAGTGTATTTGTTTTCGAGAATATCAA
AAGTTAATACACCGTCAGCATTAACTTTTTTCACTAAAGTTGTTTCTACTGGTATGGGTG
CGCCATTGCCTTTAGGTGGTTTAACAGTTATCGTCATTCTGACACCTACTTATAATAAAA
TTTCAAATCGAACTGAACCTTTTGAACTGTTTGGTTAAATTCGAATTTATTAGCTCCGTA
TTTAAATTTTGGTTGGGCTATGTTCGTTTCGGTACTTATTTCAACACCGTTTTTATAAAC
TCGGAAGCTATCATAAACAATTTTGTCTCCAGCTTTTAGTTTGATACCTTCGATTTTCAT
TATTTCAGCATGCGTTAAATTCCATACAAACGATTCTGTATCTTCGCCCAAAATAATTGT
TATCTTTTTATACATGTTGAATTGGTCGTTAGGAGCACTACCATGATAGTAAACTGTATC
TTTGCTAACATTTTCAAATGTATACTGGCGCTTATCCCCACCTGCATGCCAATCAATATT
AAAATCAAACGACCACAATCCAACCTTTTTGTTTTCTTCTAACTCTAGGCTTGTTCCAAT
ACTTTCGCCGTATGGTAATTCTGTAGTTTCAAACTTCAATTCGAAAGCAACTTTGTTACC
TTTTTGTTTAGGATTTATAACTCCGCTAAAAATAACTTTATACTGTTTACCGTTTACATA
AATTTGTTGATCGTGTCTTGAATATTCATAATCCGGGAAGTTGTTTTTATCTAATTTCAC
GTAATCATCAGAAGTTGGTTGAGTAAACCTGTAATTCAACTCTTCTTTTCTTCTGATTTC
ACGTAAATACATTGGTTCTATATCAGTAGTTAACGAATACAACATATCTCGCATATAAGC
AATGTCTGAACGATTTTTTACTTTACAAAAACAAGGAACAACTATATCTCTACTGATATA
ATTGCTCCCCATTAATATGCGACCGTTCATATTTTCTTTGTCTTGATACTTTGTGTTGAT
TTGCATGCTATCAATTACTATATCGTTAACGATAAACCCGTATTCACTTAATTTGATTAC
AGTACCATCTTTTTTTGTTAATTCTATGTCCATTTGTAACCTCCTTTATAAGTAATACTC
AGAATTGCGTTTAGCATTTCTGCCGTTAACAATACTAGTAAGCGCATCGTTATTGACATC
GAATTCAATTTTAACAGTTTTCATGTTCGGTGATGTTTCAATAGAATGTGTGTGTTGTAC
TTGCGCATTTATATTTCCACCTAAATTACTTAAGTTTCCTGTAATACTAGAAATGTCAGG
TGCGTTTAATGTAGGTTGAAATGCATCAACTACTTTATCTGCAACATTAGAAACATTACG
GATAACTTTACTTGAATGATTATCTATACCTTTAACGAAACCTAACATTGAATACATACC
AACATCCATGAATTCACGTGAAGGTGAGTGAATACCTAGCGCTCTTTTGGCTGCATTTAA
AGCACCTTTTGCTACACTAGCTGCTTTTTCAGCTAAGTCTCTAGCCATATTACCAATACC
TCTCATCAAACCACGGATCATATCAGCACCTGCTGATACAAAGTCATCCACAAAGCTTTT
AACTTTATTTACTGCATTTGTCATACCTTGACTAACTTTGTTTACAACATTAACGAATCC
TTGAACAACTCTATTAACAAAGTTAATTAGCGTACTTGTTATAGTAGATACCCATTGCAT
ACCTTTAGTGACAATGAAGTTCCAAGCTTGAGACATTTTGTCTGATATAGTTGATACAAC
TTGTGTGAATATGCTTACAACTTTATTCCAAATTGTCGTTAATATACCAGATAAGAAACT
CCAAATCGTATTCCATATATTAGAAATAAAACTCCATGCCGCTTGTAACGCAGTAGATAT
AGTTGTAGTGATAGCGTTCCAAACCTTAGTTGCCACAGTAACTATAGTGTTCCACAACGT
TTGTAAGAACGTCCAAATAGCGTTCCAAATTGTCATTGCGATAGTCATAATTGTGGTAAA
TACTGTAGTTATTACAGTGACTAACAAATTCCAAATCGTAGTAGCGATTGTAATTATCGT
GTTCCAGATTGTACTTAAGAATGTCCAAATAGCTGTCCATATCGTCATAACTATTGTCAT
TATCGTCGTGAAAACAGTTGTGATGATTGTAACTAAAAGGTTCCATACTGTTGTTGCAAT
AGCGATAATTCCATTCCATAGCCCTTGCAAATAAGCAACTATTTGATTCCAAATAATCAT
TATAAAATTGTATACATTTGATACTGCTGTAGTGATAGCTTTTAAAATAGCATTCCATAC
AACCGAAGCTACAGTTTTCAACACATTCCAAACTGTAACCATAAATGTTTTTATCGCATT
CCAAGCATTTATAATAAAGTTTCTGAATCCTTCATTTTTATTCCACAATAAAACAAATAT
AGCTATTAATGCAGCGATTACACCAATTACTATTGTTATTGGACCACCTAAAATACCAAA
CACAGTTACTAGTCCTGTGATAGCATTTCTAATTAATCCAATCTTACCGAATAACAATTG
GAATATAACTGATATAATTTTTAATGGTCCTTTTAATAACATGAACGCACCTTTTAAAAT
TGTTAATCCCGCTCTTAATAAACCGAACTTACTTACTAATGCAATGATTCTACCTATTAA
TCCGCCACCCATAAAGTTAGATACAGCAAGAATAATCGGTATTAAAAATCTAAATGCACC
AACTAAAGTTATAATGACACCAACTAATTGTGCTGTAGCTGGATGCGCCTCAAACAAGTT
AGCTATCCAACCAGTTATTGCAACTGCAACGCGTAATACTGCACTAGCTATAGGAGCCAT
TGCTGTTGCGAATGCAACTAATCCTCTTGCGATGTTTCCAATCAATTGCATTATTAGTGG
TCCATTTGTTTGTATATAACTGACAAAGTCTTTAAACCCTTGAGATTGTCCTACTTGTTC
AGACCATTCCCTAAACTTAGCTGTCATTTGTTCAAGAGATTGGAATATGCCAGTTGATGA
TCCGCTGAATGCATTCATCAAATTGTTAATTCCAACGAAAACATTTTTGAAAATATTACC
AATGATAGGTAAGTTTGTTTTTGTGTATTCAATAAAACGAGTTATCGAATTTTCTCCAGC
TGCACTATTAGCCCAGTTAGAGAAAGATTGACCTAATCTATCCAACCAATCAGCCGACCA
TTGAAACAGTGGTGCTAATTGCGTGAATACATTGACTAATCCGTCACCAAAATCACCTGC
AGCACTTAATAGCTTGTTAAATACCGAAACACCCGTTGTATTCATCATATTAAAGAATCT
TGAAGCTACACTGCTATTTTCAGCCCATTTAAGCACGCTTTGAGACGCTTCTTCCATTCC
TCTTGAAATACCACTAAAAAACGGTTGTAAGCTCTGCATTGCAGTTTTAACAGTATTTAA
ACCATTTGCAAGAGTTGTGAAGATAGCGGATTGATTTTGCTTTATAATATCAGTCCATGC
TGACTTTACGCCATCTAACGCTTTTTTGTATTCGTTTGTTGCTGAGCTAGCTTGTAAAGT
GCCATCATTAAGCATCTTTATAGCGCTGATAGCCATTGCGCCAAACGCTACAAATCCTGC
TCCCGCTATTGCTACGGCACCACCTAAAGCAAGTACACCACCAGTTAACACTTTGATAGC
GTTTAATAGCGCAAATACTACAGGTACTACGCTCGCTATTACAGGTATTAAGATACTAAA
AGATGATGTAAGTAATCCACCAACCATATTAGAACCTACAGTACCGAACACACGGAACAT
ATTAGCTAAATTCCCCATCTGTCTTTGAAAATTGTCATTTGCTTTTATTATGTAGGCATA
AGCTTTCTTTAAACCATTAGTATCGACATCTACCTTTGTTGTTTTTTTGTTCGGCAATGC
GTCTAATGATTTTTTAAACGCATAAATAGTTGGTATAGAAAGCCCTGTATCTACATCTAG
TCGAGATCTAGTTTTGTTTGGAATACTTTTAAGCTCTTCTTTAGTGCGTTTGATTTTAGA
GTTAGCAACACCGTTGTCCACGTCTATAATAGCTTTGGCTTTAGACCTATTTAATGCTTC
AAGACTAGCTTTAGATACTTTTAACACTCGATTGAATTTACTGTTATCTGCATTGATGTC
AATATTGACACGCTTCTTTTCTAGTTCGGATAACTTAGCTTCTGCTTCAGCGATATCTTT
AGTCAATTTTTGTTTTTGTAATTTAATCTCTGGAGTAACTTCTTTAGAGTTTAGTTTGTC
TAGTTCAAAATTCGATTCTAGTACCTTTTGTTGCAAGTCTTGTATACTAGCATCTAATTT
AGCTTTTACTTTTTTGTTACTAAAGGCATCTAAAGACTTTTTAGCAACTTTGATAGTTTT
TTGTAATTTTTTATCATCAGCATTTAATTCGACATCTTTAGTTTGATCTGCTACTCGTTT
AAATCTTTGCACAGACTTAACCGCACTATCGATTTGCCTTTTGAATTTGGCTACACTAGC
TTCAATAGTCGCTTTAATTTTATATTCCGTCACATTAACACCTCTCTTTCTATTGCTTGT
TAAATTCTGCTATAACTTTAAAGAATTCATTATTTTGTGGTTCGTATTCATCACGTTCGC
TACTAAATCTTATATCTTTACCTTCGTTAAGCCGTTGGATATTTTCTTCATAAGGCAATA
CGTCGTTTGCGTTGTTAAAAACATATTCCTCTTTAGGTTTATTTTCTGTCCCAACATTTT
TAGTAGCTGCAGCATCACGAATAGCAAACGCAAGTTTGTAACGTTCGAATTCTTGGGTTA
GCATTTCATACTCTTTCGCATACATTCGATAGTTATATTCTGTTAATGTCATTTGCTCAA
TAACGTTCAAATCTGTAATACCAAGTGTTGACATACAAGTTATAACGATTCTGTCGTAAG
TTATTAGGCTTCCGCTGGTTTCTCTTCCGTTTCCACTACTTCGACTAGGTTTCGGGTCAT
AGGTCGCTTTCCCAACTCCGTTAAAATATCCGAACCAAATTCTTCTAGTCCAATATTTTC
TGCGATTTCATCTAGTGCTTCATCAATGTTATTAATAGTAATTGCTTGTTTTTTCAAGTG
AGATGTAGCTGCAATTAAAACTTCGCCAATCACAACAGGATTTCCACTCTCTAAACCTAC
AGGCAACATTGATACACCTTGACCGATAGAAGCTTGCTCAACTTTTAAACCTAATCGGTT
ATCGATTTCTCTTAAAAATTTAAAACCAAAACTTAATTCTAATGACTTTCCGTTAATTTC
TACATTCATAACTTAAAATCTCCATTCATGATTAATTTAAACAAAATAAATAGGGCTTAA
CGCCCTATTTTTATACCTCTCCTGGTGTAACCGTTGATGAATCTACCTTAGGTTGTGGAA
TTGCTGTTAAATCTTCGCCAGTTAACGCATCTGCTTTTGTAGTGTCATGGAATCTGTATC
CAGTCGCCTTAAGTTTCTTTGTTACAGCCTCAGGTAGTGTTGCAAATCCACGTTGGAAAC
GACCATTCACTCCATATTCATATTCATATTCATCAATACCGTTAGCTTCTGCTTTTAATT
CAAATTTATTGTGGAAACCTTGGAAATATTTCGCTTTAAATTTAGTAGCATCTCCATTTT
TGCCTGGTATTCTACTTTCAACTTCCCAAGCCTCATACAATACGCGATCTACAACTGCAT
CTTCAATTTCATCTGCAAAATCGTCACCATAAAACATTTTAGCAGTACCAGACATTGTTG
ATTCAACTGAACCACCAGTGTTATAAGACCCATCCATCGTATCCTCTGTATCTGTATCAG
CTTCATGTGATAAGCCGTATTCAGTTAAAAAAAGCATTTTAGTAGCATCTACTTTTTCGC
CAGCTTTTCTAAACAAAATAATACGGTCATTACTATTTTTCATATTCGCCATTCAATATT
CCTCCGTTTTTTAAAATGTTTTGTAAGATATCGTTATTGATGTGTGTAGCAATTCTTGAT
TAGTAGTATCATCGACTAACTGTGCGATGTTAGTATCATCTTCTTCAAAGTCATAATCGT
TTGTTTTAACGCTAGGTGTTAAATCATCGATACACCTTTTAACAAGTCCGTCATGATGTC
CTAAATCATCGCTTACACTCCAAATATCAATAACTAAATTCGTATCGCCAGAATAACTAT
CAAACGTGTACTTACTTCTATTTGACTCCGGCATTTTTATTACAAAAAAAGGATACGGAA
TCTCTTGTTGCATCTCTTTACGAGAAATAACAGGGAATCCATATCCTTGTAGCGTTTCAT
ACGCTTTATTATAAAGTTGTAAGTTCGGTGTCATGCTTTTATCTCCTATTCAAACAACGC
TTTCAATTCTTCTACAGTTGATTTCCTAATCACTTCGTATACCGGCCACATAAAAGGTTC
AGCCTCCATGTATCGAGTACCAAATTCTAAGAAACCACTATAAGCTGCATGCGATGTGAT
AGTGTATTGCAAATCGCCAGTTTTTTTATATCTGATATTGCGTGATAAATTACCAGTCCA
ATAACCCTTATTCATTACTTCTCTAGCTTTCAATTTAGCTCGTACTACATATTCTTTGGC
GTTTTCCTGTAAAATATCATCTACATCATCATCAATGTTGGTTTTCATATCGTGAAATTG
GTTTAACAGTGCGTCTAATCCATCTATATTCATCAATTGACCTCTTCGATATAATATGAC
GTTTCGTGTCTGTATATCCTTGTATCAACTATCTTGTAGCGAATGCCATTAACCAACACG
TGGCTAACAGGGTAAGATATTGATTCTTTTATCCTCAGAACACTTATATCGTTTTTTACA
TCACCAAATTCAAGTTGCTTTCTTGCTCTAGAAATGGGGTTAATATTGCATGGTATCGCA
TCATAAGTGATTAGTGTGTTTTCTTTTTTGCTAGTTTTAGGATTGTAAGTTGCTACTTGT
TCTAATTGAAAAATAACTCTATCTTCATATCTCAAAAGAACACAGCCCTTCCTTTTTTAG
TTCTCGTTCTAGCATTAAAGTAATTATCAATAATAGCTTCATACTCCTTGAAATCGTTCA
ATTCATACGCATTGCTACGTCCGTCAACCGCTTCTGATGTCATACCTTCAGCACCAATCC
TGTTGTAGCGTTTAACTGCAACTTCTTTAATCATGTAACTAAACCTTTCCGGTATTTGTT
CAACTTCAATAGGTAACATTGATAACAACTGGCTTTCACAACTTTTTATGATTTCTTCTA
ATTGTTCATCTTGCTTTTCATCTTTAAGACCAATACGTTTTTTTACATCAGCTAGCGTAG
TCATATAACCACATACTCTAGTGACTCAAAAGCATTGATAATTTCAGCTTTTGTTTGTTT
TTCATCAACTTGTAAGCCAGCAACACTTGCTATTTCGACAAGTTCTTTTTTGGTTAATTT
GTCATTTACAATGTAAATCATTTGTTTGTTGCGTTTATTTTCAACACTAGCTAAAGCTTT
GATACGTTCATCTGTAGGATTATAACCTTTACGAGGGTAGACATGCCCTTTCATATAGAC
ATGTCTATTATCTTCTAAATCTGTAAAATCTACTTTAACAATTCCAATGATTTCGGGCAT
GTTACCACTCCTAATTATTTATTAAACTTCTCCTGGAACTGAATCTGTTCTTTTGTCAGC
AGGAACTAACTTAGCAAACGCTTTATCATCAGCAATATGCAATGCTACATGCATAGTTGC
ACGTAATGCCACCATGTCTTGTTCAAACAAGTTTACAGGTGTGCCATCTTCGTTTTTAAC
TGTAGATAATTGTGCAGTTTCATCGATTTTGTATTCGATTAATTGAGGGATACCATAAAT
CAATTTGTCGAAGTCACCAGTGATTAATTCACCACGTTTTAAGTTGCTTGATTTAAGGTT
AACCACAGGTAGACCGTCTAACGAATCACTGTTACGGTCATAAATACGTTCTTTCGTTTC
AGGATCTACAATTTTACGTAACAAGCTTCTGTTTTGTGTTTTTGAGATAAATGCATTTGC
TTCTAATTCGTCATCTTCAAGCAATGCCTCTAAATCAATAATGTTATCTTGTGTGAAGTC
ACCTTTAATAACCTTATTAGTTTTTTCAATTGATTGTGCAATTGATTTACCGAACGGATT
GTTACCTTGATTCAAAATACCTGCCTCGTCAAACTTTTTATAGAAAGCTTCAGCAATCAT
AGGTTTCATTTCTTCAAAGAATTGTGAATAAGTGTAATTCAAGAATTCTTTTGTTACTGG
TAAGATAACCCCTAATTTAAACGCTCTCATTGTAGCATTAACCCAAGTAGCCTTAGACGT
TTCGATTTTTTGACCTTCACCTACCCAGTAAGCACCTGGTTTATCAGCCCAAAAAGTAAA
CTTCTTCTCAGTACCTTCCATTGGTTCGTACTTACCTAATTGCATGATTTTAGAGTTTTC
CATAACCTCTTGTAAGATAGGTGTTGTAAAGTCGTTTAACAACGTGCCATCTTTCTTTTC
ATGCATCATTACATTGTCAGGGTTAAATACTTGTGGTTTAACATTGTTACTTGCAAAATG
TTGCAAATTTAATTTTAATTTTTGTGTTTGTTCCATTTAAATGCCTCCGTTAATTTTTAA
TAATTCTTTTTTGTCTAGCTATTTCAGCTAAGTTTTGCGGTTTATTTTTAGTCGAGTGAT
TAAATGAATCTCCACCAGTCAATGGCGATTGTCTAGCGTTAACCTTAACCGCTTCATTAA
CCGCTTTTTTTACTGCATTAGAAAAAGCTTCAACATTCAATTTAGTTTGTTCAGCAGTAT
CTGTTACAACTAAATTGACAACCTCATCTGATGAATCAACTTCCGCTTCACTCAACATTT
TTCGTGCTTCTGAACGCATTTCGTTTAATTGTTTTTCTGAACGTAATTGTTCCAGTTCTT
TTTCCATTTGTTCGCGTTCATATTCATCTTTTTGATCCTTGTTCATTTTCGCTAATTTAG
CAGCTTCTTTAGCAGCTTCTGCTGCTTTTTCTTTTGCATACTCATCAGCTTTTTTCTTTT
CGTGGGCTACACGACGTTCAAGTATTTCATCAACTTTCTTTTGTTGCTCTGGCGTGAAAG
TTATTTCAGTACCTTCGTCATTTTCTTTCTTATCAGGATTTCCTTTTTTACCATCTCCGC
CTGGTTCGTCCGGATCATCTGATTGGTCTGCAAAAAATTGCAAATTAAACTTAAGTTTAT
TTTCTTCCATGAGATATACCTCCATTTATAGTCTGTCGACTGTTTTTCCATGCGTGCTTT
TTATGTCATCAGCACGTTTTGGACATAAAAAATAGCCAACACAATTAAGTGCTAGCTATT
AAAAGAGAGGTTCATTATATTTCGATTTTTCTTTATCGGCTAATACTGCCGACCTTAAAC
TGTCTAAGTTTGCATCAATAATAACTGTTTCGTTTCGCTTTTGTAACTCTTTACGTATAC
CTTTTAATTCTCTTGCTATGTCTCTAAGGTATTTGTCAGTATTACTCATATTAGTATCCT
CCAAACATTTAATTTACTGTCATACAAAACTAACTTGCCTTTAAAAAACTTCACTTTTAA
ATCAATCACCGCTTTTCACTTTCCCTCCGAAGTATTTTGTTTTTCGTTTCTTGCTTGGTT
TTTTCGGCCACATAGATTTAGGTAGTAAAGCGCAATCTGAACGACAATTGATATGCATAG
GATAGAAATTAACACCAATTTTAGCGTCTTTAACTTTGAATATTTCTCCATTAAGCCCTT
TGCATACTTTAGTTGTTCTATTATCGATTTTTGCAATATACATATAATATCCTTCCGGTG
AAATTTCTTTCATGCTGTCAATGCTTGATTGTGCGTGAACACGTGCCGATTCCGTATAAA
GCAATGATTTAATTGCTGCGGTCTTTTGTCGTGCTGTGCCTTCGAATTTATTTAAGTGCT
TGCGCATATCTTTAACATATTCATTAGGATGTCGACCTCTAATAACTACATTAGCAATTA
TTTCTTCTACTTCTTGTTTCATTGCTTCGGTATTAGTCCATAATCGCTCTGACCAAACGA
CACCATGAAATTGTGTATCAACGATTGTATCTATAACTTCTTTAGCTACTTGTACACCTT
CACCTAAAATACCCGCTTGATCACTGAACACACGATAAGCTGTTGATTCGAAATATTCCC
TCATCGATAATTCTGTTTGAGCTGTTGCATAAGCAATTAAGAATTCTATTTGAATCTTTA
ACATCTGTTCTCTAGATACATACATTTTCGTGTTATACTTCTTTAATTCTTCATTTGCTC
TATCGCTAAACTCCTTGTTTTCGACCAATCTTTTTGCTTCTTCTTGAAACGCTTTTACAT
CGAACTCATCAATAATCTTTTGTGCTTCTTGTAATGTAACGCCTGCAAAATCTCCGTACT
TGACAATAAACGCATTGATCTCTTTTTCAATGCGCTTAATCATCATATTCAATATACGTT
CTATTTCTTCAGCTTTAGTTTTATCACGCTTCAACTCATTCTCGATTGCTTTGCGTCCGC
GTTCTTCCCAATATTCTTGAGTGTTTTTGTTAGGCAATTACAATCATTCCTTTTTATCAA
CAGTATCTTTTGTATCATCATCTTGTTCGTCATCATTGATGTCTCTAGGGTCTTTATAAA
TACCTTTTTGAGCTTTTTTAATAGATTCTTTCTCATCTTCTTCGATTTTCTTAACTTCTA
ATTCAGGGTCTTGGAAGAACGAGAATAGAGACATTAAAGTTGTTTGGCTAATCTTCCCAC
CAGAATCAATATAAGCTTTTAATTCTTCAATCAATGATTTAGGTAAGTTTCTGTTGTATA
CGTATCTAACAGTATTGAAATCTTTGTTAGCGTCAATCGACCATGTATTTTTAAGTATTG
TCTCTAACAACTTAGCACGACGTCTTAACCCTTTAGTAAACAATCCTTCTTTAGTTTTAG
TACGTTGTTCCAATCCAAATAATTTGTATTTCATTGCCTCGCCCGATTGAGTGCCGCTAA
AGTTATCATCTTTCATGTTAGGCGTGTTGGTAAACATGTGTATATCACTGTTTAAACGGT
CTTTATAAGCTTCGGTACCTTGTACATCGTATTGCTTATAAATATAACCACCATCAACAG
AGCCTTCTGTTTCTCTACCTTCGCTATCAGCATAAACAGTCGGTTCTAAAAACAACACGT
TAGCTTCCTTTTGTTTTCTAACTTCTACAGGATCTAAATTTAAATTACCTTTAATAAGTA
ACATAGCGTCATTTAAATCACTCATATAGTTAGCAGTATCTGATTCAGCATTATCATACA
AATCAATTAAAGTGATTACTTTCTCATAATCCCCTTTTCTTCTTTCGTTGTTGCTAAATT
CTGTAATAGGCATACGTTCGAAAGAGTGTGATTCAAAACCGTTTTCACGTGGTGTGAGCT
TCAATCCATTTGTTCTACTGGTAAGATATCTATAAACACCGTGTGAAGTGAATAAATCAA
CTGTAAACACTCCATCTTCGTCAGTCTTGTCTATTGGTTTAGTTCTTAAATATCTAACGC
CCGCGATACTATTACGTTCAATTGTATTGTCGTATATGACAAAAGTACTCATTGCATCAC
TCTTGTATAAACGCGTTTCATCATCTTGGTTTCTAATCATTAACTCATAAGCTTTGCCAT
AAATTGACAAATCTAATCCTAAAGATCTATTGTGTGACTCAACATCATTTAAATCATTGA
ACGCCTCAATAGCTTCTAATACATCTTTGTCATCATCTTGATATTGAATTGGATTACCCA
AGAAATAGCCGTTGATAAAATCGCTAATATAAGATGCGTAATCATGCGCTACACGGTTAT
CTGCCATGTACTCTTCTTTGCGTCGTGTTAACTCAACTAAGTTCTTAGTTTTACCTTCGT
AATAATCACTTAACACTTTCAATCTAGGTCGTTGGTAATCCATGTGATGTTCAATGTATT
TACTTACTTCATTAACGTTTTGTAATAAATCGGATTCCGTCCCGTCATATGTGTAAACAA
CATTGGCTTCATCATTAAATAAGTAATTTATGTTTCCCCGTAGATCTGTATCTGTTTCAA
ATTCGTTTACTTTTAACATTTGTTCCCTCCTATAATCCTAGAGATTTTATTGTGTCAACT
TTCGAACTGAGATTTGTGCGTTTTCTAACCGGTCTGTAGAATCGTTCCACTGAATAACGC
AACGAATCGATACAATGATTGTATGTATCTACTGGTTCATTGGTATATTCACCTGTATCT
TTGTCCTTTTGCCATGTGTAGTTGTCAAACTCTTCAATAGTCTTGAAACAACGTTCATCA
ACAATGATTTCAAATTGCATTAAGAATTGTAACCCTTGTACAACCGAGCCCTTCCCTTTT
TTGGTTGGTAAAATCCTTTTAAGCCCTAGATTCCTTAATTCAGCTATACTTTTTTGTTCT
GCACTATCTGCTGTAATTTCTTCTTTAGCATAACCAAGTTGCTTTATGACATTAGCTATT
TCATCATTCAGCATACCTTGTTTAACATACTCTTCAATGATGTATAACTTCTTTTTCTTT
ACATCTATTTTAGAATGTATAAAAGCACTAGGATCATTAACGTAGCCAAAGTCCAATCCA
AAATAAGAAGGTAAATGTCTTAACTCATCTTTATTTATTAAACGTTTTTCATACTTAGGG
AAAACCAATTTGTCTAGTGTAGCAAATTCACCTAACGCATAAATTTTGTAATATGCTGGA
TTACGATTTGCTAACAACTCTAAGTTTTGTCGTGTCATTTCATCAAGAAACTTATTATCT
CGATAACTAGATTGTCTAATCATGACATTTTCCATTGGTTCACCATGTTCAAAGAAATAC
TTATAAACCCAATTCAGTTTAGATACTGGGTTAAACATCAAAAATATTTGCTTATTCACG
TGTTTACGCTCCCTCAAACGCAACGTTAATTGCGTGTAATCATTTAGTGTGAATTCAGAC
GCTTCTTCCATGACTATGTCTGATATGCCTTTTATCGACTTTATTTTCTCTGGGTTATCT
AATCCTTTAAACAAAAAAACTGCGCCGTTTGGCAATTCAACTTTGTTATCAGTCTTATTC
CAAAGGCACATGTCCCAAATACCGAAGTTTATCAAACAATCTTTGACATCTTCGAATAAA
CTATCTTTAATTGTTGATTGGACTTTTCTAAGCCATAGTATACGCCTAGGATATTTCCAG
TCTTGCAATGCTTTGAGTACAACTTTTTGTATAACGCCGTGAGACTTACCGCTCGAACCT
CCACCGTAATGTACTTCAGTGAAGTTATCGTAATTGGTTAGTATTTCGAATATGTTTCTA
TTGAAAACATTAGACGGTTTGTTAAAGTTTAATTTAACTTTCGTCATCGTACTCACCAAT
ATTAATCTCAATATTCTTCTGAGTAATTTCTTTTTTATCGATATACGCACCATGTACTTT
TAGTATGTGGTCAATAGATCTCTGACGCTCTTCAAAAGTTGGTGTGATTGTGTAAGTAAC
CTCTTTTTCCACTTCATCGTTTAAATGGTCATATTTCTTACTGTAAGCCTCTTGAGGTTC
TCCTCTAGCAATAGAAGCAGATAACGCTAAAGCTTCTGTAATACTCATTAAACGCTCTTC
TTGTATCTGTTCTAATCGTTCTTTAATATATTCCGAAACATTAACATTTCTTAACAATCG
ACTTGCTAAAGACTCTGCTGTTTTCTTACTATAACCTGCTGTAATTGCTGCTTTTTTACC
ATTACATCCATTCATTATATATTCATCTGCGAATCTCTTTTGTTTTTCGTTCATTTCATT
TACCACCAACTCTCGCGCTATACGCTTTTTAAAATTAAAAAAGGATTGGCTATAATCAGC
CAACCCACATAGATCCTTTATTCCTAATTGCGATAAGGGAAACGCAGTACGATAGTCAAT
ATCCTACACTATCATAATATCTCATTTAAGGTATCAAAAACTGCCACTTTACTGCCAATT
TCAGTCTTCCCCTAACTCTTCCGCCAATCTAGATATGATTTTTCTTTTGATTCTATGAGC
AGTTCTATCAGAAATGTGTATGTCAACACAAACTTTCACTAATTCCTTTTTATTAAAATA
ATACTCTTGAATGAATTCGCGTTCTTTCCTGCTTGATGTGTTGATTATACGTTCAATAGC
GCTCTTAAACTCAAGGATTTTACCTCTTCGTATACTACAAAGATAATTAGTTACTGCCAT
TTCTGTTTTCGATGTATTAGATGGTACAAACTCCCCGCCTATATTTGTATCTGTTGGAAT
CCACGGTGTCATTATTTCACTTCTTAAATCTTCGAGTTGCTTATGATAATTAGGATAATC
ACACAACTCATCTTCTAACTTTCGAACTGTTGATAATTTTAATCCATATTTCTTTTTAGT
CATGAATACCCTCCATACAAATATTTTTAATCTTCAAAATGTCTCAATCTACTTCTTAAT
ATCTCTATCTCCCGCTCTTTAACTTTCACATCGCCTTTTAACTGTTCAGCTTGCAACATC
ACACCAAACAATAAGATGACTAGTAATATAATTGCTATGACTAACCACATCATCTACTCT
GACACCTCCGCCCTCATCAAATCAGACTGATCGCTCAACTTTGCGAAGTCACTCGGCGCC
TCTACATCATCATTAGCCGTCGTCATAATATATACTTTCTCAGTTACATACTTACCTAGC
TCATACATCGCTAGTAAGAATAATAGTCTTAATATTTGTTTAATCATTATTTATCTACCT
TCTTTACTTCGTATAAGACCGGATATAAATTTAAAAAGTGTATTCTATAACCAATCGTTT
TAACTTCTACTTTGTCGCCTACTTTTAACCTAGCTTGTATGTCTGCGCTATCAAATTTCT
TTTTGAATAGTAAGTCAGAGTTTTCGATGACTTGCTTGTTGTCTAACACAATATAGAACT
TGTCTTCTTTATCTTGTCTCTTGTTATATTTATCTGTAATTGTCCCTTGATGTACTTCTT
TGTTTTGGTAACTAGCCACTGTATAGATAGGCGATATGACAACAAGCATCAGTGCGATTA
CGCCGAATAATCGCAGTATTCCAACAATAAAGATATCGAACCAATCCATATTTTTAAGTT
TTTTAATCATCATTGTCATCTCCTGTATCAATCAAAAAAAGTACCTGTCTCAACATACTC
TTTAACTGTTGTTCATTTAGACTGGCTAACATAGGGCTGTAAAATTCACTATCTTCATCT
TTAACAGTTTTAATAAAACAGCCTTCAATCTCAGCTTTTTCTTCTGGCGTTCCATTTTTA
TACGTCTTAAATACCTCGGTGTGCTTTTCTGGTAATTTCATTTTAGGTGTATTAAACATT
ATTATCTCCCCTCTTTAATGATTTTATTTCTTTTCGAACAAAGAACCTAATACTTCTTCA
CTAGATCTTTCGAATAAGGTCACTTTAGAATTATTAGTGTAGTAAACAATAGGTGTATTT
TGTGACTCATATTTCTCTTTCGCTTCTTCTTTACTCTCTGCCTCAACAACTGTAAACGTC
TGATTGCTCTTAGCTTTAGTTATGTGTGTATGCTTACGTCCTGTTGAATCTTTAAATGTT
GTGATTAAATATTGTGTCACTTACTCGACACCTCTTTCACTTGCATGTTATTTGCGCGTT
ACTTGCACGTTACTTGCAATCCTTTTTAATATATTTTTAAAAATAAGAATTACTTTTATA
ATTACACTTCTTACGGTTAAGTACAGATACAATTTATAGTAACTGTTAAAATAGCTTATT
TTATATTGCGTCACTTCTTATCGCTCCTTTGAATGATTCTAAGTTTTTCTATGAATAAAA
GTATTAGTAAAATACTCAATGTAGCCAACATATTTTGTTGTTTTGCAAAATCTACTAGAA
CGATTAAGACCAATAACATTCCAATTCTGCATGTAAATAAATCTAATTCTTTGTACAAAA
CCATATATTTGTTGAGTAAATTGTTAAATATAACTATGAATACAAATATTAGAACTAATG
TAATGATGTAATTCACTTCCCCAAAACCTCCTTGACTCGATCTAAGATGTCTTTACACTC
CGCTACTTCCGAAGCCTTTTGCTCCACGTTCTGAAACACTCTCGAATTCCTCCACTTGCT
TTAGTTCCGGTGTCCATATAGGTACGATAACCAATTGAGCTAGTTTGTCTCCTTCGTTGA
TTTGATAAGTTCCGTATTGTCTTATGGCGTCACTCAAATCGATTTCTCCTTTAATATCAA
AAACACCTGGTGTGATATAACCATTCGATGCAATAGCGTCATTCTTGATGTTAATCCCTA
AATTACCATGATATCCCGCGTCTATCTTGCCTGTTTCAATCACTAAATGCGTTTTACTAC
TTACACCACTACGGCTAGTTAATAGTCCGACATAGCCCTCTGGTATGCTCACAGCTACAT
CTGTTTTAATCACTGCCTTTTCTTGTGGCTCAAGTACGACAGTTTCAGCTGAGAATATGT
CATAACCTGCATCCGTCTTATGATTTCGTTCGGGCATTCTAGCATTTTCTGATAATAGTT
TTACTTGTAATGTGTTAGTCACTTTCCTGCTCCTCCTCATATTTATAGACCACTTGCCCC
GTCATAATCCCTACTGCTTCATCAAGACCAATATCTTCTTTGAGTGCATCTTGCATAGCA
TTAGGTAAACCCTCAAGTATTTCATCAAACGCTTGTGCTTTCTTATACACGTCCTCAATC
TCTTTTAACAATCCCTCTGTGTCATTGCCGTTATACGCACTAGCACTTATAACTGATTGT
TCGATTTGTTCGCGGTTGTTCATTTGTGTCTTCCTCCGTAAAAATTTTATTGTTTAATTC
CATCCCAAATTTAACTCTTTCATCATCGTTGCCGAATTCGTTTATTAAATCTTTTTCAAC
GCTCTTGCAATACCTATCCCATGCGCTTGCTTTCTGTTCTAGATCTTTGTTACGTTCTCG
TAACTCCGCTATATCCCCAATAAGCTCATCTCGTTGCTTCTTGTACTCATCACGATCTTT
TAATGCTTTGTGAAGTTTATCTAATAACTTGTTAAAGTTAGTACAAAGATTTTTATATTG
TTCATCTGATAAGGTGAACGTCATCTCATAACCTCCAATAGCATCTCATTTTCAAAAATA
TTTCCAACAATTTCAATAATATCGTCATTTTCACTTAGTAATTCAGTTACATTGCTAAAA
GTTATATAAAAGGCTCCTTCTTTAAACTCGATAAAACTTACTTCTCTCGAATAACAATCT
TGAACAATATCCCCTTCATAAATCTCCACACCGTGCACATCTTTAAATCCTGTGTATTGT
AATAGTTTTACTTCATTGAAACTTTTATAACCTGTTGAAATCAAAATGTACCCACTATTA
AAATCGATTTCGTCAATAATACTCATAACTTTTTTATCTTTATCCCAAGCTTTAAATTTC
AACATCATACTAGCAACTCCCCATCTTTCCAGATTAATGTCATAGTTAGGTCGTCGTTTA
AGATATAGAATGCTTTGATAGGGAAACAATGTTCATCTAAACGTTTGTTTATACTAATAT
TAGCGTGTGATATAGCGGTATAATCTCCTTCTTGAAACTCGTACACTTCAAACAACTTAT
CAAATACCGTATCTTTGGTTACTTCTTTTTCAATATCAACTATGAAGGGGATATCAATTG
GAATAAAACTTGACGTCGAACACTTATTTGTATTTGGATGAAAACGAACGAATCCATCAC
TAAATCCTGTTGAAAAAAATATTTTCCCTTGTGATAGTTCCGGATTTTCTCGCGCCCATT
TAATTAATTCATCTAGTCTCATTTCTTTTTTAATTTTGATTTTCATCATTTCCATCTCCT
CTAAAATAAAGTTAGTTGCTTCTGTTTCTCGTATTCCAAACCATGTTGCTTTATATATAT
TTCGAGCTCTTCAGCAGTATCAAACGTCTTTTTCACGCCTTGCCAACCTGGTACGATATG
CCCGTGAAAGTAATAAGTGCCGTTTACTACATGGATATGTGCCACTCGCTCGTTATCCTG
ATACAGATATCTCTTAGATCCAAAGAATTGATTTAGGTATTCTTTGCGTGCGTTATCTGT
CATGGTCATCACTCCCACAAATCAAACACTCTATCGACGTAAAACTTCGCCTTTGCTAAA
TCCTCGTGTCCGTTTTTTAACGGTGCTCTAGACAAGTATTTGATTGCATTACCTATTGCG
AATGCTAGTTGTGGTGGATATTGCGCCGTAACTTGTTCGATAAAATCTATAATTTCAATG
TCGCCGTATGTGTAGTGCGCTGGTTGCTTAACGTTGTCTTGCATTTCGTTCATATCTACT
TTTCTGTTACTGATTATGCTCATTAAGCTTCACTCCATTTCTTGAACATTTGGTTATAAG
TGACATCGAACCAGTACGGATCACGTGAATGTTTTTGTGGTACATCAAATAAATGCGGCT
TCTTTCTTCTTAGCTCTGCCTCTTTACGTCGTTGCCTAGCTACTTCACGTTCTCTAGCCT
CTCGTTGCATAATTCTGGATAACACGATTTCTTTATACTCAGCTAAGCGCATGCCATAAG
GTGTGTTTAAGGCTTCTAACAACGCCCAGCCACCACGTACTCTTTTTGCAACCATTCCGG
GAGTTAACCCGTTCTTTTTTATCAATTCATTTTCATGTTCGGTAAATTTATATGGCTTAC
CGTTAATCTTTACGATACTCATTTATTCCACCTCTATATATGCATGTCTTATTGTTATGT
TGTCATACTTTAGTAATTCATCCGGATTGTCATCTAAGCGCTTTGCTAGCATATCTTTTT
CGTTATCCACATCATCGAAATGCTGATATTCAACTTCTGTAGGTATCCTTATATCAATCG
TTGCGTTTATATATGCTTGTTGTTGCATTAAATCACTTCATTTCTCTTTTTCTTTTACGT
CTGACTTTCACTAAGTCCTCATATACCATCCATTCTTGACCTGTGTATTTAGGCGCTTTA
CATATCCACGTTAAATTCACATCTTTATACTGATATCTGAATATCTTCGCTTTGATGTTG
GCAACTTCAGTCGCCTTACCTTTAACGTCTATAACTTCAACCAGTTTCCCTTCCTTCCAC
AAAGAGAAATCGGCTATATACGTAATCGGTCTTTGCTTCCCAAATTTAGGTTGTAGTTCG
AATTTCGGTTGTAGTTCGATACGATCATAGTTAGTGCCATTCATATTACTTTCTAAATAT
TGGTAATATTCACATTCTACTTTGCTATCAAATACAATTCCTTTGTACTCAACTTTCTTA
GCGTTGTATTTACTCATCGTCCACCTCTAAATATCAAATATCGTCGCTTGTAATCCTAAT
TCTTGCTCATATAGAAGCCCGTGAGCGCCTTTGAATCGTTTTAGGTCACTATCAGTCATA
ATTTTCTTTTCGTCGCTGAAATGGGCTCCTGTGAGCGAATAAACCTCATTTACGTTGTCT
TTATACTTGATGACCTTAATATCTTCTGTGCCATCTTCTCGGTATAAGTAATATTTTTCT
TTCGGCATTTTTAACACTCCTTAATATTCGACGATTGCGGGTCTTTCTTCTTTTTCTTTC
AACTTATCATCAATAAGTTTTTTAAGTTTCTCTTGGTCTCCGTTTGCAAAATCAATCATC
TTTTGAGCATATACATCTCTACAATGTAATATTTCTTTTATATTTTGTTTTGTGATTACC
ACGCATCTCGCTCCCTGAAATCGTCTCCGATTACTCTTACTTTTCTTGCTCTTTTTTTCA
TTCTCGAATTTATACGTTGCCAGTTCATATTTTGATTTAGTTCTTTATCACTAAAGTTAG
TTGTAAAGATGTTGTTTTTACCTACTCTGTTATCAACAATGCTGAAAAGTTTATTTATAG
TGTGTTCTGTGTTTTCTACACCCATATCATCTAGTACAAGTAAATCAATCTCACTAAGTA
ATTTGACTAGTTCGTCTGTAGTCTCTACTGCATTTTTGTTGTATGTCGCTTTGATACGAT
CCATCAACATTGGTATATGCATAAAAGCAACTGTATGCCCTTTAGCTTTAACTGCTTTTG
CGATAGCGTATGCTAGGTGGCTTTTACCAGTTCCATATGAACCTTGAAATATTAATGATT
TTGGTTCTTTTGTAGAGAAACCCTGTACATACTCTATTGCTGATTGTTTAGCGTGTACTT
GTTTTTCATTTTGTGGCTTGTAGTTGTTTACTGTTGCATCTCTTAAAGACGGATTAACGT
TTGATTGATTGAATATGTTGTTTATCTTCCGTTGCTTGTTTCGCTTATATTCCTCATAGA
TTTCACATTTGCAACCGTCTTTATACTCGTAACCATCCGGGTGTTTTTTAGTAGGAGCGA
ACTTATATAAGTCGTATTCACTTCCACATCTCTCACATTTCAATCCTTTTTCGACATGAG
TAGGTTGATATTTTTTCAAACTTTCGTTTATCTTTTCACTGAATAGTGGTTTCATAATAT
CCCCCCTAATCCCAATAACTTTCGTCGTACTTCATACGTTCCAATTGATCTATGCCAGTT
GGTTCTGCTTTTTGATTGAGGTATCCCTCAAATTTATTACCAAAAAGTGTTTCTGGTCTA
AGGTATTTATCGCTATCCGTGTTTAGCCACTCAGCTGTTTTGATATCAATCACCTTTTTA
AAATCCTCCAACCTAAAATCTTGATTCCATCTTGCTTTAATAAAATCTTTTGTTTTAGCT
GTATTGTGTTTAAAATGCTTGCCCGCTTTTTTGTTTAAGTAATCGATAATTTCTTTATAG
GGTATAGAAGATGCTGTCGGGTTGCCCGACAATATATCTATTCTATTTATATTGTTATTA
CTTGTATTATTAATACTTGTATTATTCTCTTTGACATTTGCGTCAATAGGGGTATTGACA
GAATTATCAATAGGGGTATTGATTTTTGCGTCAATAGGCATTGACGATTGCGTCAAGGGG
TACATCTTCCTTTGTTTAACTTCATTACCTTCTTTGATAATTTCGATTTTTAGATAACCA
AATTTGATAAGGTTCGAAATTCTACGAGATATAGTTTCTTTAACGACGTTGTATAAAGTT
GCAAAGTAACCATTACTTGCTGTGCAGTATCCATACTTATTACTTAAAGACGTTATTTCT
GCAAAAAGTAATTTTTCACTATCAGTAAGTCGATTATCATATCTGACATTTGCCGTTATT
ATTGAGTAGTAACTTGGTTGTTCAGTCATTCTCAGCACCTTCTTTCAGTGCTTTTATTTT
GTCCGGTACTTCCCAATTATTTATGAATTCTTTAAGTTCATCTGTCATAGGTACGTCATT
AAGGATTACGTCTGAACCATGTAAATAAAAATTAATTTTATTAAACATGAGAGCAGTCTC
ATAAATATTTTTTGACCATCCAATATGATATGTCTTTCTTTTATAAGTTATTTGCGCTAC
ATAACCACTTTGAGTTAAATAGACTCCTTTGAACTTACTTTTTCCTCTTCTACGACGTTT
TTGGTCTTTGTAAGTTTTGTATTCATATTCAAATATAGAGTCATTTTGATTTTTATGATT
CTTATAACCTTGTCCGTCCCAATATTTATCTACTGCGCTGTTGTATGCTTTAGCTGCCTC
CCATTCATCAACAAAACTACCTAAATATTTAGATTTGCTATCAATTTTTATTACAGCAGA
CCATTTTTTTGTTTTTCGATTTAAATAAACACCTTTATAGATACTCGAAGTATTTCTTGT
AGGCCTTGCCCATCGTTGTTGATAACCAATTGAAGTGATGTTGTTTTTGGTAAAATCATT
ATTTTTTATTTTTTGAAAACCATTTTCTAATACAAATCCACTTAAGCTAACGTTGAGTGG
ATTTGTGTGAATTCTTCTAACGTTATCTACATAAGATTTTGTCCAAATATATTGATTAAC
CCTCTCATAATCTTCATCATCAACAAAAATTTCTTCTCCATCTTGTAAAAATATCGATTT
AACCATTATTCTCCTCCTTTCAGCATTTTGTTGAGCCTCTCATCAACTTTTAGCCATGAG
TCATGCAAGTGATATTTATCATCAAACGACTTAACGCCAATCGCATGTTGCTCGTTGTGA
TGTTCGCGACATAACGCTAATACATGTTTGTCATAGTGGTTCATTTTGTTTCTGTTCATG
CCTCTGCCGACTGCTTCATAATGTGCCAGGTCTGCGTGAGGCTTTCCGCATATTACACAG
TTGCGGTTGACAGTTGACCAGTATAAGAACGATTTATCTTGTTTCAGCAAGTCGCTTGTT
TTGTAGCTAAGTGGTATGTCATTGTAGAACGTCCAGTCAAGCGTTGCTTCAATGATTTGA
CTTGCTTGTGTTCTCGTACAATTACTTAATGAAATACGTTCATCATAGCCGTAGTAAGTC
CTTACATACTCGATGAACATATGTCGCATATAGTCCATTGGTTGACCTGTATATTCTTTT
ATGTCTTTGACAAGCGCGAATATTTTTCGTCGTTGCTTGCCGGTAATTTGAAACGGATCT
ATGACGCTTACATCGACTTCCACATCAAATCCGTTATCAAGTAGTAATGTTTCTTTATTG
CCTAATTCAACACCCGAGATGACAACTGTTGTTGTACCGTCATCTTGAGTGATATAACTA
GTAATTATTGGCATCTAATCATTCCAATCAGAACGGTAAGTCATCATCAGTAATCGCAGT
GGTATTATCAAAAGGATTATTACCAGTTTGAGTTTGTCTTTGTTGATGATAATTGTTGTT
TGGTTGTTGGTTGCTATTCTTCGGTTCTAAGAATTGAACACTGTCCGCTGCTACTTCTGT
AACAAACACACGTTGCCCGTCTTTGTTTTCATAACTGCGTGATTGTAAACGTCCATCAAC
GCCAGCCAATGACCCTTTGGATAAATAATTATTTACATTTTCTGCTTGTTTTCTAAAAGT
TACACAGTTAATAAAGTCTGCCTCACGTTCTCCTTGAGCGTTAGTAAATGTTCTGTTAAC
TGCGATAGTGAAAGTGGTAACACTCACACCATTTGGCGTTGTTCTATATTCTGGATCTTT
TGTTAAGCGTCCTACTAATACTGTTCTGTTTAACATTATTGTTTCTCCTCACTATCCAAT
TGTTTTAATCCCGCATCTAATTTTTGGTGTGCTTCTGCGATTTGTTTTTGACTTAATTTA
TTAATGTTAGATATTTTTAGCCATCTCATCGTTTTATCGATAGTTGCATCTCGCCCTTTT
TCTTGAGATAAGTTCACGAACTGATTGATACGCTCTTCTAATTCTGTAATATCGTTGTCA
CTTGCACTTGGTAGTTCCTCGCCGTTGTAGATATATAAGCCTAAACCGTGTAAAGCCGAA
GCTTTTACAAAACATCGTTTTTGCGCTTTGTTAATATCGAAAGTTGTTGCACTACCTTTA
GCAAGCGATTTATTTCTAAAGTCCAATACTGGAAGCCACTCAGTCTCTGTACTATCTTTC
ACAGTCACAGATACCTGTACAAAATAGCCTTCTGGTGTAGCCAAATAAGGTACAAAATAA
TTTTCTGTGTTAATATCTGGATGTGGAAACTCGTGTACTTTTACTGTGTAGTTTGGGTCA
ATCTTTTTCAGCTCTTGGTGTGCATATGACCATGCTAGATAAGTTAATCCATTTTTTTGT
TCTGTATGATCATTCACGTTTTTACTGTTCAACTGTTCAAATAATGTTTGTTCAGTCATG
TTCTACCTCCTCGTACTCAATAGTTTCTGTCACTGTTTTCTTGATTGCTTTGTGATAATC
CATATTGATACTCGCTTCTTCCATACCGTTAAACTCCCTAGCTCTATTTCTATTTGTGGA
GTAACTAACATCTGAATTGTTATCAGTTGGTTTGTTAGTTATATAAATTGGCATATCCCT
ATGACGGATGATATAAGTTACAGTCTGATTCATAGCGACCTCCTACCATCTCATGACTAA
GTTAATTAGTCTGTCCTGTTCGTCTGTGTTCTCTTCAATCCATTCATCTATTGCTTGGTT
GAATAAGTCTGATGCCATATCTAAGTCATTCTCATCTACGACATAAGCATGTTTAATTGG
TACGTTGTTCATATCTTTAACTTGTATTGATATGCCCATATGACCTTTTAAAATGAATAG
CTTAAAATCGAATCCGTTAACATGAATATTTTTGCGTATGATTTCGCCTATTTCGTAATA
CATCTTGACTTCCTCCGTTTTTCGTTTTATATTGAACATGAATTTTTTCTTAAGTGTTTT
GTTTGATACTGTTACTTGTTGGCGCAAGTAGCAGTTTTTTTATTCTTCATAAAAGTATTC
TTTATAAAATATGAATGTTGCGATACTTGCGAATCCCGCAATTGACCACGCTGTAGTGAA
GTATAGAAACGGCATGAGTACAATCGCTAAGACTGTGAAGCATAATACTGCTAATAGATA
GCTTTTATAAATGTTACTCATTTTCTTTTTTCAACGCCTCCATTATTCTCTCGTCTGACA
AGCCGTGATAAGGGAATTTTTCTCTAGCTAATTGGACTGGTATTCTGCCTCGAATCGCAA
TGTAACCTTCGTCTTCAAGCTCTTTATTCAGTTCTCTTATTATTTGTCCTGCTTTGGATT
TAGAAACAGATAAAATTACTGCAAGTTCTTTAGCTTGCAAACTATTTTTTATCATATCTA
TTCCTCCTTTTTATTTTTGTGTTGTGTATAATTTAGTTATCTCCTAGTGAAAGGAGGTGA
TAAGTATGGAATTTAATGATTTTCAAAATTTCTTTGGTGAACTTAGTAATCAAGCCGAAA
AAGAATTCGGTGGTGACAGTGACTTTTTTAGAGATAGAATAAATAAGTTGAAAGAAGATG
CTCCTGAAAACGTATCTTACGAAATTATTTATTCAATAGCTTTATACGAAAGCTTAAAAG
CTCAACAAGATATGAAAATTTTGAATACAGTTAAATATCTTTTAGATCGTGACTAGCAAT
ATCCAACAATGATTTGCTCTGAGCATTATTAATTTTTGGATAATCAAAATTTCTAAGTTT
AAATCTTGTGTTTTTCTCAATCTTTACAACCTTCCACGTCACAACTGCCATTGTGATGAG
GAGGGTTGTTTTGTATAGTGCGTTCATTTGTTTATGCTCCTTTCATGTATAATGTTGTTA
TCAACCTAAGGAGGTGATGCTTATGGCTAAAAGAGGCAAGAAAAACGGTAAGCAATCTAC
TAGTAGAACTGCTAAACTTGCTAGCAAAGTACTTCGAGATAAACGAAGTGGTAAGAAAGC
TAAAAGTTTGGCTGGTAGCGTGCTTGCTCAATCTTAATCAACCGCTCTTAAACTCTTGTA
TTTCATTTTCAAGATATAATCAGGGTTTATAATCAGTTGGTTTTTGTTACCTTGTGCATT
TGTGTAGGTCGCAACTACATAAGTGCCGGGTAACTCCATTTCATTACATTCCATTTCACG
AAGAGTACAATTTTTTATTCTTGTATCATCGATTAAATCTACATACTCAAATTCCATTTG
TAGTTCCTCCTGTTAAGCAGTTACGTTAGCTTCATAACCGAATTCAGTCATAATTTCATG
TATTTTCAATCTGCCTTTTTGTGTCCATCTAGTTTGTAAAACTGTGTCTTCTCTACCGTC
AGAGCGTACAATTGCTATAGTGTCTGATTCTGTGTAACTCTTGCCCATGTGTTCTGAGTA
AAGCACCCACTGTTTATTTACTTTTCGTTGTAGTCTAGCTTCGTGTAGTAGTTTGTTTAA
CTTTTGTGCTGATATACCGTAGTCTGCCGCGATTTGAGTTGTGGCTAATGTGCCAGTTGA
CTTTAAGATTTCATCTACATAGTCTGCTTTGGGTTTTAGTTCTCCGATTTCTTGTTGTAA
AAGTAAGTTTTGCTCTTTTTCTTTCTTATACTCAGTCAACACTGTAATGATGTAGTCTGG
ATCTTTTAATGTTTGTTCAATTACATTGTCTGTTGCGTATATACCGTGTTTTCGAATAGC
TGGTAGGACATCTGATGTTACCCATCGTTTGAATTTCCGAGCGGTTTCTCTAATGTTTTC
GTTTTTACTTTGTTTAGAAGCATCGAAGATTAAACTGTATAATCCTGATTCGTTGATAAT
GATCATATTTCTGTTTTGACCTGATGCACTAAATTGGTGCGTCAGCTTGTCCTCGCTATC
AACATGATTTCTGATGGCATTGTCTGCCCTTGCATATCCTAAAATTTCAGCAATATCTTT
TCCTACAAAATAAGGTTCGTTTTCAATTTCCACTGTTCTTACTGGTAGCTCTTTAAAATT
AAATGTTTGTAATGCTTGCATTGTTCGTTCCTCCTTTTAAGATGTTTGTTTGCGTTTCGT
GTACTTTGTGGGTAAAAAAATATCTCCAATATTTTCGTCAAAAAAATCAGCGATAATAAA
CATCTCATCATTCTTAAATTGATGCTTTCCTAATTCCTTTAAACGATAACCTTCAGTTGA
TATATTCAAGAGGTTTGCTAAATCTTCTTGAGTACACTTTCTTTCTTTTCTCAACTTTAT
TAAATTCCATTGCATGTTGTCATCTCCCGCTTACAAAACTAACTATACACGATACGTGTA
CTTGAGTCAACATAAAAGTTTGCTTTTCGTGTATTTTTTTGTTGAATACCAAAAATAATT
GGGTTATACTATAGGTAAATTTAAGGAGGTAAGAAAATGGATAAAAAAGAATTAGCGAAA
TTTATAGGCAATAAAATCAGATACTATAGAACCAAATTGAACTTAACTCAAGATCAACTT
GGAGAAAAACTCAACACTAAAAAGGCTACTATTTCAAATTATGAGACAGGGTACAGAACT
CCTAAACAAGATGATTTGTTTGAAATTGCTCATATTTTAAATATCAGTATCGATGATTTG
TTTCCTACAAGAAATAATAAAAAAAACGACATCACTTCCATATACAGTAAACTCACGCCT
CCAAGACAAAAAAACGTACTTAACTACGCAAATGAGCAATTAGATGAACAGAATAAAGTC
ACTTCTATAGATGAATATAAAGAGTCTAAACTAGTATCGTATATTGCATGTGGTGCAACT
GGTGCTGGCATAGGAGAAGAATTATATGATGACATATTGCATGAAGAAGTATTTTTTAAA
GAAGACGAAACGCCATCAAATGCTGATTTTTGTATTTTAGTTAATGGTGATTCAATGGAA
CCTATGTTAAAACAAGGAACATACGCTTTTATTAAGAAAGAAGATTCTATTAAAGATGGT
ACAATTGCACTCGTTGTATTAGATGGAGTAAGTCTTATCAAGCGTGTAGATATATGCGAA
GACTATATTAATTTGGTATCTCTAAATCCGAAGTATGATGATATCAAAGTCGCTTCGTTT
AGTAATATTAAAGTAATGGGCAAAGTTGTATTGTGATTAATAGCGCCTATATGGCACTTT
AATATAAAAGACGTCTATTTCATCAGTGTTTAAAAGGAGTTTATAATGAAAATAACTAAT
TGCAAAATAAAAAAAGAAACTATAGTATATGAAGTTTTAACTAGTGGTAATCAACCATTC
ACTTATGAGTTACCTAAAGATTTATCGTCACATAATGCGCGTAAATACTTGGAATTTATT
TCACAAAAAATAGATGGCGATAAGTTAAATTAATTCAAAGAATAAAGTAACTTCATAAAG
AGTACGAAGAAAACGATCTAATGACCGAACTTATTCTTGAATATTTAGTAAAAAAGTATG
TTGAAGAAGAATATAAGAAATAAACGCCTATATGGCGTGAGGAGGATGAGGGATGGAAGA
GAACGCACCTTTAGAAACAGCAGTTAATAATTTTAAAAAGATTCAAAATAGCGAGATTTA
CAAATTTAAATATATGAATTCATGGTGTCTTGAATATTCAGAGTTTTTATTGGATGAAGT
TAGATTGTTAAAAGAAAACAAAAGTTACACCAGATATAAAAAAGGCACTATAATTTATGT
AAAGTTAGGTGTTAATGTTGGCAGAGAGTTTTCTGGAAACCATTTTTGTATGGTACTTAA
TAATCACGATTCAAATAAAAATCCAATATTAACGGTAGTTCCACTTACATCTTCCAGAAG
TAAATTCAATGTGCATATCGAAGAAGATTTGTTACCTTTAGTATTGGAAAAAATGGACGT
AACGGGTAAGGATTTAGCTAAAAAAATCATGAACAATCTTGAAAAGGTGTCAAAAGCAGA
AAACCCATACGATCAAAAATTACTTGATGAAAACAAATCGCTGAATGACGACTTCAAAAA
ATATTCGAAGGTTCGCAAAAGATATGAGCGATTCAAGTATAAAAAGACCTATGCTAACGT
TTTAAATATCACTACAATCAGCAAGGATAGAATATCGAAAATTAATAGGTATGACCCTGC
CGGAGAAATATCATATTCAAAAGAAACAGTAGATAAAATTGAAAATAGTATAAAAATTAG
ATTTCTTAGTTAAATCGCTTGAACTACACTCTCTTTGATGGTATATTACATATATACAAA
ACAAGCCGCTGAAATATTTGCGGCAAGCTTCAAATTAGACAAGTCGCTGAAATATTTGCG
ACATGAGAGGGTGCATCTGCGCTCTCTCTTTTTTTATACAATTTTCACGGGTAGCACGCC
TACCCTTATTATTTTTTGCCAATTTTGAGGAGGGAGAAGCAAAATGCCAGTATATAAGGA
TGATAATACAGGTAAATGGTATTTTTCCATTAGATATAAAGATGTATACGGTAATAACAA
ACGAAAAATGAAGCGTGGGTTTGAACGTAAGAAAGATGCCAAACTAGCCGAAAGCGAATT
TATACAAAATGTTAAATATGGATACTCGGACAATCAACCCTTTGAATATATATTTTTTAA
TCGTTTAAAAAATGAAAATCTTTCTGCACGCTCAATAGAAAAGCGAACTACAGAATATAA
TACTCACATAAAAGAAAGGTTCGGAAATATCCCTATTGGCAAAATCACTACTACGCAATG
TACTGCTTTCAGGAATTATTTGTTAAACGATGCAGGTCTTTCTGTTGGCTATGCACGATC
TGTGTGGGCAGGTTTTAAAGCAGTTATCAATTACGCCAAAAAGCATTACAAGCTCTTATA
CGACCCCACATTATCGGTAACTCCTATTCCCAGAACAAAACCACAAGCTAAATTTATCAC
TCGTGAAGAATTTGATGAAAAAGTAGAACAAATCACAAACGATACTTCTCGTCAGCTAAC
TAAACTGTTATTTTATTCTGGTCTTAGAATAGGCGAAGCTTTAGCTTTGCAGTGGAAAGA
TTACGATAAAATAAAAGGCGAAATTGACGTAAATAAGAAAATCAATTTAAGTAATAGAAA
AATTGAATATAATCTAAAAAAAGAAAGCTCTAAAGGGATAATACCTGTACCAAATTTAAT
TAGAGAGATGCTTAAAAACATGTATAATGAATCTTCTAAAAGATATAAATATTTTGACGA
AAACTATTTTATATTCGGGGGTTTAGAACCTATTAGATACGTTACTTATTCGTATCATTT
TAAATCTGTATTCCCGAATCTAAAAATACACCATTTAAGACACTCGTACGCTAGCTATTT
AATTAATAATGGTGTAGATATGTATTTATTAATGGAATTAATGAGGCATTCTAACATTAC
AGAAACAATTCAAACGTACTCTCATTTATATACTGATAAAAAACATCAAGCTATGAGCAT
ATTTGATTAAACGGTATCAAATTGGTATCAAATAACAATTAAGGAGTTTATAAAATGCGT
AATAACAAGCCTAAAATAAGTATTCAAAACGACCCATGGGAAGCATATAACGATGTTAAA
GAACATGGCCAATTAACTTTAAGTAACATCGAATTTACAACTACAAATCTTTGTAATATG
CGTTGTAGCCACTGTGCAGTTGGTTATACTTTACAAACTGTCGACCCCGAGCCTTTAGAT
ATGGACTTAATTTATCGTAGACTTGATGAAATTCCAAATCTGCGAACGATGTCTATTACA
GGTGGCGAACCAATGTTTTCTAAAAAGTCTATTAGAAATGTTGTTAAACCTCTATTAAAG
TATGCACATCATCGAGGTATATATACACAAATGAATTCAAACCTAACATTGCCTCAAGAT
CGTTATTTAGATATTGCTGAATATATCGATGTTATGCATATCTCACACAACTGGGGAACA
ACTGATGAATTCGCAAATGTTGGCTTTGGCGCAATGAAGAAGCAACCACCGTTAAAAGCT
AAGTTAAAATTATATGAACAAATGATTTCGAATGCACGTACATTATCAGAACAAGGAATG
TTTGTATCTGCGGAAACAATGCTCAATCAAAGTACGCTACCACATTTACGAAAAATACAT
CAAGAAGTCGTTCATGATATGAAATGTAGCAGACACGAGATTCACCCTATGTATCCAGCT
GACTTTGCAAGTCAATTAAATGTGTTAACTCTAGCGGAAATGAAAAAGACAATTCATGAT
ATATTGGATTTCAGAGATGAAGATATTTGGATGTTATTTGGTACTTTGCCTGTGTTTCCA
TGCTTAAAGGATGATGAAGATCAAAAGTTACTATCACGTTTAAGAAATGCTAAAAATGTA
ACGACTAGAAATGACCCGGATGGCCGTAGTCGTTTAAATGTCAATGTATTTACAGGTAAT
GTAATCGTAACTGATTTCGGAGATGAAACAGGTACAATTTCGAATATACAAAAAGATAAA
TTAACAGATGTATTTGATAAATGGTTATCCTCTGATCTTGCTAAATCATTAAATTGTCAT
TGTTCCGAGTTTAGTTGTTTAGGACCAAATGTTCTTGTTAAAAATATGTACTATCCGAAT
ATGGATTTTAAAGATAATGAGCGTCATATGCACAAACAACCACAAATTATACAATTTTAA

>>ST8-MRSA-IVa+ACME (PVL+)_CP165650_B0354
ATGAATAGCGTCAAATTGAAGCAACCTGTTAGCATTTACAATGATCCATGGGAAGTGAAA
TTTATATACATTTAAATTTCATGAGACAATAAACGTTGATTTAATGCGTTTTTTTGCCTT
TTTTATTTTCCTTATTTTTTCTGTTTTACAACAAAATGGTATCAAAAATGGTATCATTTG
TAGTTATTTTAGCTTCACATATTAAAACAACCACACTCCTAAATTAATAGGTGGTGTGGT
TTTGTTGGTTGTGTGGGGATAAAAATAACCACATCAGTTAAGATGCGGTTATCTAGCAAG
GGCCACGTATTTATAAATACGTTTAGAATCTCTTCGGCAACTTTGCTATAGACAGTCTAT
GCTGTTACTAAATTATACCACCACACAAACCTACTCCCATTCAGGAACACAGAGCTTTGT
CGCTCGTCAGCAACGTCATATGAATTCTCAGTTCATGTTGTGGTGACACTTTAAACGGTC
TGTGCCAGTAGCGACCGAGTCATTTCAAGAATGACCATTTCACATTTATATTATAACACT
TGTCGTGCGTAACTGTATAGTTTTTCAGTTGTATTTAAAGTTAAGTTATCTACTTCGCGC
TTTCCTTGCCTTAATTGTGAAATTACATATTGCGCTACGCCAGTTTGTTTGTGAATTTGG
TAACCTGTTATATCACTTTTGATCAATTCAATTATTTTTAATTTATAATCACTCATATTA
TCTACGTCCATTCTTTTTATCTAAACAATAAAAATGTGTTTTTCTCCCGATAAATAATAA
CAATGGTAGGCTTAATAAAAACAATATTAAATACATTTGTTCTGTCATAATTGAAAACCT
CCAAATAATATTATATTATATAAGTGTAAGGAGGAGCCATCAGGCTCCAAGCATAATGTT
AATCTTTGTTGTTTGGCTTTCGGTCTAGGTAGCCGAGATGCCATTCTCTAAGTTGTTTTA
ACACTTCTGGAATTATCAGTACTGCCAATACTTGATGTTCTAGAAGTGTTTTTATTATGT
CTAGCATGAGGCTTTTCACCTCCTTACACATAATTTGTAAGTCATCAACTAACCTACAAA
TATAATTATACTAAACAATTGTTTATTAAGCAAGTGTTTTTTTAAATTTGCATAAAAAAT
AGGCAAGTACCGTAGTACCTGCCTGTTATCTACATTTAAATCTTGAGAGAAATGTTAAAA
AGTTCTAGTAAAATAATAGCACATTTTATCTTTAAATGTAAATAGAAAGCAGGTATGTAA
CGCACCTGCTCAAATAGACATGACTATGTCATTCTAACTGATTTCTCCCCATAAGTCACC
TAATATCTGATTAGGTGGGGCAGAACCATTCCATGTTCTAATAGGCAAGTAATAACGTTG
CCCCTCCCATGTATATCCTACCCAAACATGACCATCTTGTAACATCACTTCTGTATAATC
ACAATATCCACCAGGTTGGAACTGATAACCCACTGGACAAGATAAGAATGGCCCCACTTT
TCTTACTGTGATTGGTTGATTGCCGTTTGTGAATCTAGCACTTTCTTCCATGTAGTAAGT
ACCATATTTATTACGTTTCCATGCACTTGCAACTGGTTTAACTGTATTACTTGAAGCGCT
TGACTCATTAGAGACAGTGGCAACCGGTATTTTACCATCCATGTACGCCCTAATCTGCTT
GATAAAGTAGTCTTTAAGTTGCAACCGCTTGTCTTCTGGCAATAGACCGCGAGTTACTGG
ATCAAAACCAGTGTGCAATACTGAGCTTCTGTGTGGGCATGATGTTGAAGTGAATTCGTT
GTGTAATCGGATTGTGTTACGGTTTGCTGGTAATCCCCATTTTTTCAACAATCTAGCACA
TTCTTGGAAAGTCGCCTGTTCATTTTTTAAAAACGTCGCATTATCTGCTCCCATTGATTG
ACACACTTCAATACCGTAACCATATTTATTACCTATTTGATTCGCTGTATGCCAACCTAC
TTGAGATTCATCTAAGGCTTGCCAAACTGTGTTACCTGATACGTAACTATGCGCAATACC
TGCCTCTAGTCTCGATAATGGCGCGTTAACTAATCCATTACGATATGCTTCTGCTGTTGC
TCCTTTGCTTCCTGCGTCGTTGTGAATAACTATAAACTTAGGGTTACTACCACGCTTAGG
TAGGTCATAACCTTTAACCACATCTTTGATGATTTTAAGTTCTACCGCTTTAGGTTGTGG
CTTAGCCGTTTCCTTTTTAGATGCTTGCGTAGGAGATTGTACTGATCGTGGAGCTGTTTC
GCTTTTGAAGTTAGGACGGATAAACCACATAGGGAAGTCGTAAGCGTGTTGGCGTCTTGT
AACTTTTTCCCAACCAGAGCCAGGTTGTTGTACACCGTCTGTCCAGCCACCGCCGAGCCA
ATTCTGCTCATATACAATGATATAATCTAAAGTTGCTTCAATTACCCATGCAACATGACC
GTATCCTGCACCATAATTACTACCGAATACAACCATGTCGCCAGGTTGCGCTAAGAAGTC
TGGTGTATTTTGGTATACAGTAGCTAGTCCGTTAAAATCATTAGCACTTGGGATGTCTTT
GGCACCTACACCTTTTAAGTTGTAGCCAAATAAGACTTGCCAACCTGCATTGGCATAGTC
AAAGCATTGAAATCCATACCATCCGTCCGCATTATATTGTTTTCCCTCAGATGTTTTCAA
CCACTCTATAAACTCTTTTTTAGTTAGTTTTGCTTGCATTGTCGCCACCTCCATGATGAT
ACTCATTCACATCAAAGCCAACATCGTTAGAGGCGTCTGTGAAAGGTTGTGATGTATCAT
ATTCTTTTGGTGCTTTCGTGCTTAATTCCGGCGTTAAACTGCTGTCTTGTGATGATTTCC
ACGTAACTTGTTGTTCTTCTTTATCGCTATCTCTAGGCGCTTGATATGTCTGTGCTATAG
ATGAATCTGAGACGCCTTTTGACGTTGGGTCAGTAATAACGCCAATACCTGTAAGTAACG
TGAGGATAGCGCCTATAATTGCGCTAGCTTGATTTAATTGAGTAGATAAATCTAATCCGA
ATAAATCCGTGACTTGCTTGATAAATAGCAACAATGCTCCAACTAAACTAGTTAGTACTG
CTTTGTTTTTGAATCTCAATTTCCAGTTAATATCCATTTGTTTGCTCCTTTTATCCAAAA
TAAAAAAACGACTAAAAATTAGTCGTTTAAAATTATTCAATGGTCAATGTCGGAGATCCT
GAATAAACATCACTTATAGTGACATACAACGTCCCTGAAGGATTACTAAAGTTGATATTT
TTACTTGCAACTCCGCTATTGACTCCTGATATTCCTAATTCACTTGAACCTAAATTAGTT
TGCGAAATCCTCATTATACCGCTACGTACATTTTCTATTGTCACCTGATAACTTTTATTA
GGTTCAACTCCATTTATTGTCCATTTTGCTGTTGATTCTTCTATGCTATCCGGATATTTA
TTTTTAGGTAAGGGTTTTATTACAAAATATGAAGGCTTTTTCCATACTTGGATATTTCCA
GCATATACTTTTGTATATTCTTCGCCTTCGTAAATAAGTTTCTTTACATTTTTAAAATTA
CCTTCCATAAAAATCACCCCTTAATTAAGTAAAGTGTATTAGGGTCTTTTTGATATATAT
AGTTATATTCATTTTCTGTTCCTGTCCAAATTTTAACCGTCGGTTGAGATGCGCTTTTTA
GTTGATATAAATTATCCGCTTGTTGTTTAGTAAAAGCTTGAGATGACAAAACATACCGCT
CGTCATGATTATGATTTTTTGGAGCGTATAAATCATTTAGTGTTTGTTTGAATTCCTCAA
AATCTTCTGCACTAACTTTTGAGCCAATCTGTTGCAATACACTTTCTGAAATAGAGTTGT
TTTGTATTGCTTCTGCTAATTCTCTTAATGTGTTCATAGATTCAGGCGCGCTATCAACTA
GTTCAGCAATTTTTGAATCCGTATACGTTTTAGAGTCGTTGAGAGTTGTATCTTGGATTT
TTTTAACTTCTTGCAATTTATCTTCTAACCCTTCAACATTTGCGATATTGATTTTATCCA
ATAACTCAGGTTCTGCTTTGATATCTGTATCTTTACCGTCAATTTGCCACATTTTAGTGT
CAGGATTGATTGATACTACAGTACCGTTTTTACCGGGTGCGCCTTGTTCTCCTTTTTTAC
CTGCTTCACCTTTTGCACCAGGTTGTCCCGGTTCGCCTTTATCACCTTTCGCACCTTTAA
ATCTACTTTCATTCTTTTCGATGTAAGAAATGACATCTTTATCTATTTTCTCTTTAAAGT
CTTTGTTCAATAAATCTGTCGCGTTATCTTTTAAGATTCTCGTAATAGCATCATCTACCA
ATTTAACATCGATTTCTTTTGCTACAGCAGATTCAATACCACTATCAACGATATTGAAAG
AAAAGTTCGCGACATGTATTTTTTCTTCTTCTTTCTCTAAAAACAGCTTACAGCGAACAT
AACCAGCGTGTTTGATAACCTTTTTAGGTATCTTGTAGGTAATGAATCCTTTTACAACAT
CATCGATAATAAGGGGCTCATTTTTGAATATAGAGCCATCTTCCATAAACAAATGTAATC
TAGGTGTTAAGCCGTGTGCTTTTAGATCGATACGACCTTGTTTGTCATTGATACCTATTC
TTATAGATGCTGTATTTTCATCTTCAGTGTAAAATCGACAGCCAATGTCACCTAAGTCAA
CACCATCATTTTTTATTCTCGTTTCAACATCTTTTATTTTGTACATTTATACACCTCTTT
ATTTATATTTATCTCTTATAAAGTAGATACCTTTTAAGCCGATTTTTTTATATAGCTTAG
CGATTGTACTTGCTTGATGTTGGCACCACTCTATAGCAGTAGCATATTGATGTGTAGCTG
GATTTTTAGGATTCCATCTAATTCGGTACAATGTGTTTTGCCCTTTGTTGATGTAATCCT
TTCTTACGAAGCTAGCACCGCCCATGATTGTTTTTGCTGGAGATGTCCAACCTTTATTCC
TAGCAAACGTCATTGCGTAGTTAGGATTGTTGTCGTAAGCGCCAATGCCGAAGTAGTTGT
ATACTCCATCTTTTCCGTTAGCGAAGTTACTTGTTCCATATCCACTTTCTAAGAAAGCAT
GCGCGATTAAATAAATTTCATTAATGTTGTGCTTTTTACAAGCTTCTGCGAACGCTTTAC
CTTGATTATTCAATGTCCCCTTACCTTTAAGTATCTTATTAAGCGAACTAACTGAAACGC
CTTGATACTTGCCTAAATTAAGCATTTGGTAGCACTGCGTGTTACTTTCCCATATTCGTT
TAACATTCATTGCCGAGCCCGTTTGAGCTCGTGTAGCGTTAGCCCAGCCCCAAGCATTAG
ATTTTTTCGGGTTACCTCTTGCCATTTGTTTATCCAGTGCTTGTTTGAATGTATAAGGGC
TCGTTTCAGTTATAATCTGCGGTTGTTTAGATGCCGAGCCATTGTTAGCTGTTGGTGATG
AGTCTCTTACATTCGCTATATCAGCGTTTTTATTATCTACCATAACTTTTATTCTAGATT
TTGTTACTGTTGGTTTAGTTATAGAATTTAATAATTTTTCTCTGTTTTTAAATATATTAA
GTAATGCCTTTTCTAATGCTTCGTATTTATCTTTAGGGGCAACACCGTTGTCAATCATAT
TCCAATTAACATGTTCCAACATAGAACGCCAAATGCTGTCGTCTACTTTTAAATTTTCAA
TACTTAGAGGTATCTCATATTTGGCCATCATATCTACAGCTACAACCATTGCGTGAATCT
CATTAAAAATAAATTCATTTTTACTCGCACTATAATCTTCACATACGTCTATAACTATAT
AATCAGGTTCATTAGGAACTTCAAATACAGCTCTTCTAGGTGCCCAAATATTATGTCTAT
CAACATAAAAGTGGGGATATTCCACATCTTGTTTGTATTTCTTCCTACTGTTATATAAAT
TTTCTACTGAACTCATTGTTTGAGCATTTCTAATCATTATCCCTTTAGGTTTTTCGAGTC
GTCGATTACCCTCTACTATAAAGTGATAAATATATTCCGGATAATTAACCTCTTGGCTAG
AAATAGTGTACTTTATAGTTTTTACGTCTTTCCAAATCGGAACTTTTTTATTATTCTTTT
CCTTATCATCACTATCATCTTTCGGTTTAGGTACCGGTTGGGGTGCCGGTGTAGTTTTGT
CTGGATGATATGGTGGTCTAACAAAATGTGTTACTCCTCCAGGCCCATCGTGATAAGTAT
GTTTGATTTTATAGGGAGGACTGCCAGACCAATTAGCTGTATACCAATTCTGATCTACTG
AAACAAACGCATTTTTATCAGCTGGACCAACAACTATCGCTACATGACCCGGGTTTCTAT
TAGCCCAAACTGCCCAATCTCCCGGCTTAGGCGTAAAACTAGCTGTGTTTCTATAAATTT
TAAAATCTCTACCGCGATAATTGGATTTTTGAGCCATAGCATTTGCGTTGCCCCAAGTTC
TGAACCCCCAATATCGTTCTAAAATATAGTTAGGAACATCCCAACATTGCCCGCCGTATG
CTCTGTCAACATCTATAACTCTTCTGTTTTTAGCCATATACAGTGCCCACTCCACCACTT
CACTAGCTGTAGGTTTTCGAGTCTTTGGATTAGGTAATCCCATGTATGCACCTCATTTCA
ATCAAAATAAAAAGCCAGTGCCGAAGCACTGACCTTTAAAAATTATTTGCATTTCCCAAA
CCAAAAGCATGACCAAAAACTATAACCTAACAAGCCTTTTAGCATAGTTAACACCTCCTT
TAAATSCCAAAAATAGTTTTTAACAAGGCTATAACAAATGTACTTAGAATCGTCCCTATT
AATCCTAGAATCCACATCTTGATGTCTCTAATATTTTTAGCATTTTTCTCTTTATTTTTT
TCATCTTCTTCTTTGTCACGCCTTAGTTCTTCGAAATTTCTATCTAACTTGTCATAAATT
TTTTCTTGCGTTCTCAGACTGTCTTCTATTCTGTCGAATTTTTCAAACATAGTCTTATCA
TTTTCTTCTAATCGCGTTAAACGCCAATCTTGTTCGTGTCGTTTGGTAAATCCAAACATT
ACACCACCCACTTTWTGTTAAATTAAAAAGCCACAAGCATTACACCTGTGACTTTTCATC
TTTTGTTTCTGGATATTTTTCACCAGTGATCAATGCATATTCTTCTTTGTCGATTACACC
CATGTCTACGTACCACTTAATTTGCTCATTTTTATAGCAACCCCACACATAAAAAGTTTT
AATGTCCTTGAAAGTTGGATAAATCATCTTAATTTTCTCCATTTAAACGTCCTCCTCTGT
ATTTGTTTTACCAGCTTTTAGTTCAGTCAACTGTTGTGTTAACATAGCGTTTTGTTGCTT
TAATTCCATCGCCAAAATGTTTACTTGCGTCACCTGCATTTGCATACTTGCAACCATTCC
GCGAAGTTCTTCATCACTCAAATCTGATTCACTTTGTTGTTTTGATGCATTCGGTACGTC
TTCTTTTTCGAAATTGCTATTGTATTTAATTTCGCCGTTAGTGAAAACAAACTTTCTAGG
TTCGAACTCTTCTTTAAATTTAATAGGCACATTGTTATCATCTACATCTAAACTATTGCG
TAAACCGCCAGTATTAACGAATCCGATAACTTCGTTTTTATCGTTTACTGTGATTTTCAT
TATTTCCACCCCATAATTTTAGTTATAGTAACTTTGTTGGCATTCGCTCCAGAACCTGAT
GTTTTACCTAAATCAAAGTACACATCGTTATCTATTCTTAAAGTAGTGCTACTTGTTTTG
GATAGTAAGCACTCATAAATACCGCCACCGTTGCCGTCTGAGTCAACTACATTCGCTTTA
CTCAATTGAATCGCGTTAGGTAATGCGGTTAGTCCGAATCCCTCAATAACGCCACCTGGA
TAAGTTCCACTTACCAACAAAATAGAATAGTTTGTGTACGGTTCAGTTAGATTGATTGTT
GTACCTACACCATTTGCGCCACCGTCGAACAATACCGTTGATTTATGTTCATTAGGAACT
GTCCACTGTTGCTCAAGTCTGCCGTTTGTGATTGATCGTGTGTAAATCTTTTTAGAGTTA
TAAGGTGTGAAGTTAAATAGCTTGTTTGTATCATCTTTAACGAATACCGATAAATAACCC
TCATAACTTTCAACGCTACCTGGTAAATCCGGCACTCTTGTTGCATAGTAATTACCTGCA
GTTAGATAACCCAAATCGCCTTGTGCATTATTCAAGTTAACTTGTATTGATTGGCCGTTA
GGCTCAGTTAACTTATGTTGTTGCCAACTCGTTGTTCCGAATTTATTATCTACATACTGC
TTGGCTTGATTTAAAGCGTTGTTTGATGTTTCTTCAACAAATTGCTTAGTTAAGTTTCCA
TCATTCTTTTTATAAAACGGGTACCACGTGCCGTAGATTTTGTATTTTGTGTACTCATCG
TTTGAATCATCTGGATACCATGTTGCACGTGCCGTACTATCATCAACAACATAGACAACT
AACACGCCTGATTTTCCTAAAGTGTTAGGAGCTACCGGAATATCTGAACCATCGTCAACG
CCATCTTCTTTAGGTGTATCGACAGTACCTATATCTTTAAATGAGGGCGCATCTGTCGCG
CTAGTGATATGAATAATCCTAGATGTGTTAACTGTGCTTAAAACGCTATCTATGGACTGC
TCAGACGATTCAATTGCTTTACCGTAATCATCTGTAAGTTTAGACTTTTGCCAATTTGTT
GTTGAATTACCTTTAACAAGGTCAGCGCCATTGATTTGTTGTTCAACTTCGTTAACACGT
TCAAAAATCGCTTGCTCTTTTTCAACTATTTTATCGAATTCAGCTGTAACAGCTTGTGTT
GCACTAGTTTGCGTCGCAGTAATAGCTTGTATAGCTTCGTTTTGCTTGATTTCGATTTGT
TGAATGCCTTTTGTCGCACTATCATTCACTTTTGCTATTAACGTTTGTGTATCAGCCATA
TTTTGCTTTAATTGGTTAAAGTCTTTACCGACAGCTTCGATAGTATCTTGAATAGATTTG
ATATAAACAAGCTTTGTTATACCATCAAACCCACTAACTAAATCATTTTCAATATTGAAG
CTAAATTGACGTTCAACAACAACATTATTACTCCCGTTTTGTGTAAAGAATGCCTGAGCA
TGCACCTTGCCTGAATGTTTTAAAAATTCATTCGGTATCACATACTGCAAACGCCCATTA
ATTGCGTCTACTATCGTTAATTCGTCTGAAATATAAGCGCCTCTATCTACGTTATAATCA
TCGGTTTTTAACACGATAGATGTTTTAACATGTTCAGAACTTATAGATAACGGTCTGTTA
TTCTTAGTTACTGCAAAATTTAAAACACCAGTTCCTCTATCTGATTCATAGAAACTGATG
TTTGTGTCAATAATTGGATTATATTGTGATGTTGTTTGTAACTCGATTAAGTTATCGTCT
TTCGAAAAATTATCTACTACCATTATTCAACCACCTTTCCCTCGAATAAACTCCATTTAC
CAACGCCACCAGTACCAAAGTTTCTAACTAAAAATTGATGTGCAGACGGGAAGTTATTAC
GTCTTAATACTTGTGTTGTGTTACCTGGTGTATTCGATTTTACTTCTAATATCCAACCTG
CAATACCTTTAAAGTCTTTAGGAAAATCAGTAAATCGTTTTGATTCTTCAGTAGTGATAT
AGAAATCTAAACCAACGATTTTTAAATCTGATAATTTTGTAATACTCTTAGGGATATGTT
CCCAATAACCGGAGTTTTGCGGACAGAAATTCCATGCTCCGTTGTTTTTCTTATTGAAAA
TGTCAATGACACGTTCGAATTTAAGCATATTTCTACCTGTGCTGTTTCTGGTAAGTACTT
GTCTTAGAGCACCATTATAGTGTCCAGGCAGTACATCAAAGAACCAACCTGCATCTCTAA
ACGCTTTCGGTAACGGGAAATCTAATGCATTTTGTGTGTCTTGCGTATAGATATAGTAAT
GACCAACTTCCGTAATATCACTTAGATATGCTGGGTTCTGTATTGGTAACGGTTTAACAC
GTCCGCCTGAATCAGTCATTGATACTTGAGGTGCGATGTTTTTCAAGAATTGGTTTACAC
CTCTTTGGCCGATGGAATAAATTGAGTGATGTCTGTTGTTACCAGGTCCAATAGTTACCC
CTATTAAAAGCGCTTTGCGTCCTGTTTCTAGATCGTAATACATATCTAGACCCTCAGCTT
CTTGGAAGTCTCCTTTAAAGTTATTATTCACACCGCCAATATCGATACGTCGTTTAAATA
ACAATTCTTTTGTTTTTATATCGAAACCTTGTAAGTAGTTAGGGTTGGCTGTATTCGAAT
CACCTGTATACCAATATAAGATACCTGCATCATAAGTGATACCTTGCATAGGTTGTGTAT
CTGAAGTGTATTCCATAGGTATATCCATTTGATACAATACTTTGTCTATACCTTTATCAA
TATCGTCAGCACTTCTAACCTCAACAAAGTTCAACGAATTCTTAGCTTGTCTTTCAGAAG
CTTTATATTCACGTCTGAAAATCATTAAATTTTCTATAGGATTATAAATCGCTGACGTAT
ATCTGTCGTTAAATATATTCGGCATGACATCTTGCATTTCATTACCATAAGTTATTTCTC
CAGTTCTATATTGGAAACGTACAAACTTGTTGTTTTTGTTACTGTCCAATACAGCTGAAT
AAATCCATAATTCTCCATCAATGTATCTATACGCATTGTGTGTACCGTGACCGCCGTTTT
TAACAAGCAATCTATCAATAAATTGTCCGTTGGGCTTCAATCTAGATAACATGTAATGAT
TACCTGGACGAGCTTGCGTCATATAAATAATTTTCGTTCTAGGGTCTACCCAAAATGATT
GCATTACTGCGTTAGTATATGGCGATAAATCTGTGATGAATTCCGGTTCTTGCTCTTTTG
GTTCGAATCGGTATTCTGTCGCTCGATATTCTTTATAGTTTTCATCTACAGCTTTCTCAA
CCTTTTTAGTGAAAGCATCTAGTGTTGAATAATCATGATACAAACGATCTTGCAATGTCT
TATGATCATAACCAGTATTATCAACACGCGCGTCTTTTACTTCGTTGATACCGTCGCCGT
TATGACCTAGTACCATGTTGCTAAATCGACCGTTTAAATATGTTAAAAAGTCAGAGACGC
TACTTGTAACATTTAAATGTTCATACTTTATTTGCTCTCCATTATGTGCAAATACCTCTT
TATTTCTATGATATTCAAGAGAGAAATTAAAATCAGTCAGCATGTCTGAAATAAGCTTGA
AATTATACTCATTTTCATCTACATATCTGTAATCGAAAACTCTACTTAAGTCTGTAATTA
ATTTGTTATCCATGTCTTCCTCCTTTTCTATCCGTAAAACTGGTAATAATTTTTAATAAG
TTCGTACATAATAACTTCATGACCCCTCTCGTTCGGATGCAATCCGTCTGGCATACTTGA
TTTTCTGAATGCTGGATTATATGGTTTAAAATAATCTGTATGATAGGCATCATATACTGG
TACATCCAATTCACTACAAGCCAATATCTGAGCATTGACATAATCCTCTAAAGTTAACCC
TAGTTTGTTTTTGTCCGTATCTTTACGGCGTATCGTTGTACCACTCATAGGGCATTGCCT
AGTAGCTGTCATTACAAGTATTTTTGAAGCTGGATTATTTTTCCTGATAACTTCAATTGC
AGAACAAAAGGCGCCGTAAAACGTTTTAGTGTCGGTTTTATCAGTGCCTATCGGTACGCC
TGCCCAATAACCATGTAACCAGTCATCATCTGTACCTTGTAATATGATTAGGTCTCCTCT
TATTTGCTCTGCTTGTCTATAAATGCTGTTTTCTACCGCTTCTTTACCTATTGGAACTGT
TGCCATTGTTGCGCCACCTCTTGCAAGGTTGGTCGTTTTAGCTTTTAACTTCTTGCCTAA
CATTTCTGTGAAATTAGTTTTCGCATGTGATCCTCTAGCTACAGAATCGCCAATCGTTCC
AATCGTTTTTACATCTTTAATGTTTGATTTATCTATAAAATCGTGAACGATAGTGCCATC
TGATGTAGTTACAGTCTTAGAACTCACTTTCTGTTGTTTGTCTTCAATTAGATCAGTTCT
ACTCATCAAATCGAGTGTTGATTTAGCTATTGACGCTACTTTAGACTTCAAGTTTTCTGC
CGCTTTACTAGGATTAGAAAGGTTAACATCATTTAATCCAGAAACATAGTTAGCTGCAGT
ATTAACTTTTTTCATATATCGTTGTTCTCGATTAAACTCACCAAGCGTTACATCTTGCTT
AACAATTACATTGTTTATACCCCTAATCGTTTTAACTTGTACTATACGGACTAAATCATT
CAAACCTAGTTTGGTAGATTTTATTTGTACTATGTCTCCGGGTTGTGGGTCTGCTTCTGG
ATATGATTCTCTTAACACCAAAAAGTCCAAAGACAAAGATTGTTTTAACGACTTTTTCAA
TCTCGATTGTAATTCTTTATCCATAGTTTCTTGGTCAGTCACTTTACCATCTTTAAATGG
TTCTGCGTGGATGTCGCCGTATATTTCAGCTAATGCACTTCTAGCTTCCATTACGAGCCC
AGCGTGTTCGAATGTTTCTTCTCCTGAATAATTACCATATCCTCTAATGAAGGTGGCGAA
ATCACTTGCATCTTCCTCGAGTTTTATAGCGTTGGCGTTGACTTCGTCAGAAATAAAATA
AGACGCTTTTTGATTTGCAAAAGGCGTCAATACAAACTTATATCTGTCTTTCTTTTTGTC
ATACGTTATTTTATATTCTAAACCGAAATGTTCTAATCCCTTTTTAAACATTTCTAACCT
TGTATCGCCTTCACCACCATTTTCAAACTTCGAAGACTTAACCTTACCTTCGACTTCAAA
AAGCATTCCAGTACCTTGAAACACAATGTTAAAATATCTTTCTACTGTAAAAGATCCTGT
TACATTAACATAAATCCTATCAATCATTAACTTGTCTATGGGAATCTCTCTAGCAGTACA
TTCAACCAGTTGTCTGTCGCCTTCTGATTTCCTATCAATGACAGTTATTACATATTCTTT
CTTGTCGTTTTCACCTTCGACATGACTAACAATCCATCTTTTCCCTATAGCGTTAATAAC
TTCATAAGTGTATTTGTTTTCGAGAATATCAAAAGTTAATACACCGTCAGCATTAACTTT
TTTCACTAAAGTTGTTTCTACTGGTACAGGTGCGCCATTACCTTTAGGTGGTCTTACAAT
TATTGTCATTCTGACACCTACTTATAATAAAATTTCAAATCAAACTGAACTTTTTGAACT
GTTTGATTAAACTCAAATTTATTAGCTCCGTATTTAAATTTTGGTTGGGCTATGTTCGTT
TCAGTGCTTATTTCGACACCGTTTTTATAAACTCGAAAGCTATCATAAACAATTTTGTCT
CCAGCTTTTAGTTTAATCCCCTCAATTTTCATTATTTCAGCATGCGTTAAATTCCATACA
AACGATTCTGTATCTTCGCCTAAAATAATTGTTATCTTTTTATACATGTTGAATTGGTCG
TTAGGAGCACTACCATGATAGTAAACTGTACCTTTGCTCAAATTTTCAAATGTATACTTT
CTTTTGTCTCCGCCTGCATGCCAATCAATATTAAAATCAAACGACCACAATCCAACCTTT
TTGTTTTCTTCTAACTCTAGGCTTGTTCCAATACTTTCGCCGTATGGTAATTCTGTAGTT
TCGAATTTTAGTTCAAAAGAAACTTTATTACCTTTTTGTTTAGGGTTTATAACTCCGTTA
AAAATAACTTTATACTGTTTACCATTTACATAAATTTGTTGATCGTGTCTTGAATATTCG
TAATCCGGGAAGTTGTTTTTATCTAATTTCACGTAATCATCAGAAGTTGGTTGAGTAAAC
CTGTAATTCAACTCTTCTTTTCTTCTGATTTCTCGCAAATACATAGGTTCTATGTCTGTC
GTTAACGAATACAACATATCTCGCATATAAGCAATGTCTGAACGATTTTTAACTTTACAA
AAACAAGGAACAACTATATCTCTACTGATATAATTGCTCCCCATTAATATACGACCGTTC
ATATTTTCTTTGTCTTGATACTTTGTGTTGATTTGCATGCTATCAATTACTATATCGTTA
ACGATAAACCCGTATTCACTTAATTTGATTACAGTACCATCTTTTTTTGTTAATTCTATG
TCCATTTGTAACCTCCTTTATAAGTAATACTCAGAATTGCGTTTAGCATTTCTGCCGTTA
ACAATACTAGTAAGCGCATCGTTATTGACATCGAATTCAACTTTAACAGTTTTCATGTTC
GGTGATGTTTCAATAGAATGTGTGTGTTGTACTTGCGCATTTATATTTCCACCTAAATTA
CTTAAGTTTCCTGTAATACTAGAAATGTCAGGTGCGTTTAATGTAGGTTGAAATGCATCA
ACTACTTTATCTGCAACATTAGAAACATTACGGATAACTTTACTTGAATGATTATCTATA
CCTTTAACGAAACCTAACATTGAATACATACCAACATCCATGAATTCACGTGAAGGTGAG
TGAATACCTAGCGCTCTTTTGGCTGCATTTAAAGCACCTTTTGCTACACTAGCTGCTTTT
TCAGCTAAGTCTCTAGCCATATTACCAATACCTCTCATCAAACCACGGATCATATCAGCA
CCTGCTGATACAAAGTCATCCACAAAGCTTTTAACTTTATTTACTGCATTTGTCATACCT
TGACTAACTTTGTTTACAACATTAACGAATCCTTGAACAACTCTATTAACAAAGTTAATT
AGCGTACTTGTTATAGTAGATACCCATTGCATACCTTTAGTGACAATGAAGTTCCAAGCT
TGAGACATTTTGTCTGATATAGTTGAAACAACTTGTGTGAATATGCTTACAACTTTATTC
CAAATTGTCGTTAATATACCAGATAAGAAACTCCAAATCGTATTCCATATATTAGAAATA
AAACTCCATGCCGCTTGTAACGCAGTAGATATAGCTGTAGTGATAGCGTTCCAAACCTTA
GTTGCCACAGTAACTATAGTGTTCCACAACGTTTGTAAGAACGTCCAAATAGCGTTCCAA
ATTGTTATTGCGATAGTCATAATTGTGGTAAACACTGTAGTTATTACAGTGACTAACAAA
TTCCAAATCGTAGTAGCGATTGTAATTATCGTGTTCCAGATTGTACTTAAGAATGTCCAA
ATAGCTGTCCATATCGTCATAACTATTGTCATTATCGTCGTGAAAACAGTTGTGATGATT
GTAACTAAAAGGTTCCACACCGTTGTTGCAATAGCGATAATTCCATTCCATAACCCTTGT
AAATAAGCGACTATTTGATTCCAAACAATCATTATAAAATTGTATACATTAGTTACTGCT
GTAGTGATAGCTTTTAAAATAGCATTCCATACAACCGAAGCTACAGTTTTCAACACATTC
CAAACTGTAACCATAAACGTTTTTATCGCATTCCAAGCATTTATAATAAAGTTTCTGAAT
CCTTCATTTTTATTCCACAATAAAACGAATATAGCTATTAATGCAGCGATTACACCAATA
ACTATTGTTATTGGACCACCTAAAATACCAAACACAGTTACTAGTCCTGTGATAGCATTT
CTAATTAATCCAATCTTACCGAATAACAATTGGAATATAGCTGTAACTAATTTTATTGGA
CCTTTTAACGATGTCATTGCCTTACTTAATACTAAAGTTCCTGTTTTAGCCCAACCAAAC
TTAGTTACTAATGCAACCAATCTTGCTGCTAATGGTCCTAAAAAGTCCATTACCGCTAAT
ATTGGAGCAATTAAAAATCTAAATGCACCAACTAAAGTTATAATGACACCAACTAATTGT
GCTGTAGCTGGATGCGCCTCAAACAAGTTAGCTATCCAACCAGTTATTGCAACTGCAACG
CGTAATACTGCACTAGCTATAGGAGCCATCGCTGTTGCGAATGCAACTAATCCTCTTGCA
ATGTTCCCAATTAATTGCATTATTAGTGGTCCATTAGTTTGTATATAGCTGACAAAATCT
TTAAAACCTTGAGATTGCCCGACTTGTTCAGACCATTCTCTAAACTTAGCCGTCATCTGT
TCGAGAGACTGGAAGATTCCAGTTGATGACCCACTAAATGCATTCATCAAATTGTTAATT
CCAGCAAAAACATTTTTAAAAATATTGCCAATGATAGGTAAATTTGTTTTTGTGTATTCA
ATAAAACGAGTTATCGAATTTTCTCCAGCTGCACTATTAGCCCAATTAGAGAACGATTGA
CCTAATCTGTCTAACCAATCAGCCGACCATTGAAACAGTGGTGCTAATTGCGTGAATACA
TTGACTAATCCGTCACCAAAACCGCCTGCAGCACTTAATAGCTTGTTAAATACCGAAACA
CCCGTTGTATTCATCATATTAAAGAATCTTGAAGCTACACTGCTATTTTCAGCCCATTTA
AGCACGCTTTGAGACGCTTCTTCCATTCCTCTTGAAATACCACTAAAAAATGGTTGTAAG
CTCTGCATTGCAGTTTTAACAGTATTTAAACCATTTGCAAGAGTTGTGAAGATAGCGGAT
TGATTTTGCTTTATAATATCAGTCCATGCTGACTTTACGCCATCTAACGCTTTTTTGTAT
TCGTTTGTTGCTGAGCTAGCTTGTAAAGTGCCATCATTAAGCATCTTTATAGCGCTGATA
GCCATTGCGCCAAATGCTACAAAGCCAGTACCGGCTATTGCTACCGCGCCACCTAAAGCA
AGTACACCACCAGTTAACACTTTGATAGCGTTTAATAGCGCAAACACTACAGGGACTACA
CTCGCTATTACAGGTATTAAGATACTAAAAGATGATGTAAGTAATCCACCAACCATATTA
GAACCTACAGTGCCGAACACGCGAAACATATTAGCTAAATTCCCCATTTGTCTTTGGAAA
TTGTCGTTTGCTTTTATTATGTAGGCATAAGCTTTCTTTAAACCATTAGTATCGACATCT
ACCTTTGTTGTTTTTTTGTTTGGCAATGCGTCTAACGATTTTTTAAACGCATAAATTGTT
GGTATAGAAAGCCCTGTATCTACATCAAGTCGAGATCTAGTTTTGTTCGGAATACTTTTA
AGTTCTTCTTTAGTACGTTTGATTTTAGAGTTAGCAACACCATTGTCCACGTCTATAATA
GCTTTGGCTTTAGACCTATTTAATGCTTCGAGACTAGCTTTAGATACTTTTAACACTCGA
TTGAATTTACTGTTATCTGCATTGACGTCAATATTGACACGTTTCTTTTCTAATTCTGAT
AATTTAGCTTCTGTTTCAGCGATATCTTTAATCAACTTTTGTTTTTGCAACTTAACTTCT
GGTGTAACTTCTTTAGAGTTTAGTTTGTCTAGTTCAAAATTCGATTCTAGTACCTTTTGT
TGTAAATCTTGTATACTAGCATCTAATTTAGCTTTTACATTTTTGTTACTAAAGGCATCT
AAAGACTTTTTAGCAACTTTGATAGTTTTTTGTAATTTTTTATCGTTAGCGTTTAATTCA
ACATCTTTAGTTTGATCTGCTACTCGTTTAAATCTTTGCACAGACTTAACCGCACTATCA
ATTTGCCTTTTGAATTTGGCTACACTAGCTTCAATAGTCGCTTTAATTTTATATTCCGTC
ACATTAACACCTCTCTTTCTATTGCTTATTAAATTCTGCTATAACTTTAAAGAATTCATT
ATTTTGTGGTTCGTATTCATCACGTTCGCTACTAAATCTTATATCTTTACCTTCGTTAAG
CCGTTGGATATTTTCTTCATAAGGCAATACGTCGTTTGCATTGTTAAAAACATATTCCTC
TTTAGGTTTATTTTCTGTCCCAACATTTTTAGTAGCTGCAGCATCACGAATAGCAAACGC
AAGTTTGTAACGTTCGAATTCTTGGGTTAGCATTTCATACTCTTTCGCATACATTCGATA
GTTATATTCTGTTAATGTCATTTGCTCAATAACGTTCAAATCTGTAATACCAAGTGTTGA
CATACAAGTTATAACGATTCTGTCGTAAGTTATTAGGCTTCCGCTGGTTTTTCTTCCGTT
TCCACTACTTCGACTAGGTTTCGGGTCATAGGTCGCTTTCCCAACTCCGTTAAAATATCC
GAACCGAATTCTTCTAGTCCGATATTTTCTGCGATTTCATCTAATGCTTCATCAATGTTA
TTAATAGTAATTGCTTGTTTTTTTAAGTGAGATGTAGCTGCGATTAAAACTTCGCCAATC
ACAACCGGATTTCCACTTTCTAAACCTACAGGCAACATTGATACACCTTGACCGATAGAA
GCTTGTTCAACTTTTAAACCTAATCGGTTATCGATTTCTCTTAAAAATTTAAAACCAAAA
CTTAATTCTAATGACTTTCCGTTAATTTCTACATTCATAACTTAAAATCTCCATTCATAA
TTAATTTAAACAAAATAAAAAGGGCTTAACGCCCTATTTTTATACCTCTCTTGGTGCAAC
CGGTGGTGAATCTACTTTAGGTTGTGGAATTGCTGTTAAATCTTCGCCAGTTAATGCATC
TGCTTTTGTAGTGTCGTGGAATCTGTATCCAGTCGCCTTAAGTTTCTTTGTTACAGCCTC
AGGTAGTGTTGCAAATCCACGTTGGAAACGACCATTCACTCCATATTCATATTCATATTC
ATCAATACCGTTAGCTTCTGCTTTTAATTCAAATTTATTGTGGAAACCTTGGAAATATTT
CGCTTTAAATTTAGCGGAATCCCCATTTTTGCCTGGTATTCTACTTTCAACTTCCCAAGC
TTCATACAATACGCGATCTACAACTGCATCTTCAATTTCATCTGCAAAATCGTCACCATA
AAACATTTTAGCAGTACCAGACATTGTTGACTCAACAGAACCACCAGTGTTATAAGAACC
GTCCATTGTATCCTCTGTATCTGTATCAGCTTCATGTGATAAGCCGTATTCAGTTAAAAA
AAGCATTTTAGTAGCATCTACTTTTTCGCCAGCTTTTCTAAATAAAATAATACGATCATT
ACTATTTTTCATATTTGCCATTCAATATTCCTCCGTTTTTTAAAATGTTTTGTAAGATAT
CGTTACTGATGTGTGTAGCAATTCTTGATTGGTAGTATCATCAACTAACTGTGTGATGTT
AGTATCTTCTTCTTCAAAGTCATAATCGTTTGTTTTAACGCTAGGTGTTAAATCATCAAT
ACATCTTTTAACAAGTCCGTCATGATGTCCTAAATCATCACTTACACTCCAAATATCAAT
AACTAAATTCGTGTCACCAGAATAACTATCAAACGTGTATTTACTTCTGTTTGACTCCGG
CATTTTTATTACAAAAAAAGGATACGGAATCTCTTGTTGCATCTCTTTACGAGAAATAAC
AGGGAATCCATATTCTTGTAGCGTTTCATACGCTTTATTATAAAGTTGTAAGTTCGGTGT
CATGCTTTTATCTCCTATTCAAACAACGCTTTCAATTCTTCTACAGTTGATTTTCTTATT
ACCTCATATACTGGCCACATAAAAGGTTCTGCCTCCATGTATCGAGTACCAAACTCTAAG
AAACCACTATAAGCTGCATGCGATGTGATAGTGTATTGCAAATCGCCAGTTTTTTTATAT
CTGATATTGCGTGATAAATTACCAGTCCAATAACCCTTATTCATTACTTCTCTAGCTTTC
AATTTAGCTCGTACTACATATTCTTTGGCTTTTTCTTGTAAAGTATCATCTACATCATCA
TCGATGTTGTTTTTCATATCGTGAAATTGGTTTAACAGTGCGTCTAATCCGTCTATATTC
ATCAATTGACCTCTTCGATATAATATGACGTTTCGTGTCTGTATGTCTTTGTATCAATTA
TCTTGTAGCGAATACCATTAATTAACACGTGGCTAACAGGGTAAGATATTGATTCTTTTA
TCCTCAGGACACTTACATCGTTTTTTACATCGCCGAATTCAAGTTGCTTTCTTGCTCTAG
AAATAGGATTAATATTGCATGGTATCGCATCATAAGTGATTAGAGTGTTTTCTTTTTTGC
TAGTTTTAGGATTGTAAGTTGCTGCTTGTTCTGATTGAAAGACGGCTCTATCTTCATATC
TCAAAAGAACACAGCCTTTCCTTTTTTAGTTCTCGTTCTAGCATTAAAGTAATTATCAAT
AATAGCTTCATACTCCTTGAAATCGTTCAATTCATACGCATTGCTACGTCCGTCAACCGC
TTCTGATGTCATACCTTCAGCACCAATCCTGTTGTAGCGTTTAACTGCAACTTCTTTAAT
CATGTAACTAAACCTTTCCGGTATTTGTTCAACTTCAATAGGTAACATTGATAACAACTG
GCTTTCACAACTTTTTATGATTTCTTCTAATTGTTCATCTTGCTTTTCATCTTTAAGACC
AATACGTTTTTTTACATCAGCTAGCGTAGTCATATAACCACCTACTCTAGTGACTCAAAA
GCATTGATAATTTCAGCTTTTGTTTGTTTTTCATCAACTTGTAAGCCAGCAACACTTGCT
ATTTCGACAAGTTCTTTTTTGGTTAATTTGTCATTTACAATGTAAATCATTTGTTCGTTG
CGTTTATTTTCAACACTAGCTAAAGCTTTGATACGTTCATCTGTAGGATCATAACCTTTG
CGAGGGTAGACATGCCCTTTCATATAGACATGTCTGTTATCTTCTAAATCTGTAAAATCT
ACTTTAACAATTCCAATGATTTCGGGCATGTTACCACTCCTAATTATTTATTAAACTTCT
CCTGGTGCTGAATCTGTTTTTTTGTCAGCAGGCACTAATTTAGCGAATGCTTTATCGTCA
GCGATGTGTAACGCTACATGCATAGTTGCACGTAATGCCACCATGTCTTGTTCGAATAAG
TTTACAGGTGTGCCATCTTCGTTTTTAACTGTAGATAATTGTGCAGTTTCATCGATTTTG
TATTCAATTAATTGAGGGATACCGTAAATCAACTTATCAAAGTCACCAGTAATTAATTCA
CCGCGTTTTAAATTGCTTGATTTAAGGTTAACCACAGGTAGACCATCTAACGTATCACTG
TTACGGTCATAAATACGTTCTTTCGTTTCGGGATCTACAATTTTACGTAACAAGCTTCTG
TTTTGTGTTTTTGAGATAAACGCATTTGCTTCTAATTCGTCATCTTCAAGTAATGCCTCT
AAATCAATAATGTTATCTTGTGTGAAGTCACCTTTAATAACCTTATTAGTTTTTTCAATT
GATTGTGCAATTGATTTACCGAACGGATTGTTACCTTGATTCAAAATACCCGCTTCATCA
AATTTTTTATAGAATGCTTCAGCAATCATAGGCTTCATTTCTTCAAAGAATTGTGAATAA
GTATAATTCAAAAATTCTTTTGTTACAGGTAAGATAACCCCTAATTTAAACGCTCTCATA
GTAGCATTAACCCATGTAGCTTTAGATGTTTCGATTTTTTGACCTTCACCTACCCAGTAA
GCACCTGGTTTATCAGCCCAAAAAGTAAACTTCTTCTCAGTACCTTCCATTGGTTCGTAC
TTACCTAATTGCATAATTTTAGAGTTTTCCATAACCTCTTGTAAGATGGGCGTTGTGAAT
TCATTCATCAACGTGCCATCTTTCTTTTCGTGCATCATTACATTGTCAGGGTTAAATACT
TGCGGTTTAACATTGTTACTCGCAAAATGTTGCAAATTCAATTTTAATTTTTGTGTTTGT
TCCATTTAAATGCCTCCGTTAATTTTTGATAATTCTTTTTTGTTTAGCGATTTCAGCCAA
GTTTTGCGGTTTATTTTTAGACGAGTGGTTAAATGAATCCCCACCAGTCAATGGTGATTG
TCTAGCGTTAACCTTAACCGCTTCACTAACTGCTTTTTTTACTGCATTAGAAAAAGCTTC
AACGTTCGATTTAGTTTGTTCTGCAGTGTCAGTTACAACCAAATTGACAACCTCATCTGA
CGAATCAACTTCCGCTTCGCTTAACATTTTCCTTGCTTCTGAACGCATTTCATTTAATTG
TTTTTCTGAGCGTAATTGCTCCAGCTCTTTTTCCATTTGCTCGCGTTCATATTCATCTTT
TTGATCCTTGTTCATTTTCGCTAATTTAGCAGCTTCTTTAGCAGCTTCTTCTGCTTTTTC
TCTTGCATACTCATCAGCTTTTTTCTTTTCGTGGGCTACACGACGTTCAAGTATTTCATC
AACTTTCTTTTGTTGCTCTGGCGTGAAAGTTATTTCAGTACCTTCGTCATTTTCTTTCTT
ATCAGGATCTCTTTTTTTACCATCTCCACCTGGTTCATCCGGATCATCTGATTGGTCTGC
AAAAAATTGCAAATTAAACTTAAGTTTATTTTCTTCCATGAGATATACCTCCATTTATAG
TCTGTCGACTGTTTTTCCATGCGTGCTTTTTATGTCATCAGCACGTTTTGGACATAAAAA
ATAGCCAACACAATTAAGTGCTAGCTATTAAAAGAGTGGTTCGTTATATTTCGGTTTTTC
TTTATTGGCTAATACTGCCGACCTTACGCTGTCTAAGTTTGCATCAATAATAACTGTTTC
GTTTCGCTTTTGTAACTCTTTACGTATACCTTTTAACTCTCTTGCTATGTCTCTAAGGTA
TTTGTCAGTATTGCTCATACCAATATCCTCCAAACACTTAATTTACTATCATACAATGCT
AACTTGCCTTTAAAAACTTTTACTTTTAAATCAATCATCGCTTTTCACTTTTCCTCCAAA
GTATTTTGTTTGTCGTTTTTTGTTTGGTTTTTTCGGCCACATAGATTTAGGTAGTAATGC
ACAATCTGAACGACAATTGATATGCATAGGGTAGAAATTAACACCAATTTTAGCGTCTTT
AACTTTGAATACTTCTCCATTAAGCCCTTTACATGCTTTAGTTGTTCTATTATCGATTTT
TGCAATATACATATAATATCCTTCTGGAGAGATTTCTTTCATACTGTCAATACTTGATTG
TGCGTGAACACGTGCTGATTCTGTATAAAGCAATGATTTGATTGCTGCGGTCTTTTGTCG
TGCTGTGCCTTCGAATTTATTTAGGTGCTTACGCATATCTTTAACGTATTCGTTAGGATG
TCGACCTCTAATAACTACATTGGCAATTATTTCTTCTATTTCTTGCTTCATTGCTTCGGT
ATTAGTCCATAATCGCTCTGACCAAACGACACCATGAAATTGTGTATCTATAATTGTATC
TATAACTTCTTTAGCTACTTGTACACCTTCACCTAAAATACCTGCTTGATCACTGAACAC
ACGATAAGCTGTTGATTCGAAATATTGCCTCATCGATAATTCTGTTTGAGCTGTTGCATA
AGCGATTAGGAATTCGATTTGAATCTTTAACATCTGTTCTCTAGATACATACATCTTAGT
GTTATACTTCTTTAATTCTTCGTTTGCTCTTTCGCTAAAGTCTTTGTTTTCAACCAATCT
TTTTGCTTCTTCTTGAAATGCTTTTACATCGAACTCATCGATAATCTTTTTTGCTTCTTG
TAATGTAACGCCTGCAAAATCTCCGTACTTAACAATAAACGCATTGATTTCTTTTTCAAT
GCGCTTAATCATCATATTCAATATACGTTCTATTTCTTCAGCTTTACTTTTATCCCGCTT
CAACTCATTCTCGATTGCTTTGCGTCCGCGTTCTTCCCAATATTCTTGAGTGTTTTTGTT
AGGCAATTACAATCATTCCTTTTTATCGATAGAATCTTTTGTGCTATCGTCTTGTTCATC
GTCATTGATGTTTCTAGGGTCTTGATACATATTTTTTTGAGCTTTTTTAATAGATTCTTT
CTCGTCTTCTTCGATTTTCTTAACTTCTAATTCAGGGTCTTGGAAGAAAGAGAATAGAGA
CATTAAAGTTGTTTGACTAATCTTCCCACCAGAATCAATATAAGCCTTTAATTCTTCAAT
TAACGACTTAGGTAAGTTTCTGTTGTATACGTATCTAACAGTATTAAAATCTTTGCTTAC
GTCAATTGACCGTGTATTTTTTAGTATTGTCTCTAACAACTTAGCACGACGTCTTAGTCC
TTTAGTGAACAATCCTTCTTTAGTTTTAGTACGTTGTTCTAATCCGAATAATTTGTATTT
CATTGCCTCGCCCGATTGAGTGCCGCTAAAGTTATCATCTTTCATGTTAGGCGTGTTGGT
AAACATGTGTATATCACTGTTTAAACGGTCTTTATAAGCTTCGGTACCTTGTACATCGTA
TTGCTTATAAATATAACCACCATCAACAGAGCCTTCTGTTTCTCTACCTTCGCTATCAGC
ATAAACAGTCGGTTCTAAAAATAACACGTTAGCTTCCTTTTGTTTTCTAACTTCTACAGG
ATCTAAATTTAAATTACCTTTAATAAGTAACATAGCGTCATTTAAATCACTCATATAGTT
AGCAGTATCTGATTCAGCATTATCATACAAATCAATTAAAGTGATTACTTTCTCATAATC
CCCTTTTCTTCTTTCGTTGTTGCTAAATTCTGTAATAGGCATACGTTCGAAAGAGTGTGA
TTCAAAACCGTTTTCACGTGGTGTGAGCTTCAATCCATTTGTTCTACTGGTAAGATATCT
ATAAACACCGTGTGAAGTGAATAAATCAACTGTAAACACTTCATCTTCGTCAGTCTTGTC
TATTGGTTTAGTTCTTAAATATCTAACGCCTGCGATACTATTACGTTCAATTGTATTGTC
GTATATGACAAAAGTACTCATTGCATCACTCTTGTATAAACGCGTTTCATCATCTTGGTT
TCTAATCATTAACTCATAAGCTTTGCCATAAATTGACAAATCTAATCCTAAAGATCTATT
GTGTGACTCAACATCATTTAAATCATTGAACGCCTCAATAGCTTCTAATACATCTTTGTC
ATCATCTTGATATTGAATTGGATTACCCAAGAAATAGCCGTTGATAAAATCGCTAATATA
AGATGCGTAATCATGCGCTACACGGTTATCTGCCATGTACTCTTCTTTGCGTCGTGTTAA
CTCAACTAAGTTCTTAGTTTTACCTTCGTAATAATCACTTAACACTTTCAATCTAGGTCG
TTGGTAATCCATGTGATGTTCAATGTATTTACTTACTTCTTTAACGTTTTGTAATAAATC
GGATTCCGTCCCGTCATATGTGTAAACAACATTGGCTTCATCATTAAATAAGTAATTTAT
GTTTCCCCGTAGATCTGTATCTGTTTCAAATTCGTTTACTTTTAACATTTGTTCCCTCCT
ATAATCCTAGAGATTTTATTGTGTCAACTTTCGAACTGAGATTTGTGCGTTTTCTAACCG
GTCTGTAGAATCGTTCCACTGAATAACGCAACGAATCGATACAATGATTGTATGTATCTA
CTGGTTCATTGGTATATTCACCTGTATCTTTGTCCTTTTGCCATGTGTAGTTGTCAAACT
CTTCAATAGTCTTGAAACAACGTTCATCAACAATGATTTCAAATTGCATTAAGAATTGTA
ACCCTTGTACAACCGAGCCCTTCCCTTTTTTGGTTGGTAAAATCCTTTTAAGCCCTAGAT
TCCTTAATTCAGCTATACTTTTTTGTTCTGCACTATCTGCTGTAATTTCTTCTTTAGCAT
AACCAAGTTGCTTTATGACATTAGCTATTTCATCATTCAGCATACCTTGTTTAACATACT
CTTCAATGATGTATAACTTCTTTTTCTTTACATCTATTTTAGAATGTATAAAAGCACTAG
GATCATTAACGTATCCAAAGTCCAATCCAAAATAAGAAGGTAAATGTCTTAACTCATCTT
TATTTATTAAACGTTTTTCATACTTAGGGAAAACCAATTTGTCTAGTGTAGCAAATTCAC
CTAACGCATAAATTTTGTAATATGCTGGATTACGATTTGCTAACAACTCTAAGTTTTGTC
GTGTCATTTCATCAAGAAACTTATTATCTCGATAACTAGATTGTCTAATCATGACATTTT
CCATTGGTTCACCATGTTCAAAGAAATACTTATAAACCCAATTCAGTTTAGATACTGGGT
TAAACATCAAAAATATTTGCTTATTCACGTGTTTACGCTCCCTCAAACGCAACGTTAATT
GCGTGTAATCATTTAGTGTGAATTCAGACGCTTCTTCCATGACTATGTCTGATATGCCTT
TTATCGACTTTATTTTCTCTGGGTTATCTAATCCTTTAAACAAAAAAACTGCGCCGTTTG
GCAATTCAACTTTGTTATCAGTCTTATTCCAAAGGCACATGTCCCAAATACCAAAGTTTA
TCAAACAATCTTTAACATCTTCGAACAAACTATCTTTAATTGTTGATTGTACTTTTCTAA
GCCACAGTATACGCCTAGGATATTTCCAATCTTGCAATGCTTTGAGTACAACTTTTTGTA
TAACGCCGTGAGACTTACCGCTCGAACCTCCACCGTAATGTACTTCAGTGAAGTTATCGT
AATTGGTTAGTATTTCGAATATGTTTCTATTGAAAACATTAGACGGTTTGTTAAAGTTTA
ATTTAACTTTCGTCATCGTACTCACCAATATTAATCTCAATATTCTTCTGAGTAATTTCT
TTTTTATCGATATACGCACCATGTACTTTTAGTATGTGGTCAATAGATCTCTGACGCTCT
TCAAAAGTTGGTGTGATTGTGTAAGTAACCTCTTTTTCCACTTCATCGTTTAAATGGTCA
TATTTCTTACTGTAAGCCTCTTGAGGTTCTCCTCTAGCAATAGAAGCAGATAACGCTAAA
GCTTCTGTAATACTCATTAAACGCTCTTCTTGTATCTGTTCTAATCGTTCTTTAATATAT
TCCGAAACATTAACATTTCTTAACAATCGACTTGCTAAAGACTCTGCTGTTTTCTTACTA
TAACCTGCTGTAATTGCTGCTTTTTTACCATTACATCCATTCATTATATATTCATCTGCG
AATCTCTTTTGTTTTTCGTTCATTTCATTTACCACCAACTCTCGCGCTATACGCTTTTTA
AAATTAAAAAAGGATTGGCTATAATCAGCCAACCCACATAGATCCTTTATTCCTAATTGC
GATAAGGGAAACGCAGTACGATAGTCAATATCCTACACTATCATAATATCTCATTTAAGG
TATCAAAAACTGCCACTTTACTGCCAATTTCAGTCTTCCCCTAACTCTTCCGCCAATCTA
GATATGATTTTTCTTTTGATTCTATGAGCAGTTCTATCAGAAATGTGTATGTCAACACAA
ACTTTCACTAATTCCTTTTTATTAAAATAATACTCTTGAATGAATTCGCGTTCTTTCCTG
CTTGATGTGTTGATTATACGTTCAATAGCGCTCTTAAACTCAAGGATTTTACCTCTTCGT
ATACTACAAAGATAATTAGTTACTGCCATTTCTGTTTTCGATGTATTAGACGGTACAAAC
TCCCCGCCTATATTTGTATCTGTTGGAATCCACGGTGTCATTATTTCACTTCTTAAATCT
TCAAGTTGTTTATGATAATTAGGATAATCACACAACTCATCTTCTAACTTTCGAACTGTT
GATAATTTTAATCCGTATTTCTTTTTAGTCATGAATACCCTCCGTACAAATATGTTTAAT
CTTCAAAGTGTCTCAATCTACTTCTTAATATCTCTATCTCTCGCTCTTTAACTTTCACAT
CACCTTTTAACTGTTCCGCTTGCAACATCACACCAAACAATAAGATGACTAGTAATATAA
TTGCTATGATTAACCACATCATCTACTCTGACACCTCCGCCCTCATCAAATCACACTGAT
CGCTCAACTTTGCGAAGTCACTCGGCGCCTCTACATCATCATTAGCCGTCATCATAATAT
ATACTTGCTCAGTTACATACTTACCTAGCTCATACATAGCGATAGTAAACCAAATTTTTA
ATATGCGTTTAACCAATTTATTCGCTCCTTACTTCTTTATCACCTCTCTTAGAATACCTT
TATCTTTTAAAAATCGTTGATGAATATCTGTCATATCATCTGTTTCTTTTTCTTCTAAAC
GTGGTAAAACTTCGTTATAAGCATACTCGTTCAACTCTTTTTGCGCCTTTGAAAATCGAG
CATAACCACGATTGTTACCATAAGACACCCTTAAATCGTCTGCTTTATTGCCAATATAAT
CAAAAGGTATTGTGGCCCAATACATTAATGCACAAATAAAAGACAAGATATATTCAGGTA
TCTTTTTAATGAAAATTTTAATTTTACGCTTTCTTTTTTCTTTTGATACTTTTCTATACA
TTTTCATTAATATAGGTTTATACTCTTTAGCTACTTTTAGTTGTTCTTCATTCAGTAATA
TAGAATTTCTATTAATAATGTACTCTCCTAAAGCTCTATAAATATCGTGTTTAAGTCTTT
TAGCCATTGTACGTCTCCTCGACTTTCTCTTTCGCTTCTTCTTTACTCTCTGCCTCAACA
ACTGTAAACGCCTGATTATCTCTAGCAGCAGTAAAATGTTCATGTAGTTGTCCTGTTGAA
TCTTTAAATGTTGTGACTAAGTATTGCATATATATAAAGCACCCCTATTAGTAGAATGTA
AACAATACTTACTATAAAAACATAAATTCTATACGGATATAGTAGCTGAACGAGATTAGA
CCAAATATTTTCAAATAACTCGAATAAATACATCCATATTGCAGTAAAAGAGACTACGAT
ATTTTTACATATCTTCCTCACTTCTCATCACTCCTTTGAATGATTCTAAGTTTTTCTACG
AATAAAAGTATTAGTACAACACTCAATGTAGCCAACATATTTTTTTGCTTTGCAAAATCT
ACTATAACGATTAAGACTAATAACATTCCAATTCTGCATGTAAATAAATCTAATTCTTTG
TACAAAACCATATATTTGTTGAGTAAATTGTTAAATATAACTATGAATACAAATATTAGA
ACTAATGTAATGATGTAATTCACTTCCCCAAAACCTCCTTGACTCGATCTAAGATGTCTT
TACACTCCGCTACTTCCGAAGCCTTTTGCTCCACGTTCTGAAACACTCTCGAATTCCTCC
ACTTGCTTTAGTTCAGGTGTCCATATAGGCACAATAACCAATTGAGCTAGTTTGTCGCCT
TTGTTTATGACATAACTACCATTCATAAATAAAATTTTATCTGTTACAGGTGGTGGGGCA
TATTTTCCGTCTATCCCAGCAACGTTTCGACTAAAATTATAAGTAACCCAGTTTTCTAAG
GTTTCATTTTCATTCTTAATATTAATACCTAGATTACCTTGATAGCCGGCGTCAATTTTG
CCTGTTTCAATCACTAAATGCGTTTTACTGCTTACACCACTACGGCTAGTTAATAGCCCG
ACATAGCCCTCTGGTATGCTTACAGCTACATCTGTTTTGATCACTGCCTTTTCTTGTGGC
TCAAGTACGACAGTTTCAGCTGAGAATATGTCATAACCTGCATCCGTCTTATGATTTCGT
TCGGGCATTCTAGCATTTTCTGATAATAGTTTTACTTGTAATGTGTTAGTCATTTTCCTG
CTCCTCCTCATATTTATAGACCACTTGACTTACCATAATACCTACTGCTTCATCAAGATA
AATATCTTCTTTGAGTGCATCTTGCATAGCATTAGGTAAACCCTCAAGTATTTCATCAAA
CGCTTGCGCTTTCTTATACACGTCTTCAACCTCTTTTAGTAATCCCTCTGTGTCATTACC
GTTATAGGCACTAGCACTGATAATTGATTGTTCAATTTGTTCGCGGTTATTCATCATTTC
CATCTCCTCTAAAATAAAGTTAGTTGCTTCTGCTCCTCGTATTCCAAACCATGTTGCTTT
ATATATGTTTCAAGCTCTTCCGCTGTATCAAATGTCTTTTTCACGCCTTGCCAACCTGGC
ACGATATGCCCATGAAAGTAATAAGTGCCGTTCACTACATGGATATGTGCCACTCGTTCG
TTATCCTGATACAGATATCTCTTAGATCCGAAAAATTGGTTTAAGTATTCTTTACATGCG
CTATCGGTTTTAGGCATTTATGCTTCCTGCCATTTCTTAAACATTTGGTTATAAGTATTA
TCAAACCAGTACGGATCACGTGAATGTTTCTGTGGTACATTAAACAAATGTGGCTTCTTC
TTACGTAGTTCAGCCTCTTTACGTCGTTGCCTAGACATTTCACGCTCTTTGCTCTCTCGC
TCCATGATTTTGGATAACACAATTTCTTTATATTCAGCTAAGCGCATACCATAAGGTGCA
TGTAAGGCTTCTAACAACGCCCAGCCACCTCGTACTCTTTTTGCAACCATTCCTGGAGTT
AAACCGTTCTTTTTTATCAATTCATTTTCATGTTCGGTAAATTTATATGGTTTACCGTTA
ATCTTTACGATACTCATTTATTCCACCTCTATACATTTACTTTTTTAATCCAATCCTCTA
ATTTGTGCGTGTTGTGATTTCTAGTAAATAGTTCACTTACATTAACACCTAGAGCATCTG
CCAATTTATCTAATACATTTAAGTTAACCATCTCAGCTTTTCCGTTTTTATATCCACTAA
TAGTTGATCTTGATACGCCAGTTTCATTGTGCAAATCTTGGACACTTACGTTATCTCTAG
CCATGATTACCCTTAAATTAGTTGCGAATACTTCGTTCAACTTCATTTATTCCACCTCTA
TATATGCATGTCTTATTGTTATGTTGTCATACTTTAGTAATTCGTCCGGATTGTCATCTA
AGCGCTTTGCCAGCGTATCTTTTTCTTTATCCACATCATCGTAATGCTGATATTCAACTT
CTGTAGGTATTCTTATATCAATCGTTGCGTTTATATATGCTTGTTGTTGCATTAGATCAC
TTCATTTCTCTTTTTCTTTTACGTCTGACTTTCACTAAGTCCTCATATACCATCCATTCT
TGACCTGTGTATTTAGGCGCTTTACATATCCACGTTAAATTCACATCTCTATACTGATAT
CTGAATATCTTCGCTTTGATGTTGGCAACTTCAGTCGCCTTACCTTTAACGTCTATAACT
TCAACCAGTTTCCCTTCCTTCCACAAAGAGAAATCGGCTATATACGTAATCGGTCTTTGT
TTCCCGAATTTAGGTTGTAATTCAAATTTCGGTTGTATTTCTATATGATCATAATTAGTG
TCACTCATATTACTTTCTAAATATTGGTAATATTCACACTCTACTTTGCTATCAAATACA
ATTCCTTTGTACTCAACTTTCTTAGCGTTGTATTTACTCATTGTGCCACCTCTAAATATC
AAATATCGTTGCTTGTAATCCTAGTTCTTGCTCATATAAAAGCCCGTGAGCGCCTTTGAA
GCGTTTCAGGTCACTATCAGTCATAATTTTCTTTTCGTCGCTGAAATGGGCTCCTGTGAG
CGAATAAACTTCATTTACGTTGTCTTTATACTTGATGACCTTAATATCTTCCGTGCCATC
TTCTCGGTATAAGTAATATTTTTCTTTCGGCATTTTTAACACTCCTTAATATTCGACGAT
TGCGGGTCTTTCTTCTTTTTCTTTCAACTTATCATCAATAAGTTTTTTAAGTTTCTCTTG
GTCTCCGTTTGCAAAATCAATCATCTTTTGAGCATATACATCTCTACAATGTAATATTTC
TTTTATATTTTGTTTTGTGATTACCACGCATCTCGCTCCCTGAAATCGTCTCCGATTACT
CTTACTTTTCTTGCTCTTTTTTTCATTCTCGAATTTATACGTTGCCAGTTCATATTTTGA
TTTAGTTCTTTATCACTAAAGTTAGTTGTAAAGATGTTGTTTTTACCTACTCTGTTATCA
ACAATGCTGAAAAGTTTATTTATAGTGTGTTCTGTGTTTTCTACACCCATATCATCTAGT
ACAAGTAAATCAATCTCACTAAGTAATTTGACTAGTTCGTCTGTAGTCTCTACTGCATTT
TTGTTGTATGTCGCTTTGATACGATCCATCAACATTGGTATATGCATAAAAGCAACTGTA
TGCCCTTTAGCTTTAACTGCTTTTGCGATAGCGTATGCTAGGTGGCTTTTACCAGTTCCA
TATGAACCTTGAAATATTAATGATTTTGGTTCTTTTGTAGAGAAACCCTGTACATACTCT
ATTGCTGATTGTTTAGCGTGTACTTGTTTTTCATTTTGTGGCTTGTAGTTGTTTACTGTT
GCATCTCTTAAAGACGGATTAACGTTTGATTGATTGAATATGTTGTTTATCTTCCGTTGC
TTGTTTCGCTTATATTCCTCATAGATTTCACATTTGCAACCGTCTTTATACTCGTAACCA
TCCGGGTGTTTTTTAGTAGGAGCGAACTTATATAAGTCGTATTCACTTCCACATCTCTCA
CATTTCAATCCTTTTTCGACATGAGTAGGTTGATATTTTTTCAAACTTTCGTTTATCTTT
TCACTGAATAGTGGTTTCATAATATCCCCCCTAATCCCAATAACTTTCGTCGTACTTCAT
ACGTTCCAATTGATCTATGCCAGTTGGTTCTGCTTTTTGATTGAGGTATCCCTCAAATTT
ATTACCAAAAAGTGTTTCTGGTCTAAGGTATTTATCGCTATCCGTGTTTAGCCACTCAGC
TGTTTTGATATCAATCACCTTTTTAAAATCCTCCAACCTAAAATCTTGATTCCATCTTGC
TTTAATAAAATCTTTTGTTTTAGCTGTATTGTGTTTAAAATGCTTGCCCGCTTTTTTGTT
TAAGTAATCGATAATTTCTTTATAGGGTATAGAAGATGCTGTCGGGTTGCCCGACAATAT
ATCTATTCTATTTATATTGTTATTACTTGTATTATTAATACTTGTATTATTCTCTTTGAC
ATTTGCGTCAATAGGGGTATTGACAGAATTATCAATAGGGGTATTGATTTTTGCGTCAAT
AGGCATTGACGATTGCGTCAAGGGGTACATCTTCCTTTGTTTAACTTCATTACCTTCTTT
GATAATTTCGATTTTTAGATAACCAAATTTGATAAGGTTCGAAATTCTACGAGATATAGT
TTCTTTAACGACGTTGTATAAAGTTGCAAAGTAACCATTACTTGCTGTGCAGTATCCATA
CTTATTACTTAAAGACGTTATTTCTGCAAAAAGTAATTTTTCACTATCAGTAAGTCGATT
ATCATATCTGACATTTGCCGTTATTATTGAGTAGTAACTTGGTTGTTCAGTCATTCTCAG
CACCTTCTTTCAGTGCTTTTATTTTGTCCGGTACTTCCCAGTTATTTATGAATTCTTTAA
GTTCATCTGTCATAGGTACGTCATTAAGGATTACGTCTGAACCATGTAAATAAAAATTAA
TTTTATTAAACATGAGAGCAGTCTCATAAATATTTTTTGACCATCCAATATGATATGTCT
TTCTTTTATAAGTTATTTGCGCTACATAACCACTTTGAGTTAAATAGACTCCTTTGAACT
TACTTTTTCCTCTTCTACGACGTTTTTGGTCTTTGTAAGTTTTGTATTCATATTCAAATA
TAGAGTCATTTTGATTTTTATGATTCTTATAACCTTGTCCGTCCCAATATTTATCTACTG
CGCTGTTGTATGCTTTAGCTGCCTCCCATTCATCAACAAAACTACCTAAATATTTAGATT
TGCTATCAATTTTTATTACAGCAGACCATTTTTTTGTTTTTCGATTTAAATAAACACCTT
TATAGATACTCGAAGTATTTCTTGTAGGCCTTGCCCATCGTTGTTGATAACCAATTGAAG
TGATGTTGTTTTTGGTAAAATCATTATTTTTTATTTTTTGAAAACCATTTTCTAATACAA
ATCCACTTAAGCTAACGTTGAGTGGATTTGTGTGAATTCTTCTAACGTTATCTACATAAG
ATTTTGTCCAAATATATTGATTAACCCTCTCATAATCTTCATCATCAACAAAAATTTCTT
CTCCATCTTGTAAAAATATCGATTTAACCATTATTCTCCTCCTTTCAGCATTTTGTTGAG
CCTCTCATCAACTTTTAGCCATGAGTCATGCAAGTGATATTTATCATCAAACGACTTAAC
GCCAATCGCATGTTGCTCGTTGTGATGTTCGCGACATAACGCTAATACATGTTTGTCATA
GTGGTTCATTTTGTTTCTGTTCATGCCTCTGCCGACTGCTTCATAATGTGCCAGGTCTGC
GTGAGGCTTTCCGCATATTACACAGTTGCGGTTGACAGTTGACCAGTATAAGAACGATTT
ATCTTGTTTCAGCAAGTCGCTTGTTTTGTAGCTAAGTGGTATGTCATTGTAGAACGTCCA
GTCAAGCGTTGCTTCAATGATTTGACTTGCTTGTGTTCTCGTACAATTACTTAGTGAAAT
ACGTTCATCATAGCCGTAGTAAGTCCTTACATACTCGATGAACATATGTCGCATATAGTC
CATTGGTTGACCTGTATATTCTTCTATGTCTTTGACAAGCGCGAATATTTTTCGTCGTTG
CTTGCCGGTAATTTGAAACGGATCTATGACGCTTACATCGACTTCCACATCAAATCCGTT
ATCAAGTAGTAATGTTTCTTTATTGCCTAATTCAACACCCGAGATGACAACTGTTGTTGT
ACCGTCATCTTGAGTGATATAACTAGTAATTATTGGCATCTAATCATTCCAATCAGAACG
GTAAGTCATCATCAGTAATCGCAGTGGTATTATCAAAAGGATTATTACCAGTTTGAGTTT
GTCTTTGTTGATGATAATTGTTGTTTGGTTGTTGGTTGCTATTCTTCGGTTCTAAGAATT
GAACACTGTCCGCTGCTACTTCTGTAACAAACACACGTTGCCCGTCTTTGTTTTCATAAC
TGCGTGATTGTAAACGTCCATCAACGCCAGCCAATGACCCTTTGGATAAATAATTATTTA
CATTTTCTGCTTGTTTTCTAAAAGTTACACAGTTAATAAAGTCTGCCTCACGTTCTCCTT
GAGCGTTAGTAAATGTTCTGTTAACTGCGATAGTGAAAGTGGTAACACTCACACCATTTG
GCGTTGTTCTATATTCTGGATCTTTTGTTAAGCGTCCTACTAATACTGTTCTGTTTAACA
TTATTGTTTCTCCTCACTATCCAATTGTTTTAATCCCGCATCTAATTTTTGGTGTGCTTC
TGCGATTTGTTTTTGACTTAATTTATTAATGTTAGATATTTTTAGCCATCTCATCGTTTT
ATCGATAGTTGCATCTCGCCCTTTTTCTTGAGATAAGTTCACGAACTGATTGATACGCTC
TTCTAATTCTGTAATATCGTTGTCACTTGCACTTGGTAGTTCCTCGCCGTTGTAGATATA
TAAGCCTAAACCGTGTAAAGCCGAAGCTTTTACAAAACATCGTTTTTGCGCTTTGTTAAT
ATCGAAAGTTGTTGCACTACCTTTAGCAAGCGATTTATTTCTAAAGTCCAATACTGGAAG
CCACTCAGTCTCTGTACTATCTTTCACAGTCACAGATACCTGTACAAAATAGCCTTCTGG
TGTAGCCAAATAAGGTACAAAATAATTTTCTGTGTTAATATCTGGATGTGGAAACTCGTG
TACTTTTACTGTGTAGTTTGGGTCAATCTTTTTCAGCTCTTGGTGTGCATATGACCATGC
TAGATAAGTTAATCCATTTTTTTGTTCTGTATGATCATTCACGTTTTTACTGTTCAACTG
TTCAAATAATGTTTGTTCAGTCATGTTCTACCTCCTCGTACTCAATAGTTTCTGTCACTG
TTTTCTTGATTGCTTTGTGATAATCCATATTGATACTCGCTTCTTCCATACCGTTAAACT
CCCTAGCTCTATTTCTATTTGTGGAGTAACTAACATCTGAATTGTTATCAGTTGGTTTGT
TAGTTATATAAATTGGCATATCCCTATGACGGATGATATAAGTTACAGTCTGATTCATAG
CGACCTCCTACCATCTCATGACTAAGTTAATTAGTCTGTCCTGTTCGTCTGTGTTCTCTT
CAATCCATTCATCTATTGCTTGGTTGAATAAGTCTGATGCCATATCTAAGTCATTCTCAT
CTACGACATAAGCATGTTTAATTGGTACGTTGTTCATATCTTTAACTTGTATTGATATGC
CCATATGACCTTTTAAAATGAATAGCTTAAAATCGAATCCGTTAACATGAATATTTTTGC
GTATGATTTCGCCTATTTCGTAATACATCTTGACTTCCTCCGTTTTTCGTTTTATATTGA
ACATGAATTTTTTCTTAAGTGTTTTGTTTGATACTGTTACTTGTTGGCGCAAGTAGCAGT
TTTTTTATTCTTCATAAAAGTATTCTTTATAAAATATGAATGTTGCGATACTTGCGAATC
CCGCAATTGACCACGCTGTAGTGAAGTATAGAAACGGCATGAGTACAATCGCTAAGACTG
TGAAGCATAATACTGCTAATAGATAGCTTTTATAAATGTTACTCATTTTCTTTTTTCAAC
GCCTCCATTATTCTCTCGTCTGACAAGCCGTGATAAGGGAATTTTTCTCTAGCTAATTGG
ACTGGTATTCTGCCTCGAATCGCAATGTAACCTTCGTCTTCAAGCTCTTTATTCAGTTCT
CTTATTATTTGTCCTGCTTTGGATTTAGAAACAGATAAAATTACTGCAAGTTCTTTAGCT
TGCAAACTATTTTTTATCATATCTATTCCTCCTTTTTATTTTTGTGTTGTGTATAATTTA
GTTATCTCCTAGTGAAAGGAGGTGATAAGTATGGAATTTAATGATTTTCAAAATTTCTTT
GGTGAACTTAGTAATCAAGCCGAAAAAGAATTCGGTGGTGACAGTGACTTTTTTAGAGAT
AGAATAAATAAGTTGAAAGAAGATGCTCCTGAAAACGTATCTTACGAAATTATTTATTCA
ATAGCTTTATACGAAAGCTTAAAAGCTCAACAAGATATGAAAATTTTGAATACAGTTAAA
TATCTTTTAGATCGTGACTAGCAATATCCAACAATGATTTGCTCTGAGCATTATTAATTT
TTGGATAATCAAAATTTCTAAGTTTAAATCTTGTGTTTTTCTCAATCTTTACAACCTTCC
ACGTCACAACTGCCATTGTGATGAGGAGGGTTGTTTTGTATAGTGTGTTCATTGATAATT
CCTCCTATTAAGATTTTTATTTTTCTCCTAAAAACTTATTAACAAAGTATTGTTGTCCTT
TGCCTGTTACTTTTGGCGTCTTACTAATTGATGTGTGACCGTCCGAATGTGTAATTGATG
TTTCTTTAATTTCGAATAACTCACGTTCCATTGAATACTGTGTAGGCATGTTGTAATCCA
CACCCTTGCGTTTAATAAGGAATCCGTTTTGACGTAACCACTCAAACAATCTGCGTTGCC
CGATGTTTACACCGTTTTGTTTAATGATCTTCGCTAACTCTCCAACTAAAATTGATGTCT
TAGTAGTAGCTACTGCGTCCGCAAATACAATCTTTGGTTTGTCGCGTTCAATCTTTGTTT
CTAATTGATTGATTGTGTTGTTAGCAATTTTTAAAGCACGTTGCATAATCATTTCTGGGC
TATTCCAAGCTTTTTCAACTTGGATGAAATACTCTCTAAAATCAAAACCCTTTTCTGTAC
CTGACATCATCGCAACATGTTTAGCTACATCAAGTGTTAAAGCATAATCTTCTAGTTGTC
TTACAGCTCCGTTATTAACAACCGTACTTGTAAGTACACTTGTAAAATCTCTGTTTTCTT
TAAAATGCTTTAAGTTAATTTCTGCCCAAGCGCTAAAACGTTTTTTGACTTCCAAAGCCT
TGTATAACTCTCTTGCACTGATTGCGATTTCTCCATTTTCTTTTTCTTGTATGTTGAACA
TTTCGCCGATGTTCGATTTTGTTTGTAATGCTTGCATTTTATTTCTCCTTTACATTAGCG
ATATCAACTTGTAGTGCATCGCATATTTTTTTTACTGTGAGGAAACCGGGGTTTTTAACC
TCTGTTTCGATAGATCGAATTGTCGAGTTTTGTAATTCCGTTAGCTTCGCTAGTTGATAG
CGTGTTATCCCCTTTTCTTCTCTCAATTCTTTTAAGTTCAGCATCTTACCACTCCTTATT
GTCCATAACGATATTTCGTTATATAATTAATCCAACCCCACTACATTGGGAGGTGATTTC
CTTGCTTATGCCAGGTTTTAAATCATCCTGTGGTTTTATAGGTTAGTAAGTCTAAATTAG
AACATCGTTTGTTGTGTTCCACAGTCAACCAAGAGACGTTAACTAGGGTATGCGTACTAG
AAGGTAGTAACTTTTAGGACGCTAGACTTTGACGGAAAACCTAAGCACCATACAGGGCTG
GGGACGATACCAGCAAAAATTGTGCTGTTAGTCGTAGTAATTAGAACCGAACAAAATTTC
CGTAACACATACCTTCTACGACAAGGTGTGTGTTTTTTTATTGGAAACAAAATGTTTGTA
ATGCTTGCATAATATTTATGCTCCTTTCATGTATAATGTTGTTATCAAATATTTAAGGTG
GTTATTCTTATGGAATTCATACAATCTACTTTGTTTTCAAACGTTGTAGCTTTTCTAGCT
TTAGGTCTATCTGCATACTCAATTTTTTATACTCGTTCTCAAAATAAGTTCAGTTTTGTT
ATTAGCGATCTTAATTTCTACTATGAAAATAATTTTGTAGAATTAAATTTTGTCGTCGCT
AATGACTCGTCTAGAACTCATACTTTAGAAGAATTAATATTTTTAGATAAAAACAAAAAT
GTTTTAACACCTATTAACGTAGTATTGGAATCTGATGAATATTCATCTCTCGGTATATAT
AATCCAAGTTATTTGCATGCTCCAATCGATAAACAATTAGATAAACCAGAAGTTATGATA
GCTAATTCGTCATCAGAGTTTTTATATAAATTCGAATTAGAACCTGCGTTTATAAAGATT
GTTTCTAATCAACGAATAAACAAACTTAAAAAGTATAAGTTAATCTCTACCGATTCTTAC
GAGCATAATTAATATCGCTAAATTCATGAAAAAGTGAATTGCTAGTAGTGTGTTGGTCAG
CATCATTTTGTATCTTCCTTTCGTGATTTTTGAATAACTTTTATTCAAATTGTTACTTCA
TAATCTTTTGTTGAGTAATAATATTTTTAATAACCTCAACATCTTGGTCGTCGAGTTGTA
GCTCGGCGGCTTTTTTACTAAATTGTCCGTCAATAATTCTGTTGATTTCGTGCCACTGTG
CGGGTGTGAATTGCTTTCTAAATTCTAAAAATTGTTTGATTGTTTGTTCCATTTGTTGTT
CCTCCTTAAGTTAAAACTTTCTTTTTGCGTAAGTCTTCGTTAAAAAAAATATCTCTTCCT
TCTTGAGGTGTCAATTCTAACGCAAAATAAATACCATTTATTACCGGGTAGGATGGTTTT
GTTCTCCCGTGTATCATGTTAGATAAAGTATCTCTATTGACACCAATTTCTTCAGAAAGG
GTTTTGATGTTATGTTCTTTCAAAGCCATTTTAGATTTCAAAAGTTTAGTATCTATAGGC
ATTTCTTTTCACCACCTTTCGCATTACGTAAGTAATCTTATCATGATGTTACAAAAGAGG
TCAAGCATTTTACGAAAGTTTTTTAGAAAAATATTGCAAATGCCGAAAGTTTTCCTTATA
ATAGAACTATCAAGTAAAAGGAGCTGTATTACGATGTGCTTTTCAAAAAGAATGAAACAA
TCAAGAGAAAAACAAGGTATGACTTTGGCCGAACTAGGAAGAAAAATTGGTAAAACTGAA
GCTACTGTACAACGTTATGAAAGCGGAAATATCAAAAATCTAAAAAACGATACTATAGAA
AGTATAGCTACTGCATTAAATGTTAATCCTGCGTATTTAATGGGGTGGGTTGAAGAAAAC
GATGATGAAGTACAACATCGTGCAGCTCATCTTGAAGGAGAATTGACAGATGACGAATGG
CAAAGAGTTTTAGATTATGCAGATTATATAAGAAGCAAACGTAAGTAAAGGATGTATCAG
ATGGGATTATATGAAGAAACTTTAATACAACATGATTATATTGAAATAAGAGAGGCTGAT
GTGCTTCCAGATAATTTAGACGGGGTATGGTTAGGAGATTTAATTTTGATAAAGCGTGGT
TTATCAGATAGAGAAAAGGCAGGGATTCTCTTTGAAGAATTAGCACATAATAAACTTACA
TACGGTGATATAGCCGATTACTCGAAATTCAACAATCGCAAGTTCGAAAATTACGCACGT
AGACACGGCTTTATCTCAGCTGTTCCATTACGCGAAATTGTAGAAGCTTATAATTATGGC
GTACGTAACTTGTATGAATTGTCTGAGTATCTACAATTAAGCGAAGAATACATATTAGAA
GCAATAGAACAATATAAAAAGATATATGGTATTGGAACTCACTATGGCGAGTATTCGATC
ACATTTGAGCCGTTGAGAGTTTTTAAATATAAGGAAATATAAACAAAGGAGAAATGAAAA
TGAGAAAATATAATTTTGATAAATTCTTCTTATATATGGCGGTACTGTCATTACCAATAG
TCATATTTTTTCCATTAATGTTAAGCATCCCAATCATCTTTTTTATTTTTTCAATAAGAA
AGAAGGAAGATTAATAGCGCCTATGTGGCGTGAGGAGGATGAGGGATGGAAGAGAACGCA
CCTTTAGAAACAGCAGTTAATAATTTTAAAAAGATTCAAAATAGCGAGATTTACAAATTT
AAATATATGAATTCATGGTGTCTTGAATATTCAGAGTTTTTATTGGATGAAGTTAGATTG
TTAAAAGAAAACAAAAGTTACACCAGATATAAAAAAGGCACTATAATTTATGTAAAGTTA
GGTGTTAATGTTGGCAGAGAGTTTTCTGGAAACCATTTTTGTATGGTACTTAATAATCAC
GATTCAAATAAAAATCCAATATTAACGGTAGTTCCACTTACATCTTCCAGAAGTAAATTC
AATGTGCATATCGAAGAAGATTTGTTACCTTTAGTATTGGAAAAAATGGACGTAACGGGT
AAGGATTTAGCTAAAAAAATCATGAACAATCTTGAAAAGGTGTCAAAAGCAGAAAACCCA
TACGATCAAAAATTACTTGATGAAAACAAATCGCTGAATGACGACTTCAAAAAATATTCG
AAGGTTCGCAAAAGATATGAGCGATTCAAGTATAAAAAGACCTATGCTAACGTTTTAAAT
ATCACTACAATCAGCAAGGATAGAATATCGAAAATTAATAGGTATGACCCTGCCGGAGAA
ATATCATATTCAAAAGAAACAGTAGATAAAATTGAAAATAGTATAAAAATTAGATTTCTT
AGTTAAATCGCTTGAACTACACTCTCTTTGATGGTATATTACATATATACAAAACAAGCC
GCTGAAATATTTGCGGCAAGCTTCAAATTAGACAAGTCGCTGAAATATTTGCGACATGAG
AGGGTGCATCTGCGCTCTCTCTTTTTTTATACAATTTTCACGGGTAGCACGCCTACCCTT
ATTATTTTTTGCCAATTTTGAGGAGGGAGAAGCAAAATGCCAGTATATAAGGATGATAAT
ACAGGTAAATGGTATTTTTCCATTAGATATAAAGATGTATACGGTAATAACAAACGAAAA
ATGAAGCGTGGGTTTGAACGTAAGAAAGATGCCAAACTAGCCGAAAGCGAATTTATACAA
AATGTTAAATATGGATACTCGGACAATCAACCCTTTGAATATATATTTTTTAATCGTTTA
AAAAATGAAAATCTTTCTGCACGCTCAATAGAAAAGCGAACTACAGAATATAATACTCAC
ATAAAAGAAAGGTTCGGAAATATCCCTATTGGCAAAATCACTACTACGCAATGTACTGCT
TTCAGGAATTATTTGTTAAACGATGCAGGTCTTTCTGTTGGCTATGCACGATCTGTGTGG
GCAGGTTTTAAAGCAGTTATCAATTACGCCAAAAAGCATTACAAGCTCTTATACGACCCC
ACATTATCGGTAACTCCTATTCCCAGAACAAAACCACAAGCTAAATTTATCACTCGTGAA
GAATTTGATGAAAAAGTAGAACAAATCACAAACGATACTTCTCGTCAGCTAACTAAACTG
TTATTTTATTCTGGTCTTAGAATAGGCGAAGCTTTAGCTTTGCAGTGGAAAGATTACGAT
AAAATAAAAGGCGAAATTGACGTAAATAAGAAAATCAATTTAAGTAATAGAGAAATTGAA
TATAATCTAAAAAAAGAAAGTTCTAAAGGGATAATACCTGTACCAAAATTAATTAGAGAG
ATGCTTAAAAACATGTATAATGAATCTTCTAAAAGATATAAATATTTTGACGAAAACTAT
TTTATATTCGGGGGGTTAGAACCTATTAGATACGTTACCTATTCGTATCATTTTAAATCT
GTATTCCCGAATCTAAAAATACACCATTTAAGACACTCGTACGCAAGCTATTTAATTAAT
AATGGTGTAGATATGTATTTATTAATGGAATTAATGAGGCACTCTAACATTACAGAAACA
ATTCAAACGTACTCTCATTTATATACTGATAAAAAACATCAAGCTATGAACATATTTGAT
TAAATGGTATCATATCGGTATCAAATAACGATTAAGGAGTTTATAAAATGCGTAATAACA
AGCCTAAAATAATAATTCATAATGACCCATGGGAAGCATATAACGATGTTAAAGAACATG
GCCAATTAACTTTAAGTAACATCGAATTTACAACTACAAATCTTTGTAATATGCGTTGTA
GCCACTGTGCAGTTGGTTATACTTTACAAACTGTCGACCCCGAGCCTTTAGATATGGACT
TAATTTATCGTAGACTTGATGAAATTCCAAATCTGCGAACGATGTCTATTACAGGTGGCG
AACCAATGTTTTCTAAAAAGTCTATTAGAAATGTTGTTAAACCTCTATTAAAGTATGCAC
ATCATCGAGGTATATATACACAAATGAATTCAAACCTAACATTGCCTCAAGATCGTTATT
TAGATATTGCTGAATATATCGATGTTATGCATATCTCACACAACTGGGGAACAACTGATG
AATTCGCAAATGTTGGCTTTGGCGCAATGAAGAAGCAACCACCGTTAAAAGCTAAGTTAA
AATTATATGAACAAATGATTTCGAATGCACGTACATTATCAGAACAAGGAATGTTTGTAT
CTGCGGAAACAATGCTCAATCAAAGTACGCTACCACATTTACGAAAAATACATCAAGAAG
TCGTTCATGATATGAAATGTAGCAGACACGAGATTCACCCTATGTATCCAGCTGACTTTG
CAAGTCAATTAAATGTGTTAACTCTAGCGGAAATGAAAAAGACAATTCATGATATATTGG
ATTTCAGAGATGAAGATATTTGGATGTTATTTGGTACTTTGCCTGTGTTTCCATGCTTAA
AGGATGATGAAGATCAAAAGTTACTATCACGTTTAAGAAATGCTAAAAATGTAACGACTA
GAAATGACCCGGATGGCCGTAGTCGTTTAAATGTCAATGTATTTACAGGTAATGTAATCG
TAACTGATTTCGGAGATGAAACAGGTACAATTTCGAATATACAAAAAGATAAATTAACAG
ATGTATTTGATAAATGGTTATCCTCTGATCTTGCTAAATCATTAAATTGTCATTGTTCCG
AGTTTAGTTGTTTAGGACCAAATGTTCTTGTTAAAAATATGTACTATCCGAATATGGATT
TTAAAGATAATGAGCGTCATATGCACAAACAACCACAAATTATACAATTTTAA
>>ST8-MRSA-IVa+ACME (PVL+)_CP007176_USA300_ISMMS1
ATGAATAGCGTCAAATTGAAGCAACCTGTTAGCATTTACAATGATCCATGGGAAGTGAAA
TTTATATACATTTAAATTTCATGAGACAATAAACGTTGATTTAATGCGTTTTTTTGCCTT
TTTTATTTTCCTTATTTTTTCTGTTTTACAACAAAATGGTATCAAAAATGGTATCATTTG
TAGTTATTTTAGCTTCACATATTAAAATAACCACACTCCTAAATTAATAGGTGGTGTGGT
TTGATCATTTATAATATAACATAAAAAACAACCACCCAGTAACTAGTATGGATGGTTAAG
GTGTGCCTGCAGCACATAATAAAACCGATAATATGTTTTATTATGTCGCAAATATTTCAG
CGACTTGTTATGTACCACCACATAAACTTACTCCCATTCAGGAACACAGAGCTTTGTCGC
TCGTCAGCAACGTCATATGAATTCTCAGTTCATGTTGTGGTGACACTTTAAACAGTCTGT
GCCAGTAGCGACCGAGTCATTTCAAGAATGACCATTTCACATTTATATTATAACATAAAA
ACCACCCAGCAACTAGTATGGGTGGTTTAAATATGCAGTCAGCTTCTTACTACTTTACGC
AAGTAAGTCCTCTGCATAGCCGGATTGGCTACCGGAAATGTGGTTTTAAGCCAGATTGGT
TACTGGTAATGTAATTACATTATAACATAAAAAAATAGGCAAGTACCGTAGTACCTGCCT
GTTATCTACATTTAAATCTTGAGAGAAATGTTAAAAAGTTCTAGTAAAATAATAGCACAT
TTTATCTTTAAATGTAAATAGAAAGCAGGTATGTAACGCACCTGCTTAAATAGACATGAC
TATGTCATTCTAACTGATTTCTCCCCATAAGTCACCTAATATCTGATTAGGTGGGGCAGA
ACCATTCCATGTTCTAATAGGCAAGTAATAACGTTGCCCCTCCCATGTATATCCTACCCA
AACATGACCATCTTGTAACATCACTTCTGTATAATCACAATACCCACCAGGTTGGAACTG
ATAACCCACTGGACAAGATAAGAATGGCCCCACTTTTCTTACTGTGATTGGTTGATTGCC
GTTTGTGAATCTAGCACTTTCTTCCATGTAGTAAGTACCATATTTATTACGTTTCCATGC
ACTCGCAACTGGTTTAACTGTATTACTTGAAGCGCTTGACTCATTAGAGACAGTGGCAAC
CGGTATTTTACCATCCATGTACGCCCTAATCTGCTTGATAAAGTAGTCTTTAAGTTGCAA
CCGCTTGTCTTCTGGCAATAGACCGCGAGTTACTGGATCAAAACCAGTGTGCAATACTGA
GCTTCTGTGTGGGCATGATGTTGAAGTGAATTCGTTGTGTAATCGGATTGTGTTACGGTT
TGCTGGTAATCCCCATTTTTTCAACAATCTAGCACATTCTTGGAAAGTCGCCTGTTCACT
TTTTAAAAACGTCGCATTATCTGCTCCCATTGATTGACACACTTCAATACCGTAACCATA
TTTATTACCTATTTGATTCGCTGTATGCCAACCTACTTGAGATTCATCTAAGGCTTGCCA
AACTGTGTTACCTGATACGTAACTATGCGCAATACCTGCCTCTAGTCTCGATAATGGCGC
GTTAACTAATCCATTACGATATGCTTCTGCTGTTGCTCCTTTGCTTCCTGCGTCGTTGTG
AATAACTATAAACTTAGGGTTACTACCACGCTTAGGTAGGTCATAACCTTTAACCACATC
TTTGATGATTTTAAGTTCTACCGCTTTAGGTTGTGGCTTAGCCGTTTCCTTTTTAGATGC
TTGCGTAGGAGATTGTACTGATCGTGGAGCTGTTTCGCTTTTGAAGTTAGGACGGATAAA
CCACATAGGGAAGTCGTAAGCGTGTTGGCGTCTTGTAACTTTTTCCCAACCAGAGCCAGG
TTGTTGTACACCGTCTGTCCAGCCACCGCCGAGCCAATTCTGCTCATATACAATGATATA
ATCTAAAGTTGCTTCAATTACCCATGCAACATGACCGTATCCTGCACCATAATTACTACC
GAATACAACCATGTCGCCAGGTTGCGCTAAGAAGTCTGGTGTATTTTGGTATACAGTAGC
TAGTCCGTTAAAATCATTAGCACTTGGGATGTCTTTGGCACCTACACCTTTTAAGTTGTA
GCCAAATAAGACTTGCCAACCTGCATTGGCATAGTCAAAGCATTGAAATCCATACCATAA
GTCCACATTGAATTGTTTTCCCTCAGAAGTTTTCAACCACTCTATAAAATCTTTTTTAGT
TAATTTTGCTTGCATTGTCGCCACCTCCATGATGATACTCATTCACATCAAAGCCAACAT
CGTTAGAGGCGTCTGTGAAAGGTTGTGATGTATCATATTCTTTTGGTGCTTTCGTGCTTA
ATTCCGGCGTTAAACTGCTGTCTTGTGATGATTTCCACGTAACTTGTTGTTCTTCTTTAT
TGCTATCTCTAGGCGCTTGATATGTCTGTGCTATAGATGAATCTGAGACGCCTTTTGACG
TTGGGTCAGTAATAACGCCAATACCTGTAAGTAACGTGAGGATAGCGCCTATAATTGCGC
TAGCTTGATTTAATTGAGTAGATAAATCTAATCCGAATAAATCCGTGACTTGCTTGATAA
ATAGCAACAATGCTCCAACTAAACTAGTTAGTACTGCTTTGTTTTTGAATCTCAATTTCC
AGTTAATATCCATTTGTTTGCTCCTTTTATCCAAAATAAAAAAACGACTAAAAATTAGTC
GTTTAAAATTATTCAATGGTCAATGTCGGAGATCCTGAATAAACATCACTTATAGTGACA
TACAACGTCCCTGAAGGATTACTAAAGTTGATATTTTTACTTGCAACTCCGCTATTGACT
CCTGATATTCCTAATTCACTTGAACCTAAATTAGTTTGCGAAATCCTCATTATACCGCTA
CGTACATTTTCTATTGTCACCTGATAACTTTTATTAGGTTCAACTCCATTTATTGTCCAT
TTTGCTGTTGATTCTTCTATGCTATCCGGATATTTATTTTTAGGTAAGGGTTTTATTACA
AAATATGAAGGCTTTTTCCATACTTGGATATTTCCAGCATATACTTTTGTATATTCTTCG
CCTTCGTAAATAAGTTTCTTTACATTTTTAAAATTACCTTCCATAAAAATCACCCCTTAA
TTAAGTAAAGTGTATTAGGGTCTTTTTGATATATATAGTTATATTCATTTTCTGTTCCTG
TCCAAATTTTAACCGTCGGTTGAGATGCGCTTTTTAGTTGATATAAATTATCCGCTTGTT
GTTTAGTAAAAGCTTGAGATGACAAAACATACCGCTCGTCATGATTATGATTTTTTGGAG
CGTATAAATCATTTAGTGTTTGTTTGAATTCCTCAAAATCTTCTGCACTAACTTTTGAGC
CAATCTGTTGCAATACACTTTCTGAAATAGAGTTGTTTTGTATTGCTTCTGCTAATTCTC
TTAATGTGTTCATAGATTCAGGCGCGCTATCAACTAGTTCAGCAATTTTTGAATCCGTAT
ACGTTTTAGAGTCGTTGAGAGTTGTATCTTGGATTTTTTTAACTTCTTGCAATTTATCTT
CTAACCCTTCAACATTTGCGATATTGATTTTATCCAATAACTCAGGTTCTGCTTTGATAT
CTGTATCTTTACCGTCAATTTGCCACATTTTAGTGTCAGGATTGATTGATACTACAGTAC
CGTTTTTACCGGGTGCGCCTTGTTCTCCTTTTTTACCTGCTTCACCTTTTGCACCAGGTT
GTCCCGGTTCGCCTTTATCACCTTTCGCACCTTTAAATCTACTTTCATTCTTTTCGATGT
AAGAAATGACATCTTTATCTATTTTCTCTTTAAAGTCTTTGTTCAATAAATCTGTCGCGT
TATCTTTTAAGATTCTCGTAATAGCATCATCTACCAATTTAACATCGATTTCTTTTGCTA
CAGCAGATTCAATACCACTATCAACGATATTGAAAGAAAAGTTCGCGACATGTATTTTTT
CTTCTTCTTTCTCTAAAAACAGCTTACAGCGAACATAACCAGCGTGTTTGATAACCTTTT
TAGGTATCTTGTAGGTAATGAATCCTTTTACAACATCATCGATAATAAGGGGCTCATTTT
TGAATATAGAGCCATCTTCCATAAACAAATGTAATCTAGGTGTTAAGCCGTGTGCTTTTA
GATCGATACGACCTTGTTTGTCATTGATACCTATTCTTATAGATGCTGTATTTTCATCTT
CAGTGTAAAATCGACAGCCAATGTCACCTAAGTCAACACCATCATTTTTTATTCTCGTTT
CAACATCTTTTATTTTGTACATTTATACACCTCTTTATTTATATTTATCCCTTGTGAAGT
AGACACCTTTTAACCCGATTTGTTTATATAGCTTAGCGATTGTACTAGCTTGATGTTGGC
ACCACTCTATAGCAGTAGCGTATTGGTGGGTAGCTGGATTCTTAGGATTCCATCTAATTC
GATACAATGTGTTTTGTCCTTTGTTGATGTAATCTTTTCTTACGAAGCTAGCACCGCCCA
TGATTGCTTTTGCTGGAGTTGTCCAACCTTTATTCCTAGCAAACGTCATTGCGTAGTTAG
GATTGTTGTCGTAAGCGCCAATGCCGAAGTAGTTGTATACTCCATCTTTTCCGTTAGCGA
AGTTACTTGTTCCATATCCACTTTCTAAGAAAGCATGCGCGATTAAATAAATTTCATTAA
TGTTGTGCTTTTTACAAGCTTCTGCGAACGCTTTACCTTGATTATTCAATGTCCCCTTAC
CTTTAAGTATCTTATTAAGCGAACTAACTGAAACGCCTTGATACTTGCCTAAATTAAGCA
TTTGGTAGCACTGCGTGTTACTTTCCCATATTCGTTTAACATTCATTGCCGAGCCCGTTT
GAGCTCGTGTAGCGTTAGCCCAGCCCCAAGCATTAGATTTTTTCGGGTTACCTCTTGCCA
TTTGTTTATCCAGTGCTTGTTTGAATGTATAAGGGCTCGTTTCAGTTATAATCTGCGGTT
GTTTAGATGCCGAGCCATTGTTAGCTGTTGGTGATGAGTCTCTTACATTCGCTATATCAG
CGTTTTTATTATCTACCATAACTTTTATTCTAGATTTTGTTACTGTTGGTTTAGTTATAG
AATTTAATAATTTTTCTCTGTTTTTAAATATATTAAGTAATGCCTTTTCTAATGCTTCGT
ATTTATCTTTAGGGGCAACACCGTTGTCAATCATATTCCAATTAACATGTTCCAACATAG
AACGCCAAATGCTGTCGTCTACTTTTAAATTTTCAATACTTAGAGGTATCTCATATTTGG
CCATCATATCTACAGCTACAACCATTGCGTGAATCTCATTAAAAATAAATTCATTTTTAC
TCGCACTATAATCTTCACATACGTCTATAACTATATAATCAGGTTCATTAGGAACTTCAA
ATACAGCTCTTCTAGGTGCCCAAATATTATGTCTATCAACATAAAAGTGGGGATATTCCA
CATCTTGTTTGTATTTCTTCCTACTGTTATATAAATTTTCTACTGAACTCATTGTTTGAG
CATTTCTAATCATTATCCCTTTAGGTTTTTCGAGTCGTCGATTACCCTCTACTATAAAGT
GATAAATATATTCCGGATAATTAACTTCTTGGCTAGAAATTGTGTACTTTATAGTTGTTA
CATCTTTCCAAATTGGAACTTTTTTATTATTTTTTTCGTTATCATCACTATCATCTTCGG
GTTTAGGTGCCGGCGTAGATTTCTCCGGATGATATGGTGGTCTAACAAAATATTTAACCC
CTCCACCTGGTCCATCATGATAAGAGTGCTTAATTTTATATGGCGGACTTCCTGTTGCGT
TATTTGTATACCAGTTTTGATCTACGCCATACCAATAGTCTTTTGTGCATGGTCCCACTA
CAATGTTTACATGTCCTGCCCAACCACCAGTCCAAACACCCCAGTCGCCTGGTTGTGGTA
CAAAATCTTTTGTATTTCTAATTATCTTGAAATCTCTACCTCTATAATTGGATTTTTGAG
CCATAGCATCAGCATTTCCCCATGTTCTAAACCCCCAATATTTATCGAGTAAATAATTAG
GTAAATCCCAGCATTGTGCTCCCATTCCAGAACCAGGTACATCAATAGCTATTTTGTTTT
TAGCGATATATAACGCCCATTCAACCACTTCACTAGCTGTAGGCTTTCTAGTCTTTGGAT
TAGGTAATCCCATGTATGCACCTCATTTCAATCAAAATAAAAAGCCAGTGCCGAAGCACT
GACTCTTAACTGTTATTTACATTTACCAAACCAGAAGCACGCCCAGAAGCTATATCCTAA
AATCCCTTTAAGCATGGTAATCACCTCCTTTAAATACCAAAAATAGTTCTTAGTAAAGCT
ATGACGATCGTACTGAAGATAGTCCCTACCAAACCGAGAATCCACATTTTTATGTCTCTA
ATATTCTTGGCATTCTTTTCTTTATTCTTTTCATCTTCTACCTTGTCGCGCTTTAATTCT
TCAAAATTTCTATCTAATTTGTCATAAATCTTTTCTTGCGCTCTAAGACTATCTTCTATT
CTGTCGAATTTTTCAAACATAGTCTTATCATTTTCTTCTAATCGCGTTAAACGCCAATCT
TGTTCATGTCGTTTGGTAAAACCAAACATTACGCCACCTACTTTTTGTTAAATTAAAAAG
CCACAAGCATTACACCTGTGACTTTTCATCTTTTGTTTCTGGATATTTTTCTCCAGTGAT
CAATGCATATTCTTCTTTGTCGATTACACCCATGTCTACGTACCACTTAATTTGCTCATT
TTTATAGCAACCCCACACATAAAAAGTTTTAATGTCTTTAAAAGTTGGATAAATCATCTT
CATCATTTAAACGTCCCCCTCAGTATTTGTTTTGTTAGTTTTCAGTTCGGTCAACTGTTG
TGTTAACATAGCGTTTTGTTGCGTCAATTGCATTGTCAACATGTTCACTTGCGTCATCTG
CATTTGCATACTTGCAACCATTCCGCGAAGTTCTTCATCACTCAAATCTGATTCACTTTG
TTGTTTTGATGCATTCGGTACGTCTTCTTTTTCGAAATTGCTATTGTATTTAATTTCGCC
GTTAGTGAAAACAAACTTTCTAGGTTCGAACTCTTCTTTAAATTTAATAGGCACATTGTT
ATCATCTACATCTAAACTATTGCGTAATCCGCCAGTATTAACGTATCCGATAACTTCGTT
TTTATCGTTTACTGTGATTTTCATTATTTCCACCCCACAATTTTATTTATCGTAACTCTG
TTTGCATTAGCACCAGAACCTGTTTTACTGCCTAAATCAAGGTACACATCGTTATCGATT
TTTAACGTCGTACCACTTTCTTTAGTTATTAAGCATTCATAACTACCACCACCGTTACCG
TCTGAGTCAACTACATTTGTTTTACTTAATTGAATCGCATTTGGTATAGAGGTTAAACTG
AATGCTTCAATAACACCACCTGGATAAGTACCGCTTATGAATAGAATTGCATAATTTGTA
TAAGCTTCGGTTAAATTAATCCTTGTTCCTACACCGTTTGCAGCACCGTCGAATAACACG
GCTGTTTTATGTTCGTTAGGTGCAGCCCATTGTGAATCTAATCGACCATTGGTGATTGAT
CGTGTATAAACTTTTTTAGAGTTTGAAGGTGTGAAGTTGAATAACTTATTTGCATCATCT
TTAACAAATACTGATAAGTAGCCTTCGTAACTTTCAACAATACCTGGTAAATCAGGTACA
CTTGTTACGTAATAATTCCCAGCGCCCAATGCTTCTAAATTACCTTTGGCGTTATATAAG
TTCTTTTGGATTGATTGACCGTTATGTTCTGTTAATTTATGTTGTTGCCAACTTGTACTT
TGAAACTTACCATCTACATACTGTTTAGCTTGATTTAAAGCGTTGTTAGATATTTCTTCA
ACAAATTGCTTAGTTAAGTTTCCATCATTCTTTTTATAAAACGGGTACCACGTGCCGTAG
ATTTTGTATTTTGTGTACTCATCGTTTGAATCATCTGGGTACCATGTTGCACGAGCAGTA
TTATTATCAACAACATAAACAACTAACACACCAGATTTGCTTGATGTATAAGTTGATTCA
TCGAACGAAGAACCGTCATCAACACCATCTTGTCCAGGCTTCTCTAACGTGCCTATATCC
GTCTTTTCTGGCGCATCTGTTGCGTTAGTAATATGAATAATCCTAGATGTGTTAACTGTG
CTTAAAACGCTATCTATGGACTGCTCAGACGATTCAATCGCTTTGCCATAATCATCAGTA
ATCTTAGACTTTTGCCAATTGACTGTCGAGTTGCCTTTGACAAGGTCAGCACCATTGATT
TGTTGCTCAACTTCATTGACACGCGCAAATATCGTTTGCTCCTTTTCAACTATTTTATTG
AATTCAGCTGTAACAGCTTGTGTTGCACTAGTTTGAGTCGCAGTAATAGCTTGTATAGCT
TCGTTTTGCTTGATTTCGATTTGTTGAATGCCTTTTGTCGCACTATCATTCACTTTTGCT
ATTAACGTTTGTGTATCAGCCATATTTTGCTTTAATTGGTTAAAGTCTTTACCGACAGCT
TCGATAGTATCTTGAATAGATTTGATATAAACAAGCTTTGTTATGCCATCAAACCCACTA
ACTAAATCATTTTCAATATTGAAGCTAAATTGACGTTCAACAACAACATTATTACTCCCG
TTTTGTGTAAAGAATGCCTGAGCATGCACCTTGCCTGAATGTTTTAAAAATTCATTCGGT
ATCACATACTGCAAACGCCCATTAATTGCGTCTACTATCGTTAATTCGTCTGAAATATAA
GCGCCTCTATCTACGTTATAGTCATCGGTTTTTAACACGATAGATGTTTTAACATGTTCA
GAACTTATAGATAACGGTCTGTTATTCTTAGTTACTGCAAAATTTAAAACACCAGTTCCT
CTATCTGATTCATAGAAACTGATGTTTGTGTCAATAATTGGATTATATTGTGATGTTGTT
TGTAACTCGATTAAGTTATCGTCTTTCGAAAAATTATCTACTACCATTATTCAACCACCT
TTCCCTCGAATAAACTCCATTTACCAACGCCACCAGTACCAAAGTTTCTAACTAAAAATT
GATGTGCAGACGGGAAGTTATTACGTCTTAATACTTGTGTTGTGTTACCTGGTGTATTCG
ATTTTACTTCTAATATCCAACCTGCAATACCTTTAAAGTCTTTAGGAAAATCAGTAAATC
GTTTTGATTCTTCAGTAGTGATATAGAAATCTAAACCAACGATTTTTAAATCTGATAATT
TTGTAATACTCTTAGGGATATGTTCCCAATAACCGGCGTTTTGCGGACAGAAATTCCATG
CTCCGTTGTTTTTCTTATTGAAAATGTCAATGACACGTTCAAATTTAAGCATATTTCTAC
CTGTGCTGTTTCTGGTAAGTACTTGTCTTAGAGCACCATTATAGTGTCCAGGCAGTACAT
CAAAGAACCAACCTGCATCTCTAAACGCTTTCGGTAACGGGAAATCTAACGCATTTTGTG
TGTCTTGCGTATAGATATAGTAATGACCAACTTCCGTAATATCACTTAGATATGCTGGGT
TCTGTATTGGTAACGGTTTAACACGTCCGCCTGAATCAGTCATTGATACTTGAGGCGCGA
TGTTTTTCAAGAATTGGTTAACACCTCTTTGGCCGATAGAATAAATTGAGTGATGTCTGT
TGTTACCTGGTCCAATAGTTACCCCGATTAAAAGTGCTTTACGTCCTGTTTCTAGATCGT
AATACATATCTAGACCCTCAGCCTCTTGGAAATCTCCTTTAAAGTTGTTATTCACACCGC
CTATATCGATACGTCGTTTAAATAACAATTCTTTTGTTTTTATATCGAAACCTTGTAAGT
AGTTAGGGTTGGCTGTATTCGAATCACCTGTATACCAATATAAGATACCTGCATCATAAG
TGATACCTTGCATAGGTTGTGTATCTGAAGTGTATTCCATAGGTATATCCATTTGATACA
ATACTTTGTCTATACCTTTATCAATATCGTCAGCACTTCTTACTTCAATGAAATTCAATG
AATTCTTAGCTTGTCTTTCAGAAGCTTTATATTCACGTCTGAAAATCATTAAATTTTCTA
TAGGATTATAAATCGCTGACGTATATCTGTCGTTAAATATATTCGGCATGACATCTTGCA
TTTCATTACCATAAGTTATTTCTCCAGTTCTATATTGGAAACGTACAAACTTGTTGTTTT
TGTTACTGTCCAATACAGCTGAATAAATCCATAATTCTCCATCAATGTATCTATACGCAT
TGTGTGTACCGTGACCGCCGTTTTTAACAAGCAATCTATCAATAAATTGTCCGTTGGGCT
TCAATCTAGATAACATGTAATGATTACCTGGACGAGCTTGCGTCATATAAATAATTTTCG
TTCTAGGGTCTACCCAAAATGATTGCATTACTGCGTTAGTATATGGCGATAAATCTGTGA
TGAATTCCGGTTCTTGCTCTTTTGGTTCGAATCGGTATTCTGTAGCTCGATATTCTTTAT
AGTTTTCATCTACAGCTTTCTCAACCTTTTTAGTGAAAGCATCTAGTGTTGAATAATCAT
GATACAAACGATCTTGCAATGTCTTATGATCATAACCAGTATTATCAACACGCGCGTCTT
TTACTTCGTTGATACCGTCGCCGTTATGACCTAGTACCATATTGCTGAAACGGCCGTTTA
GATACGTTAAAAAATCAGAGACGCTACTTGTGACATTTAAATGCTCATACTTTATTTGCT
CTCCATTATGTGCAAATACCTCTTTATTTCTATGGTATTCAAGAGAGAAATTAAAATCAG
TCAGCATGTCTGAAATAAGCTTGAAATTATACTCATTTTCATCTACATATCTGTAATCGA
AAACTCTACTTAAGTCTGTAATTAATTTGTTATCCATGTCTTCCTCCTTTTCTATCCGTA
AAACTGGTAATAATTTTTAATAAGTTCGTACATAATAACTTCATGACCCCTCTCGTTCGG
ATGCAATCCGTCTGGCATACTTGATTTTCTGAACGCTGGATTATATGGCTTAAAATAATC
TGTATGATAGGAATCATATACTGGTACATCCAATTCACTACAAGCCAATATCTGAGCGTT
GACATAATCCTCTAACGTTAACCCTAATTTGTTTTTATCAGTATCTTTACGACGTATCGT
TGTGCCACTCATAGGACATTGTCTAGTAGCTGTCATTACAAGTATTTTTGAAGTTGGATT
ATTTTTCCGAATAACTTCAATTGCAGAACAAAAGGCACCATAAAACGTTTTAGTATCCGT
TTTATCAGTGCCTATCGGTACGCCTGCCCAATAACCATGTAACCAGTCATCATCTGTACC
TTGTAATATGATTAGGTCTCCTCTTATTTGCTCTGCTTGTCTATAAATGCTGTTTTCTAC
CGCTTCTTTACCTATTGGAACTGTTGCCATTGTAGCGCCACCTCTTGCAAGGTTTGTTGT
TTTGGCTTTTAATTTATTGCCTAACATTTCAGTGAAATTTGCTTTCGCATGTGATCCTCT
AGCTACAGAATCGCCAATCGTTCCAATTGTTTTTACATCTTTAATGTTTGATTTATCTAT
AAAATCATGAACGATAGTGCCGTCAGATGTAGTCACAGTTTTAGAGCTTACCTTCTGTTG
TTTATCTTCAATCAAATCAGTTCTACTCATCAAATCGAGTGTTGATTTAGCTATTGACGC
TACTTTAGACTTCAAGTTTTCTGCCGCTTTACTAGGATTAGAAAGGTTAACATCATTTAA
TCCAGAAACATAGTTAGCTGCAGTATTAACTTTTTTCATGTATCGTTGTTCTCGATTAAA
CTCACCAAGCGTTACATCTTGCTTAACAATTACATTGTTTATACCCCTAATCGTTTTAAC
TTGTACTATACGTACTAAATCATTCAAACCTAGTTTGGTAGATTTTATTTGTACTATGTC
TCCGGGTTGTGGGTCTGCTTCTGGATATGATTCTCTTAACACCAAAAAGTCCAAAGACAA
AGATTGTTTTAACGACTTTTTCAATCTCGATTGTAATTCTTTATCCATAGTTTCTTGGTC
AGTCACTTTACCATCTTTAAATGGTTCTGCGTGGATGTCGCCGTATATTTCAGCTAATGC
ACTTCTAGCTTCCATTACGAGCCCAGCGTGTTCGAATGTTTCTTCTCCTGAATAATTACC
ATATCCTCTAATGAAGGTGGCGAAATCACTTGCATCTTCCTCGAGTTTTATAGCGTTGGC
GTTGACTTCGTCAGAAATAAAATAAGACGCTTTTTGATTTGCAAAAGGCGTCAATACAAA
CTTATATCTGTCTTTCTTTTTGTCATACGTTATTTTATATTCTAAACCGAAATGTTCTAA
TCCCTTTTTAAACATTTCTAACCTTGTGTCGCCTTCACCACCATTTTCAAACTTCGAAGA
CTTAACCTTACCTTCGACTTCAAAAAGCATTCCAGTACCTTGAAACACAATGTTAAAATA
TCTTTCTACTGTAAAAGATCCTGTTACATTAACATAAATCCTATCAATCATTAACTTGTC
TATAGGAATCTCTCTAGCAGTACATTCAACCAGTTGTCTGTCGCCTTCTGATTTCCTATC
AATGACAGTTATTACATATTCTTTCTTGTCGTTTTCACCTTCGACATGACTAACAATCCA
TCTTTTCCCTATAGCGTTAATAACTTCATAAGTATATTTATTTTCTAGAATATCAAAAGT
TAATACACCGTCAGCATTAACTTTTTTTACTAAAGTTGTTTCTACTGGTACAGGTGCGCC
ATTACCTTTAGGTGGTTTAATAGTTATTGTCATTCTGACACCTACTTATAATAAAATTTC
AAATCAAACTGAACTTTTTGTATCGTTTGATTAAACTCAAATTTATTAGCTCCGTATTTA
AATTTTGGTTGGGCTATATTCGTTTCGGTACTTATTTCAACACCGTTTTTATAAACTCGG
AAGCTATCATAAACAATTCTGTCTCCAGCTTTTAGTTTGATCCCTTCGATTTTCATTATT
TCAGCATGCGTTAAATTCCATACAAACGATTCTGTATCTTCGCCTAAAATAATTGTTATC
TTTTTATACATGTTGAATTGGTCGTTAGGAGCACTACCATGATAGTAAACTGTACCTTTG
CTCAAATTTTCAAATGTATACTTTCTTTTGTCTCCGCCTGCATGCCAATCAATATTAAAA
TCAAACGACCACAATCCAACCTTTTTGTTTTCTTCTAACTCTAGGCTTGTTCCAATACTT
TCACCGTATGGTAATTCTGTAGTTTCGAATTTTAGTTCAAAAGAAACTTTATTACCTTTT
TGTTTAGGGTTTATAACTCCGTTAAAAATAACTTTATACTGTTTACCATTTACAAAAATT
TGTTGATCATGTCTTGAATATTCATAATCCGGGAAGTTGTTTTTATCTAATTTCACGTAA
TCATCAGAAGTTGGTTGAGTAAACCTGTAATTCAACTCTTCTTTTCTTCTTATTTCTCGT
AAATACATAGGTTCTATGTCTGTCGTTAACGAATACAACATATCTCGCATATAAGCAATG
TCTGAACGATTTTTAACTTTACAAAAACAAGGAACAACTATATCTCTACTGATATAATTG
CTCCCCATTAATATACGACCGTTCATATTTTCTTTGTCTTGATACTTTGTGTTGATTTGC
ATGCTATCAATTACTATATCGTTAACGATAAACCCGTATTCACTTAATTTGATTACAGTA
CCATCTTTTTTTGTTAATTCTATGTCCATTTGTAACCTCCTTTATAAGTAATACTCAGAA
TTGCGTTTAGCATTTCTGCCGTTAACAATACTAGTAAGCGCATCGTTATTGACATCGAAT
TCAACTTTAACAGTTTTCATGTTCGGTGATGTTTCAATAGAATGTGTGTGTTGTACTTGC
GCATTTATATTTCCACCTAAATTACTTAAGTTTCCTGTAATACTAGAAATGTCAGGTGCG
TTTAATGTAGGTTGAAATGCATCAACTACTTTATCTGCAACATTAGAAACATTACGGATA
ACTTTACTTGAATGATTATCTATACCTTTAACGAAACCTAGCATTGAATACATACCAACA
TCCATGAATTCACGTGAAGGTGAGTGAATACCCAAAGCACTTTTAGCTGCATCTAAAGCT
TTCTTAGCAACATTTTTAGCTGCATCTACTAATTGACCAGCCATTTGTCCAATACCTCTA
ATTAAACCACGGATCATATCAGCACCTGCAGACACAAAATCTCCTATAAAACTTTTTATT
TTATTTACTGCATTTGTCATACCTTGACTAACTTTGTTTACAACATTAACGAATCCTTGA
ATAACTCTATTAACAAAGTTAATTAGCGTACTTGTTATAGTAGATACCCATTGCATACCT
TTAGTCACGATGAAGTTCCAAGCTTGAGACATTTTGTCTGATATAGTTGATACAACTTGT
GTGAATATGCTTACAACTTTATTCCAAATTGTCGTTAATATACCAGATAAGAAACTCCAA
ATCGTATTCCATATATTAGAAATAAAACTCCATGCCGCTTGTAACGCAGTAGATATAGCT
GTAGTGATAGCGTTCCAAACCTTAGTTGCCACAGTAACTATAGTGTTCCACAACGTTTGT
AAGAACGTCCAAATAGCGTTCCAAATTGTCATTGCGATAGTCATAATTGTGGTAAACACT
GTAGTTATTACAGTGACTAACAAATTCCAAATCGTAGTAGCGATTGTAATTATCGTGTTC
CAGATTGTACTTAAGAATGTCCAAATAGCTGTCCATATCGTCATAACTATTGTCATTATC
GTCGTGAAAACAGTTGTGATGATTGTAACTAAAAGGTTCCACACCGTTGTTGCAATAGCG
ATAATTCCATTCCATAACCCTTGTAAATAAGCGACTATTTGATTCCAAACAATCATTATA
AAATTGTATACATTAGTTACTGCTGTAGTGATAGCTTTTAAAATAGCATTCCATACAACC
GAAGCTACAGTTTTCAACACATTCCAAACTGTAACCATAAACGTTTTTATCGCATTCCAA
GCATTTATAATAAAGTTTCTGAATCCTTCATTTTTATTCCACAATAAAACGAATATAGCT
ATTAATGCAGCGATTACACCAATAACTATTGTTATTGGACCACCTAAAATACCAAACACA
GTTACTAGTCCTGTGATAGCATTTCTAATTAATCCAATCTTACCGAATAACAATTGGAAT
ATAACTGATATAATTTTTAATGGTCCTTTTAATAACATGAACGCACCTTTTAAAATTGTT
AATCCCGCTCTTAATAAACCGAACTTACTTACTAATGCAATGATTCTACCTATTAATCCG
CCACCCATAAAGTTAGATACAGCAAGAATAATCGGTATTAAAAATCTAAATGCACCAACT
AAAGTTATAATGACACCAACTAATTGTGCTGTAGCCGGATGCGCCTCAAACAAGTTAGCT
ATCCAACCAGTTATTGCTACTGCAACGCGTAATACTGCACTAGCTATAGGAGCCATCGCT
GTTGCGAATGCAACTAATCCTCTTGCAATGTTCCCAATTAATTGCATTATTAGTGGTCCA
TTAGTTTGTATATAGCTGACAAAATCTTTAAAACCTTGAGATTGTCCGACTTGTTCAGAC
CATTCTCTAAACTTAGCCGTCATCTGTTCAAGAGATTGGAAGATTCCAGTTGATGATCCG
CTGAATGCATTCATCAAATTGTTAATTCCAACGAAAACATTTTTGAAAATGTTGCCGATT
ATAGGTAAATTTGTTTTTGTGTATTCAATAAAACGAGTAATCGAATTTTCTCCAGCTGCA
CTATTAGCCCAATTAGAGAATGATTGACCTAATCTATCCAACCAATCAGCCGACCATTGA
AACAGTGGTGCTAATTGTGTGAACACATTGACTAATCCGTCACCGAAACCTCCTGCAGCA
CTTAATAGCTTGTTAAATACCGAAACACCAGTTGTATTCATCATGTTGAAGAACCTTGAT
GCTACACCGCTATTTTGAGCCCATTTGAGTACACTTTGAGACGCCTCTTCCATTCCTCTT
GAAATACCACTAAAAAACGGTTGTAAGCTCTGCATTGCTGTTTTAACAGTATTTAAACCA
TTTGCAAGAGTTGTGAAGATAGCGGATTGATTTTGCTTTATAATATCAGTCCATGCTGAC
TTTACGCCATCTAAAGCTTTTTTGTATTCGTTTGTTGCTGAACTAGCTTGTAAAGTTCCG
TCGTTAAGCATTTTTATAGCGCTGATAGCCATTGCGCCAAACGCTACAAATCCAGCTCCC
GCTATTGCTACAGCACCACCTAAAGCAAGTACGCCACCAGTTAATACTTTGATAGCGTTT
AATAGCGCGAACACTACAGGTACTACGCTCGCTATTACAGGTATTAAGATACTAAAAGAT
GAAGTTAATAATCCACCAACCATATTAGAACCTACAGTGCCGAACACACGGAACATATTA
GCTAAATTCCCCATCTGTCTTTGGAAATTGTCGTTTGCTTTTATTATGTAGGTATAAGCT
TTCTTTAAACCATTAGTATCGACATCTACCTTCGTTGTTTTTTTGTTTGGTAATGCGTCT
AAGGATTTTTTAAATGCATAGATTGTTGGTATAGAAAGCCCTATATCTACATTAAGTCGA
GATCTAGTTTTGTTCGGAATACTCTTAAGCTCTTCTTTAGTACGTTTGATTTTAGAGTTA
GCAACACTATTGTCCACGTCTATAACAGCTTTTGCTTTAGACCTATTTAACGCTTCAAGA
CTAGCTTTAGATACTTTTAACACTCGATTAAATTTACTGTTATCAGCATTGACGTCAATA
TTGACACGTTTCTTTTCCAGTTCGGATAACTTAGCTTCTGTTTCAGCGATATCTTTAGTT
AACTTTTGTTTTTGTAGTTTAACCTCAGGGCTAGCTTCTTTGGAGTTAAGTTTGTCTAGT
TCAAAATTTGATTCTAATATCTTTTGTTGTAAGTCTTGTATACTAGCATCTAATTTAGCT
TTTACATTTTTGTTGCTAAAGGCATCTAAAGACTTTTTAGCAACCTTGATAGTTTTTTGT
AATTTTTTATCGTTAGCGTTTAATTCAACATCTTTAGTTTGATCTGCTACTCGTTTAAAT
CTTTGCACAGACTTAACCGCACTATCAATTTGCCTTTTGAATTTGGCTACACTAGCTTCA
ATAGTCGCTTTAATTTTATATTCCGTCACATTAACACCTCTCTTTCTATTGCTTATTAAA
TTCTGCTATAACTTTAAAGAATTCATTATTTTGTGGTTCGTATTCATCACGTTCGCTACT
AAATCTTATATCTTTACCTTCGTTAAGCCGTTGGATATTTTCTTCATAAGGCAATACGTC
GTTTGCATTGTTAAAAACATATTCCTCTTTAGGTTTATTTTCTGTCCCAACATTTTTAGT
AGCTGCAGCATCACGAATAGCAAACGCAAGTTTGTAACGTTCGAATTCTTGGGTTAGCAT
TTCATACTCTTTCGCATACATTCGATAGTTATATTCTGTTAATGTCATTTGCTCAATAAC
GTTCAAATCTGTAATACCAAGTGTTGACATACAAGTTATAACGATTCTGTCGTAAGTTAT
TACGCTTCCGCTGGTTTCTCTTCCGCTTCCACTACTTCGACTAGGTTTCGGGTCATAGGT
CGCTTTCCCAACTCCGTTAAAATATCCGAACCGAATTCTTCTAGTCCGATATTTTCTGCG
ATTTCATCTAATGCTTCATCAATGTTATTAATAGTAATTGCTTGTTTTTTTAAGTGAGAT
GTAGCTGCGATTAAAACTTCGCCAATCACAACCGGATTTCCACTTTCTAAACCTACAGGC
AACATTGATACACCTTGACCGATAGAAGCTTGTTCAACTTTTAAACCTAATCGGTTATCG
ATTTCTCTTAAAAATTTAAAACCAAAACTTAATTCTAATGACTTTCCGTTAATTTCTACA
TTCATAACTTAAAATCTCCATTCATGATTAATTTAAACAAAATAAAAAGGGCTTAACGCC
CTATTTTTATACCTCTCTTGGTGCAACCGGTGGTGAATCTACTTTAGGTTGTGGAATTGC
TGTTAAATCTTCGCCAGTTAACGCATCTGCTTTTGTAGTGTCGTGGAATCTGTATCCAGT
CGCCTTAAGTTTCTTTGTTACAGCCTCAGGTAGTGTTGCAAATCCACGTTGGAAACGACC
ATTCACTCCATATTCATATTCATATTCATCAATACCGTTAGCTTCTGCTTTTAATTCAAA
TTTATTGTGGAAACCTTGGAAATATTTCGCTTTAAATTTAGTGGCATCCCCATTTTTGCC
TGGTATTCTACTTTCAACTTCCCAAGCTTCATACAATACGCGATCTACAACTGCATCTTC
AATTTCATCTGCAAAATCGTCACCATAAAACATTTTAGCAGTACCAGACATTGTTGACTC
AACAGAACCACCAGTGTTATAAGAACCGTCCATTGTATCCTCTGTATCTGTATCAGCTTC
ATGTGATAAGCCGTATTCAGTTAAAAAAAGCATTTTAGTAGCATCTACTTTTTCGCCAGC
TTTTCTAAATAAAATAATACGATCATTACTATTTTTCATATTTGCCATTCAATATTCCTC
CGTTTTTTAAAATGTTTTGTAAGATATCGTTACTGATGTGTGTAGCAATTCTTGATTGGT
AGTATCATCAACTAACTGTGTGATGTTAGTATCATCTTCTTCAAAGTCATAATCGTTTGT
TTTAACGCTAGGTGTTAAATCATCAATACATCTTTTAACAAGTCCGTCATGATGTCCTAA
ATCATCACTTACACTCCAAATATCAATAACTAAATTCGTGTCACCAGAATAACTATCAAA
CGTGTATTTACTTCTGTTTGACTCCGGCATTTTTATTACAAAAAAAGGATACGGAACCTC
TTGTTGCATCTCTTTACGAGAAATAACAGGGAATCCATATCCTTGTAGCGTTTCATACGC
TTTATTATAAAGTTGTAAGTTCGGTGTCATGCTTTTATCTCCTATTCAAACAACGTTTTC
AATTCTTCTACAGTTAATTTTCTTATTACCTCATATACTGGCCACATAAAAGGTTCTGCC
TCCATGTATCGAGTACCAAACTCTAAGAAACCACTATAAGCTGCATGCGATGTGATAGTG
TATTGCAAATCGCCAGTTTTTTTATATCTGATATTGCGTGATAAATTACCAGTCCAATAA
CCCTTATTCATTACTTCTCTAGCTTTCAATTTAGCTCGTACTACATATTCTTTGGCGTTT
TCCTGTAAAATATCATCTACATCATCATCAATGTTGGTTTTCATATCGTGAAATTGGTTT
AACAGTGCGTCTAATCCATCTATATTCATCAATTGACCTCTTCGATATAATATGACGTTT
CGTGTCTGTATTTCCTTGTATCAACTATCTTGTAGCGAATGCCATTAACCAACACGTGGC
TAACAGGGTAAGATATTGATTCTTTTACCCTCAGGACACTTACATCGTTTTTTACATCGC
CAAATTCAAGTTGCTTTCTTGCTCTAGAAATGGGGTTAATATTGCATGGTATCGCATCAT
AAGTGATTAGTGCGTTTTCTTTTTTGCTAGTTTTAGGATTGTAAGTTGCTACTTGTTCTA
ATTGAAAAATAACTCTATCTTCATATCTCAAAAGAACACAGCCCTTCCTTTTTTAGTTCT
CGTTCTAGCATTAAAGTAATTATCAATAATATCTTCATACTCCTTAAAATCATTCAATTC
ATACGAGTTGCTACGTCCATCAACCGCTTCTGACGTCATACCTTCAGCACCAATCCTGTT
GTAGCGTTTAACTGCAACTTCTTTAATCATGTAACTAAACCTTTCCGGTATTTGTTCAAC
TTCAATAGGTAACATTGATAACAACTGGCTTTCACAACTTTTTATAATTTCCTCTAATTG
TTCATCTTGCTTTTCATCTTTAAGACCAATACGTTTTTTTACATCAGCTAGCGTAGTCAT
ATAACCACCTACTCTAGTGACTCAAAAGCATTGATAATTTCAGCTTTTGTTTGTTTTTCA
TCAACTTGTAAGCCAGCAACACTTGCTATTTCGACAAGTTCTTTTTTGGTTAATTTGTCA
TTTACAATGTAAATCATTTGTTCGTTGCGTTTATTTTCAACACTAGCTAAAGCTTTGATA
CGTTCATCTGTAGGATTATAACCTTTTCGAGGGTAGACATGCCCTTTCATATAGACATGT
CTGTTATCTTCTAAATCTGTAAAATCTACTTTAACAATTCCAATGATTTCGGGCATGTTA
CCACTCCTAATTATTTATTAAACTTCTCCTGGATTTGAAGATGGTTTTGCATCAGCAGGA
ACTAACTTAGCAAACGCTTTATCATCAGCGATATGCAATGCTACATGCATAGTTGCACGT
AATGCCACCATGTCTTGTTCAAACAAGTTTACAGGTGTTCCATCTTCATTTTTGACTGTA
GATAATTGTGCAGTTTCATCGATTTTGTATTCAATTAATTGAGGGATACCGTAAATCAAC
TTATCGAAATCACCAGTGATTAACTCACCACGTTTTAAGTTGCTTGATTTAAGGTTAACC
ACAGGTAGACCATCTAACGTATCACTGTTACGGTCATAAATACGTTCTTTCGTTTCAGGA
TCTACAATTTTACGTAACAAGCTTCTGTTTTGTGTTTTTGAGATAAACGCATTTGCTTCT
AATTCGTCATCTTCAAGTAATGCCTCTAAATCAATAATGTTATCTTGTGTGAAGTCACCT
TTAATAACCTTATTAGTTTTTTCAATTGATTGTGCAATTGATTTACCGAATGGATTGTTA
CCTTGATTCAAAATACCTGCTTCGTCAAACTTTTTATAGAATGCTTCAGCAATCATAGGC
TTCATTTCTTCAAAGAATTGTGAATAAGTGTAATTCAAAAATTCTTTTGTTACAGGTAAG
ATAACCCCTAATTTAAACGCTCTCATAGTAGCATTAACCCATGTAGCTTTAGATGTTTCG
ATTTTTTGACCTTCACCTACCCAGTAAGCACCTGGTTTATCAGCCCAAAAAGTAAACTTC
TTCTCAGTACCTTCCATTGGTTCGTACTTACCTAATTGCATAATTTTAGAGTTTTCCATA
ACCTCTTGTAAGATAGGTGTTGTAAAGTCGTTTAACAACGTGCCATCTTTCTTTTCGTGC
ATCATTACATTGTCAGGGTTAAATACTTGTGGTTTAACATTGTTACTTGCAAAATGTTGC
AAATTTAATTTTAATTTTTGTGTTTGTTCCATTTAAATGCCTCCGTTAATTTTTAATAAT
TCTTTTTTGTCTAGCTATTTCAGCTAAGTTTTGCGGTTTATTTTTAGTCGAGTGATTAAA
TGAATCTCCACCAGTCAATGGCGATTGTCTAGCGTTAATCTTAACCGCTTCATTAACCGC
TTTTTTTACTGCATTAGAAAAAGCTTCAACATTCAATTTAGTTTGTTCAGCAGTATCTGT
TACAACTAAATTAACAACCTCATCTGATGAATCAACTTCTGCTTCACTTAACATTTTCCT
TGCTTCTGAACGCATTTCATTTAATTGTTTTTCTGAGCGTAATTGCTCCAGCTCTTTTTC
CATTTGTTCGCGTTCATATTCAGCGATTTGATCTTTGTTCATTTTTGCTAATCGTTTAGC
TTCATCAACAGCTTCTTGTTTCTCTTTTTCTTTCTGCTTCATACGACGACTTAATTCTTC
TTTAAGACGCTTGTTATATTCTTCTTGTAGTCTTTTTTCGATTTCTTCTTCTGAATTAGT
CTTTTTGTCTTGTTTGTCTTTGCCTTCATCATCGTTATTATCTTTTGATTTTCCATTATC
TCCATCTGATTCTTCAGCAAAAAACTGTAATTTGAGTTTTAACTTTTCTTGGATATCCAT
AGTTTTTACACCTCGTTTATTTACTCTTGATTAGTTTTAAGCCATACATGGTTCGGGCTA
TTACACTTGCACCTTTTATTGTCATAAGCATGGTTTGGACATAAAAAATAGCCAACACAA
TTAAGTGCTAGCTACTGAAGTTTAATTTCCATATTACTACCTGTTAATTCAGTAAAAAGT
TTTCCCAAACTTTCTTCTAATTTTTGATTGTTATCTTCAATCATCTCATTCCGCTTTTGT
AACTCTTTACGTATACCTTTCAACTCTCTTGCTATGTCTCTAAGGTATTTGTCAGTATTG
CTCATATTAGTATCCTCCAAATTTTTAATTCACTGTCATACAAAGCTAACTTACCTTTTT
TGCCTCTAAAAACCTTCACTTTCAAATCAATCACCGCTTTTCACTTTCCCTCCAAAGTAT
TTTGTTTTTCGTTTCTTGTTCTGTTTTTTCGGCCACATGGATTTAGGTAATAAAGCGCAA
TCTGAACGACAATTGATATGCATAGGGTAGAAATTAACACCAATTTTAGCGTCTTTAACT
TTGAATACTTCTCCATTAAGCCCTTTACATACTTTAGTTGTTCTATTATCGATTTTTGCA
ATATACATATAATATCCTTCTGGAGAGATTTCTTTCATACTGTCAATACTTGATTGTGCG
TGAACACGTGCTGATTCTGTATAAAGCAATGATTTGATTGCTGCGGTCTTTTGTCGTGCT
GTGCCTTCGAATTTATTTAGGTGCTTACGCATATCTTTAACGTATTCGTTAGGATGTCGA
CCTCTAATAACTACATTGGCAATTATTTCTTCTATTTCTTGCTTCATTGCTTCGGTATTA
GTCCATAATCGCTCTGACCAAACGACACCATGAAATTGTGTATCTATAATTGTATCTATA
ACTTCTTTAGCTACTTGTACACCTTCACCTAAAATACCTGCTTGATCACTGAACACACGA
TAAGCTGTTGATTCGAAATATTGCCTCATCGATAATTCTGTTTGAGCTGTTGCATAAGCG
ATTAGGAATTCGATTTGAATCTTTAACATCTGTTCTCTAGATACATACATCTTAGTGTTA
TACTTCTTTAATTCTTCGTTTGCTCTTTCGCTAAAGTCTTTGTTTTCAACCAATCTTTTT
GCTTCTTCTTGAAATGCTTTTACATCGAACTCATCGATAATCTTTTTTGCTTCTTGTAAT
GTAACGCCTGCAAAATCTCCGTACTTAACAATAAACGCATTGATTTCTTTTTCAATGCGC
TTAATCATCATATTCAATATACGTTCTATTTCTTCAGCTTTACTTTTATCCCGCTTCAAC
TCATTCTCGATTGCTTTGCGTCCGCGTTCTTCCCAATATTCTTGAGTGTTTTTGTTAGGC
AATTACAATCATTCCTTTTTATCGATAGAATCTTTTGTGCTATCGTCTTGTTCATCGTCA
TTGATGTTTCTAGGGTCTTGATACATATTTTTTTGAGCTTTTTTAATAGATTCTTTCTCG
TCTTCTTCGATTTTCTTAACTTCTAATTCAGGGTCTTGGAAGAAAGAGAATAGAGACATT
AAAGTTGTTTGACTAATCTTCCCACCAGAATCAATATAAGCCTTTAATTCTTCAATTAAC
GACTTAGGTAAGTTTCTGTTGTATACGTATCTAACAGTATTAAAATCTTTGCTTACGTCA
ATCGACCGTGTATTTTTAAGTATTGTCTCTAACAACTTAGCACGACGTCTTAACCCTTTA
GTAAACAATCCTTCTTTAGTTTTAGTACGTTGTTCTAATCCAAATAATTTGTATTTCATT
GCTTCACCTGATTGAGTACCACTAAAATTATCATCTTTCATGTTAGGCGTGTTGGTAAAC
ATGTGTATATCACTGTTTAAACGGTCTTTATAAGCTTCTGTACCTTGCACATCGTATTGT
TTATAAATATAACCACCGTCAACAGAGCCTTCTGTTTCTCTACCTTCACTATCAGCATAA
ACAGTCGGTTCTAAAAATAACACGTTAGCTTCTTTTTGTTTTCTAACTTCTACGGGATCT
AAATTTAAATTACCTTTAATAAGTAACATAGCGTCATTTAAATCACTCATATAGTTAGCT
GTATCTGATTCAGCATTATCATACAAATCAATTAAAGTGATTACTTTCTCATAATCTCCT
TTTCTTCTTTCGTTGTTGCTAAATTCTGTAATAGGCATGCGTTCAAATGAGTGAGATTCA
AAACTGTTTTCACGTGGCGTGAGCTTCAATCCACTTGTTCTACTGGTAAGATATCTATAA
ACACCGTGAGAAGTAAATAAATCAACTGTAAACACTTCATCTTCGTCAGTCTTATCTATT
GGTTTAGTTCTTAAATATCTAACGCCTGCGATACTATTACGTTCAACTGTGTTGTCATAT
ATGATAAAAGTGCTCATCGCATCACTCTTGTATAAACGCGTTTCATCATCTTGATTTCTA
ATCATCAACTCATAAGCTTTACCATAAATTGACAAATCTAATCCTAAAGATCTATTGTGT
GACTCAACATCATTCAAATCATTGAACGCCTCAATAGCTTTTAATACATCTTTGTCATCA
TCTTGGTATTGAATTGGATTACCCAAGAAATAGCCATTGATAAAATCGCTAATATAAGAT
GCGTAATCATGCGCTACACGGTTATCTGCCATGTACTCTTCTTTGCGTCGTGTTAACTCA
ACTAAGTTCTTAGTTTTACCTTCGTAATAATCACTTAACACTTTTAATCTAGGTCGTTGG
TAATCCATGTGATGTTCAATGTATTTACTTACTTCATTAACGTTTTGTAATAAATCGGAT
TCCGTCCCGTCATATGTGTAAACAACATTGGCTTCATCATTAAATAAGTAATTTATGTTT
CCCTGTAGATCTGTATCAGTTTCAAATTCGTTTACTTTTAACATTTGTTCCCTCCTATAA
TCCTAGAGATTTTATTGTGTCAACTTTTGAACTGACATTTGTGCGTTTTCTAACCGGTCT
GTAGAATCTTTCCACTGAGTAACGCAACGAATCGATACAATGATTGTATGTATCTACTGG
TTCATTGGTATATTCACCTGTATCTTTGTCCTTTTGCCATGTGTAGTTGTCAAACTCTTC
AATAGTCTTGAAACAACGTTCATCAACAATGATTTCAAATTGCATTAAGAATTGTAATCC
TTGTACAACCGAGCCCTTCCCTTTTTTGGTTGGTAAAATTCTTTTAAGCCCTAGATTCCT
TAATTCAGCTATACTTTTTTGTTCTGCACTATCTGCTGTAATTTCTTCTTTAGCATAACC
AAGTTGCTTTATGACATTAGCTATTTCATCATTCAGCATACCTTGTTTAACATACTCTTC
AATGATGTATAATTTCTTTTTCTTTACATCTATTTTAGAATGTATAAAAGCACTAGGATC
ATTAACGTAGCCAAAGTCCAATCCAAAATAAGAAGGTAAATGTCTTAACTCATCTTTATT
TATTAAACGTTTTTCATACTTAGGGAAAACTAATTTGTCTAGTGTAGCAAATTCACCTAA
CGCATAAATTTTGTAATATGCTGGATTACGATTTGCTAACAACTCTAAGTTTTGACGTGT
CATTTCATCAAGAAACTTATTATCCCGATAACTAGATTGTCTAATCATGACATTTTCCAT
CGGTTCACCATGTTCAAAGAAATACTTATAAACCCAATTCAGTTTAGATACTGGGTTAAA
CATTAGGAAAATTTGTTTATTCACGTGTTTACGCTCCCTCAAACGCAACGTTAATTGCGT
GTAATCATTTAGTGTAAATTCAGAAGCTTCTTCCATTACTATGTCTGAAATACCTTTAAT
CGATTTTATTTTCTCTGGGTTATCTAATCCTTTAAACAAAAAGACTGCGCCGTTTGGTAA
CTCGACTTTGTTGTCAGTCTTATTCCAAAGGCACATGTCCCAAATACCGAAGTTGATTAA
ACAATCTTTAACATCTTCGAACAAACTATCTTTAATTGTTGATTGTACTTTTCTAAGCCA
TAGTATACGTCTAGGATATTTCCAGTCTTTCAATGCTTTGAGTACAACTTTTTGAATAAC
CCCATGAGACTTACCACTTGAACCGCCACCATAATGAACTTCGGTGAAGTTATCATAATT
GGTTAGTATTTCGAATATGTTTCTGTTGAAAACATTAGACGGTTTCTTAAAATTTAATTT
AACTTTCGTCATCGTACTCACCAATATTAATCTCAATATTCTTCTGAGTAATTTCTTTTT
TATCGATATACGCACCATGTACTTTTAGTATGTGGTCAATAGATCTCTGACGCTCTTCAA
AAGTTGGTGTGATTGTGTAAGTAACCTCTTTTTCCACTTCATCGTTTAAATGGTCATATT
TCTTACTGTAAGCCTCTTGAGGTTCTCCTCTAGCAATAGAAGCAGATAACGCTAAAGCTT
CTGTAATACTCATTAAACGCTCTTCTTGTATCTGTTCTAATCGTTCTTTAATATATTCCG
AAACATTAACATTTCTTAACAATCGACTTGCTAAAGACTCTGCTGTTTTCTTACTATAAC
CTGCTGAAATTGCTGCTTTTTTACCATTACATCCATTCATTATATATTCATCTGCGAATC
TCTTTTGTTTTTCGTTCATTTCATTTACCACCAACTCTCGCGCTATACGCTTTTTAAAAT
TAAAAAAGGGATTGGCTATAATCAGCCAACCCACATAGATCCTTTATTCCTAATTGCGAT
AAGGGAAACGCAGTAAGATAGTCAATATCTTACGCTATCATATTAACACCGAAAGTGACG
TTATTTTTCCAGACTTTTTCCAAACTTAATGTATTATTCCTAATTCATCTGCTAATCGAG
TTAATATATCTTTTCTCATATCATAAGCAGTCGACTTACTCACGTTAATTTCTTGAGCAA
CCCCAGTAAGATTTAATGTTCTAGGTTTTTTGAAATAATAAAGCTCCATAAGTTTTTGAG
TCTCTACAGTACTGTGATTATACACAACCTCTATAGCCGACTTCATTCTAGCTAATTGTG
ATAATCTTCTATCGTTAACAACCCTAATAGCTTTTATTTCAGTTACACTTACATTACTTT
GAACCCTATCTCCACCGATATTAGTATCTTGTTGACTCCACGGGTTTAAAACTTCATCTC
TTACACGCGCTATATCTTTATCGAAGTAATTGTAATTGCTTAATTCACTTTCTAAATATC
TTTGCGTTGATTTTCTCAAACTCATTTGTTTAACCCCCGTTAACCTTCAAAATGTCTCAA
TCTACTTCTTAATATCTCTATCTCCCGCTCTTTAACTTTCACATCGCCTTTTAACTGTTC
AGGTTGCAACATCACACCAAACAATAAGATGACTAGTAATATAATTGCTATGACTAACCA
CATCATCTACTCTGTCACCTCCGCCCTCATCAAATCAGACTGATCGCTCAACTTTGCGAA
GTCACTCGGCGCCTCTACATCATCATTAGCCGTCATCATAATATATACTTGCTCTGTTAC
ATACTTACCTAGCTCATACATCGCTAGTAAGAATAATAGTCTTAATATTTGTTTAATCAT
TTCCCACACTCCCTTATATTTTCAAACAACTGACCTAATTTAATAACTGCATCTCTTTTA
ACTTGTACTTCGTACTTCTCTTTTGCTTTTTCTTTACTCTCTGCCTCAACAACTGTAAAC
GTCTGATTATCTCTAGCCACAGTAATATGTTCATGTGGTAGTCCTGTTGAATCTTTGAAT
GTTGTGACTAAGTATTGTGTCACTTCCCCAAAACCTCCTTGACCCGATCTAATATGTCTT
TATACGTATCCTTTCCCTGCGTCTGCTGTTCCATCTTGTCTTTCGTGGTTCCTTTTCATT
TTCTTTTTGTATGCGTCAATGAGTTGGTCGATAGTGTAGTAGTTGTTCGCTAATGCAAAC
GGTAAAAATAAGTTGCTACTATATGGACTTTCATACATTTCATCTATAGTTGACATAAAT
TCATCTACTACATCACTATCGTTAAAATCGATTTCAACTCGTTCTATATAGTCGTTAAAA
TCTCCGTCATCTAAATAACCCAAAATTTCTTCCATGTTATCTGCTTGTTGATTAGCAATA
CTCAATCCAAACGCTAACATGTCTGCTAACTCGTCTAGCTGTACGTCTAACGGTTTACCT
GGTTTCTTCTTCCAATTCTTGAACGTTTCCAATGTATTAAACCATTCAAAGAATTCAACT
ACATATGCTATTTTGCTATCTCGTAAGTTCAGCGTTGGTATTCTATCGTCGAACTCCTTT
TGTATTTGTAATAACTCTTGTAACTGATCAATTGTTAATGTGTTAGTCATTTTCCTGTGC
CTCCTCATATTTATAGACAACTTGACCCGTCATAATCCCTACTGCTTCATCAAGTTCAAT
ATCTTCTTTGAGTGCATCTTGCATAGCATTAGGTAAACCCTCAAGTATTTCATCAAACGC
TTGCGCTTTCTTATACACGTCTTCAACCTCTTTTAGTAATCCCTCTGTGTCATTACCGTT
ATACGCACTAGCACTAATAACGGACTGTTCGATTTTTTCGCGATTATTCATTTGTGTCAT
CCTCCATAAAAATTTTATTGTTTAATTCCATTCCGAATTTAACTCTTTCATCATCGTTAC
CGAATTTGTTTATTAAATCTCTTTCAACGCTCTTGCAATACCTATCCCATGCGCTTGCTT
TCTTCTCCAGTTCTTTGTTACAATCTCGTAACTTCGCTATAACCCCAATAAGCTCATATC
GTTGCTTCTTGTACTCTTCACGATCTTTTAATGCTTTGTGAAGTTTATCTAATAACTTGT
TAGAGTTAGTACAAAGATTTTTATATTGTTCATCTGATAAGGTGAACGTCATCTCATAAC
CTCCAATAGCATCTCATTTTCAAAAATATTTCCAACAATTTCAATAATATCGTCATTTTC
ACTTAGTAATTCAGTTACATTGCTAAAAGTTATATAAAAGGCTCCTTCTTTAAACTCGAT
AAAACTTACTTCTCTCGAATAACAATCTTGAACAATATCCCCTTCATAAATCTCCACACC
GTGCACATCTTTAAATCCTGTGTATTGTAATAGTTTTACTTCATTGAAACTTTTATAACC
TGTTGAAATCAAAATGTACCCACTATTAAAATCGATTTCGTCAATAATACTCATAACTTT
TTTATCTTTATCCCAAGCTTTAAATTTCAACATCATTCTACCAATCTCCCATCTTTCCAA
ATTAATGTCATAGTTAGGCCGTCGTTCAAGATGTAGAATGCTTTGGTAGGGAAAAACGTG
TTCTCTAAACGTTCGTTGATACTAATACTTGTGTGTAACGCTGACATACAGGCTCCCTCT
TGAAGCTCGTACACTTCAAACAACCTATCAAATACTGTATCTTCTGTGATTTCCTCTTCA
ACTTCAACTATGAAAGGAGTATCAATTGGAATAAAACTTGATATCGAACACGTATTTGTA
TTTCGTTGAAAACGAACGAATCCATTACTAAAACTTTTTGCAAGAAAAATTTTTCCTTTT
GATAGCTCCGGATTTTCTCGCGCCCACTTAATTAATTCATCTAGTCTCATTTCTTTTTTA
ACTTTGATTTTCATTTTTACATCTCCTTAAAATAAAGTTAGTTGCTTCTGTTCCTCATAT
TCCAAACCATGTTGCTTTATATATATTTCGAGCTCTTCGGCTGTATCAAACGTCTTCTTT
ACGCCTTGCCAACCTGGTACGATATGCCCGTGAAAGTAATAATTGCCGTTTGCTACATGG
ATATGTGCCACTCGTTCGTTATCTTGATACAGATATCTCTTAGATCCAAAGAATTGATTT
AGGTATTCTTTGCGTGCGTTATCTGTCATGATCTACTTCTTAACTTTCACGAATATGTCG
TTTTCCATCAGGTAGCACGCATAACGTCCTCTTGGATGTTTCTGAGGTACATTAAACAAG
TGTGGCTTCTTTCTTCTTAGCTCAGCCTCTCTCTTTCGCTTTCTTTCCAATTTGCGTTCG
AGTCTAGCTTGTTCCAGTCTTTCTATTGTTTTCTTTTCTCTGTACTCGCTTAAACGCGTA
CCTTCTGGTGCGTCCATTGCTTCATGTAGTTCCCAACCGTCTTTTACTCTCTTAGAAACC
ATTCCAGCGGTTATACCGTGACTTTCTATTAATTCCATTTCAAATTTACTGAACCTATAA
GGTTTATCATTTATTGTTACAATCCTTGCTTTTCTCGCCATTTTATCCACCTCTTATATT
TCTTCTATTCGTATGATTATTTTGGGCTCAATTCCATAACGCTTTGAGCTAGTTATTTCT
GTAATTTGGTTATCGTCTTTCCATACATGGCCATTACAAGCATCTAATACCGTTTTAATT
AAGTTGTCGATATCCGGCTTAGTCACTTTATACTGCCCAACCATTTCGTTTTTCTTTTTC
TTCGACCATGATTTAAGCAATGGAAAGTAAAACTCTAGTTCAATTTTTAATGCATTTTCT
AGATTTAGCTTTGGCATTTGATTTTGTAAATATTTTTTATGTTCTGTATATTTTGTAGGC
ATATATGTGTGTGCATATCTACCTGTATTACGAAAGCGTGGACGAGGCGACCCCATCGGC
GCATTAAACACTTCATTAAATTTAATTTCTATTTCCATGTAATCCCTCATATATATTCAA
ATAAGCTTGTTTGGTGTCCTAACTCCATTTGTTCATTATCAATAAGTGTTTTTAATTCAT
AATCATCTAAGTACCAACGTCGACCATTGAATTTTGTATGTTTTAATCCAACAACTAAAT
GCCGTCCATCTTTAAAATGTGGTGTAACTGAAAACATTTTGTTGCCGTCATGATCAAATA
GATAGTATTTATCAAATGCATCCATTTTCAATCACTCCCATTTGCTATTTAGACGCTTAA
TAAAAGCTTCTCTGTCTTTCTCAAGGTTTTCATCTACTTCCGCCGTTTTCGTTTCTCTCG
TGCCGTCTGTGAGCCATTTAGGCGTTTTTTCTTTTGATTGTTTAACATGAGGTTTGTATG
TTTGCTTTTTGCTTTCAATTTGTTGCTTTTCAAATGCACGTACTTGTTCGATAGATTTCA
AGTTTGCATTAAGCCATGTATTCAAAATGCTTTTAGCATATCCCCAAGTAACTTTGTTTC
TGTCTTTAGCGATTTTAAGTGATGCGGTAACTATTTGATCTGAATCATTTTCAAATGAAT
CAAGATAATAATTTAAATCGTCTAAATTGTAAGGAGTTATGAAACCGAATCCGTTATCTT
GGAAGAAGTCGAAGGCGCTTACCTTCTTCTTCTCATTCTCACCATTCTTTACATTATCCC
CATTCTTTACATTCTTGTTTGTGTTGATTTGTTGTTGATTTGTTGTTGATTTGTTGTCCA
TTTGTTGTTGATTTGTTGTTGATTTGTTGTCGTTTTTGCTGTCGGAATTTTCTTCCATAC
TTTGATAAATCGCCCAATTGACAACGGTTATAACAGAAAATTTGTTGTCGGACTTTACGA
CGATAGTTCCAAGGTTTTCTAAAAGCTTTATGTAGTCTCTTACTGTGGATTCTTTGAGAC
GCAACTCTTCGCTTGCTCGCTTTCTCCCGAACACAAATTGACCTTTTTCTAATTCAACAA
CTCGTCTGCCAACAAGCTGTGTATGATCCTTATGACTAGCCTTCATAAGACAATATGCAA
ATACTTTGAATAACTTTTCGTTCTGAAAAATAGGCGAATCTAATAGTTTTCTATGAAGTT
TTATCCAACCAGTCATATACACACCTCACTTTCAAACCGGTTAAATTAGAATGGTAAATC
ATCATCATTTAGTTCAATCGGACCATTTGCATTCGCAAACGGATTATCTTTTACTGGTTT
GTTATTTGAATATTGCGATTGTCCACGTGTTTGTTGTACTTGTTGTTGGTATAAATCTTG
TTGAGTGTCATTTGAGTTTTTCGGTTCTAAAAATTGAATACTATCAGCAATAACTTCCGT
AACATATACACGTTGACCTTCCTTATTTTCATAATTCCGCGTTTGTAACCTACCATCTAC
GCCCGTCAACGATCCTTTAGATAGGTATTTATTAACGTTCTCTGCTTGTTTTTTAAATAC
GATGATATTAATAAAGTCTGCCTCGCGCTCTCCTTGTGCATTCGTAAATGTGCGGTTAAC
TGCTAATGTGAATGATGCTACATTTACACCACTTTGAGTGGTTCTTAATTCTGGGTCTCT
AGTTAAACGACCAACTAATATTGTTCTGTTTAGCATTTATAAACCTCCAACATAAACGGG
CGCGCCCGTCACTTTTTGTATTTCACTTTTAATGTATTTTGCATTTGAATTTTGACTACT
TAAATGAATTAAATGTATTTCTTCGAGTCTAGTTAAATCATTTGCTTTTAACATTCCGAT
AGCATGTTCTAAGCTAAAATGAGACTCCATAATTCGGTTTGCTAATGTGCTGTGCACACT
GCCGTTTTTTATGTTTTCCTGCATTTGTTCATAGATATAATTAACTTCTAACATCATGTG
CGTAATGCCGTTAAATTTGTATTTCAAATACTTTGTATCAGTAACATACAGAACCTTATA
ACCTAATGTACTTTGTAATAAGAAAGCCACAGGCTCGTTAGCATCATGTTCGATGTCAAA
CGGTAGAATTGACCATGTGCCTATTCGCAGCTCTTGCTTTGCCTTAATCGTGCATAAGCG
ATGACTTTCAAAATTCATAGCTTGTTGTGTTCCAGCAGTCATATAGCTGATTACACCATT
GTCGACAAACTGCTTTGTGTACTTTGCATGATCACCATGTTCGTGTGTGATAAGACACCC
TGCTATATGTCTTGTTTTATATTTAAAATGCTTTTGAACACGTTCAAATTTTATACCTGC
CTCAAGTAGTAACGTAGTACGTCCATCATTTAAGACGTAGCAGTTACCACTTGAACCAGT
TGCTATTGTTTCAATTAAAATGGCTCTTCTTCGCTTTCTTTTTCTGTTGCAGGTTCTTTT
ATTTCTTCAAAGTCAGATACATCAATAGGCTTATCATTTTCTAATTCTGTGTATTGTGCT
TCTTCGAGAACTGGTTGTTCAAAGTCCAATTGTTCTTGATTTGCATTTTCTTCAACTTCT
GCGTCCAACACTTCTTTGCGTTGACGTTGTTCGGATTCTTGTGCGTATTTGAAAAGATTG
CTATCTGTTGATGTGTTGATATAACGTTTAGCAGCTCTATTGATAACTGTTTTTTTAGCC
ATTTCTTCTTTGAAATTATTATGTGTTTTAGAATTTTGTAATGCTTTTTCATCTTTAATC
ATTGATGACTGCATCCATGCTTGTTTAATTTGTTCAATAGTCATGACTTCAATATAGTTA
TCTCGTCCATCATTAAATACGATTGTGCAGTACGCACCGATAATGTTTTCTTTGTCGATG
TTAAAGAAGTCTTGTTCGTGTTTAATCGCTTTGATACGTCCTGTTCCTCCCATTTCTTGC
TTGAATGTATCGCCTTTATAAATCACTTGAGCAACAACATCTTGAGCACCTGCATCACGT
TTTAACATCATTACATTACCGTGATAGCTACGTTGTAACTGCATTTTGTTGCCGTAAGGA
ATAAAGTAGCATTGATTTTTAGCTGGATTTAAACCTTGCGTTACCATGTCTAATAAGGCA
TTTGCTTTGCTTGTATCGTTACAACTCATTAATTTGTTATCTTGGCTGATTTGTAACCAT
GCTTGTTTCATGGCATTACTTGGTGAATAATCATTTGGCAATTCCAAATTGCCTTGTGAC
TCTAAAACTCTCACTTTGTTTAATACGTTGTCAGATACGTTCTTTTCTTGTACTAATTGT
TGTTCAATAGTTTGTAATTTATTATTTTCAGTCATTTTATATAGTCTCCATTCTTAATTT
TTTATCTTGTTCATTTACTATCAATTGAATTTGTTGTGATTCTGTTTTGATAAGCTCTGT
TACTGATTCAGCATTATCAATAAATATTGGCGCTGTAACTTTAAAATGTTTTGACAGTGT
ATTAATGATATCTAAGCCAACATTAATTCTTGAGGCGTTATTTAAACCGCTGTCGTATTC
GACGCCGTTAACCGTTGTGGAACATGTTTCTTCTAATTCGCCGTTAACTAAGGTATTGAA
TAACTTAAATTCAGCAATATCAAATTCGTTATTGATATTTTCAGTAAGCATTTTGACTTT
TGTTGTTGTAAATTCTTTTAAGATATAAAGGTCATGTGAATACTTTTCTTTTTCATCCAA
TAATCTGTCTTCTTCATTTCTTAATTCAGAAATAACATCATCTAGATGTTTATTTGATTT
TTCGATTGATCTTGACACTTCAATTTCTGATTTTTCTTGAGTAAGTTCGCTTATTTTGTC
ATCTATTCCTGAAACTTTATCTTGAATGGTTTTCCTGATGTTTGAGCGTTTTTGATTAAT
CTCATTTATCTCTAACATTACTGCTTTGTATTCGTCAGTTTGTGTAACGTCAACATGAGT
CGTTTTCAACTTATTAATTTTGTTTTGTATTCTTGCTGAACGCTCTTCTGCTTCGTTGAT
TTTAATTTGAAGATTATTATTGTCATCCTCTAACTTCTCGATGATTGGCTTTATTTTCTT
GCCTTCTGAAATAATGTGATTGATAGATGTTTGTATTGTTTCTAATTCTTTCGATTTGCC
AGCATTGAATTTCTGCAATGCTTTTTCTCTTGCCTCATTCACTTGTTCAGCTGGTAACTG
TTGACCACAACAACTACATACATTGTCATCAAGATATTCAAATTTTTGATTTTTAGCTTT
TTCTAAATCACTTTTTAATCCTTTATGATTTTCTAATAATTGATTACGTCTATTTTCTTC
ATGCGTGATTTGTTGTTTGTTTTGCTTTAATCTCGTTTTAAGGTTTGCTACCGTTCCATT
TTCAACGTGTAATTCATTTGTTAAAGCATGGATTTTGTTCTCATTACTTGCGCTGTTATT
GTCTTCTATGCGTTTCAATTCTGATTGTTTATCAGCTAATTGATTACGCAAATTAATTTC
TTCCTTACCGTTTTGAATATCTATACGCTCATTTTCAAGTTGCTCAATTTCTTGTTTGAT
AATTGCGTATCTATCATTATCGAATTCTGGTACATCCTGCTTATTTTGTTGTGTTTGATT
AATACGTATCGGAATATCTTTGATGTCTTTGTTAATCTGTTTTATCTTGTCAGTAAGAAT
TTTTTTCTTTGTTTCAATTTCATGATCACCAAGAATATTATTTAATTCTTTAAAATCATC
ATTTGTTTTAATGACATCCTCATCATTGATTGGTTTAGCAATTTCAAACAACAAACTTCT
TCGCTTCTTCCAATCTAGTAAGTTAAATGCTTGAGGGTTCGTAATTAACTTGAATACATC
TTCATCAATCAGTTCATCAATACGAGCTTTATAATCCTTTACTTTTATTGATTCATCATT
GATATATTGTTTCTTCGTTCGACTTCGTGAGTATTCCTTGCGATTCGTTTTTTGATTTAT
TGTGTATTTAGGATGTGACTCTTTTTTAAAAGTCGTAATTTTTCCGTCGATTTCAAATTC
TGCGAAAACAGTCGGAATTAACTCATAATTTTCTTCGTTTTTTTCGTTTAAAGATACAGG
GTTAAATGATTTGGTTGATCCGTCCAAACCTTTATCGAAAAGCAGCCATTGTAATGCGGT
TGCTGTCGTAGTCTTACCCGTTGCATTATTGCCGTATATTTTTGCATCTTTGCCGTTAAA
GTTAAAGCTTTCTTCTTTGATTCCAGCAAAGTTTGATATAGTTAACTTATTTATTTTCAT
ATCTTTCCTCATGCTCCTTTTTTAATCTTCCGATGACCTCTTAGCACCTCGATAATTAAA
TTTTTTATTCGTTCATGGCTGTCTGGATTGATTTCATGTATCTGCACAAGCTTATTGTTT
GTTTTGTAACTGTCGTGATAGTGCAAGAAATTAATCGATAAGTATCCGTGATGATTACGT
TCAATTTCCAATAATGCTCGTTGGTTTGACAAAGTATATTCGTCGAATAACGTCTTAAAA
ATATTCAATATATTTCTTTCTGTATCTCTCATGCTTATACCTACCATTTCATGACTAAGT
TAATTAGTCTGTCCTGTTCATCTGTGTTATTTTCAATCCATTCATAAATACTTTGTTTCA
AAATATCTAAAGCTGTGTATAGATCGTTCTCGTCAGAAACTAGTAGCCCGTCAATTGAAT
TTCCTTCATGATCTAAAACGACTATTTCGACACTATATGCTCGCTTCTTAACTCTTAATT
GAAAATCAAAGCCATCTACATTAAATATTTTTCGACATACGTCACCCGTTTTGTAATACA
TTGTTTTAGTCCTCCTTGTCGTCATCTATACCGAGAATTTTTTGTGATTTACACATTTGG
AGAACATTGACAATATCTTTATAACTCTTAGTGCTATCCAATAAGTAAGCAAGATCAAAA
GTATGACCAATCACAGAACTTGAACCTGCTAAATAATCTCCGTCGATAACTCCTATTGAT
GAGAAAAGCAAAATATCAAATTTACTTTCTCCCTTAATTTCTTTCGCTAATTCATATAAT
TCTGCCGTTTTTTCAGATAATAAGTCTTTTATTTCTTCCTGCGTCATGTCTTTATAATTT
TTAGTCATGGTTGACTTCCTCCGTTTTTCGTTTTATATTTAACTTGAATTTTATTTCTTA
AGTGCTTGATACTGTTACTTGTTGGCGCAAGTAGCAGTTTTTTATTCTTCATAAAAGTAT
TCCTTATAGAATATGAATGTTGCGATACTTGCGAATCCCGCAATTGACCATGCTGTAGTG
AAGTATAGAAACGGCATAAGTACAATCGCTAAGACTGTGAAGCACAATACTGCTAATAGG
TAGCTTTTATAAGTTTTACTCATTTTCTTTTTTCAACGCCTCCATTATTCTCTCGTCTGA
CAAGCCGTGATAAGGGAATTTTTTCCTAGCTAATTGGACGGGTATTCTGCCTCGTATCGC
AATGTACCCTTCGTCTTCAAGTTCTTTATTCAGTTCTCTTATTATTTGTCCCGCTTTGGA
TTTAGAAACAGATAAAATTACCGCAAGTTCTTTAGCTTGCAAACTATTTTTTATCATATC
TATTCCTCCTTTTTATTTTTTGTGTTGTGTATAATTTAGTTATCTCCTAGTGAAAGGAGG
TGGTAATTATGAATAATATAAATCTCACTCAACGACAGTTAGATTTAATAAAGAAAAATC
AAGCTATCTTATCTAAATTGCCTGTCGAAGCTTACGCTAAAGCCGCAAATACTATGAATA
ATTCGTATGTTATGAACGCTCTGGAAATTCAATCGACCGTTAATAATGTTATGAATAGCA
TTAGAATTAACCAATCTAAATTATCTGATTGGGCTTCCTATATGCATCAAGTAACTAAGA
ATCATCCAATGTTCAAATCTAATTTATTTTCTGAAAAAATTCTTGATGAATTCATAAGTT
CTAACAGCTTTCCGGATGATGAAGTCCGCAAAGTTAGCACTCATTTGAGAAAGTCTTTTG
TCGATACTGTCGATGTCCCTGTTCTTGGTAAAACCGTCAATTCTGCCCATCCAATAGATG
ACGTAAATACCAAAGAAAGTGATAAGATATTCTATAAATCTATCAATCAATATTTTTTGG
CTCCTTCCTCATCGTTTGTTCACGATGTTTCATTAACTGTTGCTAAAAGTGTTGCTGTTA
ATATGTTTGTCAGGACTGCTAATGATGATTACGTGAATTACTTCTTTTCAACTGCGGTAA
TAGCTGTATGCTATGTCGCTTCGTGTCTTGCTAATGCTTTTGATTTAAAGAATAAAAGAA
AAGATTTTAAATAGTTTCACACCATTTTTATAATTATCTTCCAAACCTTCCAAGTCACAA
CTGCCATTGTGATGAGGAGGGTTGTTTTGTATAGTGTGTTCATTTGTTTATGCTCCTTTC
GTGTATAATGTTGTTATCAACCTAAGGAGGTGATATTTATGTCTAAACATATTTACGCTT
GTTTACTTGGTGAATGGGTAAATCTGTCAGAATCTGAGAATGTAGTAATCGATAATAGTT
ATACTGATGCTAATTTGTGGTACAAAGAAGTAGGTCATAAAATGTTCGATTACAATCAAA
TGCACATTGGATACAACGGCATTGACTACTTCATTCATCCAAGCTTCATCCAAGTTTTAA
CCAAGTAATTTCTTAATTACTTCACAGCTATGACTGTCAAGCTCCACCTTGACGGTCTTA
TGGCTGTACACTCTTTCAACTTCTTGCACAATTCTGTCCCATTCATATTTGGGCATGCCA
TTGATAGCTTCTAAAATTTTGTTTAAACGATTTTGCAATCCTTCCATTTGTAGTTCCTCC
TTTTAAGATGTTTGTTCAATTGTGTGTTATTCTTCTTCGTCTAAATCAAAGTGCTGTTCG
ATTTGGTCAATTGCCCACTCAATCATTGATTCAAGGTGTTTCTCTCTGTCGACTTCGTAA
GTGTGCTCAATCTCGCCTGCATATGTCACAGTAAGAGTATCTTTGTGTGTGTATGTTTGA
CTTTTGTTTTCTTTAACTGCATAAAGTGTTAATACTATATTGTTTAGCTTTTCTTTTTGT
TCTGGTGTCATTTACGCTCCCCCTAAATTAGCTTCATAACCGAATTCAGTCATGATTTCA
TGTATTTTCAATCTGCCTTTTTGTGTCCATCTAGTTTGTAAAACAGTGTCTTCTCTGCCA
TCAGAACGCACAATTGTTATAGTGTCTGAATCTGTGTAACTCTTGCCCATGTGTTCTGAG
TAAAGCACCCACTGTTTATTTACTTTTCGTTGTAGTCTAGCTTCGTGCAGTAGTTTGTTT
AACTTTTGTGCTGATATACCGTAGTCTGCCGCGATTTGAGTTGTGGCTAATGTGCCAGTT
GACTTTAAGATTTCATCTACATAGTCTGCTTTGGGTTTTAGTTCTCCGATTTCTTGTTGT
AAAAGTAAGTTTTGCTCTTTTTCTTTCTTATACTCAGTCAACACTGTAATGATGTAGTCT
GGATCTTTTAATGTTTGTTCAATTACATTGTCTGTTGCGTATATACCGTGTTTTCGAATA
GCTGGTAGGACATCTGATGTTACCCATCGTTTGAATTTCCGAGCGGTTTCTCTAATGTTT
TCGTTTTTACTTTGTTTAGAAGCATCGAAGATTAAACTGTATAATCCTGATTCGTTGATA
ATGATCATATTTCTGTTTTGACCTGATGCACTAAATTGGTGCATCAGCTTGTCCTCGCTA
TCAACATGATTTCTGATGGCATTGTCTGTCCTTGCATACCCTAAAATCTCAGCAATATCT
TTTCCTACAAAATAAGGTTCGTTTTCAATTTCCACTGTTCTTACTGGTAGCTCTTTAAAA
TTAAATGTTTGTAATGCTTGCATCGTTCATTCCTCCTTTTAAGACATTTGTTTCCCTTCG
ACTAAAACGTATTTAAAATACGATTCATCTTTTAAAAAAATAATCTCATCAATAGAGATA
TTTAATGTTTTGGCAATTCTAAAAGCATCTCTAGGTTTAATCATTTCTGGGTTATTTTCC
CAAATGTTATAAGTAGATGGTGAAATGCCAAGTTTTTCAGCAAAAGACGACTGGGTATAA
CCTTTTCGTTTTCGCCATTCATCTAATTTCAGACTTTGTTTGATGTAGTTCATTTTTTAA
CCTCCTTGTTAAGTTCTGACTAAAGTATATCGTAATTTAAATACGATTTCAAGTGTTTTT
CGTAATTATTTTAGAATTTTACGTATTTTTATTTTCGTAAATCGTATTTTAAGGGTTGCA
ATTACGATTTTTCATAGTATAATAAAAGTGTAAAAAACATTATATATAAGGAAGGAAAAC
AAAATGGCTTTCAAAAATTCCATAAAAGAAATCAGATTGAACAATAGATTGTCTAAAGTT
GAGATGGCTAGAAAATTAGATGTTTCCGAAGGTACTATAAGAATGTGGGAAAGCGGAAGA
ACTGAACCTAGAATGGGTATGGTCGAAAAAATTTCAAGTTTGTTCAACGTTTCTAAAGGT
TATCTCTTAGGAGAAATTGAAGAAATTGTTTTACCCGAATTTGATAGCGAAATCGAGGTT
CCATATTTCGGTAAAGTTTCTGCTGGAAATTTCGAAGAAGTTGCAATTGATAATGAAAAA
TTAAAAGTTCCACCATTTGCTTTTAACGGTCGTAAACCTAGCGAATGTATAGCACTAAAA
ATAAACGGAGATAGCATGAATAAAATACTCGCTAACGGTTCTTATATAATTGTCCATGAT
TATAGAAAGTCTTGTGATCATAAACTTAGCAGCAACGACATCCTTGTATTGCGTCTAGGT
GGTGAATATACAGTTAAACGTGTGAGACGTACTGAAACAAAACTACATTTAGACCCAGTA
AGCTATTCAGATGAATTTAAAACTAATTCTTACGATTTAGATTCTATTGATGAAATCGAA
GTGATAGGCAAAGTTATTTATAACTATCGAATTTTTGATTAATAGCGTCTATGTGGCGCT
TTAATATAAAAGACGTCTATTTCATCAGTGTTTAAAAGGAGTTTATAATGAAAATAACTA
ATTGCAAAATAAAAAAAGAAACTATAGTATATGAAGTTTTAACTAGTGGTAATCAACCAT
TCACTTATGAGTTACCTAAAGATTTATCGTCACATAATGCGCGTAAATACTTGGAATTTA
TTTCACAAAAAATAGATGGCGATAAGTTAAATTAATTCAAAGAATAAAGTAACTTCATAA
AGAGTACGAAGAAAACGATCTAATGACCGAACTTATTCTTGAATATTTAGTAAAAAAGTA
TGTTGAAGAAGAATATAAGAAATAAACGCCTATATGGCGTGAGGAGGATGAGGGATGGAA
GAGAACGCACCTTTAGAAACAGCAGTTAATAATTTTAAAAAGATTCAAAATAGCGAGATT
TACAAATTTAAATATATGAATTCATGGTGTCTTGAATATTCAGAGTTTTTATTGGATGAA
GTTAGATTGTTAAAAGAAAACAAAAGTTACACCAGATATAAAAAAGGCACTATAATTTAT
GTAAAGTTAGGTGTTAATGTTGGCAGAGAGTTTTCTGGAAACCATTTTTGTATGGTACTT
AATAATCACGATTCAAATAAAAATCCAATATTAACGGTAGTTCCACTTACATCTTCCAGA
AGTAAATTCAATGTGCATATCGAAGAAGATTTGTTACCTTTAGTATTGGAAAAAATGGAC
GTAACGGGTAAGGATTTAGCTAAAAAAATCATGAACAATCTTGAAAAGGTGTCAAAAGCA
GAAAACCCATACGATCAAAAATTACTTGATGAAAACAAATCGCTGAATGACGACTTCAAA
AAATATTCGAAGGTTCGCAAAAGATATGAGCGATTCAAGTATAAAAAGACCTATGCTAAC
GTTTTAAATATTACTACAATCAGCAAGGATAGAATATCGAAAATTAATAGGTATGACCCT
GCCGGAGAAATATCATATTCAAAAGAAACAGTAGATAAAATTGAAAATAGTATAAAAATT
AGATTTCTTAGTTAAATCGCTTGAACTACACTCTCTTTGATGGTATATTACATATATACA
AAACAAGCCGCTGAAATATTTGCGGCAAGCTTCAAATTAGACAAGTCGCTGAAATATTTG
CGACATGAGAGGGTGCATCTGCGCTCTCTCTTTTTTTATACAATTTTCACGGGTAGCCCG
CCTACCCTTATTATTTTTTGCCAATTTTGAGGAAGGAGAAGTAAAATGCCAGTATATAAG
GATGGTAATACAGGTAAATGGTATTTTTCCATTAGATATAAAGATGTATACGGTAATAAC
AAACGAAAAATGAAGCGTGGGTTTGAACGTAAGAAAGATGCCAAACTAGCTGAAAGCGAA
TTTATACAAAATGTTAAATATGGATACTCGGACAATCAACCCTTTGAATATATATTTTTT
GATCGTTTAAAAAATGAAAATCTTTCTGCACGCTCAATAGAAAAGCGAACTACAGAATAT
AATACTCACATAAAAGAAAGGTTCGGAAATATCCCTATTGGCAAAATCACTACTACGCAA
TGTACTGCTTTCAGGAATTATTTGTTAAACGATGCAGGTCTTTCTGTTGACTATGCACGA
TCTGTGTGGGCAGGTTTTAAAGCAGTTATCAATTACGCCAAAAAGCATTACAAGCTCTTA
TACGACCCCACATTATCGGTAACTCCTATTCCCAGAACAAAACCACAAGCTAAATTTATC
ACTCGTGAAGAATTTGATGAAAAAGTAGAACAAATCACAAATGATACTTCTCGTCAGCTA
ACTAGACTGTTATTTTATTCTGGTCTTAGAATAGGAGAAGCTTTAGCTTTGCAGTGGAAA
GATTACGATAAAATAAAAGGCGAAATTGACGTAAATAAGAAAATCAATTTAAGTAATAGA
AAAATTGAATATAATCTAAAAAAAGAAAGCTCTAAAGGGATAATACCTGTACCAAATTTA
ATTAGAGAGATGCTTAAAAACATGTATAATGAATCTTCTAAAAGATATAAATATTTTGAC
GAAAACTATTTTATATTCGGGGGTTTAGAACCTATTAGATACGTTACTTATTCGTATCAT
TTTAAATCTGTATTCCCGAATCTAAAAATACACCATTTAAGACACTCGTACGCTAGCTAT
TTAATTAATAATGGTGTAGATATGTATTTATTAATGGAATTAATGAGGCATTCTAACATT
ACAGAAACAATTCAAACGTACTCTCATTTATATACTGATAAAAAACATCAAGCTATGAGC
ATATTTGATTAAACGGTATCAAATTGGTATCAAATAACAATTAAGGAGTTTATAAAATGC
GTAATAACAAGCCTAAAATAAGTATTCAAAACGACCCATGGGAAGCATATAACGATGTTA
AAGAACATGGCCAATTAACTTTAAGTAACATCGAATTTACAACTACAAATCTTTGTAATA
TGCGTTGTAGCCACTGTGCAGTTGGTTATACTTTACAAACTGTCGACCCCGAGCCTTTAG
ATATGGACTTAATTTATCGTAGACTTGATGAAATTCCAAATCTGCGAACGATGTCTATTA
CAGGTGGCGAACCAATGTTTTCTAAAAAGTCTATTAGAAATGTTGTTAAACCTCTATTAA
AGTATGCACATCATCGAGGTATATATACACAAATGAATTCAAACCTAACATTGCCTCAAG
ATCGTTATTTAGATATTGCTGAATATATCGATGTTATGCATATCTCACACAACTGGGGAA
CAACTGATGAATTCGCAAATGTTGGCTTTGGCGCAATGAAGAAGCAACCACCGTTAAAAG
CTAAGTTAAAATTATATGAACAAATGATTTCGAATGCACGTACATTATCAGAACAAGGAA
TGTTTGTATCTGCGGAAACAATGCTCAATCAAAGTACGCTACCACATTTACGAAAAATAC
ATCAAGAAGTCGTTCATGATATGAAATGTAGCAGACACGAGATTCACCCTATGTATCCAG
CTGACTTTGCAAGTCAATTAAATGTGTTAACTCTAGCGGAAATGAAAAAGACAATTCATG
ATATATTGGATTTCAGAGATGAAGATATTTGGATGTTATTTGGTACTTTGCCTGTGTTTC
CATGCTTAAAGGATGATGAAGATCAAAAGTTACTATCACGTTTAAGAAATGCTAAAAATG
TAACGACTAGAAATGACCCGGATGGCCGTAGTCGTTTAAATGTCAATGTATTTACAGGTA
ATGTAATCGTAACTGATTTCGGAGATGAAACAGGTACAATTTCGAATATACAAAAAGATA
AATTAACAGATGTATTTGATAAATGGTTATCCTCTGATCTTGCTAAATCATTAAATTGTC
ATTGTTCCGAGTTTAGTTGTTTAGGACCAAATGTTCTTGTTAAAAATATGTACTATCCGA
ATATGGATTTTAAAGATAATGAGCGTCATATGCACAAACAACCACAAATTATACAATTTT
AA
>>ST8-MRSA-IVc (PVL+) CP007670_M121
ATGAATAGCGTCAAATTGAAGCAACCTGTTAGCATTTACAATGATCCATGGGAAGTGAAA
TTTATATACATTTAAATTTCATGAGACAATAAACGTTGATTTAATGCGTTTTTTGCCTTT
TTTATTTTCCTTATTTTTTCTGTTTTACAACAAAATGGTATCAAAAATGGTATCATTTGT
AGTTATTTTAGCTTCACATATTAAAACAACCACACTCCTAAATTAATAGGTGGTGTGGTT
TGATCATTTATAATATAACATAAAAAACAACCACCCAGTAACTAGTATGGATGGTTAAGG
TGTGCCTGCAGCACATAATAAAACCGATAATATGTTTTATTATGTCGCAAATATTTCAGC
GACTTGTTATGTACCACCACATAAACTTACTCCCATTCAGGAACACAGAGCTTTGTCGCT
CGTCAGCAACGTCATATGAATTCTCAGTTCATGTTGTGGTGACACTTTAAACAGTCTGTG
CCAGTAGCGACCGAGTCATTTCAAGAATGACCATTTCACATTTATATTATAACATAAAAA
CCACCCAGCAACTAGTATGGGTGGTTTAAATATGCAGTCAGCTTCTTACTACTTTACGCA
AGTAAGTCCTCTGCATAGCCGGATTGGCTACCGGAAATGTGGTTTTAAGCCAGATTGGTT
ACTGGTAATGTAATTACATTATATCATAAAAAATAGGCAAGTACCGTAGTACCTGCCTGT
TATCTACATTTAAATCTTGAGAGAAATGTTAAAAAGTTCTAGTAAAATAATAGCACATTT
TATCTTTAAATGTAAATAGAAAGCAGGTATGTAACGCACCTGCTTAAATAGACATGACTA
TGTCATTCTAACTGATTTCTCCCCATAAGTCACCTAATATCTGATTAGGTGGGGCAGAAC
CATTCCATGTTCTAATAGGCAAGTAATAACGTTGCCCCTCCCATGTATATCCTACCCAAA
CATGACCATCTTGTAACATCACTTCTGTATAATCACAATACCCACCAGGTTGGAACTGAT
AACCCACTGGACAAGATAAGAATGGCCCCACTTTTCTTACTGTGATTGGTTGATTGCCGT
TTGTGAATCTAGCACTTTCTTCCATGTAGTAAGTACCATATTTATTACGTTTCCATGCAC
TTGCAACTGGTTTAACTGTATTACTTGAAGCGCTTGACTCATTAGAGACAGTGGCAACCG
GTATTTTACCATCCATGTACGCCCTAATCTGCTTGATAAAGTAGTCTTTAAGTTGCAACC
GCTTGTCTTCTGGCAATAGACCGCGAGTTACTGGGTCAAAACCAGTGTGTAATACTGAGC
TTCTGTGTGGACATGATGTTGAAGTGAATTCGTTGTGTAATCTGATTGTGTTCCTGTTTG
CTGGTAAACCCCATTTTTTTAACAATCTAGCGCATTCTTGGAAAGTTGCCTGTTCATTTT
TTAAGAATGTCGCGTTATCTGCACCCATTGATTGACACACTTCAATACCGTAATAATATT
TATTGCCTAATTGGTTAGCAGTATGCCAACCTACTTGTGATTCATCTAAAGCTTGCCACA
CTGTGTTACCTGATACATAACTATGTGCAATACCTGCCTCTAATCTCGATAAAGGTGCGT
TAACTAATCCGTTGCGATAAGCTTCCGCTGTCGCCCCTTTGCTTCCTGCGTCATTATGAA
TGACAATACCTTTAGGATTACCACCACGTTTAGGAAGGTCATAACCTTTAACCACATCCT
TGATAATTTTAAGTTCTACCGCTTTAGGTTGTGGAATTGCTGTTTCTTTTTTAGGTGCTT
GTGTAGGAGATTGAACTGATCGTGGTGTTATTTCGCTTTTGAAGTTCGGGCGGATAAACC
ACATAGGGAAATCGTAAGCATGTTGTCGTCTTGTAACTTTTTCCCAACCCCAGCCGGGTT
GTTCGATTCCGTCAGTCCAGCCACCGCCTAGCCAATTCTGCTCATATACAATGATATAAT
CTAAAGTTGCTTCAATTACCCATGCTACGTGTCCGTATCCTGCACCGTAATTGCTACCGA
ATACAACCATGTCGCCGGGTTGTGCCAAAAAGTCCGGTGTATTTTGGTATACAGTAGCTA
GTCCATCGAAATTGTTTGCAAATGGTATATCTTTTGCACCTAAACCTTTCAGAAGTAATC
CAAACAAAACTTTCCAACCAGCATTGGCATAATCAAAGCATTGAAATCCATACCATAAGT
CCACATTGAATTGTTTTCCCTCAGAAGTTTTCAACCACTCTATAAAATCTTTTTTAGTTA
ATTTTGCTTGCATTGTCGCCACCTCCATGATGATACTCATTCACATCAAAGCCAACATCG
TTAGAGGCGTCTGTGAAAGGTTGTGATGTATCATATTCTTTTGGTGCTTTCGTGCTTAAT
TCCGGCGTTAAACTGCTGTCTTGTGATGATTTCCACGTAACTTGTTGTTCTTCTTTATTG
CTATCTCTAGGCGCTTGATATGTCTGTGCTATAGATGAATCTGAGACGCCTTTTGACGTT
GGGTCAGTAATAACGCCAATACCTGTAAGTAACGTGAGGATAGCGCCTATAATTGCGCTA
GCTTGATTTAATTGAGTAGATAAATCTAATCCGAATAAATCCGTGACTTGCTTGATAAAT
AGCAACAATGCTCCAACTAAACCAGTTAGTACTGCTTTGTTTTTGAATCTCAATTTCCAG
TTAATATCCATTTGTTTGCTCCTTTTATCCAAAATAAAAAAACGACTAAAAATTAGTCGT
TTAAAATTATTCAATGGTCAATGTCGGAGATCCTGAATAAACATCACTTATAGTGACATA
CAACATCCCTGAAGGATTACTAAAGTTGATATTTTTACTTGCAACTCCGCTATTGACTCC
TGATATTCCTAATTCACTTGACCCTAAATTAGTTTGCGAAATCCTCATTATACCGCTACG
TACATTTTCTATTGTCACCTGATAACTTTTATTAGGTTCAACTCCATTTATTGTCCATTT
TGCTGTTGATTCTTCTATGCTATCCGGATATTTATTTTTAGGTAAGGGTTTTATTACAAA
AGATGAAGGCTTTTTCCATACTTGGATATTTCCAGCATATACTTTTGTATATTCTTCGCC
TTCGTAAATAAGCTTCTTTACATTTTTAAAATTACCTTCCATAAAATCACCCCTTAATTA
AGTAAAGTGTATTAGGGTCTTTTTGATACAAATAATTATATTCTGTTTCACTGCCTGTCC
AAATATTCAGTGACGGCTGCGAAGAACCGATAGGTTGATAAAGTTTATCTGCTTCCTCTT
TTGTAAAAGCATTTGATGATAAAAGATAACGTTCATCATGACTGTGATTTATGTCTGATT
TTTTTGATAAAGCATTTTCTAATCCTTCAATCTGTTTGATTGTATGACTATGATTTTTAT
CTGCATACAAACTGTTTAATGATTGCTTGAATCTCTCAAAATCTTCTGTACTAACTTTTG
AGCCAATCTGTTGCAATACACTTTCTGAAATAGAGTTGTTTTGTATTGCTTCTGCTAATT
CTCTTAATGTATTCATAGATTCAGGCGCGCTATCAACTAGTTCAGCAATTTTTGAATCCG
TATACGTTTTAGAGTCGTTGAGAGTTGTATCTTTGATTTTTTCAACTTCTTGCAATTTAT
CTTCTAACCCTTCAACATTTGCGATATTGATTTTGTCCAATAACTCAGGTTCTGCTTTGA
TATCTGTATCTTTACCATCAATTTGCCACATTTTAGTGTCAGGATTGATTGATACTACAG
TACCGTTTTTACCGGGTGCGCCTTGTTCTCCTTTTTTACCTGCTTCACCTTTTGCACCAG
GTTGTCCCGGTTCGCCTTTATCACCTTTCGCACCTTTAAATCTACTTTCATTCTTTTCGA
TGTAAGAAATAACATCTTTATCTATTTTCTCTTTAAAGTCTTTGCTCAATAAATCTGTCG
CGTTATCTTTTAAGATTCTCGTAATAGCATCATCTACCAATTTAACATCGATTTCTTTTG
CTACAGCAGATTCAATGCCACTATCAACGATATTGAAAGAAAAGTTCGCGACATGTATTT
TTTCTTCTTCTTTCTCTAAAAACAGCTTACAGCGAACATAACCAGCGTGTTTGATAACCT
TTTTAGGTATTTTGTAGGTAAGGAACCCTTTTACAACATCGTCGATAATAAGGGGCTCAT
TTTTGAATATAGAGCCATCTTCCATAAACAAATGTAATCTAGGTGTTAAGCCATGTGCTT
TTAGATCGATACGACCTTGTTTGTCATTGATACCTATTCTTATAGATGCTGTATTTTCAT
CTTCAGTGTAAAATCGACAGCCAATGTCACCTAAGTCAACACCATCATTTTTTATTCTCG
TTTCAACATCTTTTATTTTGTACATTTACACACCTCTTTATTTATATTTATCCCTTGTGA
AGTAGATACCTTTTAAGCCGATTTGTTTATATAACTTAGCGATTGTACTTGCTTGATGTT
GGCACCACTCTATAGCAGTAGCGTATTGGTGGGTAGCTGGATTCTTAGGATTCCATCTAA
TTCGGTACAATGTGTTTTGACCTTTATTGATGTAATCCTTTCTTACGAAGCTAGCACCGC
CCATGATTGCTTTTGCTGGAGATGTCCAACCTTTATTTTTAGCAAACGTCATTGCATAAT
CAGGGTCGTTGTCGAATGCACCAATACCGAAGTAATTATATGCACCGTATCTACCACTAG
CGAAGTTACTTGTTCCGTATCCACTTTCTAAGAAAGCGTGCGCGATCAAATAAATTTCGT
TAATGTTGTTTTTCTTACAAGCTTCCGCGAATGCTTTGCCTTGTCCGTCGAGCGTTCCTT
TTCCTTTAAGTATTTTGTTAAGCGCACTAACTGAAATGCCTTGATACTTGCCTAAATTAA
GCATTTGATAGCATTGCGTGTTACTTTCCCATATTCGCTTAACATTCATTGCCGAGCTCG
TTTGTGCTCGTGTTGCATTAGCCCAGCCCCATGTATGAGATTTTTTCGGGTTACCCCTAG
ACATTTGTCTATCCAGTGCTTGCTGGAATGTGAATGGACTTGTTTCAGTAACGATGCTTG
GTTTTTCGTCTGATGGAGTAGGGCCTCGTGTGGACGCACTGTCAACTGATGTTTTATCAC
TAATTCTTATTGATGTTTTTGTCGTTACTTCTTTAATATTTTCTCGCGTCAATATATCTC
GTTTAATGTACATTTCAAGCATTTTCTTTTTGACTTGCTCATACTTTGCTTCATCCGGTA
TACCTTGCTTAATCAAGTCGTAATTAATTAAATCTTTCATACTACGCCAAATATTAGGGT
CTACCTTTAACGTCGTTTCAGATAATTCTTTATCTGTTCCTGACAACAACCATACACCCC
GTATTAAAGCTTGTATTTGGTTCATTAAGAATTGACGCTTACTATCTGTTTGACCACCAC
ATACTTCAATAACTAGCCAATTAGGGTGACGCGGGTCATCAAAATTGGTTGGTCTAGCAA
GCCATGTAGCCTCTCTATCGACATATAAATGCGGTATTTCATAATCGCTTATAAACTTAT
TTCTTTGCGTATACAGTTCGTCTACAGAACGCATATGCATTGATTCTTTTATATATAATC
CTTGAATATCTGAGCGTTCATCACCCATTACAACTATATGATCAATGAAATGCTCTTCTT
TATCTAAAACATTGCTGTAAGCAGTGTATTTTATTGTTTTAACTTCTTTAAATTGCGGTT
TCTTCGCTTCACCAGTAATTGTTGAGTCATTGGCTTTTGATGCTGAACTTGTATCAGTAC
TACTAGGTTTGCTAGTATCTTTTGAGTATGGAGGCCTAACAAAGCCTGTAACACTTACAT
AAGGGTGTCTTACTAATCTTCCTGGAGAACCTGTCCAACTATTAGAATTAACCCAGTTTT
GGTCAACGCTATAAAAATAACTTTTATTAGATGGTCCTACTACTATTGCGGTGTGTCCGT
CCGAACCTATTCCGTTGCCAGGGTGCCAAACTGCTATGTCTCCGGGTTCCGGTACAAATC
CAGATGAATAACGATAGAATCGGAAACCCTTAGGATATCTGTAATTAGCCATATCCTTAG
CATTGCCCCATGTTACAAAACCCCAATATCTTTTAAAAATAAAGTTAGGTGTATCCCAAC
ATTGACTGCCCCGATAATTATCTATATTAATCCTCTTACCAATATTCGACTTTGCCCACT
CCACCACTTCACTAGCTGTAGGCTTTCTAGTCTTTGGGTTAGGTAATCCCATGTATGCAC
CTCATTTCAATCAAAATAAAAAGCCAGTGCCGAAGCACTGACTCTTAACTGTTATTTACA
TTTACCAAACCAGAAGCACGCCCAGAAGCTATATCCTAAAATCCCTTTAAGCATGGTAAT
CACCTCCTTTAAATGCCAAAAATAGTTTTTAACAAGGCTATAACAAATGTACTTAGAATC
GTCCCTATTAATCCTAGAATCCACATCTTGATGTCTCTAATATTTTTAGCATTTTTCTCT
TTATTTTTTTCATCTTCTTCTTTGTCACGTCTTAGTTCTTCGAAATTTCTATCTAACTTG
TCATAAATTTTTTCTTGCGTTCTCAGACTGTCTTCTATTCTGTCGAATTTTTCAAACATA
GTCTTATCATTTTCTTCTAATCGCGTTAAACGCCAATCTTGTTCGTGTCGTTTGGTAAAT
CCAAACATTACGCCACCTACTTTGCGTTAAATTAAAAAGCCACAAGCATTACACCTGTGA
CTTTTCATCTTTTGTTTCTGGATATTTTTCTCCAGTGATCAATGCATATTCTTCTTTGTC
GATTACACCCATGTCTACGTACCACTTAATTTGGTCATTTTTATAGCAACCCCACACATA
AAAAGTTTTAATGTCCTTGAAAGTTGGATAAATCATCTTAATTTTCTCCATTTAAACGTC
CCCCTCTGTATTTGTTTTACCAGCTTTTAGTTCAGTCAACTGTTGTGTTAACATAGCGTT
TTGTTGCTTTAATTCCATCGCCAAAATGTTTACTTGCGTCACCTGCATTTGCATACTTGC
AACCATTCCGCGAAGTTCTTCATCACTCAAATCTGATTCACTTTGTTGGCTTGATGCATT
CGGTACGTCTTCTTTTTCAAAATTGCTGTTATATTTAATTTCGCCGTTAGTGAAAACAAA
CTTTCTAGGTTCAAACTCTTCTTTGAATTTGATAGGCACATTGTTATCATCTACATCTAA
ACTATTGCGTAAACCGCCAGCATTAACGTATCCGATAACTTCGTTTTTATCGTTTACTGT
TATTTTCATTATTTCCACCCCATAATTTTAGTTATAGTAACTTTGTTGGCATTCGTTCCA
GAACCTGATGTTTTGCCTAAATCGAAATACACATCGTTGTCTATTCTTAAAGTGGTACTA
CTTGTTTTTGATAGCAAACACTCATAAATACCGCCACCGTTACCGTCTGAATCAACTACA
TTCGCTTTGCTTAATTGAATTGCATTAGGTAATGCGGTTAGTCCGAATCCCTCAATAACA
CCACCTGGGTAAGTTCCACTTACCAACAAAATAGAATAGTTTGTGTATGGTTCAGTTAGA
TTGATTGTTGTACCTACACCATTTGCGCCACCGTCGAACAATACCGTTGACTTGTGTTCA
TTAGGAACCGTCCACTGTGGCTCAAGTCTGCCGTTTGTGATTGATCGTGTGTAAATCTTT
TTAGAGTTATAAGGCGTGAAGTTAAATAGCTTGTTTATATCGTCTTTAACGAATACTGAT
AAATAACCCTCATAACTTTCAACACTACCTGGTAAATCCGGCACACTTGTTACGTAATAA
TTTCCAGCCCCCAATGCTTCTAAATTGCCTTTGGCGTTATATAAATTCTTTTGAATTGAT
TGACCATTATGTTCTGTTAATTTATGTTGTTGCCAGCTCGTTGTTCCGAATTTATCATCT
ACATACTGTTTAGCTTGATTTAAAGCGTTGTTTGATGTTTCTTCGACGAATTGCTTAGTT
AAATCGCCGTCATTTTTTTTATAAAACGGGTACCATGTGCCACTAATTTTATATTTTGTA
TATTCGTCGTTTGAATCATCTGGATACCATGTTGCACGTGCCGTACTATCATCAACAACA
TAGACAACTAACACGCCTGATTTTCCTAAAGTGTTAGGAGCTACCGGAATATCTGAACCA
TCGTCAACGCCATCTTCTTTAGGTGTATCGACAGTACCTATATCTTTAAATGAGGGCGCA
TCTGTCGCGCTAGTGATATGAATAATCCTAGATGTGTTAACTGTGCTTAAAACGCTATCT
ATGGACTGCTCAGACGATTCAATTGCTTTACCGTAATCATCAGTAAGTTTAGACTTTTGC
CAATTTGTTGTTGAATTACCTTTAACAAGGTCAGCGCCATTGATTTGTTGTTCAACTTCG
TTAACACGTTCAAAAATCGCTTGCTCTTTATCAACAATTTTCTGGAACTCGCTATTTATA
TATTGAACGGCTTTGTCTTGTGTTGTTGTAATCATCTGTACCGCTTCATTTTGTTTAATT
TCTAATCTTTGAATACCTTGATTAATACGACTATCAATTTCAGTAACCAACGATTTTGTA
TCACTTAAACTTTTCTTTAAGTCCTCAACTTCTTCTTTAACACTTTCTGTTAAGTCCTGA
ATTGATTTGATATAAACTAGCTTTGTTTTACCGTCAAAATTACTAATTAGATCATTCTGG
ATATTGAAGTTAAATTGACGTTCTACAATTACGTTATTGCTACCGTTTTGAGTAAAATAT
GCTTGCGCATGTACGCGTCCAGTGTATTTTAAGAACTCATTCGGGATAACGTATTGCATT
CGTCCGTTAATTGCATCAACAATTGTAAGTTCATCACTAATATAAGCGCCGTGTTCATCG
TCGAAGTTATCCGTCTTAAGCACAATACTAGTCATCGCATTATGTTTGCTGATTGATAAC
GGCTTATTATTCTTAGTTACTGCAAAATTTAAAACACCAGTTCCTCTATCTGATTCATAG
AAACTGATGTTTGTGTCAATAACCGGATTATATTGTGATGTTGTTTGTAACTCGATTAAG
TTATCATCTTTCGAAAAATTATCTACTACCATTATTCAACCACCTTTCCTTCGAATAAAC
TCCATTTACCAACGCCACCAGTACCAAAGTTTCTAACTAAAAATTGATGTGCAGACGGGA
AGTTATTACGTCTTAATACTTGTGTTGTGTTACCTGGTGTATTCGATTTTACTTCTAATA
TCCAACCTGCAATACCTTTAAAATCTTTAGGAAAATCAGTAAATCGTTTTGATTCTTCAG
TAGTGATATAGAAATCTAAACCAACGATTTTTAAATCTGATAATTTTGTAATACTCTTAG
GGATATGTTCCCAATAACCGGCGTTTTGCGGACAGAAATTCCATGCTCCGTTGTTTTTCT
TATTGAAAATGTCAATGACACGTTCGAATTTAAGCATATTTCTACCTGTGCTGTTTCTGG
TAAGTACTTGTCTTAGAGCACCATTATAGTGTCCAGGCAGTACATCAAAGAACCAACCTG
CATCTCTAAACGCTTTCGGTAACGGGAAATCTAACGCATTTTGTGTGTCTTGCGTATAGA
TATAGTAATGACCAACTTCCGTAATATCACTTAGATATGCTGGGTTCTGTATCGGTAACG
GTTTAACACGTCCGCCTGAATCAGTCATTGATACTTGAGGTGCAATGTTTTTTAAGAATT
GGTTTACACCTCTTTGACCGATAGAATAAATTGAGTGATGTCTGTTGTTACCTGGTCCAA
TAGTTACCCCAATTAAAAGTGCTTTACGTCCTGTTTCTAGATCGTAATACATATCTAGAC
CCTCAGCCTCTTGGAAGTCTCCTTTAAAGTTGTTATTCACACCGCCTATATCGATACGAC
GTTTAAATAACAATTCTTTTGTTTTTATATCGAAACCTTGTAAGTAGTTAGGGTTGGCTG
TATTCGAATCACCTGTATACCAATATAAGATACCTGCATCATAAGTGATACCTTGCATAG
GTTGTGTATCTGAAGTGTATTCCATAGGTATATCCATTTGATACAATACTTTGTCTATAC
CTTTATCAATATCATCAGCACTTCTAACCTCAACAAAGTTCAACGAATTCTTAAGTTGTC
TTTCGGAAGCTTTATATTCACGTCTGAAAATCATTAAATTTTCTACTGGATTATAAATTG
CCGACGTATATCTATCGTTAAATACATTCGGCATGATATCTTGCATTTCATTACCGTATG
TTATCTCTCCAGTTCTATATTTAAAGCGTACAAACTTGTTGTTTTTGTTACCGTCCAAAA
CCGCTGAATAAATCCATAATTCTCCATCAATGTATCTATACGCATTGTGCGTACCATGAC
CACCATTCTTAACAAGTAATCTATCAATAAATTGCCCGTTAGGTTTTAATCTAGATAACA
TGTAATGATTGCCTGGACGAGCTTGTGTCATATAAATAATTTTCGTTCTAGGGTCTACCC
AAAATGATTGCATTACTGCGTTAGTATATGGCGATAAATCTGTGATGAATTCCGGTTCTT
GCTCTTTTGGTTCGAATCGGTATTCTGTCGCTCGATATTCTTTATAGTGTTCATCTACAG
CTTTCTCAACCTTTTTAGTGAAAGTATCTAGTGTTGAATAATCATGATACAAACGATCTT
GCAATGTCTTATGACCATAACCAGTATTATCAACACGCGCGTCTTTTACCTCGTTGATAC
CGTCGCCGTTATGACCTAGTACCATATTGCTAAAACGGCCATTTAAATACGTTAAATAAT
CTTCAACACTGTCATTCAAGTATTTAATTTGTTTCGCTGAGTGTGCGTATATTTCTTCTT
TTTGATGGTATATAAACATTTTCTCAAGTTTGCTCATGCCTTCATCTAACAAGCGATAGT
TATACTCATGTTGAGCAACTATTTTCCGACCTGTCATTGAATGTAAACTTGTAATTAATC
CGTAAGCCATTGGTTGCCTCCTTTAGTCATAAAAACTGTAATAATCTTTGATTAACTCGT
ACATAATAACCTCGTGACCTTTTTCGTTAGGGTGTAAGCCGTCCTCCATGCTCGCTTTTC
TAAAAGCTGGATTGTATGGCTTAAAGTAATCTGTGTGATATGCGTCAAACACTGGTACAT
CTAACTCACTACAAGCTAATATTTGAGCGTTTACATAGTCCTCAAGTGTTAACCCTAGTT
TGTTTTTGTCCGTGTCTTTACGGCGTATTGTTGTACCACTCATAGGGCATTGTCTTGTAG
CTGTCATCACTAGTATTTTTGAATCCGGATTATTCTTTCTAATAACTTCAATTGCAGAAC
AAAAGGCACCGTAAAACGTTTTTGTATCCGTTTTATCAGTGCCTATCGGTACACCTGACC
AATAACCGTGTAACCAGTCATCATCTGTACCTTGTAATATGATTAGGTCTCCTCTTATTT
GCTCTGCTTGTCTATAAATGCTGTTTTCTACCGCTTCTTTACCTATTGGAACTGTTGCCA
TTGTTGCGCCACCTCTTGCAAGGTTGGTCGTTTTGGCTTTCAATTTCTTGCCTAACATTT
CTGTGAAATTAGTTTTTGCGTGCGACCCTCTAGCTACAGAGTCGCCAATCGTTCCAATTG
ATTTGATGTTTCTTATACTTGATTGACTAGTAAAGTCGTACATGATCGTACCATTAGCAG
TTGTAACTGTTTTAGTATTCATCTTATCGACTTTAGCGTTTATTTTTTCATTCTGCTTAA
CCAATTCATTATTTATGGATAAACTTGCGTTAACTTTTGCGTTTAATGCTTTTAGTTCTT
TAGATGGGTCGGATTTTGTAGATTTTACGCTTTTAACATAATTTGCAGCATCATGAACTG
CTTTGTTGTATCGATTACGCCTTGTAAAGTCTCCTAATACTACATCTTGCTTAGTGATAT
TATTGTACGCATCTCTATGTGTAGTGATTTCGACTATTCTCACTAAGTCGTTATATCCTA
TGGCAGAATCCACCACTCTAACAACATCACCTATTTTAGGGTTAGCTTCTGGGAAGTGTT
CACGTAACGCTACAAAGTCTAAGGAAATAGAAGCAGTGACACTTTTCTTTATCACTAGCT
CCATTGCTTTTTTTAAACTATCTTCTTTTTTAATACGTCCATCAACAAGTGGTGGCGCTT
CTCTTTTACCTATCAATTGTGCTAATGGATGAGTGAATTCAATTTGTAGTCCCGCTTCTG
CAAAAGTCTGTTGTCCATCAAAATCACCATAACCTTTAATAAAGGTATAACATTTAGATG
CGTCTTCTTGTATTTTGACGTTATCAGCATTCACACCAGCTTTAATGTAATAATTGGCAA
ACTTAGATAATTCATCATACAAATGAAACGTTTTAGTCTTTGCATCGTATTCATATTCGA
GATGATAACGCTCAAGTCCTTTTTTAAAGATTTCTAATCGTGTATCTCCTTTGCCTAATC
CCTCGAATTTAGATGCATCTACTTTTGGATGTAATACATACTTATAACCCGTTCCTTTAA
AGACAGTATTGAAGAACTCAACGCCTGTAAAACTTTCGTTATACTCTTGGTAAATCCTAG
AATTGTTAAGGTCATCAAGTTCTTTTTGTCTAGCTTTGATATCAAGCCTTATTTTTTCAC
CAATAGTAGACTTATCAAGTATGACAATTACATATTCGTTGAAATCATCTTCACCTTCAA
CATGAGTGATCGTCCACATTTTAGTTATAGCACCTATTGCGTCAAACGTACTCGCGTTCT
CGATAATAGTTAGATCCAAAGAACTATCTTCATTTAACTTTTTACTTACTTTTGTACTAA
CATTAATAGCGTGCCCTACACCCTGTAGACTTTTTAATAAAATTGGCATAGGCTACTCCT
TATCTAAAATATAATTTGTGTCTAAATGTAATTTGTTTCATTACTTTATTAGACTTGAAT
CGATTCCAGCCTGGATATAAAACCGGTTGTTCTAAAGTTTTATTAAAAGAATCTATATTT
AAATAACCTCTATAGGTATGTTTACCGTCGAAGATTATTTTATCTCCGGCTTTTAAATCA
ACTTCCTTAATAACTGAGATATTTCCTTTATCTGTATAGAAAGTGAATCCATCCTTATCA
TTAGCTTTAACATCTTCGGCTAACTCTATTTCAACAACATTAAACTGATTAAACTGTGTT
AAAGGAACATCACCGTTATAATAAACTTCTCCTGAGTTAGTGTTGTAAAATGTCATTTGA
CGCCTCTTATCACCTTCGTTTGTAGGCAATCTATCAGGTACCGACCATTTTTCAGGGTCG
TTATCACTTTCAAGATCAGTACTATAACCGACACTTTCAAAGTATGGTAGTTCGGTTGTT
TCAAACGACAAAGAAAATTCCCCTGATATTTGAGTTGTGTTAAAAGAAACTTCACTTACT
AGTCCTACAAAAAGTTGTCGTCCATCAACATAATCAAGCTCAAATGCTTGTTTGTCTTTT
GGTATATCTAATATATGCTCATACTTAATTGAATTGTCTGGTGTAGCTAATTCCCTTAAA
TAAAAACGTCCAGCAAATAGTGCTTGGACGTCTGACTTTAAATGTGAAGCATAAGCAATT
TTAGGTACTTTATACCTTAGCTTAAGCTCTACTTTTTTAAGTTCTTCTTTAGCGTAATTA
TGAAATCTACCATCAATACCCTCTATATCAGAATAGTTACGATGATATCCTGCGCCTGTA
ACGTTATATTCAACTACTTCCAAGTGATTATAAGTGAAAGGATTGTCACTGACGCGATAC
TGCGAACCATTCCTTATTACTTCTATATCGTGCGCTATCAACTAACAAACCTCCCTTATA
ATAAGTTGAAACTTCCGTCTATAGCGTTCATGTCATCGATGCGTGATTTAATTAAATCAA
GGTCGCCCTCATTTCTAATCGTTACATTCACAATAGGTCTATTATTTTCTTTTAAGCTAT
GTTGAACATCGCTAGTCATGTGTCTGTCTATAGAAGTACTTACAGGATCTACTATACTAT
CTGTCAAAGTAGAGGATAGCTCTTTATTAAAGGCACTGCCAAAGTCTGTAGCCATTACTT
TAGCTTGTGATACCGCTAAACCTTTGCCTAAGCCACTACCTCCGCCGTGTCCGCTTACGA
ATGAAGTTACAGAGTCCCATGCAGATGAAATTGCATCGCCTACTGCACTAACAACTTTGT
GCGCAGCATTGGCTACACCCTCAGCTACTTTGCCGATTAATTCCGCTCCGGCATTTAAGA
AATCACCGAAGAAACTTTTAATCTTACCAAGTGCATCACTCATACCGTCTCCTACATTTG
AGACAACTCTTTTAAACCCATCAGCTACTTTACTCGCGAAACTTGTAACTGTATTCCAAA
TGTTAGAAACCCATTCAGAACCTTTTATGATAATAAAGTTTAGTGCTTGTCCCATTTTTT
CGGCTACACTCGAAGCAACACGACTGAACCAACTTGTAACAGTGTTCCAAATACTGCTAA
CAAAATTAGTGATTGTACTCCATATCTGTGACCAACTTGTACCAAACATAGAAAGCGTTC
GATTCATTACGCCAGTTAAAAAGCCGATAATTGACTCCCAAACTGATTGCATGTATTGCC
AAATCGTATCAAGTACATTGGTAACCGTAGTTTTAATAGTCTCCCAAGCACCTGAGAAGT
CTCCAGTAAGCAACTGAATTAAAGCAGTGAACAAACCTACTATGATTTGGACTGCTACGG
ATATTACTGTTCCTATGGCTTGGAACGCAATTGTAATTAACGTCCACAAACCTTGTATGA
TATTCATAACATTTGTAATAATGCCTATTACCAAAACACCTAAAACTTGCATGAATACTT
GTCCTAATACTTGTAATATAGGCATGATTGGCTGTAATGTTGATTGAATTTTGCCCCACA
ATTGAGTTAACCAATCTACTACACCTTGAATCGCACCGGAAACTGCTGTTTTAATACCGT
TCCAAGCTTCTGTTATTGTTTTTCTGAAATTCTCGTTTGTTTTCCATAAATAAACAAGAA
TACCAATGAATACACCAATGACTGCAACTACTGCTAATATTGGCCAAGAAATACTTGTGA
AAGCACCAGTCAATAAACCGAACGCTTTACTTACCACCCCAGTTATTCTAGTTAAATCCA
GTATTCTTTTGACAACATTCAATAAAGTCATACTAAACACATTACTTAACACACTGCTAA
CAGCTGCGATCGGAGCCATTAAAGCCCAAAATACGCCACCTAAAATACCGATAACACCGA
TAATTTGAGCGACTGCTGGGTGTGCTTCGAATAGTTTGGCGATAAATCCAGCTAAATTAG
TAATGAAATCTAGTAATTTACTAGCTATAGGAGCCATTGCAGTACCAAATGCCACTAACG
CTTTTACGATATTACCGATTAACTGCATAATAGTAGGACCATTCTCTTGAACGTAACTGA
TAAAGTCTTTAAATCCTTGTGATTGTCCTACTTGTTCTGACCATGCTCTAAATTGAGAAG
TTAATTTAACTAACCAGTCGAAAATGTTAGAACTGTTTTGAGCAAAAGCAATCATTAAAT
TACCAATACCAGCGAACACATTGCCAAATATCTGACCAATCTTAGGTAAGTTAGTGGTAG
TGTAGTCAATAAACGCTTTAATAGCATTCTGACCAGCCACACTATTAGCCCAATTTTGGA
AAGCTATAGACATGTTCTGTAGTCCTTGAGACGCAAATTTGAACAACGGCATTAATTGAG
TGAAAATGTTAATTAATCCGTCGCCAAATCGTCCTGCAGCGTTCAATAAATCTCCGAAGA
TTGCGCCACCTATGCTATTCAATGCTTCAAATGCTTTCTTAGCTGTTTCAGAATGTTTAA
CCCAATCCTCAAACTTGCGTGTGTTTGCTTCAACCAGCATAGATACTTCGGATAAGAATG
GTTTTAATTGAGACATCGCACTTGTAACGCCTCTGATACCTGCTGACATCGCATTAAAGA
TACTTGCTTGATTCTCTTTAACAATATCACGCCATGTAGTTTTTAATTGATCGCTCGCAT
CTCTAAAGTTTTGAACTTCTTTTGTTACTGCCAATGTTCCATCTTCAACCATTTTAAGAG
CGCTAATAGCCATTGCACCAAAACCAACAACTCCAAGACCTGCGACAGAGAATGCGCCAA
CTAAACCTAAAACGCCACCCCCTAATACACCAACCGCATTAAGTACTGCCATTATTGCAG
GTACTAACCCGGCAATCACTGGTATCAATGCTTGTATACTAGCAATCATTAAGCCTTTAA
CTTGTTGTGCAAAAATTGTACCAAATGTACGAATTTTAGTAGCTAGCGCGTCCATTTTCT
CACTATAATCAGTTAAGGACTGATTCAGTGCCTTAGTTAAAATTTGGGTTTTTGTCATAC
CTCTCGTATCGAAATTAACTTTTATTGTTTTGTTGTGTAACGTGGCCAACATCGTTTTTG
CACTAGCAATTGCACGTTTTAACGGTGAATTATTACCATCTATTTTAACGTTATGTTCAC
GCCATTTTTGCGCCATAGCTTTAGCGCGTTGTAAAGCTCTTTGGAATCTTGAAATATCTG
CTTTTACATCTGTTTCAATTTCGTTTGGTACAGCCGTCTTTGCTAATCGTTGAGCTTTCC
TTACATTGCTTTGAAAATCTCTAATATTGGCCATAATCTTTGCCATAAAATGAGTATCCA
AAGGCTAACCTCCTTTCGATTCAAGGAATTTTCTTGTACCTTCTTTGAAGAGTTCACGTC
TTCTTTTTTCTTCTTCTAATCTAGCTTTTTGTACACGAGCATAGCTACCAGGCTCCCTTA
TTTCGTAACGTTGTTTCTCAATGTCACGAATCATACTAGTTAGCCTCTTAGAAGCTTGTA
CTAAGCCGTTAGCTTGCGCTTGTTCAATTAATAATTGTCTTTGATCTAGGTACCTATCCT
GACCACCAATAAGCCAATCACGCCATTCAGCAGGTGTTAGTGCTAACAATTCATGTTCAG
GGATATATCCTAAATATCTAGCTGTCAGTTGCCTTATTTTTGAGTAATCGTGTAAGGTTC
TGCGCCCATGATTTCCTTGTAATTCTCTTTCATCATTTCTATGCCTGCTTTCGTCATTTC
TTTGTCCTCGCTTTTGGCCATATTCGGTGCTTTGTTCAATGTCATCCAGTACGAGCGACT
CTCCCTCTTGAAAAAACCACTATTGTTAAGTTTGTCCAAAGCCCCTTGTAATAACGGCAA
AGTATCCTCGTTTTCAGTGATGAAATCATCAATCGCTTTTTCTAATTGTTCTCGAGTTGG
TGGGTTTTTTAAATAAGCAGTAGCACATTCCCAAAATTGTAAAATCGCTTTGTTTCTAGA
TTCTAGCAAACCGTTAAAGATAACATTGAATCCTGGCATTGCTCCTTTTCTCCCATCTTC
GCTATCTTCTGAGAATTTTTCAGCTTTTCGGTCAAATGCAAATGTTACTTTTGCTTCTAC
TTCGTAATCTTTTTCTCCGTCATTAATTTTTAATGTTGTAATTGGATTAAATTCAGTCAA
AATATATACCTCTTTTCAATTTTTTTATAAAAAAATAGGGAGCTTACGCCCCCTTGATCT
ATTAGTTTACATAGAATGGTCTTCCGTGTGTGAATCAGATACAACACTAGCTTTCTTTTG
ATTCTCGAATGTTCCGACTTTTTCGCCGAATTTTTCGTATTCAACTGTAGGCGCACCTGC
AGCTTCAAACCACTCTTTCGGCAAGTTATCTTCAGCACCTTCTGCTGTATTCCATTTAAC
TTTTAATGATAGTTCGATTTTGTCACTTTCATCATCAAATGACATTTCAAATGATTCTGG
AACAACATAACCAAACATTCCGTGATGTTTACCGTCTGCACGTTTATTACGCTCATAAAG
CCATATACGCAACTGTCCACCTGTTTGTACAGCGTGTTTCACTGCTTCAATTCCTTTATC
TCCAGGCACATTACCAATTGTTAATTTAAATGATTCTGACATTGCATTGGGAGAATAGTC
CGTTTTACCGCCTCGTACTATTTCAGCTAAATCATTTTCAATCGTATGTCCACCTTCTTG
TAAGTCAGCTAATAATAAAGATTCTACTGGATCTAAGTCAGTTTCAGCTGGACGTACAAC
TGCTAAATAGTTTTTTTGCGCCATTTAATACACTCCTTCGTTTTTCTTTTTATGTCTGTA
CTTAAATAAAAGCCGTATCGTGCCATGCTTAGTAAACCTGTCTATATCAGGGAATACCGC
TTGACTATCGATACGGCTATATTGGAATTCGTAATTTTCTATCTCTATAGTCCTGTTTAG
CACATAGCCTATTGCGCTTAAAATGAGCTTAGCCTCGTATTGTGTAGCGAACTGTGAATA
CACATGTATGACAATACCAACTGTTTCTCTCATTGTTGCACTAGATTCGTTGTTAGTGAC
GTTTGATTCACCCACAACAATATATGGGTAAACAGCGTCATCTTGAACAACGTCAAAGAC
CCTATCACCAACTATTTTGTTAATGTTAGGGTCTGAGATTAATCTTTTATATATTTGATT
TGTAAGTTCAGGTTCAACTGATACCCACATATTTAACCACCTCTATGAAAAATACTGCTC
GAATGTCTTGCGTCCTGCGTCAATTGCAGGGTTCCAAAACGGCTGTGGCGCTTGTCCTTT
AGTAGTATGCCATTTACCGTTAGCGTCTTTATAACTCCACGGTATCTTTTTAGCGCGACT
ACCTTTAGTGGCATAAATACCTGTGCCGTACTCAACATAAACACTATATTCTGCACCTAC
ATTGATAACTCCTGTTAGACCGTTGTTCTCAAATCGAAAGTCTATACTTTCTTTCAAAAA
TCCTAAGTCAGCAGGAGCTAATGCTACAGCAGTGTTATATATCTTCATCGTTGTTTTAGC
GATACCTTTTTTAACCCACTCTTCTATTTTCTTATCGAACTTATCCAATTCAACAACCAT
GCTATCAGCACCGTACTTAACTTTTGCCATATGGCACCTGCTTAAGTCGTAGTAACTTAA
TTTCATGTTGTCCGCCCTGATCTACAGAATCACCTTCAATACTAAAGATTCTACCCTCAT
ACTCAAATAAATTGTTTTTAGATATTGGCAAGTCATAAGGTACATATAGGTTTCTGTCAT
ATTCTTGTGACATTTGATGAAATTTTAGTTGTTCAGATGTAGTAGGCGTATCCATAAATC
CTTTAATTGTTTTATCGCTTACAAAGCGCTCTTGTATAATTGGATACTCTCCTACTTTTT
TGATACTTCCAATAGAAATAGTGTGAGGGAATTCGTCGTATGGGTTAAACACAAACAACA
CCTCTACCTTATTGGTTTAAACGGATGAAACTTTGCTCGTTTATACCTGTTTAATACTCC
ACTAATGTAATCAGGGACACCATCGTTATAAGTGTACGACACTGTCCCCATACTTCTTGA
CTTTAAATTCTTTTTAACTTCAGGTCGTTGATAATACTCTAGGACATCTGCGACATACTT
TTTGATTGAGTAAGGATAAATGACTTGACCATCTTTCATAAAATCATTGTTTGTTATATC
CCTAACATCTTCTAGTATTCCGTCAACTTCCATCTTAAATATTTCTTCTTCATCACTTTT
AACTTCCACTCCATTTTTCTTGAGTAAAAGTTTAACATCTTCATAAAGAGTCATTTTTAT
CACTCGCTCTTATCAGACGTAGTACGACGTGATTTAACCTCTTTGTAACCGACAAGACTG
TAATAAGAGTCAAATGCCTTCTTTGTAACAGTAATAGTCATATTGTCTTTTTTTACCTTA
ATCTCTTCTGCAGGATTAGCCATCATATCTCCTCCTATTCAGTTGGTTTAAGCGTTGCGA
ACGCTTCTGGTTTAACGTTCATGTATGCAATATGCATCGTCGCACGTAAAGCGAACATAT
CACGTTCAAATAATGATACTGGTTGGCCAGAAGCATCTGATGCTTGTAACGTCGTTAACG
TGGCATCTTCAGAAATTGCATACTCAATACCTTGTAAGATACCGTAACGTGCGTAATCCC
AATCACCCATTAGTGCTAACGATTTCTTTTTGTCGTATACATCCGCTCCAGTATAAGATA
GTGGTAATCCCATAATCTCGTTCCCGTTAGCATCAAATAATGGTCTGTCATTAGCATCTA
AAGCATTACGCATTTTACTTCTGAATGAACGTGTAGTTAATACTCCGTTTGGATCTAACT
CTTCATCTTCAATAGTAGCCATTAATGCCGAAAGGTCTACGTATAAATTATTAGTATCTG
TAACAACGTTACCTTTCTCTTCTGCGCCTTCAACAAGCGGTTTACCACTAGTTGAAGTGT
TGTAAGGTGATTTAGTACCAAAGATAACAGCTTGGTCAAACGCTTTGTAAAATGCCTCTG
CAATTAGAGGTTTAACCTCATTAAAGAAATCTTTTGCAGTCCATTTAAGAAACTCTTTTG
ATAACGGAATAATTACACCAATTTTCTTAGCTTCCATTTCTGCTTGTGCATATTCAGGCT
TAGAAGTTTGAATACGTTCCGTTTCTGATACCCAGTAGGCGCCTACACCTTTTGCTAAGT
AAGTAAATTTTTTCTTTTGTGCTGTCATTGGCTCATTTTTAGCTAATTTCATAATTGCTG
AATTAGCCATAATGTCTTTCATGATTAAAGTACCTTGTTCTGCTGGAATAACGCCGTTTT
TAAAATCCGATAAAATAACATTGCCTGGCGTGTATGTTGGAGTTGCCATATTTTATTACC
TCACTTTATTTTCTAATATTGATTTCTTTCGCCATTTCTTCAATGGACTTTACATTTGAA
GGGTCTAAATCTTGATTTCGTGATTCTTTAACATCTCTTCCACTCGATTTAAATTTAGAC
TCAACGCCTTTTTGAACATACTTGTCAAAGGTTTCTTTTAAAGCTTTTAAGTTTTGCTCA
GTATCTTCATCAGAATCGCCTAAAAATCTATCAACTAAGGATGTTGGTAAATTTAGTTCC
TGCGCTTTACCTAGCGCGTTACTTCTTAACTTCTCACGTTTTGCCTCTGCGTCGCGTTTT
TCTAACTCTTGTTCAAGAGCACTAATACGTTTTTGTTCTTCTGATTGCTCAGGATTACGC
TTCCGTACTTCTTGTTCGATTAGATCCTCAAGATTTTTCTCTTTCCATGATTCTAATCCT
TTCGAATGATAACGATCTAATTCAGGTTGAATGAATCGTTTACCTTCTTCTGTATCTAAA
AAGCCTTTAACGTCATCAACAGACACCGTCTTAAGTCCGTTTAGATAATCTTTTACTTCT
TTATCGTCTTTGTGTTCTTCAAAAAAAGACTTAACTTCTTCGATATTCATATATCAGAAC
TCCTTTTTGCCCTTCGCGTACCCTAACAGTCCGAAAAGTGCATAATAAAAAGCAGTTTAA
CGACATGCTAAGGTCGATAGGTGTATTATTTCTTTTTCCTCTTGTGCTTTTCCCACTCAC
GATAATTCATGAATGGTATAACTTCGTTTTCACCATCATCATTACGCACTCTCATCACAG
TTGGTAATTCATCTTCATCAATGTAATAGAGTAATTTACAACGACAATTAATATTCTCTT
TCGCACTGTTTACACCGATAAATAGCTTGGGTGCCTGTCCAACACATCCACTTGATTGAA
AGTTTTGGTCTATTTCCACTGATTCCCCATCTAAATGACGATGAGTATCACGTGTTCGTG
TATCTTTAGTAGCATTCCAACGTTTCTTCATCTTCAAACCGTTATCTTTAGCAACCATTG
CGCTATCAAGTCCAGCTTGTGACATTGCTCTGCCTGCTTCTGTACGAGCCACACGCAATG
ATTGAGCTTTAGACATGCCGACATCATCACGTATTGCTTTAGCTATCTTAGAGTAACCCT
CTCCACTCATAATACCTTGTGTAATGTGCATACGTATCTTTTTCAATACTTCATCACGAT
GTTTTTGTAGTGTTGGCATTAAACGAATGAACTCAATAGGTTGTTCAATAGCTGATTTGA
TTACCTCTTTACTCGGAACATCAAACTGCATAGATGTTTGACTCGCCATTTCATATAAAT
AAAGGCTCATAAGGAATTTTTCTATATAAGCATCTTCTTGTGACTTCTGAATCATCTTAG
CTACTTGCCTATAGTCATCAGTCAACATTGTACCTATACGAGTTAACTCCTTATTGAGCC
TGTTGTATTTATTGAATTCAGTCCATGTAACATACACATCATCATTTTGATATTTCTCAA
ACATATCTGCGATGATTTGTTTTATCTCTTTAAGTCGATTAGCAAATAGTTGTTCTATTG
GTTTTTCTGCTTTAGAGATTAAACCCTCGATATACTCATCAATATCATTCTGATTGGTTA
TTTTGGGATTTGTCATTTGCGTCACCTTCATCTATGTCAGGTAATTTGTCATTAAATTCA
AGGCTTTCTTTTTCCATTTCGTCTAATTCGTAATCAACATCATCAACTAGTTGTGATTGT
CCTAACCTTGTTCGTTCTGAAACTTGTCCCTTCAGGTTAATTAGCACTTGTGATTCTTCT
AACTTATTAACTGGAATGTTACGAGTGAACTTAAATATCAGGTTTAAATAACTATCATCA
TCCAAGTTGTACCCTTTACGCTTTAATGCAGATAAAATAACTTTGAATTGATACCTCAAC
ATAGCTGTCATCTTACGCTCAAACGTCATACACTTGTTCTCTAAAGCCATAAGTTTAAGT
TTCATTCCAATGATAGGTACATTTCCGTTAAACTCGTCAGAATTAAAGTTTACTGACTTT
GCAAAACGCATGATATTCTTTTCGATTCGATCTAAATGGTTCTCAATCATTGTGTCATTT
ACATCTTTTGTTAAGTATTTAACGTCCATATCTTTGTCGAACAACTCAAATGCGCCACTC
TTTTGTGTTTCTTGAATCATTTCTTCACTCATACCCATACCGCGTAACACAAGGTATGCT
AAACGTGTCTGACTAATCTCACTTGATGCATCGCTCATTGTTAAATCATATGCGTCAATT
AAGTGAATAACCTTTTCAGCATCTCCTATCATCTCTTTGTTGTTAGGTACACCAAACAAT
GGATTGTAATCAAATAAATGTTCATATCGTCCAACTTCTTGCAAAGCGTCAATACCTTCT
CCTCGAAATACATAATAATAAGTATTATCGTAAAACTCTGCGTACACATAATCAGTGCCA
TTATCATCATCTTTTTCATAAAAGTAGCGCAATGAGTATGTAGGTTCTAAAATATTGTCG
CCAACAAAAATAACATTATAGGGATCTATATTCTTAATCCTAATATCACCATTCGTATCA
ATATATGCTAACCTAGCACCATATCCGCAAATTGCTGCCATTTTACCTATTTCAGAATCC
TCATCATCAACACTATTTCTAATGGCAAAGTTGGTTATAAACTTTTTCAACTTTTCGTTT
TTTTCTGCGTTTTCATCTAAATCATAAGTAACAGGAACACCATGTAAATAACCAACACGT
GTATCAACAATTTCGCTGTCAAAAGAGTTGTTAAGTTTGTTATTAACAGACACGTCTAAT
CGCCTTACATTTCCACCAGTTTCAAAATCTTCTTTTTCTTCAATTGGTCGACGTTTGAAT
ATTGGTACATAGTCAATATGTGTCTTGTATCTATTATAGAGATTAACCATTCTCTCTCTA
TCGTCTTTATGTGACTCTATTAGAGCCTCAATATGCTTAGGCAATATTCCTTGTGCTTCA
ATATCATCTATTAACTTATACAATGTCATTTCCCCCTCCTTAATCGTTCAGGTTTAGTAT
GTGTGTATATGGCATATCTTAACGAGTCCAACACGTCATCAAATTCTTTTATAGGCTCTC
CGTTTGTAGGGTGCCAAACATATTTAAATACCTCTTGCTTAAACCTATCCATATTATCAT
AAAGAACAAGTAACTTGTTTTGTTTGAACAACTTAGCAACTTCCTCTACACCCGATAGTT
TACTTTTATCAGCGTTAATTGCACGTAATCTATGTCTTCTAAATTCAGTGATGTATTCAG
GTCGTGCAGTATCGCAGTAAAAATTAATATTGCCATATCTACTTACAATATCTTTTGCAA
TAACCACCCAATCATCAATAAACTTAAATTGGTGTGCGTGCTCCTCAATAAAATAAAAGT
TACCATCTATACCTCGTCCTATTAACACAATAGATCCATAGTGCTCGTAACCCCAGTCGA
CACCAGCAAAGTATTCTTTGATAGGTATGTCGTCCAGTTCATCTGCTTTAATCGTATTCT
CATTCAAATCAAAGTCGGCATATACTACACCGTCACCAGACACCCACATACCGTTGATAT
TACGTTCATAGAACATACCTGATGGTGTTGAAGCCTTAATAGACTCTTTATATCTATCAT
TAAGAAAGTTATTGTCATCGAGCTTAAATTGGTGACTCAGTATACCTGCTTTAGGATCTG
TATTTTCAATATAATCTTTCAACAACCAATGCTCGGGATGGTCAGGGTTGGTATCTACCA
ATATTCTTGCACCAGTTCCACTACAACGTGACTTAATCTCGTCAAACACCTCTTCATGCG
CTAACGACGCTTCATTGATATATGCACCAAACGATGTCATACCACGTATTGCTCCTATAC
CACTTACTTTACTGTGACCTGTCTGAACCACTTGAACGCCAAATAACATGAATGAATTGT
ATTTATCAAAATTAAACTCAATGCCGTATTTGTTAGTTAACTCTATTAGTACGTTTTTTT
GGATTGTACCTAATGTTGCACCAGCAAGTATATATTGAGGTGTCTCAATTCCTTCTTCGT
CTGCTATCTTTCGCACGCGCATTAATTCACGTAAAAATAAGTCATTATTTAATATTGTTT
TACCTGTACGCTTAGCTCCGTGATTAATTAACATAAACCAATCTTGTTTTTGCGTTTGCT
TCAATATTTCAATTTGTTTGTCCGTATATAAAGATTTAAGTTTATTCATTGACGATCACT
TCCGTTATTGCGTCGTGAAGTTGTTTGATTTTATCTTCTGTGCCACTGTCACCTTTATCT
ATTTGTTCAATCTTCTTCTCAAGCATCTTAATCTCAGTTTCTATTTTCTTGTTAGCTAAA
ACTTCGTTACCTAACGTCATTCTATTCATACCATCTAAACTAGCGAGGAATGCATCAGCT
GTCGCTTTCTTCACTCCCTCTATTTCAATGTCATTCTTAGCTACATTCTTTAGCCACTCA
TATTCTTCAAAAGCCTTTTGGCGTGTCCATTTTGATTGTTCAGCTGCTTCTTGACGCAAT
TCTTCATACCTATCTAAAATCGCACTATTCTTACTCAACTCAAAAGCTCGGCTATCTATA
TAATTATCACTTTTACCTTTAGTCGAATACCCTGCGTCAATATATGCTTTCCGTTGGCTC
TTGCCCTCTATGAGTCCTAGCACAAACTTTTCTTGCTTCGGTGTTAATTTAATCAATTGT
TTTCACTGTATCACACGCCTTTACGTTAATTACTCTTGTTATTTTTTAAATATAAAAATG
CCCCTACATCTCGTGCAGGAGCTACGTTCAATAAATGTGAAAGGAGGAAAATAGTTATGA
CTCAAAATGCAAGAATTAAACTACCCACCATATAGGCAGGTAGTAAGTGATTAATAGCGT
AACATATCAATTTTTATATGTTTGTCACTTCTCAATCACATCGATGAGAACATCTAATGT
GGCTATTACCCCACGTCTTAAGATAATTCTTACAAATCAATTATATAAAATTAATTCACA
GTTTAAAAATAGTGTCATTTTCGTCATTTCTGTCATTTTTGTCATTTTCGTCACTGTAGT
AGATAAATCTTTTCTGCTAACTCATCACGGCGCGCTAGAAAGTTATTTCTGTTCAATTTA
GAGTTAGGCATCTTCTTGATAATTGCATCCCTGTTATAGCCTTTCTTTAACAACTCTAAG
AAACAAAAGTCAACATGTCCCAATCTCTGTTGCGATTGATTTATAAACTCGACTTCTTTT
AACATCTGAGCATACCTTTTATTTGCTCTTTCAAGCCTCACAACAACATCTTCAACTTTA
CTTGAGTTTTCCCCTTGTGGCTTTGGTAATGTTGCTTGTATGCCGTACTGAGCTATTGAG
TTGCTATCATATTCCGGTATTACATCAGCCAACACATTACACTTCATTTTATGTGTGCCT
ATCATATTAACGATTGACTCTTTGCTATACATCTACTCCGACACCTCCGCCCTCATCAAA
TCAGAATGATCGCTCAACTTTGCGAAGTCACTCGGCGCCTCCACATCATCATTAGCCGTC
ATCATAATATATACTTGCTCAGTTACATACTTACCTAGCTCATACATCGCTAGTAAGAAT
AATAGTCTTAATATTTGTTTAATCATTTTTTATCTACCTTCTTTACTTCGTATAAGACCG
GATATAAATTTAAAAAGTGTATTCTATATCCAATCGTCTTAACTTTTACTTTATCGCCTA
CTTTTAACCTAGCTTGTATGTCTGCGCTATCAAATTTCTTTTTGAATAATAAATCAGAAT
TTTCAATGACTTGTTTGTTGTCTAATACAATATAGAACTTGTCTTCTTTATCTTGTCTCT
TGTTATATTTATCTGTAATTGTCCCTTGATGTACTTCTTTGTTTTGGTAACTAGCCACTG
TATAGATAGGAGATATGACAACAAGCATCAGTGCGATTACGCCGAATAATCGCAGTATTC
CAGCAATAAAGATATCGAACCAATCCATATTTTTAAGTTTTTTAATCATCATTGTCATCT
CCAGTATCAATTAAACTAGGCATCATTCTTAACATAGCCCTTAGTTCATGTTCATTCATA
TTAGCCATCATAGGACTGTAAAATTCACTGTCTTTATCATTAATATCTTTAATAAAATCA
TTTTCAATCTTAGCTTTTTCTTCAGGTGTTTTATTTTTATATTTTTTGATTATTTCAGTG
TACTTTTTCGGGAATTTCATTTTAGGTATGTTAATCATCATCTGCCTCCTCAACATTGAT
CCCAACTATATAACCTTTGTTCAATACAAGTTCTCTGCCATAATCTTTTTCTATCGTTAA
ATAGTCATCATCATTTCTAAAATTGTCCAAAACAAATACTATTTCGTTAAATAATTCATC
TTCATGTAATATCAAACTACTACCGTCATGTAATAAAATTCTCAGCTGATTCATTTCCCA
CGCTCCTCAATAAGTGTGATTGATTCAATTGCATCTCTTTTAACTTGCGCCTCATATTTC
TCTTTTGCTTCTTCTTTACTCTCTGCCTCAACAACTGTAAACCTTTGATTGCTCTTAGCT
TTAGTTATGTGTGTATGCTTACGTCCTGTTGAATCTTTAAATGTTGTGACTAAGTATTGC
GTCACTTCTTATCACTCCTTTGAATGATTCTAAGTTTTTCTACGAATAAAAGTATTAGTA
CAACACTCAATGTAGCCAACATATTTTTTTGCTTTGCAAAATCTACTATAACGATTAAGA
CTAATAACATTCCAATTCTGCATGTAAATAAATCTAATTCTTTGTACAAAACCATATATC
TGTTAAGTAAATTGTTAAATATTACTATGAATACAAGTATTGGAACTAATGTAATGATGT
AACTCACTTCCCCAAAACCTCCTTGACTCGATCTAAGATGTCTTTACACTCCGCTACTTC
CGAAGCCTTTTTCTCCACGTTCTGAAACACTTTCGAATTCCTCCACTTGCTTTAGTTCAG
GTGTCCATATAGGCACGATAACCAATTGAGCTAGTTTGTCTCCTTCGTTGATTTGATAAG
TTCCGTATTGTCTTATGGCGTCACTCAAATCGATTTCTCCTTTAATATCAAAAACACCTG
GTGTGATATAACCATTCGATGCAATAGCGTCATTCTTGATATTAATCCCTAAATTGCCAT
GATATCCCGCGTCTATCTTGCCTGTTTCAATCACTAAATGTGTTTTACTACTTACACCAC
TACGGCTAGTTAATAGCCCGACATAGCCCTCTGGTATGCTTACAGCTACATCTGTTTTAA
TCACTGCCTTTTCTTGTGGCTCAAGTACGACAGTTTCAGCTGAGAATATATCATAACCTG
CATCCGTCTTATGATTTCGTTCGGGCATTCTAGCATTTTCTGATAATAGTTTTACTTGTA
ATGTGTTAGTCATTTTCCTGTTCCACCTCTACATTAATTTCAAATTCATCACAATCAAAT
GGCACTTCCATTCTCGCAATATCATGAGCCTCAAATTCTGCTTCGTCTAAACTTTCAGCC
TCGATAGTCTCTTCAATCATGCCAGTGTATGTGATTTGAACATTAAATTTTTTCATCTTC
CTGATCCTCCTCATATTTATAGACCACTTGCCCCGTCATAATCCCTACTGCTTCATCAAG
ATAAATATCTTCTTTGAGTGCATCTTGCATAGCATTAGGTAAACCCTCAAGTATTTCATC
AAACGCTTGCGCTTTCTTATACACGTCCTCAATCTCTTTTAGCAATCCCTCTGTGTCATT
ACCGTTATATGCACTAGCGCTGATAACTGATTGTTCGATTTGTTCACGGTTATTCATTTG
TGTCTTCCTCCATTTGCCCTAAAAATTCGTAGAACTCATTTGTTCCGTCTAGTTCTTCCA
TTCGCGACAGTATAATATCTGCAGTGCTTTTACCTCCTATATAGAGAGCTCCTATCCTGT
TCGCTTTGCTCTCAGGGTGTAGTTCTCTAATTTTAAAACAGTAATGTTCGTATCTTCCAA
GCAATTCATTTTTGACTGTGCGCCACATGTTCTCCAGCTCTTCGTTACGCTCTCTTAACT
TAGCTATATCCCCAATAAGCTCGTCACGTTGCTTCTTGTACTCATCACGTTCTTTTAATG
CTTTGTGAAATTTACCTAATAACTTGTTTAATTTAGTACAAAGGTTTTTATATTGTTCAT
CTGATAAGGTGACCGTCATCTCATAACCTCCAATAGCTCCTCATTTTCAAAAATATTTCC
AATAATTTCAATAATATCGTCATTTTCACTTATTAATTCAGTTACATTGCTAAAAGTTAT
ATAAAAGGCTCCTTCTTTAAACTCGATAAAACTTACTTCTCCGGAATAAGAATCTTGAAC
AATATCCCCCTCATAAATCTCCACACCGTGCACATCTTTAAATCCTGTGTATTGTAATAG
TTTTACTTCATTGAAACTTTTATAACCTGTTGAAATCAAAATGTACCCACTATTAAAATC
GATTTCGTCAATAATACTCATAACTTTTTTATCTTTATCCCAAGCTTTAAATTTCAACAT
CATTCTACCAACTCCCCATCTTTCCAAATCAATGTCATCGTCATGTCATCGTTTAAGATA
TAGAATGCTTTAGTAGGAAAAATATTGTCGTCTTCAAAACGTTCGTTCAAACTGATACCT
TTGTGTAATGCGGATTTATAGACTCCTTCTTGAATCTCATATACCTCTAACAACCTATCA
AACTTAGTCTCTTCCGTTACTTCTTTTTCAATATCAACTATGAAGGGGATATCAATTGGA
ATAAAACTTGACGTCGAACACTTATTTGTATTTGGATGAAAACGAACGAATCCATCACTA
AATCCTGTTGAAAAAAATATTTTTCCTTGTGATAGATCCGGATTTTCTCGCGCCCATTTA
ATTAATTCATCTAATCTCATTTCTTTTTTAACTTTGATTTTCATTGTTATATCTCCTCTT
GAACAGTAAATTTATCGTTAATTGATACATATCCAGTCACATTACATAAGATGCTATCAA
CATGAAAAGTCACAAAACAGTTGCGCTCAACATCATTTGAATAGAATCTTTTATTACCTG
ATAACTTGGGGTTATCCCAAGCCCATTGGATAAGTTCAGGTAAATTCATTTCTTTTTCAA
TTTTGATTTTCATTGTTTCCGCCCTTTTAAAATAAAGTTAGTTGCTTCTGTTCCTCATAT
TCCAAATCATGTTGCTTTATATATGTTTCAAGCTCTTCCGCTGTATCAAATGTCTTTTTC
ACACCTTGCCAACCTGGCACGATATGCCCATGAAAGTAATAAGTGCCGTTTACTACATGA
ATATGTGCCACTCGTTCGTTATCCTGATACAGATATCTCTTAGAGCCAAAGAATTGATTT
AGGTATTCTTTGCGTGCGTTATCTGTCATGATCTACTTCTTAACTTTCACGAATATGTCG
TTTTCCATCAGGTAGCACGCATAACGTCCTCTTGGATGTTTCTGTGGTACATTAAACAAA
TGTGGCTTCTTTCTTCTTAGCTCAGCCTCTTTACGTCGTTGCCTAGCCATTACGCTCTCT
CGTTCCATGATTTTGGATAACACGATTTCTTTATACTCAGCTAGGCGCATACCATAAGGT
GCATGTAAGGCTTCTAACAACGCCCAGCCACCTCATACTCTTTTTGCAACCATTCCTGGA
GTTAAACCATTCTTTTTTATCAATTCATTTTCATGTTCGGTAAATTTATACGGTTTACCA
TTAATCTTTACGATACTCATTTATTCCACCTCTACATTTACATTTCTAATTTTTAAATTG
TCATACTCTAGTATTTCGTCAGGATTGTTATATAAGTAATCTGCCAGCGCATCTTTTTCG
TTATCCACATCATCGAAATGCTGATATTCAACTTCTGTAGGTATCCTTATATCAATCGTT
GCGTTTATATATGCTTGTTGTTGCATTAGATCACTTCATTTCTCTTTTGCGTTCTCGTCT
TGCTTTAATTAATTCTTCGTACGTAATCCATGTTTTACCTGTATACTTAGGCGCTTTACA
TATCCAATTGAGTTTTATATTTCTGTATTTATGTCTGAAAATCTTAGCTTTAAGTTTTGC
TACTTCGGTTGGCATACCTTTAATGTCGATAACTTCAATCAGTTTGCCATCGAGATATAA
CGCAAAGTCTGCAATGTATTCAATCTTTCGTTGTTTATCTAATTTTGGTAATAATTCAAA
TTTCGGTTGTATTTCGATATGATCATAATTAGTGCCATTCATATTACTTTCTAAATATTG
GTAATATTCACACTCTACTTTGCTATCAAATACAATTCCTTTGTACTCAACTTTCTTAGC
GTTGTATTTACTCATTGTGCCACCTCTAAATATCAAATATCGTTGCTTGTAATCCTAGTT
CTTGCTCATATAAAAGCCCGTGAGCGCCTTTGAATCGTTTTAGGTCACTATCAGTCATAA
TTTTCTTTTCATCGCTGAAATGAGCTCCTGTGAGCGAATAAACTTCATTTACGTTGTCTT
TATACTTGATGACCTTAATATCTTCCTTGCCATCTTCTCGGTATAAGTAATATTTTTCTT
TCGGCATTTTTAACACTCCTTAATGTGTGTTTTCTTCCAGTTGATTTCATTTATGATCTT
CTCTTCAACTTTGTCATAATCATCAAAAGGAGATAACTCGTTATTGTCTAACAATCTGTT
AACTGCCCAACCAGTTTCTATATAGACATTTGCTACAATCGGGTCGTTTTGCTTTGTCTC
TTCATACATCGATTTCAATAAGCTTTTGAATTGCATGATGTTCATGTGAAAAACCTCTGC
GTCTTCTTGTAATACTCAAATTCAATTATTCCAGTTTCGCCGTCTTTGTTTTTAGCAATA
TTACATTCCACAATCGATTTACCTGTGATACTGTCATCTTCGTCACGGTTATAATAATCA
TCACGGTAAAGTAGCATTGCTAAACTCGCATCTGCTTCTATTCCACCTGATTCTTTCATG
TCCGATAGCATTGGTCGTTTATCCTGTCTAGACTCGACACCACGATTCAGTTGTGAAAGT
AGTACGATGATTGCACCTGTCTCGTTAGCGATTATCTTTAAGTCACGTGATATCTTTTCT
ACTGCTACACGTCTATCAACTTTCGCATCAGTATCCATCAGTTGAAGATAATCTATAAAA
ATAACTTGTTGCCTGTCTGAATGCCTCATTGCTTGTGCTCGCACATCTTGCGGTGTGATA
TTACTTTTATCAGAAATATCGATGCCTAATTTCATGATTTTATCCATCGCATTTGTTAAC
TTTGTTAAGTCATCCGGCGTTAAGTTTCTAATTTCTTTTATTTTGGTTAACTCAATACCA
GTAATTGTTGATAACATACGTTTCAATACTGATGTGCCAGTTGTTTCGAGACTAAAGAAA
GATGTTTTGTATCCATTTTGTGCTATGTTCAACATCATGTTTAATGCAAAACCTGTTTTA
CCTACTGAGGGACGCGCTGCGATGACGATTAATTGTGATGGCTCCAATCCCCCTATTTTG
TAATCCATGAGCTTGTAACCTGTCTTAATTTGCTTCTTAGGGCTATCGCTGTATAACTCT
TCGACAAACTCCTCAACAAACTTCTTGGTTCCATCTTCTTTTTTGTTAGTAATCGTTTTT
AAATCTTTGAGTTCATCAATCAAGTTGTTAAAGTTTTGATTCGTAGGTTGTTGTTTGAAC
TCAGTGACCAATTCATTCGCTTTGTTAAGTTGATAACTTTCTAATAATTCTTGTTGGTAA
CGTTCAAAGAAGCCGTACCCAATAAAATCAGAGTTGTAAAGTTTAGTGATAGTATCTATA
TCTAAAAATTCTTTATCTTTAGTTGCTTTTAAATAGATTTCTTGATGATCTATCTTTCCG
ACGTCCATCACATAATTAAAAAAGTTTTTAAACTTTTCGTTCTTAAACATGTAATCTTTA
ACACGTATTTTTTCTAGTACGTCCGGTTGTTTAAGTAGCGTAGCGATTATTGTACTTTCA
ATCTCAAATTGTCCGTAATTCATTCTTTATCGCCCCCAAATTCTGCCAACTTATTCATGA
AGTTATCTAGCGCTATTTTTCTTTGTCTGACATATTCGGGGTCATTCTGCATTTTCCATT
GGTGTGTAGCGGTTTCGTTGTCTACCGGCTCGATAGATACTTTTTTAGGTGCCTTACGCA
TGATTGTTGGTAAGTTAGGCGGGTACGGGTTGTTACTGTTGATATATCCATCTACAGCTT
TTACAGTTGGTTGATAATCTCCGTTTTGACTTAATACATCAATCCACATTTCTAACTTTG
GTTTATCAAAATCGATGTTGTATACGTACCTAACTTTTTTAATAATTTCTAATGCTTGTG
TTTTGCTCATCGGCATTAGTCATCACTCAATTCTTTTTCCATTTGTGCTATGACATCATC
AGTAGCATTTTTCTTAGGTGCTATTTTGTTTTCTGCATCTTCTTTTGTTTTGACATTCTC
TTTAGCCCAGTTGTTTAAAACTTTAATTAAATAGCCACCATGCGCACTTTTGCTTTTAGT
GTACTCAACACCTACTTTTACAACTTCAAAAGCGTTCATACCTATATCATCAATAGCAAA
CCCTAATTGTTCCATTTGATTAGGTGTTAACTTGTCATCTAAATTTGCAATAATATATTT
TATTGAAGATGAGAAGACGTCTTTATCTCTTTCTTTATCTTCTTCTTTTTCTTCTTCTTT
TTCTTCTTCTGTTGCGTGACTGTCACGTGACGTCACGTGACTATTTAGCAATTTCTTTTC
TTTTTCGCGTTGTTTTTGCTTTCTCAACCTGTTCTGTGCTCTGATTTTCTCGAGACCTTC
AACATTTTGATGCTTTTCCCAGTTTGTCACTTTTATGACACCATTAACTTTTTCAATCAT
GCCCAATGTCTCAAAAGTTTGAATTGCTAACCTTATTGAGTTAATAGGTCGGCTAAACTC
ATTCGCTAACATTTCTTCGTTATACGGCAAGTTTTCGGACAGCATAATGTAACCTTGTTC
GTTGTACTTTCCTGATAAAGTTAGCAACTTAACCCAAATAGTTATGATCGTATCTCTTTC
AGGTAAAGCTTCGATATATTTGATTTTGCTGTCATCAAACATGCCAACTTTAAGTTTTAT
CCACGATACTTCTCCCATTATTTTCTCCTTTCAACATTTTGTTTAATCTCTCATCAACTT
TTATCCACGAGTCATGCAAGTGATATTTATCATCAAAAGACTTAACACCCATCGCATGTT
GCTGGTTGTGATGTTCGCGACATAACGCTAATACATGTTTGTCATAGTGATTCATCTTGT
TTCTGTTCATGCCTCTGCCGACTGCTTCATAATGCGCTAGGTCAGCGTGAGGCTTTCCAC
ATATTACACAGTTACGGTTAACTGTTGCCCAGTACAAGTACGCTTTGTCTTGTTTAAGTA
AGTCACTTGTTTTGTAGCTAAGGGGTATATCATTGTGAAATGTCCAGTCAAGCGTTACTT
CGATGATTTGACTTGCTTGTGTTCTTGTACAATTACTTAGTGAAATACGTTCATCATAGC
CGTAATATGTTCTTACATATTCGATGAACATATGTCGCATATAGTCCATTGGTTGACCTG
TATGTTCTTCTATATCTTTGACAAGCGCGAATATTTTTCGTCGTTGCTTGCCGGTAATTT
GAAACGGATCTATAACGTTTACATCTACTTCTACATCAAACCCGTTATCAAGTAGTAGTG
TTTCTTTATTGCCTAATTCGACACCCGAGATGACAACTGTTGTTGTGCCGTCATCTTGAG
TGATGTAACTAGTAATTTTTGGCATTTAATCATTCCAATCAGAATGGGAGGTCTGAAAAA
TCTGTTTCAGTATTGTCAAATGGATTATTACCAGTTTGAGTTTGTCCTTGTTGATGATAA
TTGTTGTTTGGTTGTTGGTTGTTATTCTTCGGTTCTAGGAATTGGACACTGTCACATACA
ACTTCGGTAACAAATACACGACGACCTTCTTGATTTTCATAACTACGTGATTGTAGGCGT
CCGTCAACACCAGCTAATGATCCTTTTGATAAATAGTTATTCACGTTATCTGCTTGTTTT
CTAAAAGTTACACAATTAATAAAATCTGCCTCACGTTCTCCTTGCGCGTTTGTGAATGTT
CTGTTTACTGCTAATGTGAACGTCCCTACATTTACGCCATTTGGCGTGCTTCTTAATTCT
GGGTCTTTTGTTAAGCGTCCTACTAAAACTACTCTGTTTAACATTATTGTTTCTCCTCAC
TATCCAATTGTTTTAATACTTCATCTAATTTTTGATGTGCTTCTGCGATTTGTTTTTGAC
TTAATTTATTAATGTTAGATATTTTTAGCCATCTCATCGTTTTGTCGATAGTTGCATCTC
GACCTTTTTCTTGAGATAAGCTCACGAACTGATTGATACGCTCTTCTAATTCTGTAATAT
CGTTGTCGCTTGCACTTGGTAGTTCCTCGCCGTTGTAAATATATAAACCTAACCCGTGTA
AAGCTGAAGCTTTAACGAAACATCGTTTTTGTGCTTTGTTGATATCAAAAGTTGTTGCAC
TACCTTTAGCAAGCGATTTATTTCTAAAGTCCAATACTGGAAGCCATTCAGTCTCTGTAC
[truncated: 9,444 more chars]
