# Supplementary material for: Molecular typing of PVL-positive Staphylococcus aureus isolates from Lithuania and genome sequencing of a local outbreak strain
Source: Sci Rep. 2026 Jul 18;16:22540. doi: 10.1038/s41598-026-61973-x (PMC13380623; doi:10.1038/s41598-026-61973-x)
Supplement: Supplementary file 1 — Supplementary Material 1 [file 41598_2026_61973_MOESM1_ESM.zip › Supplemental file 7_Alignment of the hlb-integrating prophage of one isolate of the Vilnius outbreak strain and of other PVL-positive CC8 strains.fasta]

>>ST8-MRSA-IVa (PVL+)_Vilnius-99243
ATGGTGAAAAAAACAAAATCCAATTCACTAAAAAAAGTTGCAACACTTGCATTAGCAAAT
TTATTATTAGTTGGTGCACTTACTGACAATAGTGCCAAAGCCGAATCTAAGAAAGATGAT
ACTGATTTGAAGTTAGTTAGTCATAACGTTTATATGTTATCGACCGTTTTGTATCCAAAC
TGGAGACTTTTAACATAAAATTACTTATCATTCAAAAAGTAAAACAGCATAATATCAAGG
TTTATAACTTTATCATTATCAATAATACCTCATATAAAATAAAATTTTAGGGACTTTTTA
GGGACTTTAAATTTAAAATTACAAGTTTAATAGAAACATCAAAATAATCACATGTTTGTG
TGGAATGTACACCCCAAAAGCTAGACTGAAAAATCTATTTTTTGAGGTGTATTTTTATAG
GTAAATATAATAAATTAGAGTAGACAACTCAGAATTCCAATTTTATAATAATATTGCTTG
ACATATCAAACTAGATAGTACTATTTTGAATATATTATTATAATCAAAAATTCATTGTAA
ACTTTTAGACAAAAGGAAGTAATAAAAACGTGAAATTTAAAACAACTAAAGAATGTAAAA
GTAATAATATCTTTAAAAGAAGTCAAGAAATTAATAATAGAGAAAGTGAAAAGGGTTGTT
TATGGGGCATTAGCATGTTGATTCTACTTTTCTTATTGATTCTGTTTGGAATAACTGCTT
GTTCATCAAGCATTCACTTTATTAATTAGATTTTTTTACTTGGAGGTATCATGTGAAGAA
CCATACAAATATAATTAATATCTTATTAGTTATAGTCAACTCATTAACTCATTTTCTAAC
TCTAAACACCTCATTTTTTAATAATTCAGCATCGGATTTCTGTTTTATCATAGGGGCTAT
ATTTTTCTTAATCGGAATTTTTGTTGCAATATACGGTATGAAGCGAGCAACATATTGGTT
AAACTTATTGATTTTATTTACCAATATTTTTTATTTTCTACACTTCTGTGTGTTACTTTT
GTTAAAATATATAGGATTTAAATTATTTATTTATGAAGGGTGTGTATTGTTATTTATCTA
ATTTATAGTCTAATTGTCTATTTCATCTGCATTATAAATTTTTTCATAATGGCTGCACCA
TTCTTAATGACTAATGCTGATTATGTATGGACGCCTATGACTACAGTTACGTTATTTATT
TTGAGTTTGATTATTTTCTTGATATTTATAAAAACAAAAGATGTCGTTCATTTAACAATT
TTCATATTAAACTTACTTTTTTCAATACTTTATTGTTTGCCTATACTGTTTTATTTATGA
ACACTTTTATATTATCTAGAAAATTAAAACCACCCGTAAAAGGGTGGTTTTTTTAATATT
TACTTTTTAGTGCTTCGTCAATTTCGTTATAAATCTTTTGAAGTTGATATTTTGCTTCTG
ACATTTTCTTAAAGTCTTTTGACTTAAGAGCATACATTGCTTTTTGACCTGAAATTTTTA
TAGTTCGCTTATAATAAGTGTTTAAACTTCCAGTAGCTAATTCATTAACATTTAGTTCAT
CTAATAACGATTTTAATTCATTAGCTAACTTTTCGTTTTGATATTCATTCGATGTTGGCA
AGCTTGTGCTAGCTTGTGCCTCATTTTTATCTAGATTAGTTACTAGTGGTGATGCTAAAA
CGATTGCTAAAGTTCCCGCAAGTATAGATTTTCTAATTTTCATTTTTTATTCTCCTTAGT
AATTAGTACTAATTTATTTTAATGACTGACTAAAAAAAAGTACATTAATTATTCATTAAC
TATATAGATCTTCTTATTAAATGAAAATTAATAAATTATCAAATTGACATACCTTATTGT
ATTTATAGAAAAACAAAAAAAGGTAAGCACCGAAATGCTTACCTACTTCCCATAAACAAT
ATAACACATATACATTGATTTGGAAAGCGCAAAAATAAATTTAATATACTAGCCCGAAGG
GGAGCAATACATAAAAAATGAAAGGCGCTCCTTGAAAACGCCCAAGGTAATATTAACATA
AAATGGCTACTATTGCATTATCTAATTTTATTTAATTAAAACAAATATATATAGCACAAA
AAAACTAGCCCGAAGGCTAGCTTATGAATAGATGAAAATTTGAACACATTGCTGTGTCTA
AGATAAATATAGCACATATTAATTACTATTAATAGAAAAATTATAGCGTTTTTTAGATTA
TTTCAATTTATCGAGACCAAATTCATCAAAACACTAATTGAATTTTAATTTTTAGTTAAA
AATAATTAATCTTTTATTAATTTCAAGTTAATTAATATATTTCGTCGATTAGATTAAACT
CATTTTAGGAATTTCGCAAAACTAACTATAAATTTAAATATAGAATTTAAGGAGAATTAA
CATCATTATGAAAAAGAAATTAGCAACAACAGTTTTAGCATTAAGTTTTTTAACGGCAGG
AATCAGTACACACCATCATTCAGCGAAAGCTTTTACTTTTGAACCGTTTCCTACAAATGA
AGAAATAGAATCAAATAAGAAAATGTTAGAGAAAGAAAAAGCTTATAAAGAATCATTTAA
AAATAGTGGTCTTCCTACAACGCTAGGAAAATTAGATGAACGTTTGAGAAATTATTTAAA
GAAAGGCACAAAAAATTCTGCTCAATTTGAAAAAATGGTTATTTTAACTGAAAATAAAGG
TTACTATACAGTATATCTGAATACACCACTTGCTGAAGATAGAAAAAATGTTGAGTTACT
AGGTAAAATGTATAAAACATACTTCTTTAAAAAAGGAGAGTCTAAATCATCTTATGTAAT
TAATGGTCCTGGAAAAACTAATGAATATGCATACTAATAGTAGTTACATAAATTAAAAGG
TAGATATTTCTTTTTTATATAAAGGTTTGGCAGACATTTCATAACTTGCCAAACCTTTAT
ATATCTAATTATCAAACTGCACTAAACTTACCAAAACTGCTTATTCTATTACCTGCCTTG
TCTACCTCTCCTGTCGCTATATAACGACGTTGTCCACTATTAGCAATATAAGTAATCCAT
CTATAGCCATTAATGCAATATGCGCCGTCATATTTGATAGTTGCGTTATTGGGTAATACA
CCTGTAATTCTTGAATTAGTTGAATAGCCATCCCTCACGTTATTACCTTTAACATTGGCA
ACTGTGTAATAACCAGTCTCTTTTTTATACGGTACATTGTTTTTATCGAGTGTATAACCT
GCTGGCACTGGTGAATTCTTTTCATTTTTAGCTGGTGTTTTAACATTACTGATACCTGAT
ACACACTTCCAATAAAAATAACCACACCATTTAAGATGCGGTGTAGCGACTGTAATATTT
CTATGTTGTTGAGATATATGTATCGAGTGAAGGGCAAAAAGGATATCAATTGCAGGATAA
GTGTTAGGTTACTAGGCCACTTAACAGGCTATATAGTTCACTCCTACTATATACAGTTAA
TTATAACATAAAAAGCACCCCGTAAACTATTATACGGGAATGCTAAAGTCATATATACTA
CGAGGGAGTAGTATGAAAACTATGCTCTCTATCATAAGAAAAAACACCCAGTGACATGCT
TGGGTGAACAAGGATAGATGTAAATAGTTGATGCATGTGTAACACATCATAACAAAAAAC
TAGCCCGAAAGCTAGCTATAACATACAATCTAAAAAGACGTCCCTTGAATACGTCTAGAA
AGATTATAACATAAAAAAATAGGCAAGTACCGAAGTACCTGCCTAAAAAAGGATTATCCA
CTTTTTCATCCTAACTGATTTCTCCCCATAAGTCACCTAATATCTGATTAGGTGGGGAAG
AACCATTCGTGCATGAATGAGAATTTGATGAAAGATAATTTTCACTACACATATTCAATC
AAGACATTGCTTTCTATAATAAACAACTATTTTGTTTTATTTCTTTTCTATAATAACCTT
TGTAATTAAGTTGAATCCAGGGTTTTTAATATGCTCTGATAAATCTGGGACAACAAAACC
TTTTTCTGTTATAGGGAAAGACTTCGTTTCTTCTTTTTTCTTATTCTTATCATAATAAGT
GACTTCGATCTTTGCGCTTGGATCTAATTCAACTACTCTAAACTCTTTATATGCTGTCGC
ATCTAATGCCCATTCGACATAGTATTCAATTTTTTCTTTTGTAAGTGTAGTCCCAGGTTT
AATAGGAAACTCGACATAATGAGGGGATAGCAATTCATTTCCTTTACCATCAACTCCAGT
CACATTTACCATCAAATACGGGCCTGTTGGTTCAAAATAACTCGCGTCATCGCCTTTTTT
ATATTTTCCTTTGTCGAATGAACTTGATGCACTTACCTCATTAGTAATTGAAGAAAATGA
GAATAATAACAATAAAACAGTTAAAAATAATAAACCTCTTTTGAGCATGGCGCTTCCTCC
AAATATAATATATTTGTTTTTATTTATCTCTTTTTATAGCTAACACCCTTATTTAAGATG
ATAAATATCAACAACTTCATTTTATATTGAGAAAATATTAAAAATCAATAAAATATTAAA
AGAAACTAAAATTACATTAAAAAATAATTAACAAATATTTAACATTTTAACCTAAGAATT
AAAACACTTCTTTCACAATCAATCTCTCATGCCATATCCACTCATTATGATTGTTCCAAT
AAATGCGACACCAACCATCTATAATTTCAAACACATATATTAATGTTCCAGGCGCGTATA
CAGCCTGTCCAACATCGAATCTATAGTTAGTACGATTATCACCGTATCTAGTGGCTGAAG
TAGCACCTAAGCCGTCGATTTTCGCATTAAAATAAGCACCTTTTGACCATTTAAGGTTAT
AAGGCGCTTTACTTCCAACTGTTATTTTACTTGCAGATTTACCGACTGCTTTTTGAGCAG
GTGGTTTAACTTTATTTGTGATCTTATTCATTAAGCCCTCACTTTTATACTTAGGTCTAA
TAAAGTGAGTACAGCCGTAATAATTATCCCAACGTAACTTTGCAGGCGTATTTGCGTTAC
CGTCATAGTTCTGTTCCAAAATTAAAAATTGGTTTGTATTACCACCATTAAACACTAAAC
CAATATGACCGTATTGTTTATATATTCCTTTGGTAAATACAGCCACATCACCTATTTGTG
GAACAAACGATGGTGTGTTTTCATATACTGTTGCCATGTTTTTAAAATCGTTATTGATTG
CATCTTTTGCATTTCCCCACATTCTAATTTCTAACAACCAATAAATGTAATCAACTGCTA
AATCTGCACATTGGTAACCATACCAACCGTCAAAATCAATATATCTACCTTGATACCAAC
GTAACCTTGCTCTTGCTTCACTGTATGTTTTCATTATTTTACCTCCTAGTATTTTCTTCT
TGGTTCTTCATATTCTAAAGCTTGGTGGCTATCACCTATACCTTTAGTAGTCGGGTCTTG
AATCACACCAGTTAATACTAAAAATCCTAATATAGCGTTTAAACCGTCTGTTAATTGCTC
TGTATAAACTTGGATATCATACCCAATAGCTTTTGCGATGTTTTGAGCAAATAAAAAGAT
AGCTGACAATATCGCTACCCAAAATGATTTTTGTTTCATTCTAATTTTCCAATTAATCAT
ATTCTTATCTCCTTTTACCCAAAATAAAAAGACGACTAATAAGCCGTCTATTTGATATTT
ATATTATGGTGTGTTAATTTATATATAGAAAAAGGGCAACATGCGCAAACATGTTACCCT
AATGAGCCCGTTAAAAAGACGGTGGCTATTTTAGATTAAAGATTAAATTAATAACCATTT
AACCATCGAAACCAGCCAAAGTTAGCGATGGTTATTTTTTATTGCTTAATTCAATAAGCT
TGATTACTAGACCTATCAATGCAATAAGGAATAAACCAAACTGCAACATGGTACTAATTG
TAATCATTAGGCGTCTCCTTTCTAAAGATTTCAGTAATGCCACCATAGGCACCACCTCCT
TATACTCAGATAGCCACCATCTATCCAACTTGCTCACTTCTGCATATTACCATAATTACA
ACAATAAATAAAAAGTCAGTACCGAAGCACTGACTAAAACTTATTTACATTTACCGAACC
AAAAACATGTCCAGAAACTATAACCAAAGATTAGTTTAAACATTTTATTCACCTCTCTTA
TATGCCCATAAGCATACGCAATAATGCTATAATTAGCGATCCAAATATTGTCCCAACTAA
ACCAAGCACCCACATTTTCATATCACGTATGTTCTTATCATTTTCTTTCTTATTCTTTTC
ATCTATTTCTCTTTCTTTTTGAATAGCATCTAAGGTTTTATCTAATTTAATGTTAACTTG
CTCTTGGGTTTTTTGACCTAATTTAATTTCATTGAGTGTGCTGAGCATTGTTTTATCATT
CTCTTCTAACCTTCTGATGCGCCATTCATGTTCGTGTTTTTTGAACCACCCCAATTCAGT
ACACCCGCTTTCTAAAAGAATAAAGATTATGAGTATCTAACTCATAGCTTTTCATACTGT
TTCAGTGTTAACTGTTACCTCTGGAGATAAATCTGATCTTTCAACTACTTCTTTAACTAC
TTTCACACGTTGTTTTTTGTTAGTTAATTGATATAACAAATTTAACGTCTCCGCAATTTT
CTTAGCGTTTTCTTCAGATTTAAAATCTTGAGCATGGTTAACCATTTCAGAAGTTGTAAA
ACTTCCTGTGAAATCTTGATATACTACACGTTCTGTACCTTCTTTGTCGATTTGTACTAA
AATAAACCTTTCTGTATTGTTGATAATTTCTTTTGCCATAATTAAATGACCTCCTTAAAT
TTTTGTATAAAAATAGTGCTAAAGATTACTCTTCCTCAGCACATTGTTGATTTTCTTTAT
TTTCTTGTATATACGCTTTTAACATCGCGTTTTCTTGTGTTAACCTCATAATTTCCTGTG
ATAAATAATGAATTGTATATTCAGGATTAGCTTGTAATCCTTGTTTGTTATCCTGCATTC
TTTGACTCCTCCAATTTCTTGATTCTTAGTTGTTGTTCTTTGATAACAGGGATAAGATGA
ATCCATAGACGATCATACGCTATACCTTCAATTTCTCCTTTGTCATCATACGTGACAAAC
TCTTTTAATCCTAAATTCTCCACCTCTTCAGCAATCAAACCTACGTATCTATCAAGTTTA
TAGGTGTCTTCCGATAATTTTCTATCTTCTCTCAGCTCTCTAGCTAAAATTTCAGACTCA
GCTTTATCAAACCACGTTCTAATAGGTAAGTTAAGAATAGCTTTTGAATGTTCCAGTTGT
TCATCTCTATCGTTATATTGATTTTCGATAGATAACTTGTATTTACGCGCTGATGTCGAA
CGCCCAATTGTGCCAGCAGAAGTAATATGCAAATTAGCTGCGGCCGAATAAGTACGTCTA
TAAATTGAGTTAGAAGCTATCCTATCTCCTGCATCATCTGAACCTACAGACAGTAGGTCT
GTACTCTGTATATGAATATACCTATTACCATCACGTCGTTTCAGCATATTAAATTTGCCA
TACCCTGCTTCGATTGTTGTATCTCCACCTGTTGCATATCGTCCATTAACAATTTGAACA
AGACCTTTATTTCTTTCTTTAGAAAACCTGATACCCGCACCGTAATCATAGTTCTCATCA
GAACCAAACATAATATAACCGTCACTCGAATAAGCATTATCTGCATTAGACAGCGTGAAT
GCAAATCGGTTTAATCCAGGCACTTTGTCTGTGTTTGGATATAAATACACCGGTGCCTGT
TTGCTTTTGATATTCGATGAAGCGTAAGACTCCAGAACAACCCGATTATTATCTGACGTT
AGTGCAACGACACCACCATAGGAATTGATTGTTATGCCATTCATACCGCTATCACTGTAA
GTTTTATCCCACCATTGAATAGTACCGGATGAACCTCCGTCTTCGCCTTCTCCATCAATA
TATGTTGAAATACCAAAATGTGACATATAAAGTGAACCGCCTGCGGTATTATTTCTAAAC
CTTAGATGTCCATCTTTAAGACGTGTGAATATATCATCGGTTGATCGTTTGCCTTTCCAA
GTTCGTTGCACAATACCACCTAGTTCAATAGAATCATTCTGTATTTGAACATATCTGTTA
TTGTTACCGCCTTTAATTCCAATTCTATTAACATTGATATCAAGACCCTCTCTTGATAAA
TTAAGGCTGTTGACAATATCGGTTTTATCTACTTTATCTCGCATATTTTGGATAAGAAGG
TTTATTTCTCTATTACCGTTAATATCAATTTTATCAGCATTTAATCTAATACCACGTGGC
CCCACATTTAAAGCTTGAGCCACTCCGTTATCATCATATCTGATTGTTGTTCCATCTGTA
ACGTTTTGGACAATCTCGTTTAATATATTTGAAAGTGTACGATTGGTTGCATTAAACTCT
TCTTTAGTAGTTCTTAATTTGATTTCCTTACCATTTTGTATAATTTGAGAACCATAGCGA
GTCAGTGTTCTCCTCTGTGCATCTGTGCTTTCTTTGACCTTGTTGTCTGTATAAGCATTA
GCTTTCTTTTCAGCGTTTCTAGCCTTTAGTTCTGCGTTTTGTTTTGCCTCTTCAAGTTTA
GCTTGAGCATCTTGTATAGCGCGTTGCTCTTCTTCCGAAATTTTACCATCAGCATACGCT
TGCGATTCCTTCTCTTTAAGATTATCTTGAGCATCAATGTATGATTTTAAAGCTTCTTGC
GCTTCTTGATTTGCTTGTTCAATACTTGCTTTAATCTCAGGATTATTGGACAAATCACTT
AACTGGTCATCAGTATATTGTTTTTGTTCTTCCAATCCGTTTCGATATTCGTTTAACGTA
ACTTTATCTTTGATTTCACCTTTTAAAGTCGTTCTCTCAGCTTCAGCAGTATCTAAACGT
TCAACAATACCGTCTTTGTCTGTTTTATAGTCCGATGTTTTTACATAGTCACGTAATTGT
TCTTTTGTGGATTCTCTAGCTGCTTCAATAGCTGATTTAACAACATTAGGTTCTCCGACT
AACTGCAAATCTTCATTCACCGTTAAACCAAATTTTGTTGCTATTATTTCCAACGCTTCT
TTATATTTTTCATCAGTGTATTGTGACTGTAATAATTTAAATCTATCTGAAATGGCGATT
TTGACATCTTCTACATCTGTATAAACATCTTGTAATTTCTTTCTATACTCAAGAAATAAA
GTTTTTGTATCTACCAACCGACCAATCGTTGCAGTTTCGGGTGTCATAGATTCTAAATTA
TTTTTAATTTGATTATAAACATCAATCACAGCGTCTAAACTTGCTTGTAAGTCCGCTTTC
AAATCATTATCTACTAAGTACTCGCTATTCAGTAATTCTGTAGCTTCTGACAAAAGACTA
GCGTGTTGTATAGATAAATTAATAAAAATATTGTTTAATTCACTGAATAGCGCTTTCTCT
CTTGTTATACCACCTAATTTTTCAACATCATTTGGTGTTGCTTCAATCCATCGACCATTC
CAATATCTACGCAAGACAGCAACATCAGGGTTACTTGTATCATACCAAAGCGTATCATTG
ACTGGATTTTCTGGCGGTGTATCACTTTTATGAATTTTGCGTTCAAAGTATTCTAATTCA
CCATCTACAACATCTTTTACTATAGTATTGATATTGCTAATATTGTCGTTTAATTTTTGG
TGTATTAGGTTTAATCGCTTGTTAAACTCTTCTCGTAATTCTGATTCTTTGAACTCTTTA
GGTTGACCGAATGTATATGTGCTATTTTCTGAAATTATGTTATATTCTTCAGCAATAACT
TCTGCCTCTACATACAATGGCGGGTTAAAATCTCTATGTTTTACTCTGACTGTATCGCCA
ATTGATATAATCTCGTGCGGATACGTAACTTCCAAATCAGTAGAAGTAATCTCATATGAC
ATAACTGCCGACTTACGTTTATTTAACTCTGTTTTGGCTAAAGAACTTAATCGTGTTTCA
TTCATATTTTGATCATCTGATTGTGGTTCATATATCCCCCAAATATAGCGCATAGGTAGG
TTGAATTGACTTTGCGCTTCGTCATCTGTCACAACTAGCTCTAAACGCTTTCCTTTGTCA
TTTTCGGGTCCCACAGCAATTAATGCTGTTTTGATTTCTGACATATCAATCTTCCTAGTT
AACCCAACCAAATCTTTACCATACTCAATTTCTTTACCTTTGAATAAGCTGTTTTTCTTT
TTGAGTACCACATATCTACCTTTGACGGTATTAGAACTAAGCTCTATATAAAAATCCAAT
ACCATTTTATAGGTTGTACATAATTGCTTTAAAACTTCATATCTAGTTTGATAAGAAGTC
CATGACGTAGTACGTAAGCCATCGTATTCGGTTTGTTCAGAAACTTCCCAACCTGTATCG
CTCAACACATCTTTCAATGCTTCTGAAGTTGTCTTTTTCTCAAATTTGCCTGGTGCATAC
GGTTTAGCTGTTGTTATATCAGCAAGATAAGACGCTATACATTCTATCTCTGTGTAGCCG
TCCATCGTATCTTGAACCCAGTTAATAATAAATTCACGCCATTGTTTGTTTGAATCCCTT
ATAATAACACGATGTCGTTCACGGAACTTTTCAGCTCTTTCTGATGATATGAGCAGTTCA
AGCATTTCTGAATTGTCATTAACATTACGTTTATGAATCGCTCTAACTAAGGAAGGGTCA
TCAGTAGAAAGGAAATCTATAATCTTGTCGTTAAAATCTAAAACATGTATCACACTCTCA
TCTCCTTTCTATAAATATCTATCTTGCCATTTAACCGTCGTATCAAAGACGTTTTCAGGT
TGTATGATTAATTCACTGTACCCAGAATCAACATTGAAATAATTACTTCCAAACGATTTC
TCGCTCAACATTGGTTCCTCATTGATGACAACACTTTTTGCTTGCATATCTATTTTTACT
AAATCACCTTTTTGTATAATGACATCCCTTGCGCCTTTCGGTTTTGGTAGAATCTCCGTA
TTGAATGAACCTAATCCATTCATCTCCATCCACTTATAACCATTATACTTCGCACTATAG
ATAGCTATGATAGAAGCTGGACGCTGATAAAACTTACCGCCATCTATCCACTCTTTCTCA
TCCATATCAATAGGTTTACGTCTATCTGGGTCTTTAATGTGATCAAATTTCCAAGTTTTA
ATAGAAAATTTATTACCTACTCTTCTGAGCCGCATATAAACAACGATTCTGTCCAAGTTA
TACATTATCGGTTTATTCTGATAGTCGTATATCTTTTTGGGGTCTCCTTTTTGGTTATAC
AACGTAACAACAATATGTCCTATTTTTCTATCATGATATTTATTTTCATAACCAATAGAA
GCAAGTAACTTACCATCACTATCATAAATATGTTGTGCTGTTCTTCCGGCACCTTTACCT
TTTTGTTCAACAATACATTTATAGGTAATTTGAAAATCTGTCATCGCTTTAGGGAGCCCT
CGTTTCGTGCCAGCACCAACCCAACCTTTTGCATCAGAAAAATTAGTTGCTTTATATCCT
TCGCCAAGATTGGATATCACAAAGTCACCGCCGACTTTACCACCTAAATCATTACTTGGA
ATATCTTCAGTAATCATCTTAGTCCAACCTTTGAAATCACGAAACTCACTATGATAAACA
GGAGGCATGTAATCCTTAACTTCTTTGGTTACCTCATCATCACCAACCATAAAATAATCT
TCATCATTTTTAGTGATCATAAAGTAACTAGATGGTTTAATTGCTCGGGCTTCAACAATT
AAAGGAGTGTCAGCAGTCCCACTATTTACAACTGAAACTTGGTCTGAAATCGCAGTATTT
TTATATCCTGTTACTGAATATTTGTAAGGGTCTGTTAGTACTACTTTGATAGTGAACTTA
ACAGGTATTGCAAATTCTTTGTGCAGCTTTATTGGTCCTTCAAAATAAGCGTTCCAGTAC
CAATCTTTAGATTTGAATTGTAATTTAACTTGTTCCTCGTAGTTAAAAAACTTTACTAAT
TCATTCAAGACGTCATCATGTGTTTTAAAGCCGTTGTGAGATAAATAGTCATTACGTACC
ACCAAAGGTATATCAAAACTATAAGATTCAAGCCTACGCCCTTTATATATAGACCCCGAA
CGTCCATCTACATTTTCAGTTTTTAAAACATAATTAAAAGAGGGTATTTCAAACCCTCTT
TCGACATACAACCAAGGAATTGTTTTGTTGTTCACTTTAATAGTGTCTATCATTGAATAG
CAATTCCTCCTTTTCTAAACTTTACTTTTGTTGATTCTTGCCTTTCTCGCTTTTCTATAG
ACGCGTTCACCTTTTTATCAAAAGCGTATTCGTCAATAATCGGCTGATAATCTTTATCTG
CAATCACATCGTTGGATTGCGCTATTTTCAGTAATAAAGCTATTTGTTGTTGCTGTTGTT
CAATCATTTTCAATAATAAGCTTGGGTCATCAAACCCATTTACACTAGACAATTGACTAG
GACGCTTATTTTTACTCGCTTTTCTCCCTCTTACTTCTGCTGCTGCATAATGCAACATCT
TCATTGCATCATTTCTACGAGCTGGATCTGTTGGAATAATCCATTCTGGATGACCGTCTT
CACCTAAGTTATACCAACCATCAAAAACTTTTCCACCTGTAGCATATGCGTAATCACCAG
CACGCTTAAATCCATCCCAACCGTAGCGTCTAACAATGTACTGCATTGCTGAAATACCTT
GATGAACCGGATTATTAAAGTTAGTATATCCACGTTTAGCGTTTGCTCTAAAAGTTGAGC
CGATGATTTGGAATAATCCTCTTGATGGGTCTCCTCTTTGAGCATTAATATCCCAATTAT
TCACTGCATTTGATTGATAGTTACTTTCACGCTTTGCAACTCGCATCATCTGGTCATGAA
TCCACTTACCTTTATAACGTCCTCCTAAAATACTTTGCGCTTGACGGATTACTCGGCTTG
CATAAGTTGCACCACTTCCAGAAGTAGCACCACCGCCACCAATTGATAACCTACCTTTTT
TCTTTGCATTTCTTAAATATGGTTCAGGGTCAAAGTGACGTCCATTTCTTCTCATTTCAA
AATGTAAGTGTGGTCCTGTACTAAATCCGGTATTACCAGTTAAACCAACAACATCGCCGG
GCTTTACCATCGTGCCACTAGGTGGTGATTTGCTAAAGTTTTTCAAATGCGCAAATAGCA
TATCGATAACTCCACTAGTAATTTTTACATAATTACCATAACCACCAGACATAAATGGCA
TTCTTGTAAGTCTGCCACCCATCGGCGTTCTAACTTCTTGATATACAAATGGAAAATCGA
CACCTTCATGAAATGGTCTTCCAGTTGCAGCAGTATAAGCTGCGGTACGTCCATAATGAT
AATTAATTTTGTCAGGGTCTAATATTCCGCCGACTAAATCGCCACCGCCCATAGCTTCTA
AATTTTCTTTTATCCAATCAGTAGCACTTTTCTTAATCTTAGACCATGCAGCTTTTGTTA
TGTCGCCTGCAATTCCCATACCTTTAGTTAAAGAATTGAAATCAATTCCAAAAGCTTCAA
GTATATAATTTAAAAGTTTGCCAGGATTTTCCATAAAATCTAAAACATCGCCAACTTTAT
CGCCAAGCCATTTGGTACCTTTACCTATTTGATCTTTTGTCCAGTTAAATGCCGATGATG
CACCGGATTTAATATCTTTCCACATAGTACCTAAGCTAAATCTTGGAAGCGTTCCGTTTA
ACATTGAATAAGTTTGTGTACCGTTGTATACTTTTGAGCCTTTAGGTAAATAAGCGGTAG
TATCTGTATTAGGTGTGATTACACGTTTACCATTAGGGAATTCAATTATTTCATTTCTGA
AACCATTCGGACCATTTCCACGTCCTTTATCCCCAACCGTAGCGAACGTATCCCGCGCAA
TCTTACCGTTCTTAACTAATCTTGTAGTAGTATGTGTGTGTTCTGTACCAGTGTGTAACT
TAGGTATTTTATCCATTCCCAGCTTACCACCGACCCAGTTTAAACCTTCAATTAATTTAT
TAAGTCCTTTTTTAATAGCATCTACCATACCGCCGATATGACTTTTAATTTTGCTGATAA
TACTTTGTAAGCCGTCACGCATATTTGTAAAAATTCCACGCACTTTACTCCATAAACGAC
TTGCAATTCCAACCGTATTATCTTTAATGGAATTCCAAATATTTGCCATCCAATTTCTTA
GATTACTAAAAATATCTTTTGTCGCATTCCACAAACTAGTGAATTTTGATTTCACACCAC
TAAATAATGACTGTGCTTTTCCTATCGTATTCGTACGGATACTACTCCATGTGTTAGATA
ACCAATTTTTCATATTCGTGAAAATTGATTTGACACTATTAAATAAGAATCCAAAAATAC
TTTTTGTCGCATTCCAAATTGCTGATAAAGATTTACTGAATATACTTTTTATTACGTCCC
AAATACCTGTTATTAATCCTTTTAGCAATCCGCCAAAGTACCTAACAACGCCAAGTATTT
TGCCTACAAACCATAATTGAATTAAATTCCATATTAATTGAACGACTCCTTTAAGAATCA
TAATAATCGCGTCCCAAACTCCTCGCCAATCTCCAGTAAATAAACTTGAGAAGAACTTAA
TTAAACCTAGTATGATATTTAAAGTTCCTTGTATCACACCTTTTATATTCTCCCAAGTAC
TGACAATCAAGGCTTTAACCGCCGGCCAAATAAATTGCATCACTTGCCAGATTGCAAACA
TTATTGGTTTAATTACAAAATTTAAGATAAATTCAAATATAACTTTGATAAAATTGCATA
TATTTTGAAGCGCTTGAACAATAGAAATTCCGTTTTCATTAAAGAATCCATTAATTTGAC
TCCAAATATCTTTAGCGAAATCAACGATTGCTGAAACCGCTTGTTTAAAGACGTTTTTAA
CGGAATCAATGAAAGGTTGAATAAATTGAATAAAATTACTAAATGTTTGTTTAACACTTT
CAATTGCATCATTAACAAAATTTCTAAATGTTTCAGATTTCTTATAAGCAATTGTAAATG
CGACTGCTAGGCCAGCTAAAACACCTAATACAATGCCAATTGGACCAGTTAAAGCTGTGA
AGACAGTTCCTAATATAGGTACTTTAGTCGATAAAAAACTAATTAATCCATCAGCCTTTG
CAATACCAGCTAATAGTGGGGCTAATACAGTTACTGCATTACCAATTGTGCTTATAAATG
CACCTAACCCAAAAACTACAGGACCAATTGCAGCAGCAATACCACCGAAAATAACAATTG
ATCTTTTAGAACCATCACTTAAATTCGAAAACCAATCGACAGCGACTGATAGCTTTTTTA
TTAATTCTTCCATGACTGGAGCAAACGCACTTTCAATAGAAGCCCATACATCAGCACCTA
CTAATTTTAATTTATTCATTGCTACTTTAAATCTTTCGGAGCCACTTTCAGAATCTTTAA
ATGTTTGGTTTACTGTGCCTTGGGAATCTTCAATAGTTT-TTAAAAATTCTTGATAACTA
AAGCGACCACCTTTAATAGCGTCTGCTAAATCAGGACCTGCCTTTGCACCAAATGCTTCA
ATCGCTAAACTAGTTGCGCTAGCTATATCCGGCGTCTTTTCAATTTCTGCTAATGTCTTC
TTAAATTCTTCTCTTGGGTTTTTACCAGCTTTACCCCAATTTGATATAGCTTTTTTCAAA
CCACTGAATGCTATTTCAGTATTAACGCCTGACTTTTCCCATTGAGAGAATAAAGCAATT
GATTCTTTCATCTCAAAGCCCATAGCTCTCATTGGAGCGCCGTATTTAGTAATACTATCA
GCTAATGTGTCAACACTTATCCCACTAGCTTGCGCCGCTTTTGCTACCATATCCAAAACA
CTTTGATATTCACTTGCTTCGATACCTGCATCGCCCATTGCACGGGTAATTAACTGTACG
GCTTGCACACCGTCAGAACCTGTTATATGACTGAATTTCAAGAATGACTCTGTGGCATTT
TCAAGTTCTTTACCTGTAAAACCTAATCTTGTATTAACTTCTCCTAAAACTCCACCAACA
GTTTCAGCATCTGCTGGAAAATTGCCATAAACATCTTTAAATGAGTTCTGCAATTTTTTT
AATTCACTGCCTGTTGCGCCTGTTGCTTGAGTAACAGTATCTAAACCTTTATCAACTTCT
GCAAAAGCTTTTCCTGATGCTGCTGCGATACCTAAAACAGGTGCAGTTACACCAATCATC
ATGCCTTTACCAATGGATTTTAAACCATCACCCATTTTTGTTAATTTAGGTCCCATACTT
TCAAAAACTTTACTGGTTTTTCCCCAGCCACTTTCTGCCATTCTTTGAGCTTCAACTTGA
GCTTTTTTGAACTCTTCAAATTCGGCTGATGTTTTTTGTAATTCTCTTTCTAAATAATTC
AGTTCATTTGCTTGTTTGTTATATTCTTGTCGTAACTTTTGAGCTCCTGCACTGTTTTCG
CCCTGTTCTTGAGATACCTTGTCATATTGCTTAGCTAAATCATCAACGTTTTTCTTATAA
CCTGTGATAGTTCCATCAAGTTCTTTAATCCTTTGTTTGTAACTATCAGTTGATTTTTCG
GTATATTTGAAGTTGTTGCCTGTTAATTTTAAGTCAGAATTTAAAGTTTTAAAGTTTCGT
TTGATTTCTGCAAATGATCTATTTAAATTTGCTGCATCTAAATCCAAACCTATAGATAAA
CCTTTTATTCTTTCTCCCATTTTTTACCTCCTTTCTAAAAAAGTTCAAAAAAATAACCCT
AACCAAACGGTTAAGGTTAAAATGCATCAATTAAAGCCTCTGCTTTTTCTTCAGAAATGT
CATTGTTTTTATTTTGATATATGGAAAGCACATAATGAAATGGCATTTTTAAAACTTCGT
TAGCGTCTTTACCATTTTCAATTAAGTCCATCATGAGAGTATCCATATTTTTCAACATTG
CTTTATATGTTAAATCTTCAGGCTTTATTTCATGTTCTGGATAAAATTTCTAGTTTCCTC
AGTTTGTTGACCTTGCGTAATGAAAACCACTTGTTCACGAAGTGCATTCATTCCATCAGG
TGCATGCATACGTTCTTTTAGGTCTTTAACTGCGAATTGGTTATCGTAAATTTTTACAAC
CATATCCATCAATCTGTCAGCGATTTCTCTTGGCTTCATCGTGCTATTTTCGTCCTCAAT
ATCATCGATTAAATCCATTGCTTCGTATACAATTTCAAATGAAATGAAGTGTGGTGTTAA
GTACGTTTGTAATTTAATTTCATTTGCTTTTGGATCTTCTACTAATTGAATAATGTTACG
TTTTAATTTTGCCATTTTATAATACTCTCCTTATTTTCAAATAAAATAGAGGGGTTGTCC
CCTCTTATGCTTCTACATTTATTGTTATAGTGTCACTCATATTACCAACATATGCTTTAA
CCGTGGCAATACCTTGTGCTTCCGCAGTGACTTGACCATCACTATTGATTGATACAATAT
TCGTTTGATCTGTTGTGTATTTCAATAACTTACTTTGATTAGATGGCTCTACTACAACAT
TTAAATCATATGTGTTGCCAACTTTTAGTGTTTTAAAACTATCTGGTATATTAACCGACT
TTATCTCAGTTTCCGATGAAGCCGGTTGCGTTACAAAGTTTCGCCGTTATCCTCTGTCAC
GTTTCCAGTATATTCTTCGCCTAAAATTTTCTTTAAGAAAGCCTCTTCGCCTTTTTCACC
ATTTCCACTATGATTTGTCATGTTTGCTGAATCAAAGATATATTTACGTACTGACTTTTT
ATTATCAATTAAAGGGAAAAGTGCCTCACCTTCAACCTCTTCGCTTGAGAAATCCCAATC
TTTCTCAGCCGTTTCGCCATCGATTTTAGGATTTGTAAACATGACTTTAGGTAATAAAAC
CGTTCTAAATGTGCCGTCTCGACGCTCTTGTCTGAACCAAATTGCTACATAGTTGTTTTG
TTTACCTTGAGTTTCTTTATAAACACCGTATTCATCATACTCTTCATTGAATACTATTTT
GCGAATCTCTTTAGGGAAAGCATGCATTTGTAACGAAATTTTACCTTCTCCGTCTGTGTT
CCCTGATTCGATTGGACCACCATCAGCATATGCTGTTTTCAAGTCTCCTCCAGTTTCAAC
ACCGATTTTTTGTAATCCTCTAGTTTTTGTAATATCGCTATATTCTAGCTTTGCGCCTTC
TTTTGTTAATTTAGCGAAACCTAAACCAGTAATGTTAAAATACGCTTTCGGCGCACTTGC
TTGTTTTACTACCATTTATTATTCCTCCTCGTAAAAAATGCCCTCGTAGACACGAGTGCT
TCTATATGTTTTAAATTCTTCTATATATTCAGGTTTTCCGTTGGATACATTTCCCATTTT
CAGTTCAGACCATAATAACTTTTGAATACGATTAGATATCTTATTTCTTATGATTCTCGC
GTTATACTTTTCGTTAAACTTCACAAATACATCTATTTGTACAATGTAACTATATGCGCG
CTCATCTCCGTCAGTATAAGTTGTAGGTATTGGGTCGTCTATATCGTCAATAACTATGAA
AGGTACATCCGTATCTTTTACGTTTGGGTATTTATTGAACTTAATATTATTGATATTTAC
GTGCTCTCTAATAATTCTGTCTTGACTAATCACTTCATGAACTTTGTACAAAATATCAAT
CACAATTTTTTTAACTCCCTTTTTAGCGTCTCAAAATACTTATTTTGCCCTTGTCTTATT
GCTCTATTAACGCCACCCATAGCTTTAGGTTTGATAAATTTACCTGTCCCTTTTTGAACG
TGTCCATTTTCAATTAAATGTACGATTTTATAACGGTCTTTAGAACCTCGCCAATGAACA
GTAATTGTACGTTTTCCGTTTATCCATTCAGGTTTACTAAAACTTACCTCATTAATTAAT
GCGCCCGTATCTTTTGATGGCTTTAGTTGTTTTTTTACTTCTTCAACAATTACTTTAGCA
CCAGCAATTAGCGCCCTATCTTGAACTTTTAACATCGCTTGAGTTCCGAAACGATTTTCT
AATTCTCTTTCTAATGCTTTATCACCTATCACTTTCACACTCATGAACTATATCCTCCAC
GAATCATAATAAAGTCTTTATTATCCAAATCTGGTGATACTTGCTTTATATTCAAACGAT
TTTTGAAATATCTTGATTCAATTTCAAGATAATGTTCTTCACTGGGTAAATAATCACCAT
GCGGATCACGAATATACAATTTAATGTCATTTTGGGTTCCGTTTGAGATAGCTTGTTCTA
ATTCACGTAACCAGACACCATCAATACTCGCCCAACAGCTATATAATAATTTTTCTTCTT
TTTCTCCAGCTTCTGGACCATTATTTTCAGTATACTTATAAAAATGAACACGAGTATTTA
AACGTTTAGTTGTAATTCTAGGTTTTTTAAACACTTTCTTCATCTTCTGATACCTCCATT
AGAGATAACGAAAAATCTATTATTTCAGGTCTGTAATTATCGTTGAAGTGTTCTAATAAA
TCTTGATAAGCATATCTAGCGCGTATAAGTATCAATTCTTGACCTATTAAATTCTCTAAT
TCAAAAACTCCGCACTGATTTTTTATACGCTCGTACGACATTTTTAACAACTGCTTTAAG
TACTCATCCTCTGAATTATGGTCAATCTTTTCAAGTGATTTAAATTTGACAAGCAAATCA
TCAATCGTCATTGTCTTCACCATTCAATAAGTCGACGATTTCACTTTTAACCATTGAACT
AGACGCTTTTTT-TGTAATGATTCGCATAGTTCTAATAATTCTTGTTTTGTCAGCTTATC
TAAAGGTACGATATAAACTTTGTCGTACTTATTTTTGATTTGATTTGTCAACAATTCAAC
ACGAGGATTGTTATACCCTTCAGCTGGATACAACTCCCCTACTTTGTACTTGTGTTGATT
GTGCTCTATGTCTTTAAAAGCTCTAACAACTTTAAATTTCACCATTTTATCACCTCATAA
AATTTTATAGTGTTTCTTCGGTACCTTCTAAAGCTGGCTTATGTCCTTTTAAATCTAATT
TCCAAACAGCAGCAACTTTATTATCTTTCGCTTTGCCGTAAGCAAATTGTTTTGCAGTGT
ATAAATCCATATCATCTAACGCAAGTGTTTCTTTAAATTTCTGAACATTAATACCACCAG
CTAAATAACCATCATATAAACCTTTAACGTACGTTAAAACCTTACCTGCTTCTTGGACTG
TAGACTCGATAACATTCAAATTAAATGGTAAAGCAGTAACATATACGCCATTTGCATTTA
AATGTGTATACTGTGCTTGAACCTCAAAAGCATCGGACGGATTAACAACCATTGTTACAT
TACCTTTAACCGCTACTGATTTACCTTTCTCGTTAGTTGAGTGGTATTTAAACACTTGCG
TCAATTCATTAACTGTAGCGCGCGGATTAGCAAATGTAAGCGTACCTTGTTCTTCTTTCT
CTGGATAAGCACCCTCAGTTACCGATACACCTTTTTGTACTTGACGGTTTAAGCCGATTG
GTTGGTCTTTACCAGTACCTTTTAAGAACGCAGTTTCAAGCGCCACTGCAAATGCTTCTT
CGATTTGAACACGAACAAATCTTTCAATCCACGCAGGACCAAAATCATTTAAATCTTTTG
GTAAAACAACAAACGCTGTCAATTTATTTTGAATTGCTGTTTCTTCACTGAACGCAGCAT
CTAATTGACCTTTAATTTCACCATAGATTTTACCCCAAACGGCTACGCCAGAAGTTTCAG
ATTTTAAGAACTTCAAACGCAAACCAGCGTTTTTAATACCTAAATCAGCTAATAACGGAT
GATTCGTCGTCAAATCTTCAAAAATTCTATCAATTGTTTCTTCTGGCAAAAGTTTTTCTT
CTTTATAGTTAACGTTTTTATTGATATCCATGAAGAAACTTCTTTGGTTTGCACTCAAAG
ATTGTGCTGATTTAGGTAAACTAGAAACTCTTTCAGCTTCTGCTTTTGCTTGTAATTTAG
TTTCTTCAAATAGTTGGTTAATCATGTCACCGTACAATTCATTTTGTCTTTCTTGCGGTT
CACCGTTGTTTACTGCATTAATAAATTCGTTTTTCGCATTTGCGAATGTTTCCGATAAAT
TTATAGTCATTTTATGACCTCCTATTTTTTGTATTAAAAAAGGAATCTTGAAAATCCATT
TGCTGATACTTTACTATCTGCAACATCGATTTCTGATTCCTTTTCTTTCATATTTATTTT
TTCAATTACTTTATTTGCTATTGCGTCAATATCAATGTTAACCTCTGGCGTTTTACTTAC
CAAAGCTGTTACACGATTTAATACATCTTTCGATAACACTTGTGTATTGCTTGCTACAAT
TTGCATATTGTCGTTTTCAAACATTTTACTATCCGCAAAACCTTGTTCAATGGCTTCATC
AGCATTTAGCCACGTTTCCCTAGCCATCATTTCTACAAGTTCTTGTTTGTTTTTACCAGC
TCTAACCGCATATGCCTCAGCCATTATTTGACCAACATGTTCTAATGTTTCTGCAGCATG
ATTTAGATCTTTCGCTTCTCCTTGCGCAATACTTGAAGGATTGTGAATCATCATTCTAGC
AACCGGACTCATTTCGATGTGGTCACCAGCCATTGCGATAAGCGATGCCGCACTTGCTGC
TATTGCTGTGATGCGAACATTCACTTTGCCTTTATGAGCTCTTAAATGTGTATATATTTC
ACTACCAGCTACTAGGTTACCACCATTTGAGTTAATTATAATATCAACATCTTCATCACT
AAATTCTAGTTGTGTTAAAACATCTTTAGGACAAGTCGAATCCATACCAAGCATTTCGTA
AACCCATTTATCTTCGTTGGAAACGATGACGCCTTTAATCTCCGCTTTCATCTTCATCAC
CACCTTTCAAAGTGTTTTCATCTTTTTCTTTTTCATCATTTTCACCACTGTTAGCTTTTT
CGTAGTTTTTAGTAATCAGGTATTCGTCTAATTCAGGATTGTCTGATGGTTCTTCACCTA
ACATAATCCGCACCTCATTCCTTGTAAATGAACCAGAACTTACAAGTTTGTCAATTGCTT
CAGCATATTGAAGTGGGTCTTTTTTATTCACACCGACAATTTCTATTCTTGTATCTTTCA
AATACATGCTTTGTGTTATGAGTTTCGCGTTTAATTCGTTCTGAATCTTTTTTAATAAAG
GTGTTAAACAGAACTTCTCAAATACAAGCGTGTTCTTTTCCAAATCAGCTGTTTCTCCGT
AAATCAAACCTGGAGGTATACCAATCATCAACGCAACATTTTTTATTGCATCTCTCATTA
GCTCACTCAATTCAGAAAAAGGCATGTTACTATTCTTACCACCATTAGATAATTCCTCAT
AATCAAAACCTTCTATCAAAGGCGCGATTGCTAGTTGATTTTTATTAAAAGTATTGAATA
ATTTATTTGTGAACGCTTGTAATTTTTCTATATTCTTTTCGTCATATGCGCTAGAGGCAG
ATTTCAAAATCCCTCTTATTTGATAGTTTTTTAATTGTGCACCTATCATTCTTCCGAATA
TTTTCCCGTAATCTTCGAATAGACTTTCTACAAAGTGTGTCACTTTATTGTTGTTGTACT
TTAAATATATGACCTCTTGCATTGTGAAAGTACGTTGATAAGTATAATCTTTAACCGTTA
CATCTTTGAATATATCATCATACAAAGCGTACTCTTCTCTGTAAAAGCTATCTGCGATAA
GTAATTCTTTGCTGTCACTTACTACGATTAAAACCTCGTTATCATAAATTAGTTTATATA
TAACTTGTTGCCAAAAACTATCGCTTGATAAGTCAGTATTTGGTTTTATATTTAACTTGT
AGTAAACATCATTCTTTTGAATTCTATTACCTTCCAATACTTTAAAATGACTTTGAGCGA
CAGCTCGCGCAACAAATTCAATACAACTATCAATCGCTAAACGTTTCACATACGCTTGTT
GTGATAGATCTTCTATCATATCTAAATCAAGCATATATGTTATATCTTTCCTAGTTTTAA
ATATCTTTTCTAGAATACTCATGTCTCACCTCCTCTATTAGAAATCTATACTCATTAATG
CATCAAGCGCTTTAGACATGTCTTTGTCTACTATATCGTCTGCTCTATATAATGCGTGAA
CAAAAGCCATGAACCCATCGGTTTTTCTTCTATTTTCATCTTTTTTAATATATTCTTTAT
TACCATCGGGTTTAACCTTTACTGCAACATTATTAGTAAACCAACGCATCAAAGGATTGT
CTCCATATATTACGTTATGTTTCGCAAACATTGTATCGATACGTGGTGCAAGTAATCCAT
GTATTGCTTTTGGATTTCTAAGTACTTCAAGTTTTATGCCAGCATCCTCAAACGCACGTC
TTACAATATCAGTTCTATAATTATCAGCTATGACTTTTTCAAGCCCATATTTTTCTCTAG
CCTTTAAAAACCAATCAACTATATATTCAATTTCAATGACATCATCATCGACAATGGTCA
ATAATCCCATTTTTTCCCATTCTTTAATAGGAGGTTCTAATTTGACATCATCCAAAAACC
CTTGTCTTACAAACGAATGTCCTAACCAAATGTAATCATCGTTTTTTCGGAATAATAGCC
CTACACTTGCAAAATCTCGAATGTTTGCAAAGTCTAAACCACCAATACACATTTGATTAT
CTAAATTTGGTATCTCTCTATTAGTCGCTAGTATTTCTTTCCATGGTGCTATTACTTTTT
CAAGGTCAACTTCAGGCAAATTCATTCGCTTAGTCATGAATTCGGGCTTATTTGAACGGT
TGAATGGTAAATCGTTATATTCTTCTTCAATCGTACTTAGCAGTGTTTTAGCGTATTCTG
ATAACGGTTTATGTAACATTGGGTTCGCCTTTTCCCACGTCTGTCTGTCATCAACTTCTT
TTGGATCGTCTAACTTACAATAAAAAGCAAACAATCTACTATTTTTAACCTTGCCACTTA
ATACACTTGCAATTTTGTGCTTCATTGCATCGATATAACCCTCTCTAACAAAACCATCAG
TACTTATATAAAACGTTCTTCTATTTTTCTTTTTACCTAATCCACCACGTTTGACGTTTA
CCATTTCAGGACCAAAGAAATAATGAATTTCATCAAAAATAACACACCCCTCACGTCCAC
CGTCTTTGGTTTTTGTGTTTGATGTGTTATATCGAATAACCGATTTAGTTGCACGGTTTA
TTATTTTTGCTTTACTAACTTCATAAGGAGCTTTTGGCGTTTTACCCGTCTTATTTCGTT
TGTTATCCATTAAAACGGTTCTGATTTCATCAAACGATGTTTTTGCTTGATCTTCACTAT
TAGCAACAATGGAGATGTGATATTCTTTAACTCCGTGTAAGGGCGTAGAAAGAAAATCAC
TAATAGCACTTATTAGACCGTTTTTCCCGCCTCCACGTCCCATGAAAATAGCAAATTCTG
TAAAGAAAGCTTCATCTGTATTTTTATCTATAAGAAATATATTAGCTATGATAAACCTTT
GAAATGGTAATGTTGGAAAATACCATTTTTCAATAAATTTGATACAATCCTCGATTTTCT
GTTCATCAAAATATACATCATCTCGTGAATATATATGTTTTTGTAGATAATTAAAGAGAT
CAATTCTTTCTTTATTTAAAATTATCTTTCCTTGTTTCCACAAATTTATATATTCATCAA
CGTATTTATTACTAATCATAGGTAATCATCAGATGGCGTTTCTGTGTCTTCTTTCTCTTC
GGGCAATAAATCCGATAATTGTTTGATTATTTTTTGATATGCAGCATCTCTAGCATTAAA
TAGTTTGGCTACTGGTCTTTCCCTTTCATATGGTGGCGCCTTTTCAGATTGAGTAAATAA
ATCATAGTCACCTTTTTCTTTTATGTCTTCCCACATGTAATCAAGCATTACACGTAGCCT
TGCTGCTTGAATAATTAAACCATCAACTACTTTTAATTTATTGCTAGGTATGTCTTTATA
TAATACTTGCAGCCTTTCTTTTTCTTTAAGCACTAAGTTTTCATCAACTATAATCTCCAT
TTCATCACCTGCCTTAAAATGGTTATAAGAGGGGG-GTATACATGGATTTTTAAAATTAT
CGCGAAGTCGAGCCCCTCCCCGTTCCCCAAGTATTTTGATCGCTTTTGATTTTTTTGACC
CGGGGGTATTTACCATTTTTCGTCTTTCCATTTATTTTCTTTTTTTATAAATCTCTTTTC
TTTTTTGTTGTGACATTTAATACACAGTGTTTCTAAATTGTTTAAGTCATGAGCAAACTC
CGGATGATGTTCTAGCGATAATATATGATCTACATCCAACGACTTACGCTTGCTTTTGTC
ATATGTCGTTAACTTGCCGTCTCTCTTACATTGTTGACATTCATAATTATCTCTTTCTAG
CACTCTTTTTCTTGTTGTTTGCCATTCTTTAGACTTATAGAATCGTATGCGTTCGTCTTT
AGTCATCATAATGTTTCACCTTATATAACTTAAGTAGTATCAAGACGCATCTATACTTGA
TGTGTAGTAATGTATTTACTATTAGTTTGAACATGTTCATACCTCATAAATAAAAAGACA
CATCACATAGTGATGCGCCTCTTGTTCATGCGTCGTATTAGCATTTAATAACTTTAAATA
TTAATCTGATACTAACATAATAAACTGTTTTAATGCGGACTTACATAGGGTAAAAGTCCG
CTACACATAACCAATATACTTTGCTAACTTATCGATCAGTGCATTCCTTCTACGTAATAT
ACTTGTCTTACTTGTACCAAAGTAATGTGCTATATCTTCCCATTCATAACAACCAATAGG
ACAATCCCAATATCTAAACCTTAATAACTCAAGCGTATCCTCATCACTTTCATCTATCAA
TCTATCTACACCGTTAACTATATTTCTTAATGTATTGTACCTGTTATCACTAAACTTCTT
TATTGCACATCGTTCAATCGGGTTACCCGGCAAATTACTTTTGCCAGCTCCCGCATTATC
TGGTTCATGACTTTCAAGTAATTCATATTCTCGCATCTTCAACTCTCTTCGATAGTTATC
GATGTGCTGAATGTATTCTTCAAGCTTTTTGATATCGTGTTTCTCAATCTTTATCATTCA
ATGTAATACCTCCGATAATATAAATTACTTTTTAATATCGTTATTCATTCGCTTTAATTC
AATCCTGTATTCTTTTAACCCGTTGTATCCTTTAGTTTTAACTACTTCATCAAGTAGATA
ATCATTCATATATCTGAGCGCTTGTATCTCCCTTGCACGATCACTATTAATACTGATACA
AACTAATAGCAATATAGCAAATACAATAGTCATAGTAATCCACATCACTCACTTACCTCC
GCTCGAAAGACGTAATCACTCGGCGCCTCTACATCATCATTAGCCGTCATCATAATATAT
ACTTGCTCAGTTACATACTTACCTAACTCATACATCGCTAGTAAGAATAATAATCTTAGT
ATTTGCTTAATCATTTTTTATCTACCTTCTTTACTTCGTATAAGACCGGATATAAATTTA
AAAAGTGTATTCTATATCCAATCGTCTTAACTTTTACTTTATCACCTACTTTTAACCTAG
CTTGTATGTCTGCGCTATCAAACTTTCCTTTGAAGAATAAGTCTGAGTTTTCGATGACTT
GTTTATCATCTAATACAATATAGAATTTGTCCTCTTTATCTTGTCTTTTGTTATATTTAT
CTGTAATTGTCCCTTGATGTACTTCTTTGTTTTGGTAACTAGCCACTGTATAGATAGGCA
ATGCGACAACAAGTAGCAATGCGGTTATACCGAATAATGACAGTATTCCAACAATAAAGA
TGTCGAACCCATCCATATTTTTAAGTTTTTTAATCATTTCCCACACTCCCTTATATTTTC
AAACAACTGACCCACTTTAATAACTGCATCCCTTTTAACTTGTTTCTCGTACTTCTCTTT
CGCTTCTTCTTTACTCTCTGCCTCAACAACTGTAAACCTTTGATTACTCTTAGCTTTAGT
TATGTGTGTATGTTTACGTCCTGTTGAATCTTTGAATGTTGTGACTAAGTATTGTGTCAT
TCCTCATAGCTCCCTTGAACTTGTTTGAGCTTACTCATAAAAAACATTACTAAAAATGCT
ATTAAGATATGCGTCTTTTGATGTTTATAAGCAAATGTAGATATCATAAAGATAGTAGCA
AGCATTAACATTTCATATATGTTTGTGTGTATAGTCTTTTTACTCTTAAGAAAAATAATT
GCTATGCGATAAAAGAGATAAACGCCAAACCCTATTAAAAATATTTCTAACATGTCGCTC
ACTTCCCCAAAACCTCCTTGACTCGATCTAATATGTCTTTACACTCCGCTACTTCCGAAG
CCTTTTGCTCCACGTTCTGAAACACTCTCGAATTCCTCCACTTGCTTTAGTTCAGGTGTC
CATATAGGCACAATAACCAATTGAGCTAGTTTGTCGCCTTTGTTTATGACATAACTACCA
TTCATACATAAAATTTTATCTGTTACAGGTAGTCGGGCATACTTTCCATCTATCCCAGCA
GGACTCCGACCAAAGTTACTCATATCCTCACTCTCTAACGTTTCATTATCATTCTTGATA
TTAATCCCTAAATTGCCGTGATATCCCGCGTCTATCTTGCCTGTTTCAATCACTAAATGC
GTTTTACTACTTACACCACTACGGCTAGTTAATAGTCCGACATAGCCCTCTGGTATGCTT
ACAGCTACATCTGTTTTGATCACTGCCTTTTCTTGTGGCTCAAGTACGACAGTTTCAGCT
GAGAATATGTCATAACCTGCATCCGTCTTATGATTTCGTTCTGGCATTCTAGCGTTTTCT
GATAATAGCTTTACTTGTAGGATGTTAGTCATTTTCCTTGTCCTCCTCATCAATTCCAGC
CAATTCATACATAACGCTCTCCATACTTTTATCTTTTAAATCTTCTGACACGAATACCTT
TAAATCATGGAATTCTGTAATTATTGTTTTTTCGTCATGGTCGATGTAAATTTCTAGCGT
ACCATCAGCTAAATTAAAAATAGCTTTATCTTCATTTTCTTTGTATCCTTTTTCTTTTAA
TTTCTTCAAAGATTCATTAATTTTCATTTTCCTGTTCCTCCTCATATTCAAGCTCTCTTA
CTTCTCTCAAAACCTCTGACGCCCAGTCTTCTGGATACTCAACCCATTGCGCATTAATAG
CTTCGCGAATTTCATCAAACGCTTGCGCTTTCTTATACACGTCTTCAATCTCTTTTAGCA
ATCCCTCTGTGTCATTGCCGTTATACGCGCTAGCACTGATAACTGATTGTTCGATTTGTT
CGCGGTTATTCATTTGTGTCATCCTCCATTTGCCCTAAAAATTCGTAGAACTCATTTGTT
CCGTCTAGTTTGTCCATTCGGCACAATATAACACTTAAGTTGATTTCAGCTCTTCTATAT
ATAGCTACTTCCTTGTTCGCTCTGCTCTCAATCTGTAGTTCGCTAAGTCTAAAACGGTAA
AATTCGTATCTTCCAAACAATTCATTTTTAAGCGTGCGCCACATGTTCTCCAGCTCTTCG
TTACGCTCTCTTAACTTAGCTATATCCCCAATAAGCTCGTCACGTTGCTTCTTGTACTCA
TCACGTTGTTTTCTCATCTTCTTCAACCTAGCTTCCATTACGCCTATTTGGAATCCTGTT
TCATAGTTCACTTTCATAACCTCCTCTAAAATAAAGTTAGTTGCTTCTGTTCCTCATATT
CCAAACCCTGTTGCTTTATATATGTTTCAAGCTCTTCAGCTGTATCAAATGTCTTTTTCA
CGCCTTGCCAACCTGGTACGATATGCCCATGAAAGTAATAAGTGCCGTTTACTACATGAA
TATGTGCCACTCGTTCGTTATCCTGATACAGATATCTCTTAGATCCAAAGAATTGATTTA
GGTATTCTTTGCGTGCGTTATCTGTCATGATCTACTTCTTAACTTTCACGAATATGTCGT
TTTCCATCAGGTAGCACGCATAACGTCCTCTTGGATGTTTCTGTGGTACATTAAACAAAT
GTGGCTTCTTTCTTCTTAGCTCAGCCTCTTTCTTTCGCTTTCTTTCCAATTTGCGTTCGA
GTCTAGCTTGTTCCAGTCTTTCTATTGTTTTCTTTTCTCTGTACTCGCTTAAACGCGTAC
CTTCTGGTGCGTCCATTGCTTCATGTAGTTCCCAACCGTCTTTTACTCTCTTAGAAACCA
TTCCAGCGGTTATACCGTGACTTTCTATTAATTCCATTTCAGATTTGGTAAACCTATATG
GTTTATCATTTATTGTTACAATCCTTGCTTTTCTCGCCATTTTATCCACCTCTTATATTT
CTTCTATTCGTATGATTATTTTGGGCTCAATTCCATAACGCTTTGAGCTAGTTATTTCTG
TAATTTGGTTATCGTCTTTCCACAAATAATTGTTACAAGCGTCTAGAACTGTCTTCATCA
AATTATCGATATCTGGTTTAGTTACTTTTAATTGTCCAATCGCTTGAGTTTTCTTTTTCT
TCGACCATGATTTAGGTGGAGTAAAGTAAAACTCTAATTCAATTTTTAATGCATTTTCTA
GATTTAGCTTTGGCATTTGATTTTGTAAATATTTTTTATGTTCTGTATATTTTGTAGGCA
TATATGTGTGTGCATATCTACCTTTTGTGCTAAAACGCGGTCGAGGCGAGCCCATCGGCG
CATTAAACACTTCATTAAATTTAATTTCTATCTCCATGTAATCCCTCATATATATTCAAA
TAAGCTTGTTTGGTGTCCTAACTCCATTTGTTCATTATCAATAAGTGTTTTTAATTCATA
ATCATCTAAGTACCAACGTCGACCATTGAATTTTGTGTGTTTTAATCCAACAACTAAATG
CCGTCCATCTTTAAAATGTGGTGTAACTGAAAACATTTTGTTGCCGTCATGATCAAATAG
ATAGTATTTATCAAATGCATCCATTTTCAATCACTCCCATTTGCTATTTAGACGCTTAAT
AAAAGCTTCTCTGTCTTTCTCAAGGTTTTCATCTACTTCCGGCGTTTTCGTTTCTCTCGT
GCTGTCTGTGAGCCATTTGGGTGTTTTTTCTTTTGATTGTTTAACGAAAGGTTTATAATT
TTGTTTTTTGCTTTCAAGTTGTTGCTTTTCAAATGCACGTACTTGTTCAATAGATTTCAA
GTTTGCATTAAGCCATGTATTCAAAATGCTTTTAGCATATCCCCAAGTAACTTTGTTTCT
GTCTTTAGCGATTTTAAGTGATGCGGTAACTATTTCATCTGAATCATTTTCAAATGAATC
AAGATAATAATTTAAATCGTCTAAATTGTAAGAAGTTATGAAACCGAATCCGTTATCTTG
GAAGAAGTCGAAGGCGGTTGTCTTCTTCTTCTCATTATTCACATTCTTTTCATTATTATC
TTTATTATCATTATTGTTTGTGTTGGTTTGATGTTGTTTTGATGTTGGGTTGATGTTTGA
CTGATGTTGTTTTGATGTTGGTTTGATGTCGTTTTGATGTTGGTTCCTGCCCTGCTCACT
TTGATAAAAGTCATAATTGACAATGGTTATAAGGGTATATTTTGATGTTGTTTTGACTTC
TAACATTCCATCACTCTCGAGTAAGTCAAGGAAGGTTTTCACTTTAAATCGTGACCAGTT
AAAAAGGTCAGACAAGGTCAAAATAGATGTTAATCTTTGTCCTCTTTCAACGGTTACAAT
TTGGTTTCCTATAGGCACTTTTGCCTTTGAATGATTCGCTTCCATGAGTAAATATATCCA
TGCTTCAAACTTTGAAAATGTTCTCTTTTCTTTAAATAGCCAATGATTTTGAATTGAGCG
ATCAATACTTATCCAACCAGTCATATACACACCTCACTTTCAAACCGGTTAAATTAGAAT
GGTAAATCATCATCATTTAGTTCAATCGGACCATTTGCATTCGCAAACGGATTATCTTTT
ACTGGTTTGTTATTTGAATATTGCGATTGTCCACGTGTTTGTTGTACTTGTTGTTGATAT
AAATCTTGTTGAGTGTCATTTGAGTTTTTCGGTTCTAAAAATTGAATACTATCAGCAATA
ACTTCCGTAACGTATACACGTTGACCTTCCTTATTTTCATAGTTCCGCGTTTGTAACCTA
CCATCTACGCCCGCCAACGATCCTTTAGATAGGTATTTATTAACGTTCTCTGCTTGTTTT
TTAAATACGATGATATTAATAAAGTCTGCCTCGCGCTCGCCTTGTGCATTTGTAAATGTA
CGGTTAACTGCTAATGTGAATGATGCTACATTTACACCATTTTGAGTGGTTCTTAATTCT
GGGTCTCTAGTTAAACGACCAACTAATATTGTTCTGTTTAGCATTTATAAACCTCCAAAA
TAAACGGGCGCGCCCGTCACTTTTTGTATTTCACTTTTAATGTATTTTGCATTTGAATTT
TGACTACTTAAATGAATTAAATGTATTTCTTCGAGTCTAGTTAAATCATTTGCTTTTAAC
ATTCCGATAGCATGTTCTAAGCTAAAATGAGACTCCATAATTCTGTTTGCTAATGTGCTG
TGCACACTGCCGTTTTTTATGTTTTCTTGCATTTGTTCATAGATATAATTAACTTCTAGC
ATCATGTGCGTAATGCCATTAAATTTGTATTTCAAATACTTTGTATCAGTAACATACAGA
ACCTTATAACCTAGTGTGCTTTGTAATAAGAAAGCCACAGGCTCGTTAGCATCATGTTCG
ATGTCAAACGGTAGAATTGACCATGTACCTATTCGCAGCTCTTGCTTTGCCTTAATCGTG
CATAAGCGATGACTTTCAAAATTCATAGCTTGTTGTGTTCCAGCAGTCATATAGCTGATT
ACACCATTGTCGACAAACTGCTTTGTATACTTTGCATGATCACCATGTTCGTGTGTGATA
AGACACCCTGCTATATGTCTTGTTTTATATTTGAAATGCTTTTGAACACGTTCAAATTTT
ATACCTGCCTCAAGTAGTAACGTAGTACGTCCATCATTTAAGACGTAGCAGTTACCACTT
GAACCAGTTGCTATTGTTTCAATTAAAATGGCTCTTCTTCGCTTTCTTTTTCTGTTGCAG
GTTCTTTTATTTCTTCAAAGTCAGATACATCAATAGGCTTATCATTTTCTAATTCTGTGT
ATTGTGCTTCTTCAAGAACTGGTTGTTCAAAGTCCAATTGTTCTTGATTTGCATTTTCTT
CAACTTCTGCGTCCAACACTTCTTTGCGTTGACGTTGTTCGGATTCTTGTGCGTATTTGA
AAAGATTGCTATCTGTTGATGTGTTGATATAACGTTTAGCAGCTCTATTGATAACTGTTT
TTTTAGCCATTTCTTCTTTGAAATTATTATGTGTTTTAGAATTTTGTAATGCTTTTTCAT
CTTTAATCATTGATGACTGCATCCATGCTTGTTTAATTTGTTCAATAGTCATGACTTCAA
TATAGTTATCTCGTCCATCATTAAATACGATTGTGCAGTACGCACCGATAATGTTTTCTT
TGTCGATGTTAAAGAAGTCTTGTTCGTGTTTAATCGCTTTGATACGTCCTGTTTCTCCCA
TTTCTTGCTTGAATGTATCGCCTTTATAAATCACTTGAGCAACAACATCTTGAGCACCTG
CATCACGTTTTAACATCATTACATTACCGTGATAGCTACGTTGTAACTGCATTTTGTTGC
CGTAAGGAATAAAGTAGCATTGATTTTTAGCTGGATTTAAACCTTGCGTTACCATGTCTA
ATAAGGCATTTGCTTTGCTTGTATCGTTACAACTCATTAATTTGTTATCTTGGCTGATTT
GTAACCATGCTTGTTTCATGGCATTACTTGGTGAATAATCATTTGGCAATTCCAAATTGC
CTTGTGACTCTAAAACTCTCACTTTGTTTAATACGTTGTCAGATACGTTCTTTTCTTGTA
CTAATTGTTGTTCAATAGTTTGTAATTTATTATTTTCAGTCATTTTATATAGTCTCCATT
CTTAATTTTTTATCTTGTTCATTTACTATCAATTGAATTTGTTGTGATTCTGTTTTGATA
AGCTCTGTTACTGATTCAGCATTATCAATAAATATTGGCGCTGTAACTTTAAAATGTTTT
GACAGTGTATTGATGATATCTAAGCCAACATTAATTCTTGAGGCGTTATTTAAACCGCTG
TCGTATTCGACGCCGTTAACCGTTGTGGAACATGTTTCTTCTAATTCGCCGTTAACTAAG
GTATTGAATAGCTTAAATTCAGCAATTTCAAATTCATTATTGATGTTTTCAGTAAGCATT
TTGACTTTTGTTGTTGTAAATTCTTTTAAGATATAAAGGTCATGTGAATACTTTTCTTTT
TCATCCAATAATCTGTCTTCTTCATTTCTTAATTCAGAAATAACATCATCTAGATGTTTA
TTTGATTTTTCGATTGATCTTGACACTTCAATTTCTGATTTTTCTTGAGTAAGTTCGCTT
ATTTTGTCATCTATTCCTGAAACTTTATCTTGAATAGTTTTCCTGATGTTAGAGCGTTTT
TGATTAATCTCATTTATCTCTAACATTACTGCTTTGTATTCGTCAGTTTGCGTAACGTCA
ACGTGAGTTGTTTTCAACTTATTAATTTTGTTTTGTATTCTTGCTGAACGCTCTTCTGCT
TCGTTGATTTTAATTTGAAGATTATTATTGTCATCCTCTAACTTCTCGATGATTAGCTTT
ATTTTCTTGCCTTCTGAAATAATGTGATTGATAGATGTTTGTATTGTTTCTAATTCTTTC
GATTTGCTAGCATTGAATTTCTGCAATGCTTTTTCTCTTGCCATATCCACTTGTTCAACT
GGTAACTTTTGACCACAACAACTACATACATTGTCATCAAGATATTCAAATTTTTGATTT
TTAGCTTTTTCTAAATCACTTTTTAATCCTTTATGATTTTCTAATAATTGATTACGTCTA
TTTTCTTCATGCGTGATTTGTTGTTTGTTTTGCTTTAATCTCGTTTTAAGGTTTGCTACC
GTTCCATTTTCAACGTGTAATTCATTTGTTAAAGCATGGATTTTGTTCTCATTACTTGCG
CTGTTATTGTCTTCTATGCGTTTCAATTCTGATTGTTTATCAGCTAATTGATTACGTAAA
TTAATTTCTTCCTTACCGTTTTGAATATCTATACGCTCATTTTCAAGTTGCTCAATTTCT
TGTTTGATAATTGCGTATCTATCATTATCGAATTCTGGTACATCCTGCTTATTTTGTTGT
GTTTGGTTAATACGTATCGGAATATCTTTGATATCTTTGTTAATCTGTTTTATCTTGTCC
GTAAGAATCTTTTTCTTTGTTTCAATTTCATGATCTCCAAGAATATTATTTAGTTCTTTA
AAATCATCATTTGTTTTAATGACATCCTCATCATTGATTGGTTTAGCAATTTCAAACAAC
AAACTTCTTCGCTTCTTCCAATCTAGTAAGTTAAATGCTTGAGGGTTCGTAATTAACTTG
AATACATCTTCATCAATAAGTTCATCAATACGAGCTTTATAATCCTTTACTTTTATTGAT
TCATCATTGATATATTGTTTCTTCGTTCGACTTCGTGAGTATTCCTTGCGATTCGTCTTT
TGATTTATTGTGTATTTAGGATGTGACTCTTTTTTAAAAGTCGTAATTTTTCCGTCGATT
TCAAATTCTGCGAAAACAGTCGGAATTAACTCATAATTTTCTTCGTTTTTTTCGTTTAAA
GGTACAGGGTTAAATGATTTGGTTGAACCGTCCAAACCTTTATCGAAAAGCAACCATTGT
AATGCGGTTGCTGTTGTAGTCTTACCAGTCGCATTATTGCCGTATATTTTTGCATCTTTA
CCGTCAAAATTAAATTTTTCTTCTTTGATTCCGGCAAAGTTCGATATTGTTAATTTATTT
ATTTTCATATCCTTCCTCATGCTCCTTTTTTAATCTTCCGATGACCTCTTAGTACCTCGA
TAATTAAATTTTTTATTCGTTCATGGCTGTCTGGATTGATTTCATGTATCTGCACAAGCT
TATTGTTTGTTTTGTAACTGTCGTGATAGTGCAAGAAATTAATCGATAAGTATCCGTGAT
GATTACGTTCAATTTCCAATAATGCTCGTTGGTTTGACAAAGTATATTCGTCGAATAACG
TCTTAAAAATATTCAATATATTTCTTTCTGTATCTCTCATGCTTATACCTACCATTTCAT
GACTAAGTTCATTAGTTTGTCCTGTTCATCTGTGTTATTTTCAATCCATTCATAAACACT
TTGTTTCAAAATATCTAAAGCTGTGTATAGATCGTTCTCATCAGAAACTAGTAACCCGTC
AATTGAATTTCCTTCATGGTCTAGAACAACCATTTCGACGCTATACGCTCGTTTCTTAAC
TCTTAATTGAAAATCAAAGCCATCTACATTAATTATTTTTCGACATACGTCACCCGTTTT
GTAATACATTGTTCTCGTCCTCCTTGTCATTATCTATAGCTAGAATTTTTAACGCATTTT
GATAACATCAGCGATATCTCGGTAAACAGCTCTACGTTTCAATAAATTAGCAATATCAAC
AACATTCCCAATCACACAATGTGACGACGGTGTAAAATCTCCGTTGCTAATCCCTACATT
TGAAAAAAGTAAAACGTCAAATTCAGTTTCTTCATCGATTTCGCTCGCTAAATCAAACAA
TTCTGCATTCTTTTCAGCCAATAAACCCCTTAATTCGTCTTGAGTCATATCTTTATAATT
TTTAGTCATGGTTGACTTCCTCCTTGTTTCGTTTTATATTGAAAATGAATTAATTTTGTT
AATCGTTTGTCACTGTTACTTGTTGACGCAAGTAGCAGTTTTTTTATTCTTCATAAAAGT
ATTCTTTGTAGTATATGAATGTTCCAATGCTTGCGAATCCTGCAATTGACCACGCTGTAG
TGAAGTACAGCAATGGCATAAGCACAATCGCTAAGACTGTGAAACATAGCACTGCTAATA
GGTAGCTTTTATATGTGTCGCTCATTTTATTCTCTCCTTATATATTTCATTGAAATGCTC
ATCGACGAATTTATTCATCTTTCTTGCGTTAAATCTCCAGCGATTAAAACTCTCATCTGG
GTAATGCACAATTCCTTGCGCTCTTAGTTCTTTTTCAAATCTAGGATGAAATAGTAATCT
GTCCTTGATAGTCTCATCAGATGCAATTTTTAATTTCTTCTTTAAGTCACTCATGTTCCA
TACAGGGTCTAATGAATAACCAATTAGCTCATCATATTCATCTTTTGTGATAAGTACATG
TGTTTCAGGTATTGGAACTGTTACGTTTAAAATGTGTGGCATTTCTATCTTTCCTTTCGT
GTATAATGTTGTTATCTCCTAGTGAAAGGAGGTGATAAGTATGCATAAGAGATTGCTCAC
TCAATATTTAGATAAAGAAATCGTTACTTCTTTAGATTTACATTTAATTAATGGTGAAGT
TATTAAAGTACAAGAACATATGAAAGATGCTGAAAGCAAAACTCTACACATCATTTATCC
AAAAGATAGAGTTGTCAGTTTAGATCATGTTTTGTATTTCGACATTAACGTTAAAGGTGA
AAAGAATAACGATAGTCCTTATCCATCTTAAAATCCATAGTGCTTATAGTTATTTGCTAT
TTGTTGACAGTTATCACTGGCAAGTCCTACCTTGTCAGCTTGGTAACTGTATTGATTATT
TACTTCATTTACTAATCGATTCCATTCGTCTCTTGGTATATCTTCAAGAAGTAAGAGAAT
CATCTTTAATTTTTCTTCGTTCATTTGTTATTCCTCCTTTTAAGATGTTTGTTTTTCTCC
TAAAAACTTATTAACAAAGTATTGTTGTCCTTTGCCTGTTACTTTTGGCGTCTTACTAAT
TGATGTGTGACCGTCCGAATGTGTGATTGATGTTTCTTTAATTTCGAATAACTCACGTTC
CATTGAATACTGTGTAGGCATGTTATAATCCACACCCTTGCGTTTAATAAGGAATCCGTT
TTGACGTAACCACTCAAACAATCTGCGTTGCCCGATGTTTACACCGTTTTGTTTAATGAT
CTTTGCTAACTCTCCAACTAAAATTGATGTCTTAGTAGTAGCTACTGCATCTGCAAATAC
AATTTTTGGTTTATCACGTTCAATCTTTGTTTCTAATTGATTGATTGTGTTGTTAGCAAT
TTTTAAAGCACGTTGCATAATCATTTCTGGGCTGTTCCATGCTTTTTCAACTTGGATGAA
GTATTGTCTTGCACGTTTACCAGGTTCACTACGTTGAATCATTGCGATTTCTTTTGCAGT
GTCTAGTGTGAGTGCGTGGTCAATATAGTGTGTCATATTGCCTTGAGCTGTTGCTCTTTT
TTGAGCGATAGCTGTGTAATCTGTATTTTCTTCAAATCCGTATTTAAGCATTCTTGGAAA
CCAATCTTTATATGCTGTCTTAACTTCTAATGCTTGATGAAGTTCTCGACCGCTGATTGC
GATTTCTCCATTTTCTTTTTCTTGAATATTGAACATTTCTCCGATGTTCGAATTTGTTTG
TAATGCTTGCATATTGTTTATGCTCCTTTCTGCTATACTCCTATTAAGGAGGTGAATGAC
TTATGACTAATGAAGCTAAATTTGTCCTTTTACAACTTTATTCAATTTACCTTGATAGAA
TTGACGAAGGTATGTCTAAACGTTCTGCATCTTATTTCGGTAGTGATGAATCCTCATTTA
ACGCTTTCTTTTTAGATTTTAATTTTGAAGACTATATCGATGCAGTTCTTGAATTAAAGC
ATAGAGATTTTGTAATTGCTTCTGCTGAAGATGGCGGTTTTCTTGAGATGGCTCTTTCTC
GAGAAGGTATCGCCTACTCAGAATCAGAATCCAAAAAAGATTACAAAACACTTATGGATT
TAATTAGAGATTTGAAAAAATTAATAATCTAAAATCCAATCATCTGCTATTAAATCGTCT
GCGCTAGGCTGCCACCTTCCGGCGGCGGTTTGTCTTTTTTTCTTATAGTGTCTAGATACG
ACTAGGCATTGATAACGCTGCAAATTAGTTGGTAATATCCCATACACATCTTGATTCTCT
CTCCTTATACTTATTCCTTTCTCCATCGCTAGCTTCGTTGCTTCTTGAATGTTCATTTGT
TATTCCTCCTATTAAGATGTTTGTTTTTCTTTAAATGCTAAAATAATTGATTTCTTTTTA
TCATTCGTAAATACGAAATTTTCGTATTCATTACCTAAAAAAATATCATCATATTTAACA
TTAAAAGCACTCATATACTTAGAAAGTAAACTATCTTTAATGTTTGTAGAGTCTTTTTCC
ATATTTTGAATTGTACGTGATGAGACCTTAAATAAATCTCCTAACTCTTTTTGAGTCAAT
CCGTAATCAGTCCTCAACTCTTTTAATGTTTTCATGTTGTCACCGCCTTTCGTAAACCTA
ATATAATACGAAATTTTCGTATTGTCAACATTAAATACGTTTTTTTCGTAAA-AAACTTT
ACTATGATATGAAAATTTCGTATAATAAGAAAAAAGGAGGTAAGTAATATGAACAAAGAA
AGAAATATTATTATAGCCAAAAACATTAGAAAATTTCTCAACGATTCAAATATGTCTCAA
AAGAAACTTGCTGAACTCATTAACATAAAACCATCTACTTTAAGCGATTATTTAAATTTA
CGTTCCAACCCCTCTCACGGCGTTATACAAAGGATAGCTGATGTTTTCGAGGTTGGTAAA
AGCGACATAGATACTACATACAAAGACGATAACGACATCACTTCCATATACAACAAACTC
ACACCTCCCCGCCAAGAAAACGTACTTAACTATGCAAATGAACAATTGGAAGAACAGAAT
TCTAAAGGAGATAACGTTGTAGATATTAATTCATATAAACAGGAGAAAACTCCAGTTAAC
GTCAATGGTTGCGTCTCTGCTGGTGTAGGAGAACGTTTACACGATGAAACGCTATTTACT
GAAATGGTTAAAGGACCTATCCCCACACACGATTTAGCGTTAAAAGTAAATGGTGATTCT
ATGGAACCTATGTTTAAAGATGGCGAAATCATATTTGTGGAGAAAACTCACAATATAAAG
AATGGACAAATTGGTATATTCATCATTGAAGAAGAAGCGTACGTTAAGAAAGTCTTTGTT
GAAGATGATAGATTGACTCTAGTTTCACTAAATAAAGATTACGACGATCTACACTTTTAT
AGAAATGAAAGTGTGAGGTTAATTGGAAAAGTTATTTTATAAAAGGAGCACTTGCAAATG
AAAAAATATGATATTGCAGTCTTAGACTTTGAAACTATGAATGAACATATGAACAGCCCT
TGCGAAGTTGCTGTATCTTTAATTAAGGATTTATCAATAGTAAAAGTTTATTCATCTTAT
ATTAATCCTCCTAATAATAGATATAACTTGAAAAACGCTAAAATACATAAAATACCTGAA
GATGTCATATTAAAAGCACCTAAATATCCAGATATTTACCAAGAAATTCTCTATCTTTTA
AAAGAATCACATTTAATTATTGCTCATAATGCACTTTTTGATATTTCAGTATTAAAAAAT
ACTAATAATTATTATGACTTACCTGTTCCAAACTTCATGTATGTCGATAGTATAAATATC
TTTAGAAGCTTCCACGCAATCTCTAGTTTTAAATTAGAAAATTTGTGTAGCTTATATGAT
ATCGATAAAGAAAAATTACATTCTGCTAAATTTGACGTGCTAGCTTTATCGAAGATGTTG
ATATCACTCGCTAAAAACAATCAGCATTATAGTGTATTAAAATTAATACATTATATGCCT
AAGCAATACATTAGATTTAGCAAATATTCTAACTCTCCAACTAAACTTTTCGATTCAGGA
TTTCAAAAAATTCATATGAAAATATCTGAGATTAATAAAATAGAAGTGGAAAGTGTAATC
CCTATTTTAAAAGATAAAAATGTTGTTTTTACAGGTAATTTTGACACTGAAAAACAAGAT
TTAATGATATTAACTAGAAAGAAAGGAGCTTATATCAGAAGTGACGTAACTGCAAAAACA
GATATTTTAGTCGAAGGTGTTCAAGATGATAAATATAAAGATGTGAACGGACTAGTTTCA
AAACAACGAAAAGCTCGAGAATATGTTGGAAATGGTGCAAAAATTCAATTTTTAAATGAA
GAAGACTTAATAAATTTAATAAAGGAATAATAACGATGATCAAAAAAATTTTTACAAAAA
AGCATGTATTCTTAGTTATAGAAGATGAAAACCATAATCACAGTGATGCTGTTTTTGGAA
AAAGTATATTACTTTCAATTTACGTCGGTGTGAATAAAAAGACTAATTCTAAATCAGGGA
AATTTATATACCTTGACAGATCTAAAAGAATCGTTAGACAATCTGATATCACCAAAATAG
AATCAGCTAACGAAAATGATGTAGATTTTTATAATTTACTGAAGAAAGAAAAGGAAATTG
TTTATTCCAAAAATATAGTAGATAAATACAATTTAGCGAACTATATAATTTACTACGAAG
TTAGTACTAAAGAATAAACCAATCCATTATTTCATAATACTAACCTTAAATTTACAGAGG
TTTTAATTATGAAACATGAAAAAAGCAATCTTAACTTTAAGTCTTATATTTATTACCTAC
TACCTCACTTTTAAATATATGTGGATTAAAGAATTGAAGTATTAATTATGCTTATTTAAA
AAAGACGTCTATTTCAGCAGTGTTTGAAAGGAAGTTTATAATGAAAATAACTAATTGCAA
AATAAAAAGAGAAACTGTAATATACGAAGTTTTAACTAGTGGTAATCAACCATTCACTTA
TGAGTTACCTAAAGATTTATCGTCACATAATGCGCGTAAATACTTGGAATTTATTTCACA
AAAAATAGATGGCGATAAGTTAACCAAAGAAGATTCATTATGATTTTACTAATCAAAAAA
CGTCTACAAGTGTAGACGTTGAATGGTGGTGAGAGTGTGAGCGAGAATAAAGGAGAAATG
ATGACGCATAATATAGAAAAACGCATTAATAAATTAAAAACTTCTGGAAATCCAAAATTT
AAAAAATTAGATTCAGATATTCACTATTTACTCAAGAGATTTGAAGGTGAAAAAAACCAT
AAAGGTTTTTATCCAAAGTTTAAACAAGGAGAAATAGTTTTTGTAGATTTCGGTATAAAC
GTTAATAAAGAATTCTCTAATTCACACTTTGCAATAGTGATGAATAAAAATGATTCTAAT
ACGGAAGATATAGTAAATGTTATTCCCTTATCTTCTAAAGAAAACAAAAAGTATTTAAAG
ATGAATTTTGATTTGAAATGGGAGTATTATTTAAGATTGTTTTTAAATTTAATTAGCGCG
CAAAATAATTCAGCTATATTAAAAGAAGTTTTCGATAAAAAATACCAAAAAAACAACACA
GAATTCATCACTAAAGATTATTTTAGTGAATTTATATCTGATAGTTTAGAAATTGAAAAT
AAATTAAATAAAATTGACAGAAACATTAATAACATAGTATCAGCAATTGATAAGGTAAAA
AAATTAAAAGGTAATAGTTACGCTTGCATAAATTCTTTCCAGCCGATTAGTAAGTTTCGC
ATAAGAAAAGTTTTACCCCAAAAAATTAAAAATCCAGTAATAGATTCTTCGGATATTATG
TTACTGATAAATAGAATTAATAATAATATATTGCAGATTCCTGATATAAGATGATATAAT
TTTAATATATTAAAGGTTTATCCTTTAAAACACGTATATATTCGTTACCATTTTTGGTAA
TTAACCATGTAATCTTATAACTATAAGTGGCGTCTGTATTTTATACAGGCGTCTTTTTTT
ATACAATTTTCATGGGTAGCCCGCCTACCCTTATTATTTTTTGCCAATTTTGAGGAGGGA
ACGCATGAAAACACGTTGTTACGATGGTAAAAAATGGCAATATGAATTTAAGTATGAAGG
AAAAAGATACCGTAAGAAAGGTTTTAGAACAAAGCGTGAAGCTAATTCTGCTGGACTAGA
CAAGTTAAATGAGTTAAGAAGTGGTTTTAATATAGATAACTATATAACTCTTGAAGAATA
CTTCGAAAATTGGATTAAAACGTATAAACAACCTGTTGTTAAAGAAAATACCTACCGTCA
TTATAGAAATGCATTACAACATATACAAAAACATAAAATAGGTAAAATGGAGTTATCAAA
GATAAATAGACAAGTTTATCAGAAATTCATAAACGATTATTCAAAAGAACACGCAAAAGA
AACTATAAGAAAAACAAACGGTGCTATTCGGTCAGCTTTAGATGACGCATTATATGATGG
GCTTATTTTTAAAAATCCCGCTTATAAAGTTAATTATAAAGCCGGAAAACCTACGAAGTC
AGAACAAGAAAAATTCATCTCGGTAACTGAATATGAAATACTAAAAGATCACGTCAGAAA
GAAGAGAACTCGTTCATCATTAGCGCTATTCATAATGATTTGTACGGGTTGTCGTGTCAG
TGGTGCAAGAAATATAAAGATTGAGCATATCAACCAAGTGAAAAACACTATATTTATTGA
CGAGCGAAAAACCGATACTTCCCCTAGATATATCAGTATCGCTAAATCTGATATGAAACA
CATTATGGACGTCATAAGTACATTTGCAATTAGCTATGATGGTTACATTTTCAAAGAAGC
CGGATCTATAATTAACCTTCATGCTATCAATAATGCTTTGAAATCAGCCTGTAGAGTCAA
TAATATATCAATTATTACATCGCACGCATTAAGACACACTCATTGTTCTTATTTACTAGC
AAAAGGTGTATCTATACATTACATTTCTAAAAGATTAGGTCATAAAAATATAGCAATAAC
TACATCCGTGTATTCTCATTTGTTAGAAGAAAAATTTAATGAAGAGGACAAAAAAACAAC
TAAAATTTTAGAAAGTATGTAATTTAGGGACCCATTAGGGACTCCAAACCCAATAAATAC
TGTTGTTACAAGGTTTCTATGTATCCAAACTGGGGGCAATATAAACGCGCTGATTTAATC
GGACAATCTTCTTATATTAAAAATAATGATGTCGTAATATTCAATGAAGCATTTGATAAT
GGTGCATCAGACAAATTATTAAGTAATGTGAAAAAAGAATATCCTTATCAAACACCTGTA
CTCGGCCGTTCTCAATCAGGGTGGGACAAAACTGAAGGTAGCTACTCATCAACTGTTGCA
GAAGATGGTGGCGTAGCGATTGTAAGTAAATATCCTATTAAAGAAAAAATCCAGCATGTT
TTCAAAAGCGGTTGTGGATTCGATAATGATAGCAACAAAGGCTTTGTTTATACAAAAATA
GAGAAAAATGGTAAGAACGTTCACGTTATCGGTACACATACACAATCTGAAGATTCACGT
TGTGGTGCTGGACATGATCGAAAAATTAGAGCTGAACAAATGAAAGAAATCAGTGACTTT
GTTAAAAAGAAAAATATCCCTAAAGATGAAACGGTATATATAGGTGGCGACCTTAATGTC
AATAAAGGCACTCCAGAGTTCAAAGATATGCTTAAAAACTTGAATGTAAATGATGTTCTA
TATGCAGGTCATAATAGCACATGGGACCCTCAATCAAATTCAATTGCGAAATATAATTAC
CCTAATGGTAAACCAGAACATTTAGACTATATATTTACAGATAAAGATCATAAACAACCA
AAACAATTAGTCAATGAAGTTGTGACTGAAAAACCTAAGCCATGGGATGTATATGCGTTC
CCATATTACTACGTTTACAATGATTTTTCAGATCATTACCCAATCAAAGCCTATAGTAAA
TAG
>>ST8-MRSA-IVa+ACME (PVL+)_Vilnius-99207
ATGGTGAAAAAAACAAAATCCAATTCACTAAAAAAAGTTGCAACACTTGCATTAGCAAAT
TTATTATTAGTTGGTGCACTTACTGACAATAGTGCCAAAGCCGAATCTAAGAAAGATGAT
ACTGATTTGAAGTTAGTTAGTCATAACGTTTATATGTTATCGACCGTTTTGTATCCAAAC
TGGAGACTTTTAACATAAAATTACTTATCATTCAAAAAGTAAAACAGCATAATATCAAGG
TTTATAACTTTATCATTATCAATAATACCTCATATAAAATAAAATTTTAGGGACTTTTTA
GGGACTTTAAATTTAAAATTACAAGTTTAATAGAAACATCAAAATAATCACATGTTTGTG
TGGAATGTACACCCCAAAAGCTAGACTGAAAAATCTATTTTTTGAGGTGTATTTTTATAG
GTAAATATAATAAATTAGAGTAGACAACTCAGAATTCCAATTTTATAATAATATTGCTTG
ACATATCAAACTAGATAGTACTATTTTGAATATATTATTATAATCAAAAATTCATTGTAA
ACTTTTAGACAAAAGGAAGTAATAAAAACGTGAAATTTAAAACAACTAAAGAATGTAAAA
GTAATAATATCTTTAAAAGAAGTCAAGAAATTAATAATAGAGAAAGTGAAAAGGGTTGTT
TATGGGGCATTAGCATGTTGATTCTACTTTTCTTATTGATTCTGTTTGGAATAACTGCTT
GTTCATCAAGCATTCACTTTATTAATTAGATTTTTTTACTTGGAGGTATCATGTGAAGAA
CCATACAAATATAATTAATATCTTATTAGTTATAGTCAACTCATTAACTCATTTTCTAAC
TCTAAACACCTCATTTTTTAATAATTCAGCATCGGATTTCTGTTTTATCATAGGGGCTAT
ATTTTTCTTAATCGGAATTTTTGTTGCAATATACGGTATGAAGCGAGCAACATATTGGTT
AAACTTATTGATTTTATTTACCAATATTTTTTATTTTCTACACTTCTGTGTGTTACTTTT
GTTAAAATATATAGGATTTAAATTATTTATTTATGAAGGGTGTGTATTGTTATTTATCTA
ATTTATAGTCTAATTGTCTATTTCATCTGCATTATAAATTTTTTCATAATGGCTGCACCA
TTCTTAATGACTAATGCTGATTATGTATGGACGCCTATGACTACAGTTACGTTATTTATT
TTGAGTTTGATTATTTTCTTGATATTTATAAAAACAAAAGATGTCGTTCATTTAACAATT
TTCATATTAAACTTACTTTTTTCAATACTTTATTGTTTGCCTATACTGTTTTATTTATGA
ACACTTTTATATTATCTAGAAAATTAAAACCACCCGTAAAAGGGTGGTTTTTTTAATATT
TACTTTTTAGTGCTTCGTCAATTTCGTTATAAATCTTTTGAAGTTGATATTTTGCTTCTG
ACATTTTCTTAAAGTCTTTTGACTTAAGAGCATACATTGCTTTTTGACCTGAAATTTTTA
TAGTTCGCTTATAATAAGTGTTTAAACTTCCAGTAGCTAATTCATTAACATTTAGTTCAT
CTAATAACGATTTTAATTCATTAGCTAACTTTTCGTTTTGATATTCATTCGATGTTGGCA
AGCTTGTGCTAGCTTGTGCCTCATTTTTATCTAGATTAGTTACTAGTGGTGATGCTAAAA
CGATTGCTAAAGTTCCCGCAAGTATAGATTTTCTAATTTTCATTTTTTATTCTCCTTAGT
AATTAGTACTAATTTATTTTAATGACTGACTAAAAAAAAGTACATTAATTATTCATTAAC
TATATAGATCTTCTTATTAAATGAAAATTAATAAATTATCAAATTGACATACCTTATTGT
ATTTATAGAAAAACAAAAAAAGGTAAGCACCGAAATGCTTACCTACTTCCCATAAACAAT
ATAACACATATACATTGATTTGGAAAGCGCAAAAATAAATTTAATATACTAGCCCGAAGG
GGAGCAATACATAAAAAATGAAAGGCGCTCCTTGAAAACGCCCAAGGTAATATTAACATA
AAATGGCTACTATTGCATTATCTAATTTTATTTAATTAAAACAAATATATATAGCACAAA
AAAACTAGCCCGAAGGCTAGCTTATGAATAGATGAAAATTTGAACACATTGCTGTGTCTA
AGATAAATATAGCACATATTAATTACTATTAATAGAAAAATTATAGCGTTTTTTAGATTA
TTTCAATTTATCGAGACCAAATTCATCAAAACACTAATTGAATTTTAATTTTTAGTTAAA
AATAATTAATCTTTTATTAATTTCAAGTTAATTAATATATTTCGTCGATTAGATTAAACT
CATTTTAGGAATTTCGCAAAACTAACTATAAATTTAAATATAGAATTTAAGGAGAATTAA
CATCATTATGAAAAAGAAATTAGCAACAACAGTTTTAGCATTAAGTTTTTTAACGGCAGG
AATCAGTACACACCATCATTCAGCGAAAGCTTTTACTTTTGAACCGTTTCCTACAAATGA
AGAAATAGAATCAAATAAGAAAATGTTAGAGAAAGAAAAAGCTTATAAAGAATCATTTAA
AAATAGTGGTCTTCCTACAACGCTAGGAAAATTAGATGAACGTTTGAGAAATTATTTAAA
GAAAGGCACAAAAAATTCTGCTCAATTTGAAAAAATGGTTATTTTAACTGAAAATAAAGG
TTACTATACAGTATATCTGAATACACCACTTGCTGAAGATAGAAAAAATGTTGAGTTACT
AGGTAAAATGTATAAAACATACTTCTTTAAAAAAGGAGAGTCTAAATCATCTTATGTAAT
TAATGGTCCTGGAAAAACTAATGAATATGCATACTAATAGTAGTTACATAAATTAAAAGG
TAGATATTTCTTTTTTATATAAAGGTTTGGCAGACATTTCATAACTTGCCAAACCTTTAT
ATATCTAATTATCAAACTGCACTAAACTTACCAAAACTGCTTATTCTATTACCTGCCTTG
TCTACCTCTCCTGTCGCTATATAACGACGTTGTCCACTATTAGCAATATAAGTAATCCAT
CTATAGCCATTAATGCAATATGCGCCGTCATATTTGATAGTTGCGTTATTGGGTAATACA
CCTGTAATTCTTGAATTAGTTGAATAGCCATCCCTCACGTTATTACCTTTAACATTGGCA
ACTGTGTAATAACCAGTCTCTTTTTTATACGGTACATTGTTTTTATCGAGTGTATAACCT
GCTGGCACTGGTGAATTCTTTTCATTTTTAGCTGGTGTTTTAACATTACTGATACCTGAT
ACACACTTCCAATAAAAATAACCACACCATTTAAGATGCGGTGTAGCGACTGTAATATTT
CTATGTTGTTGAGATATATGTATCGAGTGAAGGGCAAAAAGGATATCAATTGCAGGATAA
GTGTTAGGTTACTAGGCCACTTAACAGGCTATATAGTTCACTCCTACTATATACAGTTAA
TTATAACATAAAAAGCACCCCGTAAACTATTATACGGGAATGCTAAAGTCATATATACTA
CGAGGGAGTAGTATGAAAACTATGCTCTCTATCATAAGAAAAAACACCCAGTGACATGCT
TGGGTGAACAAGGATAGATGTAAATAGTTGATGCATGTGTAACACATCATAACAAAAAAC
TAGCCCGAAAGCTAGCTATAACATACAATCTAAAAAGACGTCCCTTGAATACGTCTAGAA
AGATTATAACATAAAAAAATAGGCAAGTACCGAAGTACCTGCCTAAAAAAGGATTATCCA
CTTTTTCATCCTAACTGATTTCTCCCCATAAGTCACCTAATATCTGATTAGGTGGGGAAG
AACCATTCGTGCATGAATGAGAATTTGATGAAAGATAATTTTCACTACACATATTCAATC
AAGACATTGCTTTCTATAATAAACAACTATTTTGTTTTATTTCTTTTCTATAATAACCTT
TGTAATTAAGTTGAATCCAGGGTTTTTAATATGCTCTGATAAATCTGGGACAACAAAACC
TTTTTCTGTTATAGGGAAAGACTTCGTTTCTTCTTTTTTCTTATTCTTATCATAATAAGT
GACTTCGATCTTTGCGCTTGGATCTAATTCAACTACTCTAAACTCTTTATATGCTGTCGC
ATCTAATGCCCATTCGACATAGTATTCAATTTTTTCTTTTGTAAGTGTAGTCCCAGGTTT
AATAGGAAACTCGACATAATGAGGGGATAGCAATTCATTTCCTTTACCATCAACTCCAGT
CACATTTACCATCAAATACGGGCCTGTTGGTTCAAAATAACTCGCGTCATCGCCTTTTTT
ATATTTTCCTTTGTCGAATGAACTTGATGCACTTACCTCATTAGTAATTGAAGAAAATGA
GAATAATAACAATAAAACAGTTAAAAATAATAAACCTCTTTTGAGCATGGCGCTTCCTCC
AAATATAATATATTTGTTTTTATTTATCTCTTTTTATAGCTAACACCCTTATTTAAGATG
ATAAATATCAACAACTTCATTTTATATTGAGAAAATATTAAAAATCAATAAAATATTAAA
AGAAACTAAAATTACATTAAAAAATAATTAACAAATATTTAACATTTTAACCTAAGAATT
AAAACACTTCTTTCACAATCAATCTCTCATGCCATATCCACTCATTATGATTGTTCCAAT
AAATGCGACACCAACCATCTATAATTTCAAACACATATATTAATGTTCCAGGCGCGTATA
CAGCCTGTCCAACATCGAATCTATAGTTAGTACGATTATCACCGTATCTAGTGGCTGAAG
TAGCACCTAAGCCGTCGATTTTCGCATTAAAATAAGCACCTTTTGACCATTTAAGGTTAT
AAGGCGCTTTACTTCCAACTGTTATTTTACTTGCAGATTTACCGACTGCTTTTTGAGCAG
GTGGTTTAACTTTATTTGTGATCTTATTCATTAAGCCCTCACTTTTATACTTAGGTCTAA
TAAAGTGAGTACAGCCGTAATAATTATCCCAACGTAACTTTGCAGGCGTATTTGCGTTAC
CGTCATAGTTCTGTTCCAAAATTAAAAATTGGTTTGTATTACCACCATTAAACACTAAAC
CAATATGACCGTATTGTTTATATATTCCTTTGGTAAATACAGCCACATCACCTATTTGTG
GAACAAACGATGGTGTGTTTTCATATACTGTTGCCATGTTTTTAAAATCGTTATTGATTG
CATCTTTTGCATTTCCCCACATTCTAATTTCTAACAACCAATAAATGTAATCAACTGCTA
AATCTGCACATTGGTAACCATACCAACCGTCAAAATCAATATATCTACCTTGATACCAAC
GTAACCTTGCTCTTGCTTCACTGTATGTTTTCATTATTTTACCTCCTAGTATTTTCTTCT
TGGTTCTTCATATTCTAAAGCTTGGTGGCTATCACCTATACCTTTAGTAGTCGGGTCTTG
AATCACACCAGTTAATACTAAAAATCCTAATATAGCGTTTAAACCGTCTGTTAATTGCTC
TGTATAAACTTGGATATCATACCCAATAGCTTTTGCGATGTTTTGAGCAAATAAAAAGAT
AGCTGACAATATCGCTACCCAAAATGATTTTTGTTTCATTCTAATTTTCCAATTAATCAT
ATTCTTATCTCCTTTTACCCAAAATAAAAAGACGACTAATAAGCCGTCTATTTGATATTT
ATATTATGGTGTGTTAATTTATATATAGAAAAAGGGCAACATGCGCAAACATGTTACCCT
AATGAGCCCGTTAAAAAGACGGTGGCTATTTTAGATTAAAGATTAAATTAATAACCATTT
AACCATCGAAACCAGCCAAAGTTAGCGATGGTTATTTTTTATTGCTTAATTCAATAAGCT
TGATTACTAGACCTATCAATGCAATAAGGAATAAACCAAACTGCAACATGGTACTAATTG
TAATCATTAGGCGTCTCCTTTCTAAAGATTTCAGTAATGCCACCATAGGCACCACCTCCT
TATACTCAGATAGCCACCATCTATCCAACTTGCTCACTTCTGCATATTACCATAATTACA
ACAATAAATAAAAAGTCAGTACCGAAGCACTGACTAAAACTTATTTACATTTACCGAACC
AAAAACATGTCCAGAAACTATAACCAAAGATTAGTTTAAACATTTTATTCACCTCTCTTA
TATGCCCATAAGCATACGCAATAATGCTATAATTAGCGATCCAAATATTGTCCCAACTAA
ACCAAGCACCCACATTTTCATATCACGTATGTTCTTATCATTTTCTTTCTTATTCTTTTC
ATCTATTTCTCTTTCTTTTTGAATAGCATCTAAGGTTTTATCTAATTTAATGTTAACTTG
CTCTTGGGTTTTTTGACCTAATTTAATTTCATTGAGTGTGCTGAGCATTGTTTTATCATT
CTCTTCTAACCTTCTGATGCGCCATTCATGTTCGTGTTTTTTGAACCACCCCAATTCAGT
ACACCCGCTTTCTAAAAGAATAAAGATTATGAGTATCTAACTCATAGCTTTTCATACTGT
TTCAGTGTTAACTGTTACCTCTGGAGATAAATCTGATCTTTCAACTACTTCTTTAACTAC
TTTCACACGTTGTTTTTTGTTAGTTAATTGATATAACAAATTTAACGTCTCCGCAATTTT
CTTAGCGTTTTCTTCAGATTTAAAATCTTGAGCATGGTTAACCATTTCAGAAGTTGTAAA
ACTTCCTGTGAAATCTTGATATACTACACGTTCTGTACCTTCTTTGTCGATTTGTACTAA
AATAAACCTTTCTGTATTGTTGATAATTTCTTTTGCCATAATTAAATGACCTCCTTAAAT
TTTTGTATAAAAATAGTGCTAAAGATTACTCTTCCTCAGCACATTGTTGATTTTCTTTAT
TTTCTTGTATATACGCTTTTAACATCGCGTTTTCTTGTGTTAACCTCATAATTTCCTGTG
ATAAATAATGAATTGTATATTCAGGATTAGCTTGTAATCCTTGTTTGTTATCCTGCATTC
TTTGACTCCTCCAATTTCTTGATTCTTAGTTGTTGTTCTTTGATAACAGGGATAAGATGA
ATCCATAGACGATCATACGCTATACCTTCAATTTCTCCTTTGTCATCATACGTGACAAAC
TCTTTTAATCCTAAATTCTCCACCTCTTCAGCAATCAAACCTACGTATCTATCAAGTTTA
TAGGTGTCTTCCGATAATTTTCTATCTTCTCTCAGCTCTCTAGCTAAAATTTCAGACTCA
GCTTTATCAAACCACGTTCTAATAGGTAAGTTAAGAATAGCTTTTGAATGTTCCAGTTGT
TCATCTCTATCGTTATATTGATTTTCGATAGATAACTTGTATTTACGCGCTGATGTCGAA
CGCCCAATTGTGCCAGCAGAAGTAATATGCAAATTAGCTGCGGCCGAATAAGTACGTCTA
TAAATTGAGTTAGAAGCTATCCTATCTCCTGCATCATCTGAACCTACAGACAGTAGGTCT
GTACTCTGTATATGAATATACCTATTACCATCACGTCGTTTCAGCATATTAAATTTGCCA
TACCCTGCTTCGATTGTTGTATCTCCACCTGTTGCATATCGTCCATTAACAATTTGAACA
AGACCTTTATTTCTTTCTTTAGAAAACCTGATACCCGCACCGTAATCATAGTTCTCATCA
GAACCAAACATAATATAACCGTCACTCGAATAAGCATTATCTGCATTAGACAGCGTGAAT
GCAAATCGGTTTAATCCAGGCACTTTGTCTGTGTTTGGATATAAATACACCGGTGCCTGT
TTGCTTTTGATATTCGATGAAGCGTAAGACTCCAGAACAACCCGATTATTATCTGACGTT
AGTGCAACGACACCACCATAGGAATTGATTGTTATGCCATTCATACCGCTATCACTGTAA
GTTTTATCCCACCATTGAATAGTACCGGATGAACCTCCGTCTTCGCCTTCTCCATCAATA
TATGTTGAAATACCAAAATGTGACATATAAAGTGAACCGCCTGCGGTATTATTTCTAAAC
CTTAGATGTCCATCTTTAAGACGTGTGAATATATCATCGGTTGATCGTTTGCCTTTCCAA
GTTCGTTGCACAATACCACCTAGTTCAATAGAATCATTCTGTATTTGAACATATCTGTTA
TTGTTACCGCCTTTAATTCCAATTCTATTAACATTGATATCAAGACCCTCTCTTGATAAA
TTAAGGCTGTTGACAATATCGGTTTTATCTACTTTATCTCGCATATTTTGGATAAGAAGG
TTTATTTCTCTATTACCGTTAATATCAATTTTATCAGCATTTAATCTAATACCACGTGGC
CCCACATTTAAAGCTTGAGCCACTCCGTTATCATCATATCTGATTGTTGTTCCATCTGTA
ACGTTTTGGACAATCTCGTTTAATATATTTGAAAGTGTACGATTGGTTGCATTAAACTCT
TCTTTAGTAGTTCTTAATTTGATTTCCTTACCATTTTGTATAATTTGAGAACCATAGCGA
GTCAGTGTTCTCCTCTGTGCATCTGTGCTTTCTTTGACCTTGTTGTCTGTATAAGCATTA
GCTTTCTTTTCAGCGTTTCTAGCCTTTAGTTCTGCGTTTTGTTTTGCCTCTTCAAGTTTA
GCTTGAGCATCTTGTATAGCGCGTTGCTCTTCTTCCGAAATTTTACCATCAGCATACGCT
TGCGATTCCTTCTCTTTAAGATTATCTTGAGCATCAATGTATGATTTTAAAGCTTCTTGC
GCTTCTTGATTTGCTTGTTCAATACTTGCTTTAATCTCAGGATTATTGGACAAATCACTT
AACTGGTCATCAGTATATTGTTTTTGTTCTTCCAATCCGTTTCGATATTCGTTTAACGTA
ACTTTATCTTTGATTTCACCTTTTAAAGTCGTTCTCTCAGCTTCAGCAGTATCTAAACGT
TCAACAATACCGTCTTTGTCTGTTTTATAGTCCGATGTTTTTACATAGTCACGTAATTGT
TCTTTTGTGGATTCTCTAGCTGCTTCAATAGCTGATTTAACAACATTAGGTTCTCCGACT
AACTGCAAATCTTCATTCACCGTTAAACCAAATTTTGTTGCTATTATTTCCAACGCTTCT
TTATATTTTTCATCAGTGTATTGTGACTGTAATAATTTAAATCTATCTGAAATGGCGATT
TTGACATCTTCTACATCTGTATAAACATCTTGTAATTTCTTTCTATACTCAAGAAATAAA
GTTTTTGTATCTACCAACCGACCAATCGTTGCAGTTTCGGGTGTCATAGATTCTAAATTA
TTTTTAATTTGATTATAAACATCAATCACAGCGTCTAAACTTGCTTGTAAGTCCGCTTTC
AAATCATTATCTACTAAGTACTCGCTATTCAGTAATTCTGTAGCTTCTGACAAAAGACTA
GCGTGTTGTATAGATAAATTAATAAAAATATTGTTTAATTCACTGAATAGCGCTTTCTCT
CTTGTTATACCACCTAATTTTTCAACATCATTTGGTGTTGCTTCAATCCATCGACCATTC
CAATATCTACGCAAGACAGCAACATCAGGGTTACTTGTATCATACCAAAGCGTATCATTG
ACTGGATTTTCTGGCGGTGTATCACTTTTATGAATTTTGCGTTCAAAGTATTCTAATTCA
CCATCTACAACATCTTTTACTATAGTATTGATATTGCTAATATTGTCGTTTAATTTTTGG
TGTATTAGGTTTAATCGCTTGTTAAACTCTTCTCGTAATTCTGATTCTTTGAACTCTTTA
GGTTGACCGAATGTATATGTGCTATTTTCTGAAATTATGTTATATTCTTCAGCAATAACT
TCTGCCTCTACATACAATGGCGGGTTAAAATCTCTATGTTTTACTCTGACTGTATCGCCA
ATTGATATAATCTCGTGCGGATACGTAACTTCCAAATCAGTAGAAGTAATCTCATATGAC
ATAACTGCCGACTTACGTTTATTTAACTCTGTTTTGGCTAAAGAACTTAATCGTGTTTCA
TTCATATTTTGATCATCTGATTGTGGTTCATATATCCCCCAAATATAGCGCATAGGTAGG
TTGAATTGACTTTGCGCTTCGTCATCTGTCACAACTAGCTCTAAACGCTTTCCTTTGTCA
TTTTCGGGTCCCACAGCAATTAATGCTGTTTTGATTTCTGACATATCAATCTTCCTAGTT
AACCCAACCAAATCTTTACCATACTCAATTTCTTTACCTTTGAATAAGCTGTTTTTCTTT
TTGAGTACCACATATCTACCTTTGACGGTATTAGAACTAAGCTCTATATAAAAATCCAAT
ACCATTTTATAGGTTGTACATAATTGCTTTAAAACTTCATATCTAGTTTGATAAGAAGTC
CATGACGTAGTACGTAAGCCATCGTATTCGGTTTGTTCAGAAACTTCCCAACCTGTATCG
CTCAACACATCTTTCAATGCTTCTGAAGTTGTCTTTTTCTCAAATTTGCCTGGTGCATAC
GGTTTAGCTGTTGTTATATCAGCAAGATAAGACGCTATACATTCTATCTCTGTGTAGCCG
TCCATCGTATCTTGAACCCAGTTAATAATAAATTCACGCCATTGTTTGTTTGAATCCCTT
ATAATAACACGATGTCGTTCACGGAACTTTTCAGCTCTTTCTGATGATATGAGCAGTTCA
AGCATTTCTGAATTGTCATTAACATTACGTTTATGAATCGCTCTAACTAAGGAAGGGTCA
TCAGTAGAAAGGAAATCTATAATCTTGTCGTTAAAATCTAAAACATGTATCACACTCTCA
TCTCCTTTCTATAAATATCTATCTTGCCATTTAACCGTCGTATCAAAGACGTTTTCAGGT
TGTATGATTAATTCACTGTACCCAGAATCAACATTGAAATAATTACTTCCAAACGATTTC
TCGCTCAACATTGGTTCCTCATTGATGACAACACTTTTTGCTTGCATATCTATTTTTACT
AAATCACCTTTTTGTATAATGACATCCCTTGCGCCTTTCGGTTTTGGTAGAATCTCCGTA
TTGAATGAACCTAATCCATTCATCTCCATCCACTTATAACCATTATACTTCGCACTATAG
ATAGCTATGATAGAAGCTGGACGCTGATAAAACTTACCGCCATCTATCCACTCTTTCTCA
TCCATATCAATAGGTTTACGTCTATCTGGGTCTTTAATGTGATCAAATTTCCAAGTTTTA
ATAGAAAATTTATTACCTACTCTTCTGAGCCGCATATAAACAACGATTCTGTCCAAGTTA
TACATTATCGGTTTATTCTGATAGTCGTATATCTTTTTGGGGTCTCCTTTTTGGTTATAC
AACGTAACAACAATATGTCCTATTTTTCTATCATGATATTTATTTTCATAACCAATAGAA
GCAAGTAACTTACCATCACTATCATAAATATGTTGTGCTGTTCTTCCGGCACCTTTACCT
TTTTGTTCAACAATACATTTATAGGTAATTTGAAAATCTGTCATCGCTTTAGGGAGCCCT
CGTTTCGTGCCAGCACCAACCCAACCTTTTGCATCAGAAAAATTAGTTGCTTTATATCCT
TCGCCAAGATTGGATATCACAAAGTCACCGCCGACTTTACCACCTAAATCATTACTTGGA
ATATCTTCAGTAATCATCTTAGTCCAACCTTTGAAATCACGAAACTCACTATGATAAACA
GGAGGCATGTAATCCTTAACTTCTTTGGTTACCTCATCATCACCAACCATAAAATAATCT
TCATCATTTTTAGTGATCATAAAGTAACTAGATGGTTTAATTGCTCGGGCTTCAACAATT
AAAGGAGTGTCAGCAGTCCCACTATTTACAACTGAAACTTGGTCTGAAATCGCAGTATTT
TTATATCCTGTTACTGAATATTTGTAAGGGTCTGTTAGTACTACTTTGATAGTGAACTTA
ACAGGTATTGCAAATTCTTTGTGCAGCTTTATTGGTCCTTCAAAATAAGCGTTCCAGTAC
CAATCTTTAGATTTGAATTGTAATTTAACTTGTTCCTCGTAGTTAAAAAACTTTACTAAT
TCATTCAAGACGTCATCATGTGTTTTAAAGCCGTTGTGAGATAAATAGTCATTACGTACC
ACCAAAGGTATATCAAAACTATAAGATTCAAGCCTACGCCCTTTATATATAGACCCCGAA
CGTCCATCTACATTTTCAGTTTTTAAAACATAATTAAAAGAGGGTATTTCAAACCCTCTT
TCGACATACAACCAAGGAATTGTTTTGTTGTTCACTTTAATAGTGTCTATCATTGAATAG
CAATTCCTCCTTTTCTAAACTTTACTTTTGTTGATTCTTGCCTTTCTCGCTTTTCTATAG
ACGCGTTCACCTTTTTATCAAAAGCGTATTCGTCAATAATCGGCTGATAATCTTTATCTG
CAATCACATCGTTGGATTGCGCTATTTTCAGTAATAAAGCTATTTGTTGTTGCTGTTGTT
CAATCATTTTCAATAATAAGCTTGGGTCATCAAACCCATTTACACTAGACAATTGACTAG
GACGCTTATTTTTACTCGCTTTTCTCCCTCTTACTTCTGCTGCTGCATAATGCAACATCT
TCATTGCATCATTTCTACGAGCTGGATCTGTTGGAATAATCCATTCTGGATGACCGTCTT
CACCTAAGTTATACCAACCATCAAAAACTTTTCCACCTGTAGCATATGCGTAATCACCAG
CACGCTTAAATCCATCCCAACCGTAGCGTCTAACAATGTACTGCATTGCTGAAATACCTT
GATGAACCGGATTATTAAAGTTAGTATATCCACGTTTAGCGTTTGCTCTAAAAGTTGAGC
CGATGATTTGGAATAATCCTCTTGATGGGTCTCCTCTTTGAGCATTAATATCCCAATTAT
TCACTGCATTTGATTGATAGTTACTTTCACGCTTTGCAACTCGCATCATCTGGTCATGAA
TCCACTTACCTTTATAACGTCCTCCTAAAATACTTTGCGCTTGACGGATTACTCGGCTTG
CATAAGTTGCACCACTTCCAGAAGTAGCACCACCGCCACCAATTGATAACCTACCTTTTT
TCTTTGCATTTCTTAAATATGGTTCAGGGTCAAAGTGACGTCCATTTCTTCTCATTTCAA
AATGTAAGTGTGGTCCTGTACTAAATCCGGTATTACCAGTTAAACCAACAACATCGCCGG
GCTTTACCATCGTGCCACTAGGTGGTGATTTGCTAAAGTTTTTCAAATGCGCAAATAGCA
TATCGATAACTCCACTAGTAATTTTTACATAATTACCATAACCACCAGACATAAATGGCA
TTCTTGTAAGTCTGCCACCCATCGGCGTTCTAACTTCTTGATATACAAATGGAAAATCGA
CACCTTCATGAAATGGTCTTCCAGTTGCAGCAGTATAAGCTGCGGTACGTCCATAATGAT
AATTAATTTTGTCAGGGTCTAATATTCCGCCGACTAAATCGCCACCGCCCATAGCTTCTA
AATTTTCTTTTATCCAATCAGTAGCACTTTTCTTAATCTTAGACCATGCAGCTTTTGTTA
TGTCGCCTGCAATTCCCATACCTTTAGTTAAAGAATTGAAATCAATTCCAAAAGCTTCAA
GTATATAATTTAAAAGTTTGCCAGGATTTTCCATAAAATCTAAAACATCGCCAACTTTAT
CGCCAAGCCATTTGGTACCTTTACCTATTTGATCTTTTGTCCAGTTAAATGCCGATGATG
CACCGGATTTAATATCTTTCCACATAGTACCTAAGCTAAATCTTGGAAGCGTTCCGTTTA
ACATTGAATAAGTTTGTGTACCGTTGTATACTTTTGAGCCTTTAGGTAAATAAGCGGTAG
TATCTGTATTAGGTGTGATTACACGTTTACCATTAGGGAATTCAATTATTTCATTTCTGA
AACCATTCGGACCATTTCCACGTCCTTTATCCCCAACCGTAGCGAACGTATCCCGCGCAA
TCTTACCGTTCTTAACTAATCTTGTAGTAGTATGTGTGTGTTCTGTACCAGTGTGTAACT
TAGGTATTTTATCCATTCCCAGCTTACCACCGACCCAGTTTAAACCTTCAATTAATTTAT
TAAGTCCTTTTTTAATAGCATCTACCATACCGCCGATATGACTTTTAATTTTGCTGATAA
TACTTTGTAAGCCGTCACGCATATTTGTAAAAATTCCACGCACTTTACTCCATAAACGAC
TTGCAATTCCAACCGTATTATCTTTAATGGAATTCCAAATATTTGCCATCCAATTTCTTA
GATTACTAAAAATATCTTTTGTCGCATTCCACAAACTAGTGAATTTTGATTTCACACCAC
TAAATAATGACTGTGCTTTTCCTATCGTATTCGTACGGATACTACTCCATGTGTTAGATA
ACCAATTTTTCATATTCGTGAAAATTGATTTGACACTATTAAATAAGAATCCAAAAATAC
TTTTTGTCGCATTCCAAATTGCTGATAAAGATTTACTGAATATACTTTTTATTACGTCCC
AAATACCTGTTATTAATCCTTTTAGCAATCCGCCAAAGTACCTAACAACGCCAAGTATTT
TGCCTACAAACCATAATTGAATTAAATTCCATATTAATTGAACGACTCCTTTAAGAATCA
TAATAATCGCGTCCCAAACTCCTCGCCAATCTCCAGTAAATAAACTTGAGAAGAACTTAA
TTAAACCTAGTATGATATTTAAAGTTCCTTGTATCACACCTTTTATATTCTCCCAAGTAC
TGACAATCAAGGCTTTAACCGCCGGCCAAATAAATTGCATCACTTGCCAGATTGCAAACA
TTATTGGTTTAATTACAAAATTTAAGATAAATTCAAATATAACTTTGATAAAATTGCATA
TATTTTGAAGCGCTTGAACAATAGAAATTCCGTTTTCATTAAAGAATCCATTAATTTGAC
TCCAAATATCTTTAGCGAAATCAACGATTGCTGAAACCGCTTGTTTAAAGACGTTTTTAA
CGGAATCAATGAAAGGTTGAATAAATTGAATAAAATTACTAAATGTTTGTTTAACACTTT
CAATTGCATCATTAACAAAATTTCTAAATGTTTCAGATTTCTTATAAGCAATTGTAAATG
CGACTGCTAGGCCAGCTAAAACACCTAATACAATGCCAATTGGACCAGTTAAAGCTGTGA
AGACAGTTCCTAATATAGGTACTTTAGTCGATAAAAAACTAATTAATCCATCAGCCTTTG
CAATACCAGCTAATAGTGGGGCTAATACAGTTACTGCATTACCAATTGTGCTTATAAATG
CACCTAACCCAAAAACTACAGGACCAATTGCAGCAGCAATACCACCGAAAATAACAATTG
ATCTTTTAGAACCATCACTTAAATTCGAAAACCAATCGACAGCGACTGATAGCTTTTTTA
TTAATTCTTCCATGACTGGAGCAAACGCACTTTCAATAGAAGCCCATACATCAGCACCTA
CTAATTTTAATTTATTCATTGCTACTTTAAATCTTTCGGAGCCACTTTCAGAATCTTTAA
ATGTTTGGTTTACTGTGCCTTGGGAATCTTCAATAGTTT-TTAAAAATTCTTGATAACTA
AAGCGACCACCTTTAATAGCGTCTGCTAAATCAGGACCTGCCTTTGCACCAAATGCTTCA
ATCGCTAAACTAGTTGCGCTAGCTATATCCGGCGTCTTTTCAATTTCTGCTAATGTCTTC
TTAAATTCTTCTCTTGGGTTTTTACCAGCTTTACCCCAATTTGATATAGCTTTTTTCAAA
CCACTGAATGCTATTTCAGTATTAACGCCTGACTTTTCCCATTGAGAGAATAAAGCAATT
GATTCTTTCATCTCAAAGCCCATAGCTCTCATTGGAGCGCCGTATTTAGTAATACTATCA
GCTAATGTGTCAACACTTATCCCACTAGCTTGCGCCGCTTTTGCTACCATATCCAAAACA
CTTTGATATTCACTTGCTTCGATACCTGCATCGCCCATTGCACGGGTAATTAACTGTACG
GCTTGCACACCGTCAGAACCTGTTATATGACTGAATTTCAAGAATGACTCTGTGGCATTT
TCAAGTTCTTTACCTGTAAAACCTAATCTTGTATTAACTTCTCCTAAAACTCCACCAACA
GTTTCAGCATCTGCTGGAAAATTGCCATAAACATCTTTAAATGAGTTCTGCAATTTTTTT
AATTCACTGCCTGTTGCGCCTGTTGCTTGAGTAACAGTATCTAAACCTTTATCAACTTCT
GCAAAAGCTTTTCCTGATGCTGCTGCGATACCTAAAACAGGTGCAGTTACACCAATCATC
ATGCCTTTACCAATGGATTTTAAACCATCACCCATTTTTGTTAATTTAGGTCCCATACTT
TCAAAAACTTTACTGGTTTTTCCCCAGCCACTTTCTGCCATTCTTTGAGCTTCAACTTGA
GCTTTTTTGAACTCTTCAAATTCGGCTGATGTTTTTTGTAATTCTCTTTCTAAATAATTC
AGTTCATTTGCTTGTTTGTTATATTCTTGTCGTAACTTTTGAGCTCCTGCACTGTTTTCG
CCCTGTTCTTGAGATACCTTGTCATATTGCTTAGCTAAATCATCAACGTTTTTCTTATAA
CCTGTGATAGTTCCATCAAGTTCTTTAATCCTTTGTTTGTAACTATCAGTTGATTTTTCG
GTATATTTGAAGTTGTTGCCTGTTAATTTTAAGTCAGAATTTAAAGTTTTAAAGTTTCGT
TTGATTTCTGCAAATGATCTATTTAAATTTGCTGCATCTAAATCCAAACCTATAGATAAA
CCTTTTATTCTTTCTCCCATTTTTTACCTCCTTTCTAAAAAAGTTCAAAAAAATAACCCT
AACCAAACGGTTAAGGTTAAAATGCATCAATTAAAGCCTCTGCTTTTTCTTCAGAAATGT
CATTGTTTTTATTTTGATATATGGAAAGCACATAATGAAATGGCATTTTTAAAACTTCGT
TAGCGTCTTTACCATTTTCAATTAAGTCCATCATGAGAGTATCCATATTTTTCAACATTG
CTTTATATGTTAAATCTTCAGGCTTTATTTCATGTTCTGGATAAAATTTCTAGTTTCCTC
AGTTTGTTGACCTTGCGTAATGAAAACCACTTGTTCACGAAGTGCATTCATTCCATCAGG
TGCATGCATACGTTCTTTTAGGTCTTTAACTGCGAATTGGTTATCGTAAATTTTTACAAC
CATATCCATCAATCTGTCAGCGATTTCTCTTGGCTTCATCGTGCTATTTTCGTCCTCAAT
ATCATCGATTAAATCCATTGCTTCGTATACAATTTCAAATGAAATGAAGTGTGGTGTTAA
GTACGTTTGTAATTTAATTTCATTTGCTTTTGGATCTTCTACTAATTGAATAATGTTACG
TTTTAATTTTGCCATTTTATAATACTCTCCTTATTTTCAAATAAAATAGAGGGGTTGTCC
CCTCTTATGCTTCTACATTTATTGTTATAGTGTCACTCATATTACCAACATATGCTTTAA
CCGTGGCAATACCTTGTGCTTCCGCAGTGACTTGACCATCACTATTGATTGATACAATAT
TCGTTTGATCTGTTGTGTATTTCAATAACTTACTTTGATTAGATGGCTCTACTACAACAT
TTAAATCATATGTGTTGCCAACTTTTAGTGTTTTAAAACTATCTGGTATATTAACCGACT
TTATCTCAGTTTCCGATGAAGCCGGTTGCGTTACAAAGTTTCGCCGTTATCCTCTGTCAC
GTTTCCAGTATATTCTTCGCCTAAAATTTTCTTTAAGAAAGCCTCTTCGCCTTTTTCACC
ATTTCCACTATGATTTGTCATGTTTGCTGAATCAAAGATATATTTACGTACTGACTTTTT
ATTATCAATTAAAGGGAAAAGTGCCTCACCTTCAACCTCTTCGCTTGAGAAATCCCAATC
TTTCTCAGCCGTTTCGCCATCGATTTTAGGATTTGTAAACATGACTTTAGGTAATAAAAC
CGTTCTAAATGTGCCGTCTCGACGCTCTTGTCTGAACCAAATTGCTACATAGTTGTTTTG
TTTACCTTGAGTTTCTTTATAAACACCGTATTCATCATACTCTTCATTGAATACTATTTT
GCGAATCTCTTTAGGGAAAGCATGCATTTGTAACGAAATTTTACCTTCTCCGTCTGTGTT
CCCTGATTCGATTGGACCACCATCAGCATATGCTGTTTTCAAGTCTCCTCCAGTTTCAAC
ACCGATTTTTTGTAATCCTCTAGTTTTTGTAATATCGCTATATTCTAGCTTTGCGCCTTC
TTTTGTTAATTTAGCGAAACCTAAACCAGTAATGTTAAAATACGCTTTCGGCGCACTTGC
TTGTTTTACTACCATTTATTATTCCTCCTCGTAAAAAATGCCCTCGTAGACACGAGTGCT
TCTATATGTTTTAAATTCTTCTATATATTCAGGTTTTCCGTTGGATACATTTCCCATTTT
CAGTTCAGACCATAATAACTTTTGAATACGATTAGATATCTTATTTCTTATGATTCTCGC
GTTATACTTTTCGTTAAACTTCACAAATACATCTATTTGTACAATGTAACTATATGCGCG
CTCATCTCCGTCAGTATAAGTTGTAGGTATTGGGTCGTCTATATCGTCAATAACTATGAA
AGGTACATCCGTATCTTTTACGTTTGGGTATTTATTGAACTTAATATTATTGATATTTAC
GTGCTCTCTAATAATTCTGTCTTGACTAATCACTTCATGAACTTTGTACAAAATATCAAT
CACAATTTTTTTAACTCCCTTTTTAGCGTCTCAAAATACTTATTTTGCCCTTGTCTTATT
GCTCTATTAACGCCACCCATAGCTTTAGGTTTGATAAATTTACCTGTCCCTTTTTGAACG
TGTCCATTTTCAATTAAATGTACGATTTTATAACGGTCTTTAGAACCTCGCCAATGAACA
GTAATTGTACGTTTTCCGTTTATCCATTCAGGTTTACTAAAACTTACCTCATTAATTAAT
GCGCCCGTATCTTTTGATGGCTTTAGTTGTTTTTTTACTTCTTCAACAATTACTTTAGCA
CCAGCAATTAGCGCCCTATCTTGAACTTTTAACATCGCTTGAGTTCCGAAACGATTTTCT
AATTCTCTTTCTAATGCTTTATCACCTATCACTTTCACACTCATGAACTATATCCTCCAC
GAATCATAATAAAGTCTTTATTATCCAAATCTGGTGATACTTGCTTTATATTCAAACGAT
TTTTGAAATATCTTGATTCAATTTCAAGATAATGTTCTTCACTGGGTAAATAATCACCTT
GCGGATCACGAATATACAATTTAATGTCATTTTGGGTTCCGTTTGAGATAGCTTGTTCTA
ATTCACGTAACCAGACACCATCAATACTCGCCCAACAGCTATATAATAATTTTTCTTCTT
TTTCTCCAGCTTCTGGACCATTATTTTCAGTATACTTATAAAAATGAACACGAGTATTTA
AACGTTTAGTTGTAATTCTAGGTTTTTTAAACACTTTCTTCATCTTCTGATACCTCCATT
AGAGATAACGAAAAATCTATTATTTCAGGTCTGTAATTATCGTTGAAGTGTTCTAATAAA
TCTTGATAAGCATATCTAGCGCGTATAAGTATCAATTCTTGACCTATTAAATTCTCTAAT
TCAAAAACTCCGCACTGATTTTTTATACGCTCGTACGACATTTTTAACAACTGCTTTAAG
TACTCATCCTCTGAATTATGGTCAATCTTTTCAAGTGATTTAAATTTGACAAGCAAATCA
TCAATCGTCATTGTCTTCACCATTCAATAAGTCGACGATTTCACTTTTAACCATTGAACT
AGACGCTTTTTTTTGTAATGATTCGCATAGTTCTAATAATTCTTGTTTTGTCAGCTTATC
TAAAGGTACGATATAAACTTTGTCGTACTTATTTTTGATTTGATTTGTCAACAATTCAAC
ACGAGGATTGTTATACCCTTCAGCTGGATACAACTCCCCTACTTTGTACTTGTGTTGATT
GTGCTCTATGTCTTTAAAAGCTCTAACAACTTTAAATTTCACCATTTTATCACCTCATAA
AATTTTATAGTGTTTCTTCGGTACCTTCTAAAGCTGGCTTATGTCCTTTTAAATCTAATT
TCCAAACAGCAGCAACTTTATTATCTTTCGCTTTGCCGTAAGCAAATTGTTTTGCAGTGT
ATAAATCCATATCATCTAACGCAAGTGTTTCTTTAAATTTCTGAACATTAATACCACCAG
CTAAATAACCATCATATAAACCTTTAACGTACGTTAAAACCTTACCTGCTTCTTGGACTG
TAGACTCGATAACATTCAAATTAAATGGTAAAGCAGTAACATATACGCCATTTGCATTTA
AATGTGTATACTGTGCTTGAACCTCAAAAGCATCGGACGGATTAACAACCATTGTTACAT
TACCTTTAACCGCTACTGATTTACCTTTCTCGTTAGTTGAGTGGTATTTAAACACTTGCG
TCAATTCATTAACTGTAGCGCGCGGATTAGCAAATGTAAGCGTACCTTGTTCTTCTTTCT
CTGGATAAGCACCCTCAGTTACCGATACACCTTTTTGTACTTGACGGTTTAAGCCGATTG
GTTGGTCTTTACCAGTACCTTTTAAGAACGCAGTTTCAAGCGCCACTGCAAATGCTTCTT
CGATTTGAACACGAACAAATCTTTCAATCCACGCAGGACCAAAATCATTTAAATCTTTTG
GTAAAACAACAAACGCTGTCAATTTATTTTGAATTGCTGTTTCTTCACTGAACGCAGCAT
CTAATTGACCTTTAATTTCACCATAGATTTTACCCCAAACGGCTACGCCAGAAGTTTCAG
ATTTTAAGAACTTCAAACGCAAACCAGCGTTTTTAATACCTAAATCAGCTAATAACGGAT
GATTCGTCGTCAAATCTTCAAAAATTCTATCAATTGTTTCTTCTGGCAAAAGTTTTTCTT
CTTTATAGTTAACGTTTTTATTGATATCCATGAAGAAACTTCTTTGGTTTGCACTCAAAG
ATTGTGCTGATTTAGGTAAACTAGAAACTCTTTCAGCTTCTGCTTTTGCTTGTAATTTAG
TTTCTTCAAATAGTTGGTTAATCATGTCACCGTACAATTCATTTTGTCTTTCTTGCGGTT
CACCGTTGTTTACTGCATTAATAAATTCGTTTTTCGCATTTGCGAATGTTTCCGATAAAT
TTATAGTCATTTTATGACCTCCTATTTTTTGTATTAAAAAAGGAATCTTGAAAATCCATT
TGCTGATACTTTACTATCTGCAACATCGATTTCTGATTCCTTTTCTTTCATATTTATTTT
TTCAATTACTTTATTTGCTATTGCGTCAATATCAATGTTAACCTCTGGCGTTTTACTTAC
CAAAGCTGTTACACGATTTAATACATCTTTCGATAACACTTGTGTATTGCTTGCTACAAT
TTGCATATTGTCGTTTTCAAACATTTTACTATCCGCAAAACCTTGTTCAATGGCTTCATC
AGCATTTAGCCACGTTTCCCTAGCCATCATTTCTACAAGTTCTTGTTTGTTTTTACCAGC
TCTAACCGCATATGCCTCAGCCATTATTTGACCAACATGTTCTAATGTTTCTGCAGCATG
ATTTAGATCTTTCGCTTCTCCTTGCGCAATACTTGAAGGATTGTGAATCATCATTCTAGC
AACCGGACTCATTTCGATGTGGTCACCAGCCATTGCGATAAGCGATGCCGCACTTGCTGC
TATTGCTGTGATGCGAACATTCACTTTGCCTTTATGAGCTCTTAAATGTGTATATATTTC
ACTACCAGCTACTAGGTTACCACCATTTGAGTTAATTATAATATCAACATCTTCATCACT
AAATTCTAGTTGTGTTAAAACATCTTTAGGACAAGTCGAATCCATACCAAGCATTTCGTA
AACCCATTTATCTTCGTTGGAAACGATGACGCCTTTAATCTCCGCTTTCATCTTCATCAC
CACCTTTCAAAGTGTTTTCATCTTTTTCTTTTTCATCATTTTCACCACTGTTAGCTTTTT
CGTAGTTTTTAGTAATCAGGTATTCGTCTAATTCAGGATTGTCTGATGGTTCTTCACCTA
ACATAATCCGCACCTCATTCCTTGTAAATGAACCAGAACTTACAAGTTTGTCAATTGCTT
CAGCATATTGAAGTGGGTCTTTTTTATTCACACCGACAATTTCTATTCTTGTATCTTTCA
AATACATGCTTTGTGTTATGAGTTTCGCGTTTAATTCGTTCTGAATCTTTTTTAATAAAG
GTGTTAAACAGAACTTCTCAAATACAAGCGTGTTCTTTTCCAAATCAGCTGTTTCTCCGT
AAATCAAACCTGGAGGTATACCAATCATCAACGCAACATTTTTTATTGCATCTCTCATTA
GCTCACTCAATTCAGAAAAAGGCATGTTACTATTCTTACCACCATTAGATAATTCCTCAT
AATCAAAACCTTCTATCAAAGGCGCGATTGCTAGTTGATTTTTATTAAAAGTATTGAATA
ATTTATTTGTGAACGCTTGTAATTTTTCTATATTCTTTTCGTCATATGCGCTAGAGGCAG
ATTTCAAAATCCCTCTTATTTGATAGTTTTTTAATTGTGCACCTATCATTCTTCCGAATA
TTTTCCCGTAATCTTCGAATAGACTTTCTACAAAGTGTGTCACTTTATTGTTGTTGTACT
TTAAATATATGACCTCTTGCATTGTGAAAGTACGTTGATAAGTATAATCTTTAACCGTTA
CATCTTTGAATATATCATCATACAAAGCGTACTCTTCTCTGTAAAAGCTATCTGCGATAA
GTAATTCTTTGCTGTCACTTACTACGATTAAAACCTCGTTATCATAAATTAGTTTATATA
TAACTTGTTGCCAAAAACTATCGCTTGATAAGTCAGTATTTGGTTTTATATTTAACTTGT
AGTAAACATCATTCTTTTGAATTCTATTACCTTCCAATACTTTAAAATGACTTTGAGCGA
CAGCTCGCGCAACAAATTCAATACAACTATCAATCGCTAAACGTTTCACATACGCTTGTT
GTGATAGATCTTCTATCATATCTAAATCAAGCATATATGTTATATCTTTCCTAGTTTTAA
ATATCTTTTCTAGAATACTCATGTCTCACCTCCTCTATTAGAAATCTATACTCATTAATG
CATCAAGCGCTTTAGACATGTCTTTGTCTACTATATCGTCTGCTCTATATAATGCGTGAA
CAAAAGCCATGAACCCATCGGTTTTTCTTCTATTTTCATCTTTTTTAATATATTCTTTAT
TACCATCGGGTTTAACCTTTACTGCAACATTATTAGTAAACCAACGCATCAAAGGATTGT
CTCCATATATTACGTTATGTTTCGCAAACATTGTATCGATACGTGGTGCAAGTAATCCAT
GTATTGCTTTTGGATTTCTAAGTACTTCAAGTTTTATGCCAGCATCCTCAAACGCACGTC
TTACAATATCAGTTCTATAATTATCAGCTATGACTTTTTCAAGCCCATATTTTTCTCTAG
CCTTTAAAAACCAATCAACTATATATTCAATTTCAATGACATCATCATCGACAATGGTCA
ATAATCCCATTTTTTCCCATTCTTTAATAGGAGGTTCTAATTTGACATCATCCAAAAACC
CTTGTCTTACAAACGAATGTCCTAACCAAATGTAATCATCGTTTTTTCGGAATAATAGCC
CTACACTTGCAAAATCTCGAATGTTTGCAAAGTCTAAACCACCAATACACATTTGATTAT
CTAAATTTGGTATCTCTCTATTAGTCGCTAGTATTTCTTTCCATGGTGCTATTACTTTTT
CAAGGTCAACTTCAGGCAAATTCATTCGCTTAGTCATGAATTCGGGCTTATTTGAACGGT
TGAATGGTAAATCGTTATATTCTTCTTCAATCGTACTTAGCAGTGTTTTAGCGTATTCTG
ATAACGGTTTATGTAACATTGGGTTCGCCTTTTCCCACGTCTGTCTGTCATCAACTTCTT
TTGGATCGTCTAACTTACAATAAAAAGCAAACAATCTACTATTTTTAACCTTGCCACTTA
ATACACTTGCAATTTTGTGCTTCATTGCATCGATATAACCCTCTCTAACAAAACCATCAG
TACTTATATAAAACGTTCTTCTATTTTTCTTTTTACCTAATCCACCACGTTTGACGTTTA
CCATTTCAGGACCAAAGAAATAATGAATTTCATCAAAAATAACACACCCCTCACGTCCAC
CGTCTTTGGTTTTTGTGTTTGATGTGTTATATCGAATAACCGATTTAGTTGCACGGTTTA
TTATTTTTGCTTTACTAACTTCATAAGGAGCTTTTGGCGTTTTACCCGTCTTATTTCGTT
TGTTATCCATTAAAACGGTTCTGATTTCATCAAACGATGTTTTTGCTTGATCTTCACTAT
TAGCAACAATGGAGATGTGATATTCTTTAACTCCGTGTAAGGGCGTAGAAAGAAAATCAC
TAATAGCACTTATTAGACCGTTTTTCCCGCCTCCACGTCCCATGAAAATAGCAAATTCTG
TAAAGAAAGCTTCATCTGTATTTTTATCTATAAGAAATATATTAGCTATGATAAACCTTT
GAAATGGTAATGTTGGAAAATACCATTTTTCAATAAATTTGATACAATCCTCGATTTTCT
GTTCATCAAAATATACATCATCTCGTGAATATATATGTTTTTGTAGATAATTAAAGAGAT
CAATTCTTTCTTTATTTAAAATTATCTTTCCTTGTTTCCACAAATTTATATATTCATCAA
CGTATTTATTACTAATCATAGGTAATCATCAGATGGCGTTTCTGTGTCTTCTTTCTCTTC
GGGCAATAAATCCGATAATTGTTTGATTATTTTTTGATATGCAGCATCTCTAGCATTAAA
TAGTTTGGCTACTGGTCTTTCCCTTTCATATGGTGGCGCCTTTTCAGATTGAGTAAATAA
ATCATAGTCACCTTTTTCTTTTATGTCTTCCCACATGTAATCAAGCATTACACGTAGCCT
TGCTGCTTGAATAATTAAACCATCAACTACTTTTAATTTATTGCTAGGTATGTCTTTATA
TAATACTTGCAGCCTTTCTTTTTCTTTAAGCACTAAGTTTTCATCAACTATAATCTCCAT
TTCATCACCTGCCTTAAAATGGTTATAAGAGGGGG-GTATACATGGATTTTTAAAATTAT
CGCGAAGTCGAGCCCCTCCCCGTTCCCCAAGTATTTTGATCGCTTTTGATTTTTTTGACC
CGGGGGTATTTACCATTTTTCGTCTTTCCATTTATTTTCTTTTTTTATAAATCTCTTTTC
TTTTTTGTTGTGACATTTAATACACAGTGTTTCTAAATTGTTTAAGTCATGAGCAAACTC
CGGATGATGTTCTAGCGATAATATATGATCTACATCCAACGACTTACGCTTGCTTTTGTC
ATATGTCGTTAACTTGCCGTCTCTCTTACATTGTTGACATTCATAATTATCTCTTTCTAG
CACTCTTTTTCTTGTTGTTTGCCATTCTTTAGACTTATAGAATCGTATGCGTTCGTCTTT
AGTCATCATAATGTTTCACCTTATATAACTTAAGTAGTATCAAGACGCATCTATACTTGA
TGTGTAGTAATGTATTTACTATTAGTTTGAACATGTTCATACCTCATAAATAAAAAGACA
CATCACATAGTGATGCGCCTCTTGTTCATGCGTCGTATTAGCATTTAATAACTTTAAATA
TTAATCTGATACTAACATAATAAACTGTTTTAATGCGGACTTACATAGGGTAAAAGTCCG
CTACACATAACCAATATACTTTGCTAACTTATCGATCAGTGCATTCCTTCTACGTAATAT
ACTTGTCTTACTTGTACCAAAGTAATGTGCTATATCTTCCCATTCATAACAACCAATAGG
ACAATCCCAATATCTAAACCTTAATAACTCAAGCGTATCCTCATCACTTTCATCTATCAA
TCTATCTACACCGTTAACTATATTTCTTAATGTATTGTACCTGTTATCACTAAACTTCTT
TATTGCACATCGTTCAATCGGGTTACCCGGCAAATTACTTTTGCCAGCTCCCGCATTATC
TGGTTCATGACTTTCAAGTAATTCATATTCTCGCATCTTCAACTCTCTTCGATAGTTATC
GATGTGCTGAATGTATTCTTCAAGCTTTTTGATATCGTGTTTCTCAATCTTTATCATTCA
ATGTAATACCTCCGATAATATAAATTACTTTTTAATATCGTTATTCATTCGCTTTAATTC
AATCCTGTATTCTTTTAACCCGTTGTATCCTTTAGTTTTAACTACTTCATCAAGTAGATA
ATCATTCATATATCTGAGCGCTTGTATCTCCCTTGCACGATCACTATTAATACTGATACA
AACTAATAGCAATATAGCAAATACAATAGTCATAGTAATCCACATCACTCACTTACCTCC
GCTCGAAAGACGTAATCACTCGGCGCCTCTACATCATCATTAGCCGTCATCATAATATAT
ACTTGCTCAGTTACATACTTACCTAACTCATACATCGCTAGTAAGAATAATAATCTTAGT
ATTTGCTTAATCATTTTTTATCTACCTTCTTTACTTCGTATAAGACCGGATATAAATTTA
AAAAGTGTATTCTATATCCAATCGTCTTAACTTTTACTTTATCACCTACTTTTAACCTAG
CTTGTATGTCTGCGCTATCAAACTTTCCTTTGAAGAATAAGTCTGAGTTTTCGATGACTT
GTTTATCATCTAATACAATATAGAATTTGTCCTCTTTATCTTGTCTTTTGTTATATTTAT
CTGTAATTGTCCCTTGATGTACTTCTTTGTTTTGGTAACTAGCCACTGTATAGATAGGCA
ATGCGACAACAAGTAGCAATGCGGTTATACCGAATAATGACAGTATTCCAACAATAAAGA
TGTCGAACCCATCCATATTTTTAAGTTTTTTAATCATTTCCCACACTCCCTTATATTTTC
AAACAACTGACCCACTTTAATAACTGCATCCCTTTTAACTTGTTTCTCGTACTTCTCTTT
CGCTTCTTCTTTACTCTCTGCCTCAACAACTGTAAACCTTTGATTACTCTTAGCTTTAGT
TATGTGTGTATGTTTACGTCCTGTTGAATCTTTGAATGTTGTGACTAAGTATTGTGTCAT
TCCTCATAGCTCCCTTGAACTTGTTTGAGCTTACTCATAAAAAACATTACTAAAAATGCT
ATTAAGATATGCGTCTTTTGATGTTTATAAGCAAATGTAGATATCATAAAGATAGTAGCA
AGCATTAACATTTCATATATGTTTGTGTGTATAGTCTTTTTACTCTTAAGAAAAATAATT
GCTATGCGATAAAAGAGATAAACGCCAAACCCTATTAAAAATATTTCTAACATGTCGCTC
ACTTCCCCAAAACCTCCTTGACTCGATCTAATATGTCTTTACACTCCGCTACTTCCGAAG
CCTTTTGCTCCACGTTCTGAAACACTCTCGAATTCCTCCACTTGCTTTAGTTCAGGTGTC
CATATAGGCACAATAACCAATTGAGCTAGTTTGTCGCCTTTGTTTATGACATAACTACCA
TTCATACATAAAATTTTATCTGTTACAGGTAGTCGGGCATACTTTCCATCTATCCCAGCA
GGACTCCGACCAAAGTTACTCATATCCTCACTCTCTAACGTTTCATTATCATTCTTGATA
TTAATCCCTAAATTGCCGTGATATCCCGCGTCTATCTTGCCTGTTTCAATCACTAAATGC
GTTTTACTACTTACACCACTACGGCTAGTTAATAGTCCGACATAGCCCTCTGGTATGCTT
ACAGCTACATCTGTTTTGATCACTGCCTTTTCTTGTGGCTCAAGTACGACAGTTTCAGCT
GAGAATATGTCATAACCTGCATCCGTCTTATGATTTCGTTCTGGCATTCTAGCGTTTTCT
GATAATAGCTTTACTTGTAGGATGTTAGTCATTTTCCTTGTCCTCCTCATCAATTCCAGC
CAATTCATACATAACGCTCTCCATACTTTTATCTTTTAAATCTTCTGACACGAATACCTT
TAAATCATGGAATTCTGTAATTATTGTTTTTTCGTCATGGTCGATGTAAATTTCTAGCGT
ACCATCAGCTAAATTAAAAATAGCTTTATCTTCATTTTCTTTGTATCCTTTTTCTTTTAA
TTTCTTCAAAGATTCATTAATTTTCATTTTCCTGTTCCTCCTCATATTCAAGCTCTCTTA
CTTCTCTCAAAACCTCTGACGCCCAGTCTTCTGGATACTCAACCCATTGCGCATTAATAG
CTTCGCGAATTTCATCAAACGCTTGCGCTTTCTTATACACGTCTTCAATCTCTTTTAGCA
ATCCCTCTGTGTCATTGCCGTTATACGCGCTAGCACTGATAACTGATTGTTCGATTTGTT
CGCGGTTATTCATTTGTGTCATCCTCCATTTGCCCTAAAAATTCGTAGAACTCATTTGTT
CCGTCTAGTTTGTCCATTCGGCACAATATAACACTTAAGTTGATTTCAGCTCTTCTATAT
ATAGCTACTTCCTTGTTCGCTCTGCTCTCAATCTGTAGTTCGCTAAGTCTAAAACGGTAA
AATTCGTATCTTCCAAACAATTCATTTTTAAGCGTGCGCCACATGTTCTCCAGCTCTTCG
TTACGCTCTCTTAACTTAGCTATATCCCCAATAAGCTCGTCACGTTGCTTCTTGTACTCA
TCACGTTGTTTTCTCATCTTCTTCAACCTAGCTTCCATTACGCCTATTTGGAATCCTGTT
TCATAGTTCACTTTCATAACCTCCTCTAAAATAAAGTTAGTTGCTTCTGTTCCTCATATT
CCAAACCCTGTTGCTTTATATATGTTTCAAGCTCTTCAGCTGTATCAAATGTCTTTTTCA
CGCCTTGCCAACCTGGTACGATATGCCCATGAAAGTAATAAGTGCCGTTTACTACATGAA
TATGTGCCACTCGTTCGTTATCCTGATACAGATATCTCTTAGATCCAAAGAATTGATTTA
GGTATTCTTTGCGTGCGTTATCTGTCATGATCTACTTCTTAACTTTCACGAATATGTCGT
TTTCCATCAGGTAGCACGCATAACGTCCTCTTGGATGTTTCTGTGGTACATTAAACAAAT
GTGGCTTCTTTCTTCTTAGCTCAGCCTCTTTCTTTCGCTTTCTTTCCAATTTGCGTTCGA
GTCTAGCTTGTTCCAGTCTTTCTATTGTTTTCTTTTCTCTGTACTCGCTTAAACGCGTAC
CTTCTGGTGCGTCCATTGCTTCATGTAGTTCCCAACCGTCTTTTACTCTCTTAGAAACCA
TTCCAGCGGTTATACCGTGACTTTCTATTAATTCCATTTCAGATTTGGTAAACCTATATG
GTTTATCATTTATTGTTACAATCCTTGCTTTTCTCGCCATTTTATCCACCTCTTATATTT
CTTCTATTCGTATGATTATTTTGGGCTCAATTCCATAACGCTTTGAGCTAGTTATTTCTG
TAATTTGGTTATCGTCTTTCCACAAATAATTGTTACAAGCGTCTAGAACTGTCTTCATCA
AATTATCGATATCTGGTTTAGTTACTTTTAATTGTCCAATCGCTTGAGTTTTCTTTTTCT
TCGACCATGATTTAGGTGGAGTAAAGTAAAACTCTAATTCAATTTTTAATGCATTTTCTA
GATTTAGCTTTGGCATTTGATTTTGTAAATATTTTTTATGTTCTGTATATTTTGTAGGCA
TATATGTGTGTGCATATCTACCTTTTGTGCTAAAACGCGGTCGAGGCGAGCCCATCGGCG
CATTAAACACTTCATTAAATTTAATTTCTATCTCCATGTAATCCCTCATATATATTCAAA
TAAGCTTGTTTGGTGTCCTAACTCCATTTGTTCATTATCAATAAGTGTTTTTAATTCATA
ATCATCTAAGTACCAACGTCGACCATTGAATTTTGTGTGTTTTAATCCAACAACTAAATG
CCGTCCATCTTTAAAATGTGGTGTAACTGAAAACATTTTGTTGCCGTCATGATCAAATAG
ATAGTATTTATCAAATGCATCCATTTTCAATCACTCCCATTTGCTATTTAGACGCTTAAT
AAAAGCTTCTCTGTCTTTCTCAAGGTTTTCATCTACTTCCGGCGTTTTCGTTTCTCTCGT
GCTGTCTGTGAGCCATTTGGGTGTTTTTTCTTTTGATTGTTTAACGAAAGGTTTATAATT
TTGTTTTTTGCTTTCAAGTTGTTGCTTTTCAAATGCACGTACTTGTTCAATAGATTTCAA
GTTTGCATTAAGCCATGTATTCAAAATGCTTTTAGCATATCCCCAAGTAACTTTGTTTCT
GTCTTTAGCGATTTTAAGTGATGCGGTAACTATTTCATCTGAATCATTTTCAAATGAATC
AAGATAATAATTTAAATCGTCTAAATTGTAAGAAGTTATGAAACCGAATCCGTTATCTTG
GAAGAAGTCGAAGGCGGTTGTCTTCTTCTTCTCATTATTCACATTCTTTTCATTATTATC
TTTATTATCATTATTGTTTGTGTTGGTTTGATGTTGTTTTGATGTTGGGTTGATGTTTGA
CTGATGTTGTTTTGATGTTGGTTTGATGTCGTTTTGATGTTGGTTCCTGCCCTGCTCACT
TTGATAAAAGTCATAATTGACAATGGTTATAAGGGTATATTTTGATGTTGTTTTGACTTC
TAACATTCCATCACTCTCGAGTAAGTCAAGGAAGGTTTTCACTTTAAATCGTGACCAGTT
AAAAAGGTCAGACAAGGTCAAAATAGATGTTAATCTTTGTCCTCTTTCAACGGTTACAAT
TTGGTTTCCTATAGGCACTTTTGCCTTTGAATGATTCGCTTCCATGAGTAAATATATCCA
TGCTTCAAACTTTGAAAATGTTCTCTTTTCTTTAAATAGCCAATGATTTTGAATTGAGCG
ATCAATACTTATCCAACCAGTCATATACACACCTCACTTTCAAACCGGTTAAATTAGAAT
GGTAAATCATCATCATTTAGTTCAATCGGACCATTTGCATTCGCAAACGGATTATCTTTT
ACTGGTTTGTTATTTGAATATTGCGATTGTCCACGTGTTTGTTGTACTTGTTGTTGATAT
AAATCTTGTTGAGTGTCATTTGAGTTTTTCGGTTCTAAAAATTGAATACTATCAGCAATA
ACTTCCGTAACGTATACACGTTGACCTTCCTTATTTTCATAGTTCCGCGTTTGTAACCTA
CCATCTACGCCCGCCAACGATCCTTTAGATAGGTATTTATTAACGTTCTCTGCTTGTTTT
TTAAATACGATGATATTAATAAAGTCTGCCTCGCGCTCGCCTTGTGCATTTGTAAATGTA
CGGTTAACTGCTAATGTGAATGATGCTACATTTACACCATTTTGAGTGGTTCTTAATTCT
GGGTCTCTAGTTAAACGACCAACTAATATTGTTCTGTTTAGCATTTATAAACCTCCAAAA
TAAACGGGCGCGCCCGTCACTTTTTGTATTTCACTTTTAATGTATTTTGCATTTGAATTT
TGACTACTTAAATGAATTAAATGTATTTCTTCGAGTCTAGTTAAATCATTTGCTTTTAAC
ATTCCGATAGCATGTTCTAAGCTAAAATGAGACTCCATAATTCTGTTTGCTAATGTGCTG
TGCACACTGCCGTTTTTTATGTTTTCTTGCATTTGTTCATAGATATAATTAACTTCTAGC
ATCATGTGCGTAATGCCATTAAATTTGTATTTCAAATACTTTGTATCAGTAACATACAGA
ACCTTATAACCTAGTGTGCTTTGTAATAAGAAAGCCACAGGCTCGTTAGCATCATGTTCG
ATGTCAAACGGTAGAATTGACCATGTACCTATTCGCAGCTCTTGCTTTGCCTTAATCGTG
CATAAGCGATGACTTTCAAAATTCATAGCTTGTTGTGTTCCAGCAGTCATATAGCTGATT
ACACCATTGTCGACAAACTGCTTTGTATACTTTGCATGATCACCATGTTCGTGTGTGATA
AGACACCCTGCTATATGTCTTGTTTTATATTTGAAATGCTTTTGAACACGTTCAAATTTT
ATACCTGCCTCAAGTAGTAACGTAGTACGTCCATCATTTAAGACGTAGCAGTTACCACTT
GAACCAGTTGCTATTGTTTCAATTAAAATGGCTCTTCTTCGCTTTCTTTTTCTGTTGCAG
GTTCTTTTATTTCTTCAAAGTCAGATACATCAATAGGCTTATCATTTTCTAATTCTGTGT
ATTGTGCTTCTTCAAGAACTGGTTGTTCAAAGTCCAATTGTTCTTGATTTGCATTTTCTT
CAACTTCTGCGTCCAACACTTCTTTGCGTTGACGTTGTTCGGATTCTTGTGCGTATTTGA
AAAGATTGCTATCTGTTGATGTGTTGATATAACGTTTAGCAGCTCTATTGATAACTGTTT
TTTTAGCCATTTCTTCTTTGAAATTATTATGTGTTTTAGAATTTTGTAATGCTTTTTCAT
CTTTAATCATTGATGACTGCATCCATGCTTGTTTAATTTGTTCAATAGTCATGACTTCAA
TATAGTTATCTCGTCCATCATTAAATACGATTGTGCAGTACGCACCGATAATGTTTTCTT
TGTCGATGTTAAAGAAGTCTTGTTCGTGTTTAATCGCTTTGATACGTCCTGTTTCTCCCA
TTTCTTGCTTGAATGTATCGCCTTTATAAATCACTTGAGCAACAACATCTTGAGCACCTG
CATCACGTTTTAACATCATTACATTACCGTGATAGCTACGTTGTAACTGCATTTTGTTGC
CGTAAGGAATAAAGTAGCATTGATTTTTAGCTGGATTTAAACCTTGCGTTACCATGTCTA
ATAAGGCATTTGCTTTGCTTGTATCGTTACAACTCATTAATTTGTTATCTTGGCTGATTT
GTAACCATGCTTGTTTCATGGCATTACTTGGTGAATAATCATTTGGCAATTCCAAATTGC
CTTGTGACTCTAAAACTCTCACTTTGTTTAATACGTTGTCAGATACGTTCTTTTCTTGTA
CTAATTGTTGTTCAATAGTTTGTAATTTATTATTTTCAGTCATTTTATATAGTCTCCATT
CTTAATTTTTTATCTTGTTCATTTACTATCAATTGAATTTGTTGTGATTCTGTTTTGATA
AGCTCTGTTACTGATTCAGCATTATCAATAAATATTGGCGCTGTAACTTTAAAATGTTTT
GACAGTGTATTGATGATATCTAAGCCAACATTAATTCTTGAGGCGTTATTTAAACCGCTG
TCGTATTCGACGCCGTTAACCGTTGTGGAACATGTTTCTTCTAATTCGCCGTTAACTAAG
GTATTGAATAGCTTAAATTCAGCAATTTCAAATTCATTATTGATGTTTTCAGTAAGCATT
TTGACTTTTGTTGTTGTAAATTCTTTTAAGATATAAAGGTCATGTGAATACTTTTCTTTT
TCATCCAATAATCTGTCTTCTTCATTTCTTAATTCAGAAATAACATCATCTAGATGTTTA
TTTGATTTTTCGATTGATCTTGACACTTCAATTTCTGATTTTTCTTGAGTAAGTTCGCTT
ATTTTGTCATCTATTCCTGAAACTTTATCTTGAATAGTTTTCCTGATGTTAGAGCGTTTT
TGATTAATCTCATTTATCTCTAACATTACTGCTTTGTATTCGTCAGTTTGCGTAACGTCA
ACGTGAGTTGTTTTCAACTTATTAATTTTGTTTTGTATTCTTGCTGAACGCTCTTCTGCT
TCGTTGATTTTAATTTGAAGATTATTATTGTCATCCTCTAACTTCTCGATGATTAGCTTT
ATTTTCTTGCCTTCTGAAATAATGTGATTGATAGATGTTTGTATTGTTTCTAATTCTTTC
GATTTGCTAGCATTGAATTTCTGCAATGCTTTTTCTCTTGCCATATCCACTTGTTCAACT
GGTAACTTTTGACCACAACAACTACATACATTGTCATCAAGATATTCAAATTTTTGATTT
TTAGCTTTTTCTAAATCACTTTTTAATCCTTTATGATTTTCTAATAATTGATTACGTCTA
TTTTCTTCATGCGTGATTTGTTGTTTGTTTTGCTTTAATCTCGTTTTAAGGTTTGCTACC
GTTCCATTTTCAACGTGTAATTCATTTGTTAAAGCATGGATTTTGTTCTCATTACTTGCG
CTGTTATTGTCTTCTATGCGTTTCAATTCTGATTGTTTATCAGCTAATTGATTACGTAAA
TTAATTTCTTCCTTACCGTTTTGAATATCTATACGCTCATTTTCAAGTTGCTCAATTTCT
TGTTTGATAATTGCGTATCTATCATTATCGAATTCTGGTACATCCTGCTTATTTTGTTGT
GTTTGGTTAATACGTATCGGAATATCTTTGATATCTTTGTTAATCTGTTTTATCTTGTCC
GTAAGAATCTTTTTCTTTGTTTCAATTTCATGATCTCCAAGAATATTATTTAGTTCTTTA
AAATCATCATTTGTTTTAATGACATCCTCATCATTGATTGGTTTAGCAATTTCAAACAAC
AAACTTCTTCGCTTCTTCCAATCTAGTAAGTTAAATGCTTGAGGGTTCGTAATTAACTTG
AATACATCTTCATCAATAAGTTCATCAATACGAGCTTTATAATCCTTTACTTTTATTGAT
TCATCATTGATATATTGTTTCTTCGTTCGACTTCGTGAGTATTCCTTGCGATTCGTCTTT
TGATTTATTGTGTATTTAGGATGTGACTCTTTTTTAAAAGTCGTAATTTTTCCGTCGATT
TCAAATTCTGCGAAAACAGTCGGAATTAACTCATAATTTTCTTCGTTTTTTTCGTTTAAA
GGTACAGGGTTAAATGATTTGGTTGAACCGTCCAAACCTTTATCGAAAAGCAACCATTGT
AATGCGGTTGCTGTTGTAGTCTTACCAGTCGCATTATTGCCGTATATTTTTGCATCTTTA
CCGTCAAAATTAAATTTTTCTTCTTTGATTCCGGCAAAGTTCGATATTGTTAATTTATTT
ATTTTCATATCCTTCCTCATGCTCCTTTTTTAATCTTCCGATGACCTCTTAGTACCTCGA
TAATTAAATTTTTTATTCGTTCATGGCTGTCTGGATTGATTTCATGTATCTGCACAAGCT
TATTGTTTGTTTTGTAACTGTCGTGATAGTGCAAGAAATTAATCGATAAGTATCCGTGAT
GATTACGTTCAATTTCCAATAATGCTCGTTGGTTTGACAAAGTATATTCGTCGAATAACG
TCTTAAAAATATTCAATATATTTCTTTCTGTATCTCTCATGCTTATACCTACCATTTCAT
GACTAAGTTCATTAGTTTGTCCTGTTCATCTGTGTTATTTTCAATCCATTCATAAACACT
TTGTTTCAAAATATCTAAAGCTGTGTATAGATCGTTCTCATCAGAAACTAGTAACCCGTC
AATTGAATTTCCTTCATGGTCTAGAACAACCATTTCGACGCTATACGCTCGTTTCTTAAC
TCTTAATTGAAAATCAAAGCCATCTACATTAATTATTTTTCGACATACGTCACCCGTTTT
GTAATACATTGTTCTCGTCCTCCTTGTCATTATCTATAGCTAGAATTTTTAACGCATTTT
GATAACATCAGCGATATCTCGGTAAACAGCTCTACGTTTCAATAAATTAGCAATATCAAC
AACATTCCCAATCACACAATGTGACGACGGTGTAAAATCTCCGTTGCTAATCCCTACATT
TGAAAAAAGTAAAACGTCAAATTCAGTTTCTTCATCGATTTCGCTCGCTAAATCAAACAA
TTCTGCATTCTTTTCAGCCAATAAACCCCTTAATTCGTCTTGAGTCATATCTTTATAATT
TTTAGTCATGGTTGACTTCCTCCTTGTTTCGTTTTATATTGAAAATGAATTAATTTTGTT
AATCGTTTGTCACTGTTACTTGTTGACGCAAGTAGCAGTTTTTTTATTCTTCATAAAAGT
ATTCTTTGTAGTATATGAATGTTCCAATGCTTGCGAATCCTGCAATTGACCACGCTGTAG
TGAAGTACAGCAATGGCATAAGCACAATCGCTAAGACTGTGAAACATAGCACTGCTAATA
GGTAGCTTTTATATGTGTCGCTCATTTTATTCTCTCCTTATATATTTCATTGAAATGCTC
ATCGACGAATTTATTCATCTTTCTTGCGTTAAATCTCCAGCGATTAAAACTCTCATCTGG
GTAATGCACAATTCCTTGCGCTCTTAGTTCTTTTTCAAATCTAGGATGAAATAGTAATCT
GTCCTTGATAGTCTCATCAGATGCAATTTTTAATTTCTTCTTTAAGTCACTCATGTTCCA
TACAGGGTCTAATGAATAACCAATTAGCTCATCATATTCATCTTTTGTGATAAGTACATG
TGTTTCAGGTATTGGAACTGTTACGTTTAAAATGTGTGGCATTTCTATCTTTCCTTTCGT
GTATAATGTTGTTATCTCCTAGTGAAAGGAGGTGATAAGTATGCATAAGAGATTGCTCAC
TCAATATTTAGATAAAGAAATCGTTACTTCTTTAGATTTACATTTAATTAATGGTGAAGT
TATTAAAGTACAAGAACATATGAAAGATGCTGAAAGCAAAACTCTACACATCATTTATCC
AAAAGATAGAGTTGTCAGTTTAGATCATGTTTTGTATTTCGACATTAACGTTAAAGGTGA
AAAGAATAACGATAGTCCTTATCCATCTTAAAATCCATAGTGCTTATAGTTATTTGCTAT
TTGTTGACAGTTATCACTGGCAAGTCCTACCTTGTCAGCTTGGTAACTGTATTGATTATT
TACTTCATTTACTAATCGATTCCATTCGTCTCTTGGTATATCTTCAAGAAGTAAGAGAAT
CATCTTTAATTTTTCTTCGTTCATTTGTTATTCCTCCTTTTAAGATGTTTGTTTTTCTCC
TAAAAACTTATTAACAAAGTATTGTTGTCCTTTGCCTGTTACTTTTGGCGTCTTACTAAT
TGATGTGTGACCGTCCGAATGTGTGATTGATGTTTCTTTAATTTCGAATAACTCACGTTC
CATTGAATACTGTGTAGGCATGTTATAATCCACACCCTTGCGTTTAATAAGGAATCCGTT
TTGACGTAACCACTCAAACAATCTGCGTTGCCCGATGTTTACACCGTTTTGTTTAATGAT
CTTTGCTAACTCTCCAACTAAAATTGATGTCTTAGTAGTAGCTACTGCATCTGCAAATAC
AATTTTTGGTTTATCACGTTCAATCTTTGTTTCTAATTGATTGATTGTGTTGTTAGCAAT
TTTTAAAGCACGTTGCATAATCATTTCTGGGCTGTTCCATGCTTTTTCAACTTGGATGAA
GTATTGTCTTGCACGTTTACCAGGTTCACTACGTTGAATCATTGCGATTTCTTTTGCAGT
GTCTAGTGTGAGTGCGTGGTCAATATAGTGTGTCATATTGCCTTGAGCTGTTGCTCTTTT
TTGAGCGATAGCTGTGTAATCTGTATTTTCTTCAAATCCGTATTTAAGCATTCTTGGAAA
CCAATCTTTATATGCTGTCTTAACTTCTAATGCTTGATGAAGTTCTCGACCGCTGATTGC
GATTTCTCCATTTTCTTTTTCTTGAATATTGAACATTTCTCCGATGTTCGAATTTGTTTG
TAATGCTTGCATATTGTTTATGCTCCTTTCTGCTATACTCCTATTAAGGAGGTGAATGAC
TTATGACTAATGAAGCTAAATTTGTCCTTTTACAACTTTATTCAATTTACCTTGATAGAA
TTGACGAAGGTATGTCTAAACGTTCTGCATCTTATTTCGGTAGTGATGAATCCTCATTTA
ACGCTTTCTTTTTAGATTTTAATTTTGAAGACTATATCGATGCAGTTCTTGAATTAAAGC
ATAGAGATTTTGTAATTGCTTCTGCTGAAGATGGCGGTTTTCTTGAGATGGCTCTTTCTC
GAGAAGGTATCGCCTACTCAGAATCAGAATCCAAAAAAGATTACAAAACACTTATGGATT
TAATTAGAGATTTGAAAAAATTAATAATCTAAAATCCAATCATCTGCTATTAAATCGTCT
GCGCTAGGCTGCCACCTTCCGGCGGCGGTTTGTCTTTTTTTCTTATAGTGTCTAGATACG
ACTAGGCATTGATAACGCTGCAAATTAGTTGGTAATATCCCATACACATCTTGATTCTCT
CTCCTTATACTTATTCCTTTCTCCATCGCTAGCTTCGTTGCTTCTTGAATGTTCATTTGT
TATTCCTCCTATTAAGATGTTTGTTTTTCTTTAAATGCTAAAATAATTGATTTCTTTTTA
TCATTCGTAAATACGAAATTTTCGTATTCATTACCTAAAAAAATATCATCATATTTAACA
TTAAAAGCACTCATATACTTAGAAAGTAAACTATCTTTAATGTTTGTAGAGTCTTTTTCC
ATATTTTGAATTGTACGTGATGAGACCTTAAATAAATCTCCTAACTCTTTTTGAGTCAAT
CCGTAATCAGTCCTCAACTCTTTTAATGTTTTCATGTTGTCACCGCCTTTCGTAAACCTA
ATATAATACGAAATTTTCGTATTGTCAACATTAAATACGTTTTTTTCGTAAAAAACTTTA
CTATGATATGAAAATTTCGTATAATAAGAAAAAAGGAGGTAAGTAATATGAACAAAGAAA
GAAATATTATTATAGCCAAAAACATTAGAAAATTTCTCAACGATTCAAATATGTCTCAAA
AGAAACTTGCTGAACTCATTAACATAAAACCATCTACTTTAAGCGATTATTTAAATTTAC
GTTCCAACCCCTCTCACGGCGTTATACAAAGGATAGCTGATGTTTTCGAGGTTGGTAAAA
GCGACATAGATACTACATACAAAGACGATAACGACATCACTTCCATATACAACAAACTCA
CACCTCCCCGCCAAGAAAACGTACTTAACTATGCAAATGAACAATTGGAAGAACAGAATT
CTAAAGGAGATAACGTTGTAGATATTAATTCATATAAACAGGAGAAAACTCCAGTTAACG
TCAATGGTTGCGTCTCTGCTGGTGTAGGAGAACGTTTACACGATGAAACGCTATTTACTG
AAATGGTTAAAGGACCTATCCCCACACACGATTTAGCGTTAAAAGTAAATGGTGATTCTA
TGGAACCTATGTTTAAAGATGGCGAAATCATATTTGTGGAGAAAACTCACAATATAAAGA
ATGGACAAATTGGTATATTCATCATTGAAGAAGAAGCGTACGTTAAGAAAGTCTTTGTTG
AAGATGATAGATTGACTCTAGTTTCACTAAATAAAGATTACGACGATCTACACTTTTATA
GAAATGAAAGTGTGAGGTTAATTGGAAAAGTTATTTTATAAAAGGAGCACTTGCAAATGA
AAAAA-TATGATATTGCAGTCTTAGACTTTGAAACTATGAATGAACATATGAACAGCCCT
TGCGAAGTTGCTGTATCTTTAATTAAGGATTTATCAATAGTAAAAGTTTATTCATCTTAT
ATTAATCCTCCTAATAATAGATATAACTTGAAAAACGCTAAAATACATAAAATACCTGAA
GATGTCATATTAAAAGCACCTAAATATCCAGATATTTACCAAGAAATTCTCTATCTTTTA
AAAGAATCACATTTAATTATTGCTCATAATGCACTTTTTGATATTTCAGTATTAAAAAAT
ACTAATAATTATTATGACTTACCTGTTCCAAACTTCATGTATGTCGATAGTATAAATATC
TTTAGAAGCTTCCACGCAATCTCTAGTTTTAAATTAGAAAATTTGTGTAGCTTATATGAT
ATCGATAAAGAAAAATTACATTCTGCTAAATTTGACGTGCTAGCTTTATCGAAGATGTTG
ATATCACTCGCTAAAAACAATCAGCATTATAGTGTATTAAAATTAATACATTATATGCCT
AAGCAATACATTAGATTTAGCAAATATTCTAACTCTCCAACTAAACTTTTCGATTCAGGA
TTTCAAAAAATTCATATGAAAATATCTGAGATTAATAAAATAGAAGTGGAAAGTGTAATC
CCTATTTTAAAAGATAAAAATGTTGTTTTTACAGGTAATTTTGACACTGAAAAACAAGAT
TTAATGATATTAACTAGAAAGAAAGGAGCTTATATCAGAAGTGACGTAACTGCAAAAACA
GATATTTTAGTCGAAGGTGTTCAAGATGATAAATATAAAGATGTGAACGGACTAGTTTCA
AAACAACGAAAAGCTCGAGAATATGTTGGAAATGGTGCAAAAATTCAATTTTTAAATGAA
GAAGACTTAATAAATTTAATAAAGGAATAATAACGATGATCAAAAAAATTTTTACAAAAA
AGCATGTATTCTTAGTTATAGAAGATGAAAACCATAATCACAGTGATGCTGTTTTTGGAA
AAAGTATATTACTTTCAATTTACGTCGGTGTGAATAAAAAGACTAATTCTAAATCAGGGA
AATTTATATACCTTGACAGATCTAAAAGAATCGTTAGACAATCTGATATCACCAAAATAG
AATCAGCTAACGAAAATGATGTAGATTTTTATAATTTACTGAAGAAAGAAAAGGAAATTG
TTTATTCCAAAAATATAGTAGATAAATACAATTTAGCGAACTATATAATTTACTACGAAG
TTAGTACTAAAGAATAAACCAATCCATTATTTCATAATACTAACCTTAAATTTACAGAGG
TTTTAATTATGAAACATGAAAAAAGCAATCTTAACTTTAAGTCTTATATTTATTACCTAC
TACCTCACTTTTAAATATATGTGGATTAAAGAATTGAAGTATTAATTATGCTTATTTAAA
AAAGACGTCTATTTCAGCAGTGTTTGAAAGGAAGTTTATAATGAAAATAACTAATTGCAA
AATAAAAAGAGAAACTGTAATATACGAAGTTTTAACTAGTGGTAATCAACCATTCACTTA
TGAGTTACCTAAAGATTTATCGTCACATAATGCGCGTAAATACTTGGAATTTATTTCACA
AAAAATAGATGGCGATAAGTTAACCAAAGAAGATTCATTATGATTTTACTAATCAAAAAA
CGTCTACAAGTGTAGACGTTGAATGGTGGTGAGAGTGTGAGCGAGAATAAAGGAGAAATG
ATGACGCATAATATAGAAAAACGCATTAATAAATTAAAAACTTCTGGAAATCCAAAATTT
AAAAAATTAGATTCAGATATTCACTATTTACTCAAGAGATTTGAAGGTGAAAAAAACCAT
AAAGGTTTTTATCCAAAGTTTAAACAAGGAGAAATAGTTTTTGTAGATTTCGGTATAAAC
GTTAATAAAGAATTCTCTAATTCACACTTTGCAATAGTGATGAATAAAAATGATTCTAAT
ACGGAAGATATAGTAAATGTTATTCCCTTATCTTCTAAAGAAAACAAAAAGTATTTAAAG
ATGAATTTTGATTTGAAATGGGAGTATTATTTAAGATTGTTTTTAAATTTAATTAGCGCG
CAAAATAATTCAGCTATATTAAAAGAAGTTTTCGATAAAAAATACCAAAAAAACAACACA
GAATTCATCACTAAAGATTATTTTAGTGAATTTATATCTGATAGTTTAGAAATTGAAAAT
AAATTAAATAAAATTGACAGAAACATTAATAACATAGTATCAGCAATTGATAAGGTAAAA
AAATTAAAAGGTAATAGTTACGCTTGCATAAATTCTTTCCAGCCGATTAGTAAGTTTCGC
ATAAGAAAAGTTTTACCCCAAAAAATTAAAAATCCAGTAATAGATTCTTCGGATATTATG
TTACTGATAAATAGAATTAATAATAATATATTGCAGATTCCTGATATAAGATGATATAAT
TTTAATATATTAAAGGTTTATCCTTTAAAACACGTATATATTCGTTACCATTTTTGGTAA
TTAACCATGTAATCTTATAACTATAAGTGGCGTCTGTATTTTATACAGGCGTCTTTTTTT
ATACAATTTTCATGGGTAGCCCGCCTACCCTTATTATTTTTTGCCAATTTTGAGGAGGGA
ACGCATGAAAACACGTTGTTACGATGGTAAAAAATGGCAATATGAATTTAAGTATGAAGG
AAAAAGATACCGTAAGAAAGGTTTTAGAACAAAGCGTGAAGCTAATTCTGCTGGACTAGA
CAAGTTAAATGAGTTAAGAAGTGGTTTTAATATAGATAACTATATAACTCTTGAAGAATA
CTTCGAAAATTGGATTAAAACGTATAAACAACCTGTTGTTAAAGAAAATACCTACCGTCA
TTATAGAAATGCATTACAACATATACAAAAACATAAAATAGGTAAAATGGAGTTATCAAA
GATAAATAGACAAGTTTATCAGAAATTCATAAACGATTATTCAAAAGAACACGCAAAAGA
AACTATAAGAAAAACAAACGGTGCTATTCGGTCAGCTTTAGATGACGCATTATATGATGG
GCTTATTTTTAAAAATCCCGCTTATAAAGTTAATTATAAAGCCGGAAAACCTACGAAGTC
AGAACAAGAAAAATTCATCTCGGTAACTGAATATGAAATACTAAAAGATCACGTCAGAAA
GAAGAGAACTCGTTCATCATTAGCGCTATTCATAATGATTTGTACGGGTTGTCGTGTCAG
TGGTGCAAGAAATATAAAGATTGAGCATATCAACCAAGTGAAAAACACTATATTTATTGA
CGAGCGAAAAACCGATACTTCCCCTAGATATATCAGTATCGCTAAATCTGATATGAAACA
CATTATGGACGTCATAAGTACATTTGCAATTAGCTATGATGGTTACATTTTCAAAGAAGC
CGGATCTATAATTAACCTTCATGCTATCAATAATGCTTTGAAATCAGCCTGTAGAGTCAA
TAATATATCAATTATTACATCGCACGCATTAAGACACACTCATTGTTCTTATTTACTAGC
AAAAGGTGTATCTATACATTACATTTCTAAAAGATTAGGTCATAAAAATATAGCAATAAC
TACATCCGTGTATTCTCATTTGTTAGAAGAAAAATTTAATGAAGAGGACAAAAAAACAAC
TAAAATTTTAGAAAGTATGTAATTTAGGGACCCATTAGGGACTCCAAACCCAATAAATAC
TGTTGTTACAAGGTTTCTATGTATCCAAACTGGGGGCAATATAAACGCGCTGATTTAATC
GGACAATCTTCTTATATTAAAAATAATGATGTCGTAATATTCAATGAAGCATTTGATAAT
GGTGCATCAGACAAATTATTAAGTAATGTGAAAAAAGAATATCCTTATCAAACACCTGTA
CTCGGCCGTTCTCAATCAGGGTGGGACAAAACTGAAGGTAGCTACTCATCAACTGTTGCA
GAAGATGGTGGCGTAGCGATTGTAAGTAAATATCCTATTAAAGAAAAAATCCAGCATGTT
TTCAAAAGCGGTTGTGGATTCGATAATGATAGCAACAAAGGCTTTGTTTATACAAAAATA
GAGAAAAATGGTAAGAACGTTCACGTTATCGGTACACATACACAATCTGAAGATTCACGT
TGTGGTGCTGGACATGATCGAAAAATTAGAGCTGAACAAATGAAAGAAATCAGTGACTTT
GTTAAAAAGAAAAATATCCCTAAAGATGAAACGGTATATATAGGTGGCGACCTTAATGTC
AATAAAGGCACTCCAGAGTTCAAAGATATGCTTAAAAACTTGAATGTAAATGATGTTCTA
TATGCAGGTCATAATAGCACATGGGACCCTCAATCAAATTCAATTGCGAAATATAATTAC
CCTAATGGTAAACCAGAACATTTAGACTATATATTTACAGATAAAGATCATAAACAACCA
AAACAATTAGTCAATGAAGTTGTGACTGAAAAACCTAAGCCATGGGATGTATATGCGTTC
CCATATTACTACGTTTACAATGATTTTTCAGATCATTACCCAATCAAAGCCTATAGTAAA
TAG
>>ST8-MRSA-IVa+ACME (PVL+)_CP000255_USA300-FPR3757
ATGGTGAAAAAAACAAAATCCAATTCACTAAAAAAAGTTGCAACACTTGCATTAGCAAAT
TTATTATTAGTTGGTGCACTTACTGACAATAGTGCCAAAGCCGAATCTAAGAAAGATGAT
ACTGATTTGAAGTTAGTTAGTCATAACGTTTATATGTTATCGACCGTTTTGTATCCAAAC
TGGAGACTTTTAACATAAAATTACTTATCATTCAAAAAGTAAAACAGCATAATATCAAGG
TTTATAACTTTATCATTATCAATAATACCTCATATAAAATAAAATTTTAGGGACTTTTTA
GGGACTTTAAATTTAAAATTACAAGTTTAATAGAAACATCAAAATAATCACATGTTTGTG
TGGAATGTACACCCCAAAAGCTAGACTGAAAAATCTATTTTTTGAGGTGTATTTTTATAG
GTAAATATAATAAATTAGAGTAGACAACTCAGAATTCCAATTTTATAATAATATTGCTTG
ACATATCAAACTAGATAGTACTATTTTGAATATATTATTATAATCAAAAATTCATTGTAA
ACTTTTAGACAAAAGGAAGTAATAAAAACGTGAAATTTAAAACAACTAAAGAATGTAAAA
GTAATAATATCTTTAAAAGAAGTCAAGAAATTAATAATAGAGAAAGTGAAAAGGGTTGTT
TATGGGGCATTAGCATGTTGATTCTACTTTTCTTATTGATTCTGTTTGGAATAACTGCTT
GTTCATCAAGCATTCACTTTATTAATTAGATTTTTTTACTTGGAGGTATCATGTGAAGAA
CCATACAAATATAATTAATATCTTATTAGTTATAGTCAACTCATTAACTCATTTTCTAAC
TCTAAACACCTCATTTTTTAATAATTCAGCATCGGATTTCTGTTTTATCATAGGGGCTAT
ATTTTTCTTAATCGGAATTTTTGTTGCAATATACGGTATGAAGCGAGCAACATATTGGTT
AAACTTATTGATTTTATTTACCAATATTTTTTATTTTCTACACTTCTGTGTGTTACTTTT
GTTAAAATATATAGGATTTAAATTATTTATTTATGAAGGGTGTGTATTGTTATTTATCTA
ATTTATAGTCTAATTGTCTATTTCATCTGCATTATAAATTTTTTCATAATGGCTGCACCA
TTCTTAATGACTAATGCTGATTATGTATGGACGCCTATGACTACAGTTACGTTATTTATT
TTGAGTTTGATTATTTTCTTGATATTTATAAAAACAAAAGATGTCGTTCATTTAACAATT
TTCATATTAAACTTACTTTTTTCAATACTTTATTGTTTGCCTATACTGTTTTATTTATGA
ACACTTTTATATTATCTAGAAAATTAAAACCACCCGTAAAAGGGTGGTTTTTTTAATATT
TACTTTTTAGTGCTTCGTCAATTTCGTTATAAATCTTTTGAAGTTGATATTTTGCTTCTG
ACATTTTCTTAAAGTCTTTTGACTTAAGAGCATACATTGCTTTTTGACCTGAAATTTTTA
TAGTTCGCTTATAATAAGTGTTTAAACTTCCAGTAGCTAATTCATTAACATTTAGTTCAT
CTAATAACGATTTTAATTCATTAGCTAACTTTTCGTTTTGATATTCATTCGATGTTGGCA
AGCTTGTGCTAGCTTGTGCCTCATTTTTATCTAGATTAGTTACTAGTGGTGATGCTAAAA
CGATTGCTAAAGTTCCCGCAAGTATAGATTTTCTAATTTTCATTTTTTATTCTCCTTAGT
AATTAGTACTAATTTATTTTAATGACTGACTAAAAAAAAGTACATTAATTATTCATTAAC
TATATAGATCTTCTTATTAAATGAAAATTAATAAATTATCAAATTGACATACCTTATTGT
ATTTATAGAAAAACAAAAAAAGGTAAGCACCGAAATGCTTACCTACTTCCCATAAACAAT
ATAACACATATACATTGATTTGGAAAGCGCAAAAATAAATTTAATATACTAGCCCGAAGG
GGAGCAATACATAAAAAATGAAAGGCGCTCCTTGAAAACGCCCAAGGTAATATTAACATA
AAATGGCTACTATTGCATTATCTAATTTTATTTAATTAAAACAAATATATATAGCACAAA
AAAACTAGCCCGAAGGCTAGCTTATGAATAGATGAAAATTTGAACACATTGCTGTGTCTA
AGATAAATATAGCACATATTAATTACTATTAATAGAAAAATTATAGCGTTTTTTAGATTA
TTTCAATTTATCGAGACCAAATTCATCAAAACACTAATTGAATTTTAATTTTTAGTTAAA
AATAATTAATCTTTTATTAATTTCAAGTTAATTAATATATTTCGTCGATTAGATTAAACT
CATTTTAGGAATTTCGCAAAACTAACTATAAATTTAAATATAGAATTTAAGGAGAATTAA
CATCATTATGAAAAAGAAATTAGCAACAACAGTTTTAGCATTAAGTTTTTTAACGGCAGG
AATCAGTACACACCATCATTCAGCGAAAGCTTTTACTTTTGAACCGTTTCCTACAAATGA
AGAAATAGAATCAAATAAGAAAATGTTAGAGAAAGAAAAAGCTTATAAAGAATCATTTAA
AAATAGTGGTCTTCCTACAACGCTAGGAAAATTAGATGAACGTTTGAGAAATTATTTAAA
GAAAGGCACAAAAAATTCTGCTCAATTTGAAAAAATGGTTATTTTAACTGAAAATAAAGG
TTACTATACAGTATATCTGAATACACCACTTGCTGAAGATAGAAAAAATGTTGAGTTACT
AGGTAAAATGTATAAAACATACTTCTTTAAAAAAGGAGAGTCTAAATCATCTTATGTAAT
TAATGGTCCTGGAAAAACTAATGAATATGCATACTAATAGTAGTTACATAAATTAAAAGG
TAGATATTTCTTTTTTATATAAAGGTTTGGCAGACATTTCATAACTTGCCAAACCTTTAT
ATATCTAATTATCAAACTGCACTAAACTTACCAAAACTGCTTATTCTATTACCTGCCTTG
TCTACCTCTCCTGTCGCTATATAACGACGTTGTCCACTATTAGCAATATAAGTAATCCAT
CTATAGCCATTAATGCAATATGCGCCGTCATATTTGATAGTTGCGTTATTGGGTAATACA
CCTGTAATTCTTGAATTAGTTGAATAGCCATCCCTCACGTTATTACCTTTAACATTGGCA
ACTGTGTAATAACCAGTCTCTTTTTTATACGGTACATTGTTTTTATCGAGTGTATAACCT
GCTGGCACTGGTGAATTCTTTTCATTTTTAGCTGGTGTTTTAACATTACTGATACCTGAT
ACACACTTCCAATAAAAATAACCACACCATTTAAGATGCGGTGTAGCGACTGTAATATTT
CTATGTTGTTGAGATATATGTATCGAGTGAAGGGCAAAAAGGATATCAATTGCAGGATAA
GTGTTAGGTTACTAGGCCACTTAACAGGCTATATAGTTCACTCCTACTATATACAGTTAA
TTATAACATAAAAAGCACCCCGTAAACTATTATACGGGAATGCTAAAGTCATATATACTA
CGAGGGAGTAGTATGAAAACTATGCTCTCTATCATAAGAAAAAACACCCAGTGACATGCT
TGGGTGAACAAGGATAGATGTAAATAGTTGATGCATGTGTAACACATCATAACAAAAAAC
TAGCCCGAAAGCTAGCTATAACATACAATCTAAAAAGACGTCCCTTGAATACGTCTAGAA
AGATTATAACATAAAAAAATAGGCAAGTACCGAAGTACCTGCCTAAAAAAGGATTATCCA
CTTTTTCATCCTAACTGATTTCTCCCCATAAGTCACCTAATATCTGATTAGGTGGGGAAG
AACCATTCGTGCATGAATGAGAATTTGATGAAAGATAATTTTCACTACACATATTCAATC
AAGACATTGCTTTCTATAATAAACAACTATTTTGTTTTATTTCTTTTCTATAATAACCTT
TGTAATTAAGTTGAATCCAGGGTTTTTAATATGCTCTGATAAATCTGGGACAACAAAACC
TTTTTCTGTTATAGGGAAAGACTTCGTTTCTTCTTTTTTCTTATTCTTATCATAATAAGT
GACTTCGATCTTTGCGCTTGGATCTAATTCAACTACTCTAAACTCTTTATATGCTGTCGC
ATCTAATGCCCATTCGACATAGTATTCAATTTTTTCTTTTGTAAGTGTAGTCCCAGGTTT
AATAGGAAACTCGACATAATGAGGGGATAGCAATTCATTTCCTTTACCATCAACTCCAGT
CACATTTACCATCAAATACGGGCCTGTTGGTTCAAAATAACTCGCGTCATCGCCTTTTTT
ATATTTTCCTTTGTCGAATGAACTTGATGCACTTACCTCATTAGTAATTGAAGAAAATGA
GAATAATAACAATAAAACAGTTAAAAATAATAAACCTCTTTTGAGCATGGCGCTTCCTCC
AAATATAATATATTTGTTTTTATTTATCTCTTTTTATAGCTAACACCCTTATTTAAGATG
ATAAATATCAACAACTTCATTTTATATTGAGAAAATATTAAAAATCAATAAAATATTAAA
AGAAACTAAAATTACATTAAAAAATAATTAACAAATATTTAACATTTTAACCTAAGAATT
AAAACACTTCTTTCACAATCAATCTCTCATGCCATATCCACTCATTATGATTGTTCCAAT
AAATGCGACACCAACCATCTATAATTTCAAACACATATATTAATGTTCCAGGCGCGTATA
CAGCCTGTCCAACATCGAATCTATAGTTAGTACGATTATCACCGTATCTAGTGGCTGAAG
TAGCACCTAAGCCGTCGATTTTCGCATTAAAATAAGCACCTTTTGACCATTTAAGGTTAT
AAGGCGCTTTACTTCCAACTGTTATTTTACTTGCAGATTTACCGACTGCTTTTTGAGCAG
GTGGTTTAACTTTATTTGTGATCTTATTCATTAAGCCCTCACTTTTATACTTAGGTCTAA
TAAAGTGAGTACAGCCGTAATAATTATCCCAACGTAACTTTGCAGGCGTATTTGCGTTAC
CGTCATAGTTCTGTTCCAAAATTAAAAATTGGTTTGTATTACCACCATTAAACACTAAAC
CAATATGACCGTATTGTTTATATATTCCTTTGGTAAATACAGCCACATCACCTATTTGTG
GAACAAACGATGGTGTGTTTTCATATACTGTTGCCATGTTTTTAAAATCGTTATTGATTG
CATCTTTTGCATTTCCCCACATTCTAATTTCTAACAACCAATAAATGTAATCAACTGCTA
AATCTGCACATTGGTAACCATACCAACCGTCAAAATCAATATATCTACCTTGATACCAAC
GTAACCTTGCTCTTGCTTCACTGTATGTTTTCATTATTTTACCTCCTAGTATTTTCTTCT
TGGTTCTTCATATTCTAAAGCTTGGTGGCTATCACCTATACCTTTAGTAGTCGGGTCTTG
AATCACACCAGTTAATACTAAAAATCCTAATATAGCGTTTAAACCGTCTGTTAATTGCTC
TGTATAAACTTGGATATCATACCCAATAGCTTTTGCGATGTTTTGAGCAAATAAAAAGAT
AGCTGACAATATCGCTACCCAAAATGATTTTTGTTTCATTCTAATTTTCCAATTAATCAT
ATTCTTATCTCCTTTTACCCAAAATAAAAAGACGACTAATAAGCCGTCTATTTGATATTT
ATATTATGGTGTGTTAATTTATATATAGAAAAAGGGCAACATGCGCAAACATGTTACCCT
AATGAGCCCGTTAAAAAGACGGTGGCTATTTTAGATTAAAGATTAAATTAATAACCATTT
AACCATCGAAACCAGCCAAAGTTAGCGATGGTTATTTTTTATTGCTTAATTCAATAAGCT
TGATTACTAGACCTATCAATGCAATAAGGAATAAACCAAACTGCAACATGGTACTAATTG
TAATCATTAGGCGTCTCCTTTCTAAAGATTTCAGTAATGCCACCATAGGCACCACCTCCT
TATACTCAGATAGCCACCATCTATCCAACTTGCTCACTTCTGCATATTACCATAATTACA
ACAATAAATAAAAAGTCAGTACCGAAGCACTGACTAAAACTTATTTACATTTACCGAACC
AAAAACATGTCCAGAAACTATAACCAAAGATTAGTTTAAACATTTTATTCACCTCTCTTA
TATGCCCATAAGCATACGCAATAATGCTATAATTAGCGATCCAAATATTGTCCCAACTAA
ACCAAGCACCCACATTTTCATATCACGTATGTTCTTATCATTTTCTTTCTTATTCTTTTC
ATCTATTTCTCTTTCTTTTTGAATAGCATCTAAGGTTTTATCTAATTTAATGTTAACTTG
CTCTTGGGTTTTTTGACCTAATTTAATTTCATTGAGTGTGCTGAGCATTGTTTTATCATT
CTCTTCTAACCTTCTGATGCGCCATTCATGTTCGTGTTTTTTGAACCACCCCAATTCAGT
ACACCCGCTTTCTAAAAGAATAAAGATTATGAGTATCTAACTCATAGCTTTTCATACTGT
TTCAGTGTTAACTGTTACCTCTGGAGATAAATCTGATCTTTCAACTACTTCTTTAACTAC
TTTCACACGTTGTTTTTTGTTAGTTAATTGATATAACAAATTTAACGTCTCCGCAATTTT
CTTAGCGTTTTCTTCAGATTTAAAATCTTGAGCATGGTTAACCATTTCAGAAGTTGTAAA
ACTTCCTGTGAAATCTTGATATACTACACGTTCTGTACCTTCTTTGTCGATTTGTACTAA
AATAAACCTTTCTGTATTGTTGATAATTTCTTTTGCCATAATTAAATGACCTCCTTAAAT
TTTTGTATAAAAATAGTGCTAAAGATTACTCTTCCTCAGCACATTGTTGATTTTCTTTAT
TTTCTTGTATATACGCTTTTAACATCGCGTTTTCTTGTGTTAACCTCATAATTTCCTGTG
ATAAATAATGAATTGTATATTCAGGATTAGCTTGTAATCCTTGTTTGTTATCCTGCATTC
TTTGACTCCTCCAATTTCTTGATTCTTAGTTGTTGTTCTTTGATAACAGGGATAAGATGA
ATCCATAGACGATCATACGCTATACCTTCAATTTCTCCTTTGTCATCATACGTGACAAAC
TCTTTTAATCCTAAATTCTCCACCTCTTCAGCAATCAAACCTACGTATCTATCAAGTTTA
TAGGTGTCTTCCGATAATTTTCTATCTTCTCTCAGCTCTCTAGCTAAAATTTCAGACTCA
GCTTTATCAAACCACGTTCTAATAGGTAAGTTAAGAATAGCTTTTGAATGTTCCAGTTGT
TCATCTCTATCGTTATATTGATTTTCGATAGATAACTTGTATTTACGCGCTGATGTCGAA
CGCCCAATTGTGCCAGCAGAAGTAATATGCAAATTAGCTGCGGCCGAATAAGTACGTCTA
TAAATTGAGTTAGAAGCTATCCTATCTCCTGCATCATCTGAACCTACAGACAGTAGGTCT
GTACTCTGTATATGAATATACCTATTACCATCACGTCGTTTCAGCATATTAAATTTGCCA
TACCCTGCTTCGATTGTTGTATCTCCACCTGTTGCATATCGTCCATTAACAATTTGAACA
AGACCTTTATTTCTTTCTTTAGAAAACCTGATACCCGCACCGTAATCATAGTTCTCATCA
GAACCAAACATAATATAACCGTCACTCGAATAAGCATTATCTGCATTAGACAGCGTGAAT
GCAAATCGGTTTAATCCAGGCACTTTGTCTGTGTTTGGATATAAATACACCGGTGCCTGT
TTGCTTTTGATATTCGATGAAGCGTAAGACTCCAGAACAACCCGATTATTATCTGACGTT
AGTGCAACGACACCACCATAGGAATTGATTGTTATGCCATTCATACCGCTATCACTGTAA
GTTTTATCCCACCATTGAATAGTACCGGATGAACCTCCGTCTTCGCCTTCTCCATCAATA
TATGTTGAAATACCAAAATGTGACATATAAAGTGAACCGCCTGCGGTATTATTTCTAAAC
CTTAGATGTCCATCTTTAAGACGTGTGAATATATCATCGGTTGATCGTTTGCCTTTCCAA
GTTCGTTGCACAATACCACCTAGTTCAATAGAATCATTCTGTATTTGAACATATCTGTTA
TTGTTACCGCCTTTAATTCCAATTCTATTAACATTGATATCAAGACCCTCTCTTGATAAA
TTAAGGCTGTTGACAATATCGGTTTTATCTACTTTATCTCGCATATTTTGGATAAGAAGG
TTTATTTCTCTATTACCGTTAATATCAATTTTATCAGCATTTAATCTAATACCACGTGGC
CCCACATTTAAAGCTTGAGCCACTCCGTTATCATCATATCTGATTGTTGTTCCATCTGTA
ACGTTTTGGACAATCTCGTTTAATATATTTGAAAGTGTACGATTGGTTGCATTAAACTCT
TCTTTAGTAGTTCTTAATTTGATTTCCTTACCATTTTGTATAATTTGAGAACCATAGCGA
GTCAGTGTTCTCCTCTGTGCATCTGTGCTTTCTTTGACCTTGTTGTCTGTATAAGCATTA
GCTTTCTTTTCAGCGTTTCTAGCCTTTAGTTCTGCGTTTTGTTTTGCCTCTTCAAGTTTA
GCTTGAGCATCTTGTATAGCGCGTTGCTCTTCTTCCGAAATTTTACCATCAGCATACGCT
TGCGATTCCTTCTCTTTAAGATTATCTTGAGCATCAATGTATGATTTTAAAGCTTCTTGC
GCTTCTTGATTTGCTTGTTCAATACTTGCTTTAATCTCAGGATTATTGGACAAATCACTT
AACTGGTCATCAGTATATTGTTTTTGTTCTTCCAATCCGTTTCGATATTCGTTTAACGTA
ACTTTATCTTTGATTTCACCTTTTAAAGTCGTTCTCTCAGCTTCAGCAGTATCTAAACGT
TCAACAATACCGTCTTTGTCTGTTTTATAGTCCGATGTTTTTACATAGTCACGTAATTGT
TCTTTTGTGGATTCTCTAGCTGCTTCAATAGCTGATTTAACAACATTAGGTTCTCCGACT
AACTGCAAATCTTCATTCACCGTTAAACCAAATTTTGTTGCTATTATTTCCAACGCTTCT
TTATATTTTTCATCAGTGTATTGTGACTGTAATAATTTAAATCTATCTGAAATGGCGATT
TTGACATCTTCTACATCTGTATAAACATCTTGTAATTTCTTTCTATACTCAAGAAATAAA
GTTTTTGTATCTACCAACCGACCAATCGTTGCAGTTTCGGGTGTCATAGATTCTAAATTA
TTTTTAATTTGATTATAAACATCAATCACAGCGTCTAAACTTGCTTGTAAGTCCGCTTTC
AAATCATTATCTACTAAGTACTCGCTATTCAGTAATTCTGTAGCTTCTGACAAAAGACTA
GCGTGTTGTATAGATAAATTAATAAAAATATTGTTTAATTCACTGAATAGCGCTTTCTCT
CTTGTTATACCACCTAATTTTTCAACATCATTTGGTGTTGCTTCAATCCATCGACCATTC
CAATATCTACGCAAGACAGCAACATCAGGGTTACTTGTATCATACCAAAGCGTATCATTG
ACTGGATTTTCTGGCGGTGTATCACTTTTATGAATTTTGCGTTCAAAGTATTCTAATTCA
CCATCTACAACATCTTTTACTATAGTATTGATATTGCTAATATTGTCGTTTAATTTTTGG
TGTATTAGGTTTAATCGCTTGTTAAACTCTTCTCGTAATTCTGATTCTTTGAACTCTTTA
GGTTGACCGAATGTATATGTGCTATTTTCTGAAATTATGTTATATTCTTCAGCAATAACT
TCTGCCTCTACATACAATGGCGGGTTAAAATCTCTATGTTTTACTCTGACTGTATCGCCA
ATTGATATAATCTCGTGCGGATACGTAACTTCCAAATCAGTAGAAGTAATCTCATATGAC
ATAACTGCCGACTTACGTTTATTTAACTCTGTTTTGGCTAAAGAACTTAATCGTGTTTCA
TTCATATTTTGATCATCTGATTGTGGTTCATATATCCCCCAAATATAGCGCATAGGTAGG
TTGAATTGACTTTGCGCTTCGTCATCTGTCACAACTAGCTCTAAACGCTTTCCTTTGTCA
TTTTCGGGTCCCACAGCAATTAATGCTGTTTTGATTTCTGACATATCAATCTTCCTAGTT
AACCCAACCAAATCTTTACCATACTCAATTTCTTTACCTTTGAATAAGCTGTTTTTCTTT
TTGAGTACCACATATCTACCTTTGACGGTATTAGAACTAAGCTCTATATAAAAATCCAAT
ACCATTTTATAGGTTGTACATAATTGCTTTAAAACTTCATATCTAGTTTGATAAGAAGTC
CATGACGTAGTACGTAAGCCATCGTATTCGGTTTGTTCAGAAACTTCCCAACCTGTATCG
CTCAACACATCTTTCAATGCTTCTGAAGTTGTCTTTTTCTCAAATTTGCCTGGTGCATAC
GGTTTAGCTGTTGTTATATCAGCAAGATAAGACGCTATACATTCTATCTCTGTGTAGCCG
TCCATCGTATCTTGAACCCAGTTAATAATAAATTCACGCCATTGTTTGTTTGAATCCCTT
ATAATAACACGATGTCGTTCACGGAACTTTTCAGCTCTTTCTGATGATATGAGCAGTTCA
AGCATTTCTGAATTGTCATTAACATTACGTTTATGAATCGCTCTAACTAAGGAAGGGTCA
TCAGTAGAAAGGAAATCTATAATCTTGTCGTTAAAATCTAAAACATGTATCACACTCTCA
TCTCCTTTCTATAAATATCTATCTTGCCATTTAACCGTCGTATCAAAGACGTTTTCAGGT
TGTATGATTAATTCACTGTACCCAGAATCAACATTGAAATAATTACTTCCAAACGATTTC
TCGCTCAACATTGGTTCCTCATTGATGACAACACTTTTTGCTTGCATATCTATTTTTACT
AAATCACCTTTTTGTATAATGACATCCCTTGCGCCTTTCGGTTTTGGTAGAATCTCCGTA
TTGAATGAACCTAATCCATTCATCTCCATCCACTTATAACCATTATACTTCGCACTATAG
ATAGCTATGATAGAAGCTGGACGCTGATAAAACTTACCGCCATCTATCCACTCTTTCTCA
TCCATATCAATAGGTTTACGTCTATCTGGGTCTTTAATGTGATCAAATTTCCAAGTTTTA
ATAGAAAATTTATTACCTACTCTTCTGAGCCGCATATAAACAACGATTCTGTCCAAGTTA
TACATTATCGGTTTATTCTGATAGTCGTATATCTTTTTGGGGTCTCCTTTTTGGTTATAC
AACGTAACAACAATATGTCCTATTTTTCTATCATGATATTTATTTTCATAACCAATAGAA
GCAAGTAACTTACCATCACTATCATAAATATGTTGTGCTGTTCTTCCGGCACCTTTACCT
TTTTGTTCAACAATACATTTATAGGTAATTTGAAAATCTGTCATCGCTTTAGGGAGCCCT
CGTTTCGTGCCAGCACCAACCCAACCTTTTGCATCAGAAAAATTAGTTGCTTTATATCCT
TCGCCAAGATTGGATATCACAAAGTCACCGCCGACTTTACCACCTAAATCATTACTTGGA
ATATCTTCAGTAATCATCTTAGTCCAACCTTTGAAATCACGAAACTCACTATGATAAACA
GGAGGCATGTAATCCTTAACTTCTTTGGTTACCTCATCATCACCAACCATAAAATAATCT
TCATCATTTTTAGTGATCATAAAGTAACTAGATGGTTTAATTGCTCGGGCTTCAACAATT
AAAGGAGTGTCAGCAGTCCCACTATTTACAACTGAAACTTGGTCTGAAATCGCAGTATTT
TTATATCCTGTTACTGAATATTTGTAAGGGTCTGTTAGTACTACTTTGATAGTGAACTTA
ACAGGTATTGCAAATTCTTTGTGCAGCTTTATTGGTCCTTCAAAATAAGCGTTCCAGTAC
CAATCTTTAGATTTGAATTGTAATTTAACTTGTTCCTCGTAGTTAAAAAACTTTACTAAT
TCATTCAAGACGTCATCATGTGTTTTAAAGCCGTTGTGAGATAAATAGTCATTACGTACC
ACCAAAGGTATATCAAAACTATAAGATTCAAGCCTACGCCCTTTATATATAGACCCCGAA
CGTCCATCTACATTTTCAGTTTTTAAAACATAATTAAAAGAGGGTATTTCAAACCCTCTT
TCGACATACAACCAAGGAATTGTTTTGTTGTTCACTTTAATAGTGTCTATCATTGAATAG
CAATTCCTCCTTTTCTAAACTTTACTTTTGTTGATTCTTGCCTTTCTCGCTTTTCTATAG
ACGCGTTCACCTTTTTATCAAAAGCGTATTCGTCAATAATCGGCTGATAATCTTTATCTG
CAATCACATCGTTGGATTGCGCTATTTTCAGTAATAAAGCTATTTGTTGTTGCTGTTGTT
CAATCATTTTCAATAATAAGCTTGGGTCATCAAACCCATTTACACTAGACAATTGACTAG
GACGCTTATTTTTACTCGCTTTTCTCCCTCTTACTTCTGCTGCTGCATAATGCAACATCT
TCATTGCATCATTTCTACGAGCTGGATCTGTTGGAATAATCCATTCTGGATGACCGTCTT
CACCTAAGTTATACCAACCATCAAAAACTTTTCCACCTGTAGCATATGCGTAATCACCAG
CACGCTTAAATCCATCCCAACCGTAGCGTCTAACAATGTACTGCATTGCTGAAATACCTT
GATGAACCGGATTATTAAAGTTAGTATATCCACGTTTAGCGTTTGCTCTAAAAGTTGAGC
CGATGATTTGGAATAATCCTCTTGATGGGTCTCCTCTTTGAGCATTAATATCCCAATTAT
TCACTGCATTTGATTGATAGTTACTTTCACGCTTTGCAACTCGCATCATCTGGTCATGAA
TCCACTTACCTTTATAACGTCCTCCTAAAATACTTTGCGCTTGACGGATTACTCGGCTTG
CATAAGTTGCACCACTTCCAGAAGTAGCACCACCGCCACCAATTGATAACCTACCTTTTT
TCTTTGCATTTCTTAAATATGGTTCAGGGTCAAAGTGACGTCCATTTCTTCTCATTTCAA
AATGTAAGTGTGGTCCTGTACTAAATCCGGTATTACCAGTTAAACCAACAACATCGCCGG
GCTTTACCATCGTGCCACTAGGTGGTGATTTGCTAAAGTTTTTCAAATGCGCAAATAGCA
TATCGATAACTCCACTAGTAATTTTTACATAATTACCATAACCACCAGACATAAATGGCA
TTCTTGTAAGTCTGCCACCCATCGGCGTTCTAACTTCTTGATATACAAATGGAAAATCGA
CACCTTCATGAAATGGTCTTCCAGTTGCAGCAGTATAAGCTGCGGTACGTCCATAATGAT
AATTAATTTTGTCAGGGTCTAATATTCCGCCGACTAAATCGCCACCGCCCATAGCTTCTA
AATTTTCTTTTATCCAATCAGTAGCACTTTTCTTAATCTTAGACCATGCAGCTTTTGTTA
TGTCGCCTGCAATTCCCATACCTTTAGTTAAAGAATTGAAATCAATTCCAAAAGCTTCAA
GTATATAATTTAAAAGTTTGCCAGGATTTTCCATAAAATCTAAAACATCGCCAACTTTAT
CGCCAAGCCATTTGGTACCTTTACCTATTTGATCTTTTGTCCAGTTAAATGCCGATGATG
CACCGGATTTAATATCTTTCCACATAGTACCTAAGCTAAATCTTGGAAGCGTTCCGTTTA
ACATTGAATAAGTTTGTGTACCGTTGTATACTTTTGAGCCTTTAGGTAAATAAGCGGTAG
TATCTGTATTAGGTGTGATTACACGTTTACCATTAGGGAATTCAATTATTTCATTTCTGA
AACCATTCGGACCATTTCCACGTCCTTTATCCCCAACCGTAGCGAACGTATCCCGCGCAA
TCTTACCGTTCTTAACTAATCTTGTAGTAGTATGTGTGTGTTCTGTACCAGTGTGTAACT
TAGGTATTTTATCCATTCCCAGCTTACCACCGACCCAGTTTAAACCTTCAATTAATTTAT
TAAGTCCTTTTTTAATAGCATCTACCATACCGCCGATATGACTTTTAATTTTGCTGATAA
TACTTTGTAAGCCGTCACGCATATTTGTAAAAATTCCACGCACTTTACTCCATAAACGAC
TTGCAATTCCAACCGTATTATCTTTAATGGAATTCCAAATATTTGCCATCCAATTTCTTA
GATTACTAAAAATATCTTTTGTCGCATTCCACAAACTAGTGAATTTTGATTTCACACCAC
TAAATAATGACTGTGCTTTTCCTATCGTATTCGTACGGATACTACTCCATGTGTTAGATA
ACCAATTTTTCATATTCGTGAAAATTGATTTGACACTATTAAATAAGAATCCAAAAATAC
TTTTTGTCGCATTCCAAATTGCTGATAAAGATTTACTGAATATACTTTTTATTACGTCCC
AAATACCTGTTATTAATCCTTTTAGCAATCCGCCAAAGTACCTAACAACGCCAAGTATTT
TGCCTACAAACCATAATTGAATTAAATTCCATATTAATTGAACGACTCCTTTAAGAATCA
TAATAATCGCGTCCCAAACTCCTCGCCAATCTCCAGTAAATAAACTTGAGAAGAACTTAA
TTAAACCTAGTATGATATTTAAAGTTCCTTGTATCACACCTTTTATATTCTCCCAAGTAC
TGACAATCAAGGCTTTAACCGCCGGCCAAATAAATTGCATCACTTGCCAGATTGCAAACA
TTATTGGTTTAATTACAAAATTTAAGATAAATTCAAATATAACTTTGATAAAATTGCATA
TATTTTGAAGCGCTTGAACAATAGAAATTCCGTTTTCATTAAAGAATCCATTAATTTGAC
TCCAAATATCTTTAGCGAAATCAACGATTGCTGAAACCGCTTGTTTAAAGACGTTTTTAA
CGGAATCAATGAAAGGTTGAATAAATTGAATAAAATTACTAAATGTTTGTTTAACACTTT
CAATTGCATCATTAACAAAATTTCTAAATGTTTCAGATTTCTTATAAGCAATTGTAAATG
CGACTGCTAGGCCAGCTAAAACACCTAATACAATGCCAATTGGACCAGTTAAAGCTGTGA
AGACAGTTCCTAATATAGGTACTTTAGTCGATAAAAAACTAATTAATCCATCAGCCTTTG
CAATACCAGCTAATAGTGGGGCTAATACAGTTACTGCATTACCAATTGTGCTTATAAATG
CACCTAACCCAAAAACTACAGGACCAATTGCAGCAGCAATACCACCGAAAATAACAATTG
ATCTTTTAGAACCATCACTTAAATTCGAAAACCAATCGACAGCGACTGATAGCTTTTTTA
TTAATTCTTCCATGACTGGAGCAAACGCACTTTCAATAGAAGCCCATACATCAGCACCTA
CTAATTTTAATTTATTCATTGCTACTTTAAATCTTTCGGAGCCACTTTCAGAATCTTTAA
ATGTTTGGTTTACTGTGCCTTGGGAATCTTCAATAGTTT-TTAAAAATTCTTGATAACTA
AAGCGACCACCTTTAATAGCGTCTGCTAAATCAGGACCTGCCTTTGCACCAAATGCTTCA
ATCGCTAAAATAGTTGCGCTAGCTATATCCGGCGTCTTTTCAATTTCTGCTAATGTCTTC
TTAAATTCTTCTCTTGGGTTTTTACCAGCTTTACCCCAATTTGATATAGCTTTTTTCAAA
CCACTGAATGCTATTTCAGTATTAACGCCTGACTTTTCCCATTGAGAGAATAAAGCAATT
GATTCTTTCATCTCAAAGCCCATAGCTCTCATTGGAGCGCCGTATTTAGTAATACTATCA
GCTAATGTGTCAACACTTATCCCACTAGCTTGCGCCGCTTTTGCTACCATATCCAAAACA
CTTTGATATTCACTTGCTTCGATACCTGCATCGCCCATTGCACGGGTAATTAACTGTACG
GCTTGCACACCGTCAGAACCTGTTATATGACTGAATTTCAAGAATGACTCTGTGGCATTT
TCAAGTTCTTTACCTGTAAAACCTAATCTTGTATTAACTTCTCCTAAAACTCCACCAACA
GTTTCAGCATCTGCTGGAAAATTGCCATAAACATCTTTAAATGAGTTCTGCAATTTTTTT
AATTCACTGCCTGTTGCGCCTGTTGCTTGAGTAACAGTATCTAAACCTTTATCAACTTCT
GCAAAAGCTTTTCCTGATGCTGCTGCGATACCTAAAACAGGTGCAGTTACACCAATCATC
ATGCCTTTACCAATGGATTTTAAACCATCACCCATTTTTGTTAATTTAGGTCCCATACTT
TCAAAAACTTTACTGGTTTTTCCCCAGCCACTTTCTGCCATTCTTTGAGCTTCAACTTGA
GCTTTTTTGAACTCTTCAAATTCGGCTGATGTTTTTTGTAATTCTCTTTCTAAATAATTC
AGTTCATTTGCTTGTTTGTTATATTCTTGTCGTAACTTTTGAGCTCCTGCACTGTTTTCG
CCCTGTTCTTGAGATACCTTGTCATATTGCTTAGCTAAATCATCAACGTTTTTCTTATAA
CCTGTGATAGTTCCATCAAGTTCTTTAATCCTTTGTTTGTAACTATCAGTTGATTTTTCG
GTATATTTGAAGTTGTTGCCTGTTAATTTTAAGTCAGAATTTAAAGTTTTAAAGTTTCGT
TTGATTTCTGCAAATGATCTATTTAAATTTGCTGCATCTAAATCCAAACCTATAGATAAA
CCTTTTATTCTTTCTCCCATTTTTTACCTCCTTTCTAAAAAAGTTCAAAAAAATAACCCT
AACCAAACGGTTAAGGTTAAAATGCATCAATTAAAGCCTCTGCTTTTTCTTCAGAAATGT
CATTGTTTTTATTTTGATATATGGAAAGCACATAATGAAATGGCATTTTTAAAACTTCGT
TAGCGTCTTTACCATTTTCAATTAAGTCCATCATGAGAGTATCCATATTTTTCAACATTG
CTTTATATGTTAAATCTTCAGGCTTTATTTCATGTTCTGGATAAAATTTCTAGTTTCCTC
AGTTTGTTGACCTTGCGTAATGAAAACCACTTGTTCACGAAGTGCATTCATTCCATCAGG
TGCATGCATACGTTCTTTTAGGTCTTTAACTGCGAATTGGTTATCGTAAATTTTTACAAC
CATATCCATCAATCTGTCAGCGATTTCTCTTGGCTTCATCGTGCTATTTTCGTCCTCAAT
ATCATCGATTAAATCCATTGCTTCGTATACAATTTCAAATGAAATGAAGTGTGGTGTTAA
GTACGTTTGTAATTTAATTTCATTTGCTTTTGGATCTTCTACTAATTGAATAATGTTACG
TTTTAATTTTGCCATTTTATAATACTCTCCTTATTTTCAAATAAAATAGAGGGGTTGTCC
CCTCTTATGCTTCTACATTTATTGTTATAGTGTCACTCATATTACCAACATATGCTTTAA
CCGTGGCAATACCTTGTGCTTCCGCAGTGACTTGACCATCACTATTGATTGATACAATAT
TCGTTTGATCTGTTGTGTATTTCAATAACTTACTTTGATTAGATGGCTCTACTACAACAT
TTAAATCATATGTGTTGCCAACTTTTAGTGTTTTAAAACTATCTGGTATATTAACCGACT
TTATCTCAGTTTCCGATGAAGCCGGTTGCGTTACAAAGTTTCGCCGTTATCCTCTGTCAC
GTTTCCAGTATATTCTTCGCCTAAAATTTTCTTTAAGAAAGCCTCTTCGCCTTTTTCACC
ATTTCCACTATGATTTGTCATGTTTGCTGAATCAAAGATATATTTACGTACTGACTTTTT
ATTATCAATTAAAGGGAAAAGTGCCTCACCTTCAACCTCTTCGCTTGAGAAATCCCAATC
TTTCTCAGCCGTTTCGCCATCGATTTTAGGATTTGTAAACATGACTTTAGGTAATAAAAC
CGTTCTAAATGTGCCGTCTCGACGCTCTTGTCTGAACCAAATTGCTACATAGTTGTTTTG
TTTACCTTGAGTTTCTTTATAAACACCGTATTCATCATACTCTTCATTGAATACTATTTT
GCGAATCTCTTTAGGGAAAGCATGCATTTGTAACGAAATTTTACCTTCTCCGTCTGTGTT
CCCTGATTCGATTGGACCACCATCAGCATATGCTGTTTTCAAGTCTCCTCCAGTTTCAAC
ACCGATTTTTTGTAATCCTCTAGTTTTTGTAATATCGCTATATTCTAGCTTTGCGCCTTC
TTTTGTTAATTTAGCGAAACCTAAACCAGTAATGTTAAAATACGCTTTCGGCGCACTTGC
TTGTTTTACTACCATTTATTATTCCTCCTCGTAAAAAATGCCCTCGTAGACACGAGTGCT
TCTATATGTTTTAAATTCTTCTATATATTCAGGTTTTCCGTTGGATACATTTCCCATTTT
CAGTTCAGACCATAATAACTTTTGAATACGATTAGATATCTTATTTCTTATGATTCTCGC
GTTATACTTTTCGTTAAACTTCACAAATACATCTATTTGTACAATGTAACTATATGCGCG
CTCATCTCCGTCAGTATAAGTTGTAGGTATTGGGTCGTCTATATCGTCAATAACTATGAA
AGGTACATCCGTATCTTTTACGTTTGGGTATTTATTGAACTTAATATTATTGATATTTAC
GTGCTCTCTAATAATTCTGTCTTGACTAATCACTTCATGAACTTTGTACAAAATATCAAT
CACAATTTTTTTAACTCCCTTTTTAGCGTCTCAAAATACTTATTTTGCCCTTGTCTTATT
GCTCTATTAACGCCACCCATAGCTTTAGGTTTGATAAATTTACCTGTCCCTTTTTGAACG
TGTCCATTTTCAATTAAATGTACGATTTTATAACGGTCTTTAGAACCTCGCCAATGAACA
GTAATTGTACGTTTTCCGTTTATCCATTCAGGTTTACTAAAACTTACCTCATTAATTAAT
GCGCCCGTATCTTTTGATGGCTTTAGTTGTTTTTTTACTTCTTCAACAATTACTTTAGCA
CCAGCAATTAGCGCCCTATCTTGAACTTTTAACATCGCTTGAGTTCCGAAACGATTTTCT
AATTCTCTTTCTAATGCTTTATCACCTATCACTTTCACACTCATGAACTATATCCTCCAC
GAATCATAATAAAGTCTTTATTATCCAAATCTGGTGATACTTGCTTTATATTCAAACGAT
TTTTGAAATATCTTGATTCAATTTCAAGATAATGTTCTTCACTGGGTAAATAATCACCTT
GCGGATCACGAATATACAATTTAATGTCATTTTGGGTTCCGTTTGAGATAGCTTGTTCTA
ATTCACGTAACCAGACACCATCAATACTCGCCCAACAGCTATATAATAATTTTTCTTCTT
TTTCTCCAGCTTCTGGACCATTATTTTCAGTATACTTATAAAAATGAACACGAGTATTTA
AACGTTTAGTTGTAATTCTAGGTTTTTTAAACACTTTCTTCATCTTCTGATACCTCCATT
AGAGATAACGAAAAATCTATTATTTCAGGTCTGTAATTATCGTTGAAGTGTTCTAATAAA
TCTTGATAAGCATATCTAGCGCGTATAAGTATCAATTCTTGACCTATTAAATTCTCTAAT
TCAAAAACTCCGCACTGATTTTTTATACGCTCGTACGACATTTTTAACAACTGCTTTAAG
TACTCATCCTCTGAATTATGGTCAATCTTTTCAAGTGATTTAAATTTGACAAGCAAATCA
TCAATCGTCATTGTCTTCACCATTCAATAAGTCGACGATTTCACTTTTAACCATTGAACT
AGACGCTTTTTTTTGTAATGATTCGCATAGTTCTAATAATTCTTGTTTTGTCAGCTTATC
TAAAGGTACGATATAAACTTTGTCGTACTTATTTTTGATTTGATTTGTCAACAATTCAAC
ACGAGGATTGTTATACCCTTCAGCTGGATACAACTCCCCTACTTTGTACTTGTGTTGATT
GTGCTCTATGTCTTTAAAAGCTCTAACAACTTTAAATTTCACCATTTTATCACCTCATAA
AATTTTATAGTGTTTCTTCGGTACCTTCTAAAGCTGGCTTATGTCCTTTTAAATCTAATT
TCCAAACAGCAGCAACTTTATTATCTTTCGCTTTGCCGTAAGCAAATTGTTTTGCAGTGT
ATAAATCCATATCATCTAACGCAAGTGTTTCTTTAAATTTCTGAACATTAATACCACCAG
CTAAATAACCATCATATAAACCTTTAACGTACGTTAAAACCTTACCTGCTTCTTGGACTG
TAGACTCGATAACATTCAAATTAAATGGTAAAGCAGTAACATATACGCCATTTGCATTTA
AATGTGTATACTGTGCTTGAACCTCAAAAGCATCGGACGGATTAACAACCATTGTTACAT
TACCTTTAACCGCTACTGATTTACCTTTCTCGTTAGTTGAGTGGTATTTAAACACTTGCG
TCAATTCATTAACTGTAGCGCGCGGATTAGCAAATGTAAGCGTACCTTGTTCTTCTTTCT
CTGGATAAGCACCCTCAGTTACCGATACACCTTTTTGTACTTGACGGTTTAAGCCGATTG
GTTGGTCTTTACCAGTACCTTTTAAGAACGCAGTTTCAAGCGCCACTGCAAATGCTTCTT
CGATTTGAACACGAACAAATCTTTCAATCCACGCAGGACCAAAATCATTTAAATCTTTTG
GTAAAACAACAAACGCTGTCAATTTATTTTGAATTGCTGTTTCTTCACTGAACGCAGCAT
CTAATTGACCTTTAATTTCACCATAGATTTTACCCCAAACGGCTACGCCAGAAGTTTCAG
ATTTTAAGAACTTCAAACGCAAACCAGCGTTTTTAATACCTAAATCAGCTAATAACGGAT
GATTCGTCGTCAAATCTTCAAAAATTCTATCAATTGTTTCTTCTGGCAAAAGTTTTTCTT
CTTTATAGTTAACGTTTTTATTGATATCCATGAAGAAACTTCTTTGGTTTGCACTCAAAG
ATTGTGCTGATTTAGGTAAACTAGAAACTCTTTCAGCTTCTGCTTTTGCTTGTAATTTAG
TTTCTTCAAATAGTTGGTTAATCATGTCACCGTACAATTCATTTTGTCTTTCTTGCGGTT
CACCGTTGTTTACTGCATTAATAAATTCGTTTTTCGCATTTGCGAATGTTTCCGATAAAT
TTATAGTCATTTTATGACCTCCTATTTTTTGTATTAAAAAAGGAATCTTGAAAATCCATT
TGCTGATACTTTACTATCTGCAACATCGATTTCTGATTCCTTTTCTTTCATATTTATTTT
TTCAATTACTTTATTTGCTATTGCGTCAATATCAATGTTAACCTCTGGCGTTTTACTTAC
CAAAGCTGTTACACGATTTAATACATCTTTCGATAACACTTGTGTATTGCTTGCTACAAT
TTGCATATTGTCGTTTTCAAACATTTTACTATCCGCAAAACCTTGTTCAATGGCTTCATC
AGCATTTAGCCACGTTTCCCTAGCCATCATTTCTACAAGTTCTTGTTTGTTTTTACCAGC
TCTAACCGCATATGCCTCAGCCATTATTTGACCAACATGTTCTAATGTTTCTGCAGCATG
ATTTAGATCTTTCGCTTCTCCTTGCGCAATACTTGAAGGATTGTGAATCATCATTCTAGC
AACCGGACTCATTTCGATGTGGTCACCAGCCATTGCGATAAGCGATGCCGCACTTGCTGC
TATTGCTGTGATGCGAACATTCACTTTGCCTTTATGAGCTCTTAAATGTGTATATATTTC
ACTACCAGCTACTAGGTTACCACCATTTGAGTTAATTATAATATCAACATCTTCATCACT
AAATTCTAGTTGTGTTAAAACATCTTTAGGACAAGTCGAATCCATACCAAGCATTTCGTA
AACCCATTTATCTTCGTTGGAAACGATGACGCCTTTAATCTCCGCTTTCATCTTCATCAC
CACCTTTCAAAGTGTTTTCATCTTTTTCTTTTTCATCATTTTCACCACTGTTAGCTTTTT
CGTAGTTTTTAGTAATCAGGTATTCGTCTAATTCAGGATTGTCTGATGGTTCTTCACCTA
ACATAATCCGCACCTCATTCCTTGTAAATGAACCAGAACTTACAAGTTTGTCAATTGCTT
CAGCATATTGAAGTGGGTCTTTTTTATTCACACCGACAATTTCTATTCTTGTATCTTTCA
AATACATGCTTTGTGTTATGAGTTTCGCGTTTAATTCGTTCTGAATCTTTTTTAATAAAG
GTGTTAAACAGAACTTCTCAAATACAAGCGTGTTCTTTTCCAAATCAGCTGTTTCTCCGT
AAATCAAACCTGGAGGTATACCAATCATCAACGCAACATTTTTTATTGCATCTCTCATTA
GCTCACTCAATTCAGAAAAAGGCATGTTACTATTCTTACCACCATTAGATAATTCCTCAT
AATCAAAACCTTCTATCAAAGGCGCGATTGCTAGTTGATTTTTATTAAAAGTATTGAATA
ATTTATTTGTGAACGCTTGTAATTTTTCTATATTCTTTTCGTCATATGCGCTAGAGGCAG
ATTTCAAAATCCCTCTTATTTGATAGTTTTTTAATTGTGCACCTATCATTCTTCCGAATA
TTTTCCCGTAATCTTCGAATAGACTTTCTACAAAGTGTGTCACTTTATTGTTGTTGTACT
TTAAATATATGACCTCTTGCATTGTGAAAGTACGTTGATAAGTATAATCTTTAACCGTTA
CATCTTTGAATATATCATCATACAAAGCGTACTCTTCTCTGTAAAAGCTATCTGCGATAA
GTAATTCTTTGCTGTCACTTACTACGATTAAAACCTCGTTATCATAAATTAGTTTATATA
TAACTTGTTGCCAAAAACTATCGCTTGATAAGTCAGTATTTGGTTTTATATTTAACTTGT
AGTAAACATCATTCTTTTGAATTCTATTACCTTCCAATACTTTAAAATGACTTTGAGCGA
CAGCTCGCGCAACAAATTCAATACAACTATCAATCGCTAAACGTTTCACATACGCTTGTT
GTGATAGATCTTCTATCATATCTAAATCAAGCATATATGTTATATCTTTCCTAGTTTTAA
ATATCTTTTCTAGAATACTCATGTCTCACCTCCTCTATTAGAAATCTATACTCATTAATG
CATCAAGCGCTTTAGACATGTCTTTGTCTACTATATCGTCTGCTCTATATAATGCGTGAA
CAAAAGCCATGAACCCATCGGTTTTTCTTCTATTTTCATCTTTTTTAATATATTCTTTAT
TACCATCGGGTTTAACCTTTACTGCAACATTATTAGTAAACCAACGCATCAAAGGATTGT
CTCCATATATTACGTTATGTTTCGCAAACATTGTATCGATACGTGGTGCAAGTAATCCAT
GTATTGCTTTTGGATTTCTAAGTACTTCAAGTTTTATGCCAGCATCCTCAAACGCACGTC
TTACAATATCAGTTCTATAATTATCAGCTATGACTTTTTCAAGCCCATATTTTTCTCTAG
CCTTTAAAAACCAATCAACTATATATTCAATTTCAATGACATCATCATCGACAATGGTCA
ATAATCCCATTTTTTCCCATTCTTTAATAGGAGGTTCTAATTTGACATCATCCAAAAACC
CTTGTCTTACAAACGAATGTCCTAACCAAATGTAATCATCGTTTTTTCGGAATAATAGCC
CTACACTTGCAAAATCTCGAATGTTTGCAAAGTCTAAACCACCAATACACATTTGATTAT
CTAAATTTGGTATCTCTCTATTAGTCGCTAGTATTTCTTTCCATGGTGCTATTACTTTTT
CAAGGTCAACTTCAGGCAAATTCATTCGCTTAGTCATGAATTCGGGCTTATTTGAACGGT
TGAATGGTAAATCGTTATATTCTTCTTCAATCGTACTTAGCAGTGTTTTAGCGTATTCTG
ATAACGGTTTATGTAACATTGGGTTCGCCTTTTCCCACGTCTGTCTGTCATCAACTTCTT
TTGGATCGTCTAACTTACAATAAAAAGCAAACAATCTACTATTTTTAACCTTGCCACTTA
ATACACTTGCAATTTTGTGCTTCATTGCATCGATATAACCCTCTCTAACAAAACCATCAG
TACTTATATAAAACGTTCTTCTATTTTTCTTTTTACCTAATCCACCACGTTTGACGTTTA
CCATTTCAGGACCAAAGAAATAATGAATTTCATCAAAAATAACACACCCCTCACGTCCAC
CGTCTTTGGTTTTTGTGTTTGATGTGTTATATCGAATAACCGATTTAGTTGCACGGTTTA
TTATTTTTGCTTTACTAACTTCATAAGGAGCTTTTGGCGTTTTACCCGTCTTATTTCGTT
TGTTATCCATTAAAACGGTTCTGATTTCATCAAACGATGTTTTTGCTTGATCTTCACTAT
TAGCAACAATGGAGATGTGATATTCTTTAACTCCGTGTAAGGGCGTAGAAAGAAAATCAC
TAATAGCACTTATTAGACCGTTTTTCCCGCCTCCACGTCCCATGAAAATAGCAAATTCTG
TAAAGAAAGCTTCATCTGTATTTTTATCTATAAGAAATATATTAGCTATGATAAACCTTT
GAAATGGTAATGTTGGAAAATACCATTTTTCAATAAATTTGATACAATCCTCGATTTTCT
GTTCATCAAAATATACATCATCTCGTGAATATATATGTTTTTGTAGATAATTAAAGAGAT
CAATTCTTTCTTTATTTAAAATTATCTTTCCTTGTTTCCACAAATTTATATATTCATCAA
CGTATTTATTACTAATCATAGGTAATCATCAGATGGCGTTTCTGTGTCTTCTTTCTCTTC
GGGCAATAAATCCGATAATTGTTTGATTATTTTTTGATATGCAGCATCTCTAGCATTAAA
TAGTTTGGCTACTGGTCTTTCCCTTTCATATGGTGGCGCCTTTTCAGATTGAGTAAATAA
ATCATAGTCACCTTTTTCTTTTATGTCTTCCCACATGTAATCAAGCATTACACGTAGCCT
TGCTGCTTGAATAATTAAACCATCAACTACTTTTAATTTATTGCTAGGTATGTCTTTATA
TAATACTTGCAGCCTTTCTTTTTCTTTAAGCACTAAGTTTTCATCAACTATAATCTCCAT
TTCATCACCTGCCTTAAAATGGTTATAAGAGGGGGGGTATACATGGATTTTTAAAATTAT
CGCGAAGTCGAGCCCCTCCCCGTTCCCCAAGTATTTTGATCGCTTTTGATTTTTTTGACC
CGGGGGTATTTACCATTTTTCGTCTTTCCATTTATTTTCTTTTTTTATAAATCTCTTTTC
TTTTTTGTTGTGACATTTAATACACAGTGTTTCTAAATTGTTTAAGTCATGAGCAAACTC
CGGATGATGTTCTAGCGATAATATATGATCTACATCCAACGACTTACGCTTGCTTTTGTC
ATATGTCGTTAACTTGCCGTCTCTCTTACATTGTTGACATTCATAATTATCTCTTTCTAG
CACTCTTTTTCTTGTTGTTTGCCATTCTTTAGACTTATAGAATCGTATGCGTTCGTCTTT
AGTCATCATAATGTTTCACCTTATATAACTTAAGTAGTATCAAGACGCATCTATACTTGA
TGTGTAGTAATGTATTTACTATTAGTTTGAACATGTTCATACCTCATAAATAAAAAGACA
CATCACATAGTGATGCGCCTCTTGTTCATGCGTCGTATTAGCATTTAATAACTTTAAATA
TTAATCTGATACTAACATAATAAACTGTTTTAATGCGGACTTACATAGGGTAAAAGTCCG
CTACACATAACCAATATACTTTGCTAACTTATCGATCAGTGCATTCCTTCTACGTAATAT
ACTTGTCTTACTTGTACCAAAGTAATGTGCTATATCTTCCCATTCATAACAACCAATAGG
ACAATCCCAATATCTAAACCTTAATAACTCAAGCGTATCCTCATCACTTTCATCTATCAA
TCTATCTACACCGTTAACTATATTTCTTAATGTATTGTACCTGTTATCACTAAACTTCTT
TATTGCACATCGTTCAATCGGGTTACCCGGCAAATTACTTTTGCCAGCTCCCGCATTATC
TGGTTCATGACTTTCAAGTAATTCATATTCTCGCATCTTCAACTCTCTTCGATAGTTATC
GATGTGCTGAATGTATTCTTCAAGCTTTTTGATATCGTGTTTCTCAATCTTTATCATTCA
ATGTAATACCTCCGATAATATAAATTACTTTTTAATATCGTTATTCATTCGCTTTAATTC
AATCCTGTATTCTTTTAACCCGTTGTATCCTTTAGTTTTAACTACTTCATCAAGTAGATA
ATCATTCATATATCTGAGCGCTTGTATCTCCCTTGCACGATCACTATTAATACTGATACA
AACTAATAGCAATATAGCAAATACAATAGTCATAGTAATCCACATCACTCACTTACCTCC
GCTCGAAAGACGTAATCACTCGGCGCCTCTACATCATCATTAGCCGTCATCATAATATAT
ACTTGCTCAGTTACATACTTACCTAACTCATACATCGCTAGTAAGAATAATAATCTTAGT
ATTTGCTTAATCATTTTTTATCTACCTTCTTTACTTCGTATAAGACCGGATATAAATTTA
AAAAGTGTATTCTATATCCAATCGTCTTAACTTTTACTTTATCACCTACTTTTAACCTAG
CTTGTATGTCTGCGCTATCAAACTTTCCTTTGAAGAATAAGTCTGAGTTTTCGATGACTT
GTTTATCATCTAATACAATATAGAATTTGTCCTCTTTATCTTGTCTTTTGTTATATTTAT
CTGTAATTGTCCCTTGATGTACTTCTTTGTTTTGGTAACTAGCCACTGTATAGATAGGCA
ATGCGACAACAAGTAGCAATGCGGTTATACCGAATAATGACAGTATTCCAACAATAAAGA
TGTCGAACCCATCCATATTTTTAAGTTTTTTAATCATTTCCCACACTCCCTTATATTTTC
AAACAACTGACCCACTTTAATAACTGCATCCCTTTTAACTTGTTTCTCGTACTTCTCTTT
CGCTTCTTCTTTACTCTCTGCCTCAACAACTGTAAACCTTTGATTACTCTTAGCTTTAGT
TATGTGTGTATGTTTACGTCCTGTTGAATCTTTGAATGTTGTGACTAAGTATTGTGTCAT
TCCTCATAGCTCCCTTGAACTTGTTTGAGCTTACTCATAAAAAACATTACTAAAAATGCT
ATTAAGATATGCGTCTTTTGATGTTTATAAGCAAATGTAGATATCATAAAGATAGTAGCA
AGCATTAACATTTCATATATGTTTGTGTGTATAGTCTTTTTACTCTTAAGAAAAATAATT
GCTATGCGATAAAAGAGATAAACGCCAAACCCTATTAAAAATATTTCTAACATGTCGCTC
ACTTCCCCAAAACCTCCTTGACTCGATCTAATATGTCTTTACACTCCGCTACTTCCGAAG
CCTTTTGCTCCACGTTCTGAAACACTCTCGAATTCCTCCACTTGCTTTAGTTCAGGTGTC
CATATAGGCACAATAACCAATTGAGCTAGTTTGTCGCCTTTGTTTATGACATAACTACCA
TTCATACATAAAATTTTATCTGTTACAGGTAGTCGGGCATACTTTCCATCTATCCCAGCA
GGACTCCGACCAAAGTTACTCATATCCTCACTCTCTAACGTTTCATTATCATTCTTGATA
TTAATCCCTAAATTGCCGTGATATCCCGCGTCTATCTTGCCTGTTTCAATCACTAAATGC
GTTTTACTACTTACACCACTACGGCTAGTTAATAGTCCGACATAGCCCTCTGGTATGCTT
ACAGCTACATCTGTTTTGATCACTGCCTTTTCTTGTGGCTCAAGTACGACAGTTTCAGCT
GAGAATATGTCATAACCTGCATCCGTCTTATGATTTCGTTCTGGCATTCTAGCGTTTTCT
GATAATAGCTTTACTTGTAGGATGTTAGTCATTTTCCTTGTCCTCCTCATCAATTCCAGC
CAATTCATACATAACGCTCTCCATACTTTTATCTTTTAAATCTTCTGACACGAATACCTT
TAAATCATGGAATTCTGTAATTATTGTTTTTTCGTCATGGTCGATGTAAATTTCTAGCGT
ACCATCAGCTAAATTAAAAATAGCTTTATCTTCATTTTCTTTGTATCCTTTTTCTTTTAA
TTTCTTCAAAGATTCATTAATTTTCATTTTCCTGTTCCTCCTCATATTCAAGCTCTCTTA
CTTCTCTCAAAACCTCTGACGCCCAGTCTTCTGGATACTCAACCCATTGCGCATTAATAG
CTTCGCGAATTTCATCAAACGCTTGCGCTTTCTTATACACGTCTTCAATCTCTTTTAGCA
ATCCCTCTGTGTCATTGCCGTTATACGCGCTAGCACTGATAACTGATTGTTCGATTTGTT
CGCGGTTATTCATTTGTGTCATCCTCCATTTGCCCTAAAAATTCGTAGAACTCATTTGTT
CCGTCTAGTTTGTCCATTCGGCACAATATAACACTTAAGTTGATTTCAGCTCTTCTATAT
ATAGCTACTTCCTTGTTCGCTCTGCTCTCAATCTGTAGTTCGCTAAGTCTAAAACGGTAA
AATTCGTATCTTCCAAACAATTCATTTTTAAGCGTGCGCCACATGTTCTCCAGCTCTTCG
TTACGCTCTCTTAACTTAGCTATATCCCCAATAAGCTCGTCACGTTGCTTCTTGTACTCA
TCACGTTGTTTTCTCATCTTCTTCAACCTAGCTTCCATTACGCCTATTTGGAATCCTGTT
TCATAGTTCACTTTCATAACCTCCTCTAAAATAAAGTTAGTTGCTTCTGTTCCTCATATT
CCAAACCCTGTTGCTTTATATATGTTTCAAGCTCTTCAGCTGTATCAAATGTCTTTTTCA
CGCCTTGCCAACCTGGTACGATATGCCCATGAAAGTAATAAGTGCCGTTTACTACATGAA
TATGTGCCACTCGTTCGTTATCCTGATACAGATATCTCTTAGATCCAAAGAATTGATTTA
GGTATTCTTTGCGTGCGTTATCTGTCATGATCTACTTCTTAACTTTCACGAATATGTCGT
TTTCCATCAGGTAGCACGCATAACGTCCTCTTGGATGTTTCTGTGGTACATTAAACAAAT
GTGGCTTCTTTCTTCTTAGCTCAGCCTCTTTCTTTCGCTTTCTTTCCAATTTGCGTTCGA
GTCTAGCTTGTTCCAGTCTTTCTATTGTTTTCTTTTCTCTGTACTCGCTTAAACGCGTAC
CTTCTGGTGCGTCCATTGCTTCATGTAGTTCCCAACCGTCTTTTACTCTCTTAGAAACCA
TTCCAGCGGTTATACCGTGACTTTCTATTAATTCCATTTCAGATTTGGTAAACCTATATG
GTTTATCATTTATTGTTACAATCCTTGCTTTTCTCGCCATTTTATCCACCTCTTATATTT
CTTCTATTCGTATGATTATTTTGGGCTCAATTCCATAACGCTTTGAGCTAGTTATTTCTG
TAATTTGGTTATCGTCTTTCCACAAATAATTGTTACAAGCGTCTAGAACTGTCTTCATCA
AATTATCGATATCTGGTTTAGTTACTTTTAATTGTCCAATCGCTTGAGTTTTCTTTTTCT
TCGACCATGATTTAGGTGGAGTAAAGTAAAACTCTAATTCAATTTTTAATGCATTTTCTA
GATTTAGCTTTGGCATTTGATTTTGTAAATATTTTTTATGTTCTGTATATTTTGTAGGCA
TATATGTGTGTGCATATCTACCTTTTGTGCTAAAACGCGGTCGAGGCGAGCCCATCGGCG
CATTAAACACTTCATTAAATTTAATTTCTATCTCCATGTAATCCCTCATATATATTCAAA
TAAGCTTGTTTGGTGTCCTAACTCCATTTGTTCATTATCAATAAGTGTTTTTAATTCATA
ATCATCTAAGTACCAACGTCGACCATTGAATTTTGTGTGTTTTAATCCAACAACTAAATG
CCGTCCATCTTTAAAATGTGGTGTAACTGAAAACATTTTGTTGCCGTCATGATCAAATAG
ATAGTATTTATCAAATGCATCCATTTTCAATCACTCCCATTTGCTATTTAGACGCTTAAT
AAAAGCTTCTCTGTCTTTCTCAAGGTTTTCATCTACTTCCGGCGTTTTCGTTTCTCTCGT
GCTGTCTGTGAGCCATTTGGGTGTTTTTTCTTTTGATTGTTTAACGAAAGGTTTATAATT
TTGTTTTTTGCTTTCAAGTTGTTGCTTTTCAAATGCACGTACTTGTTCAATAGATTTCAA
GTTTGCATTAAGCCATGTATTCAAAATGCTTTTAGCATATCCCCAAGTAACTTTGTTTCT
GTCTTTAGCGATTTTAAGTGATGCGGTAACTATTTCATCTGAATCATTTTCAAATGAATC
AAGATAATAATTTAAATCGTCTAAATTGTAAGAAGTTATGAAACCGAATCCGTTATCTTG
GAAGAAGTCGAAGGCGGTTGTCTTCTTCTTCTCATTATTCACATTCTTTTCATTATTATC
TTTATTATCATTATTGTTTGTGTTGGTTTGATGTTGTTTTGATGTTGGGTTGATGTTTGA
CTGATGTTGTTTTGATGTTGGTTTGATGTCGTTTTGATGTTGGTTCCTGCCCTGCTCACT
TTGATAAAAGTCATAATTGACAATGGTTATAAGGGTATATTTTGATGTTGTTTTGACTTC
TAACATTCCATCACTCTCGAGTAAGTCAAGGAAGGTTTTCACTTTAAATCGTGACCAGTT
AAAAAGGTCAGACAAGGTCAAAATAGATGTTAATCTTTGTCCTCTTTCAACGGTTACAAT
TTGGTTTCCTATAGGCACTTTTGCCTTTGAATGATTCGCTTCCATGAGTAAATATATCCA
TGCTTCAAACTTTGAAAATGTTCTCTTTTCTTTAAATAGCCAATGATTTTGAATTGAGCG
ATCAATACTTATCCAACCAGTCATATACACACCTCACTTTCAAACCGGTTAAATTAGAAT
GGTAAATCATCATCATTTAGTTCAATCGGACCATTTGCATTCGCAAACGGATTATCTTTT
ACTGGTTTGTTATTTGAATATTGCGATTGTCCACGTGTTTGTTGTACTTGTTGTTGATAT
AAATCTTGTTGAGTGTCATTTGAGTTTTTCGGTTCTAAAAATTGAATACTATCAGCAATA
ACTTCCGTAACGTATACACGTTGACCTTCCTTATTTTCATAGTTCCGCGTTTGTAACCTA
CCATCTACGCCCGCCAACGATCCTTTAGATAGGTATTTATTAACGTTCTCTGCTTGTTTT
TTAAATACGATGATATTAATAAAGTCTGCCTCGCGCTCGCCTTGTGCATTTGTAAATGTA
CGGTTAACTGCTAATGTGAATGATGCTACATTTACACCATTTTGAGTGGTTCTTAATTCT
GGGTCTCTAGTTAAACGACCAACTAATATTGTTCTGTTTAGCATTTATAAACCTCCAAAA
TAAACGGGCGCGCCCGTCACTTTTTGTATTTCACTTTTAATGTATTTTGCATTTGAATTT
TGACTACTTAAATGAATTAAATGTATTTCTTCGAGTCTAGTTAAATCATTTGCTTTTAAC
ATTCCGATAGCATGTTCTAAGCTAAAATGAGACTCCATAATTCTGTTTGCTAATGTGCTG
TGCACACTGCCGTTTTTTATGTTTTCTTGCATTTGTTCATAGATATAATTAACTTCTAGC
ATCATGTGCGTAATGCCATTAAATTTGTATTTCAAATACTTTGTATCAGTAACATACAGA
ACCTTATAACCTAGTGTGCTTTGTAATAAGAAAGCCACAGGCTCGTTAGCATCATGTTCG
ATGTCAAACGGTAGAATTGACCATGTACCTATTCGCAGCTCTTGCTTTGCCTTAATCGTG
CATAAGCGATGACTTTCAAAATTCATAGCTTGTTGTGTTCCAGCAGTCATATAGCTGATT
ACACCATTGTCGACAAACTGCTTTGTATACTTTGCATGATCACCATGTTCGTGTGTGATA
AGACACCCTGCTATATGTCTTGTTTTATATTTGAAATGCTTTTGAACACGTTCAAATTTT
ATACCTGCCTCAAGTAGTAACGTAGTACGTCCATCATTTAAGACGTAGCAGTTACCACTT
GAACCAGTTGCTATTGTTTCAATTAAAATGGCTCTTCTTCGCTTTCTTTTTCTGTTGCAG
GTTCTTTTATTTCTTCAAAGTCAGATACATCAATAGGCTTATCATTTTCTAATTCTGTGT
ATTGTGCTTCTTCAAGAACTGGTTGTTCAAAGTCCAATTGTTCTTGATTTGCATTTTCTT
CAACTTCTGCGTCCAACACTTCTTTGCGTTGACGTTGTTCGGATTCTTGTGCGTATTTGA
AAAGATTGCTATCTGTTGATGTGTTGATATAACGTTTAGCAGCTCTATTGATAACTGTTT
TTTTAGCCATTTCTTCTTTGAAATTATTATGTGTTTTAGAATTTTGTAATGCTTTTTCAT
CTTTAATCATTGATGACTGCATCCATGCTTGTTTAATTTGTTCAATAGTCATGACTTCAA
TATAGTTATCTCGTCCATCATTAAATACGATTGTGCAGTACGCACCGATAATGTTTTCTT
TGTCGATGTTAAAGAAGTCTTGTTCGTGTTTAATCGCTTTGATACGTCCTGTTTCTCCCA
TTTCTTGCTTGAATGTATCGCCTTTATAAATCACTTGAGCAACAACATCTTGAGCACCTG
CATCACGTTTTAACATCATTACATTACCGTGATAGCTACGTTGTAACTGCATTTTGTTGC
CGTAAGGAATAAAGTAGCATTGATTTTTAGCTGGATTTAAACCTTGCGTTACCATGTCTA
ATAAGGCATTTGCTTTGCTTGTATCGTTACAACTCATTAATTTGTTATCTTGGCTGATTT
GTAACCATGCTTGTTTCATGGCATTACTTGGTGAATAATCATTTGGCAATTCCAAATTGC
CTTGTGACTCTAAAACTCTCACTTTGTTTAATACGTTGTCAGATACGTTCTTTTCTTGTA
CTAATTGTTGTTCAATAGTTTGTAATTTATTATTTTCAGTCATTTTATATAGTCTCCATT
CTTAATTTTTTATCTTGTTCATTTACTATCAATTGAATTTGTTGTGATTCTGTTTTGATA
AGCTCTGTTACTGATTCAGCATTATCAATAAATATTGGCGCTGTAACTTTAAAATGTTTT
GACAGTGTATTGATGATATCTAAGCCAACATTAATTCTTGAGGCGTTATTTAAACCGCTG
TCGTATTCGACGCCGTTAACCGTTGTGGAACATGTTTCTTCTAATTCGCCGTTAACTAAG
GTATTGAATAGCTTAAATTCAGCAATTTCAAATTCATTATTGATGTTTTCAGTAAGCATT
TTGACTTTTGTTGTTGTAAATTCTTTTAAGATATAAAGGTCATGTGAATACTTTTCTTTT
TCATCCAATAATCTGTCTTCTTCATTTCTTAATTCAGAAATAACATCATCTAGATGTTTA
TTTGATTTTTCGATTGATCTTGACACTTCAATTTCTGATTTTTCTTGAGTAAGTTCGCTT
ATTTTGTCATCTATTCCTGAAACTTTATCTTGAATAGTTTTCCTGATGTTAGAGCGTTTT
TGATTAATCTCATTTATCTCTAACATTACTGCTTTGTATTCGTCAGTTTGCGTAACGTCA
ACGTGAGTTGTTTTCAACTTATTAATTTTGTTTTGTATTCTTGCTGAACGCTCTTCTGCT
TCGTTGATTTTAATTTGAAGATTATTATTGTCATCCTCTAACTTCTCGATGATTAGCTTT
ATTTTCTTGCCTTCTGAAATAATGTGATTGATAGATGTTTGTATTGTTTCTAATTCTTTC
GATTTGCTAGCATTGAATTTCTGCAATGCTTTTTCTCTTGCCATATCCACTTGTTCAACT
GGTAACTTTTGACCACAACAACTACATACATTGTCATCAAGATATTCAAATTTTTGATTT
TTAGCTTTTTCTAAATCACTTTTTAATCCTTTATGATTTTCTAATAATTGATTACGTCTA
TTTTCTTCATGCGTGATTTGTTGTTTGTTTTGCTTTAATCTCGTTTTAAGGTTTGCTACC
GTTCCATTTTCAACGTGTAATTCATTTGTTAAAGCATGGATTTTGTTCTCATTACTTGCG
CTGTTATTGTCTTCTATGCGTTTCAATTCTGATTGTTTATCAGCTAATTGATTACGTAAA
TTAATTTCTTCCTTACCGTTTTGAATATCTATACGCTCATTTTCAAGTTGCTCAATTTCT
TGTTTGATAATTGCGTATCTATCATTATCGAATTCTGGTACATCCTGCTTATTTTGTTGT
GTTTGGTTAATACGTATCGGAATATCTTTGATATCTTTGTTAATCTGTTTTATCTTGTCC
GTAAGAATCTTTTTCTTTGTTTCAATTTCATGATCTCCAAGAATATTATTTAGTTCTTTA
AAATCATCATTTGTTTTAATGACATCCTCATCATTGATTGGTTTAGCAATTTCAAACAAC
AAACTTCTTCGCTTCTTCCAATCTAGTAAGTTAAATGCTTGAGGGTTCGTAATTAACTTG
AATACATCTTCATCAATAAGTTCATCAATACGAGCTTTATAATCCTTTACTTTTATTGAT
TCATCATTGATATATTGTTTCTTCGTTCGACTTCGTGAGTATTCCTTGCGATTCGTCTTT
TGATTTATTGTGTATTTAGGATGTGACTCTTTTTTAAAAGTCGTAATTTTTCCGTCGATT
TCAAATTCTGCGAAAACAGTCGGAATTAACTCATAATTTTCTTCGTTTTTTTCGTTTAAA
GGTACAGGGTTAAATGATTTGGTTGAACCGTCCAAACCTTTATCGAAAAGCAACCATTGT
AATGCGGTTGCTGTTGTAGTCTTACCAGTCGCATTATTGCCGTATATTTTTGCATCTTTA
CCGTCAAAATTAAATTTTTCTTCTTTGATTCCGGCAAAGTTCGATATTGTTAATTTATTT
ATTTTCATATCCTTCCTCATGCTCCTTTTTTAATCTTCCGATGACCTCTTAGTACCTCGA
TAATTAAATTTTTTATTCGTTCATGGCTGTCTGGATTGATTTCATGTATCTGCACAAGCT
TATTGTTTGTTTTGTAACTGTCGTGATAGTGCAAGAAATTAATCGATAAGTATCCGTGAT
GATTACGTTCAATTTCCAATAATGCTCGTTGGTTTGACAAAGTATATTCGTCGAATAACG
TCTTAAAAATATTCAATATATTTCTTTCTGTATCTCTCATGCTTATACCTACCATTTCAT
GACTAAGTTCATTAGTTTGTCCTGTTCATCTGTGTTATTTTCAATCCATTCATAAACACT
TTGTTTCAAAATATCTAAAGCTGTGTATAGATCGTTCTCATCAGAAACTAGTAACCCGTC
AATTGAATTTCCTTCATGGTCTAGAACAACCATTTCGACGCTATACGCTCGTTTCTTAAC
TCTTAATTGAAAATCAAAGCCATCTACATTAATTATTTTTCGACATACGTCACCCGTTTT
GTAATACATTGTTCTCGTCCTCCTTGTCATTATCTATAGCTAGAATTTTTAACGCATTTT
GATAACATCAGCGATATCTCGGTAAACAGCTCTACGTTTCAATAAATTAGCAATATCAAC
AACATTCCCAATCACACAATGTGACGACGGTGTAAAATCTCCGTTGCTAATCCCTACATT
TGAAAAAAGTAAAACGTCAAATTCAGTTTCTTCATCGATTTCGCTCGCTAAATCAAACAA
TTCTGCATTCTTTTCAGCCAATAAACCCCTTAATTCGTCTTGAGTCATATCTTTATAATT
TTTAGTCATGGTTGACTTCCTCCTTGTTTCGTTTTATATTGAAAATGAATTAATTTTGTT
AATCGTTTGTCACTGTTACTTGTTGACGCAAGTAGCAGTTTTTTTATTCTTCATAAAAGT
ATTCTTTGTAGTATATGAATGTTCCAATGCTTGCGAATCCTGCAATTGACCACGCTGTAG
TGAAGTACAGCAATGGCATAAGCACAATCGCTAAGACTGTGAAACATAGCACTGCTAATA
GGTAGCTTTTATATGTGTCGCTCATTTTATTCTCTCCTTATATATTTCATTGAAATGCTC
ATCGACGAATTTATTCATCTTTCTTGCGTTAAATCTCCAGCGATTAAAACTCTCATCTGG
GTAATGCACAATTCCTTGCGCTCTTAGTTCTTTTTCAAATCTAGGATGAAATAGTAATCT
GTCCTTGATAGTCTCATCAGATGCAATTTTTAATTTCTTCTTTAAGTCACTCATGTTCCA
TACAGGGTCTAATGAATAACCAATTAGCTCATCATATTCATCTTTTGTGATAAGTACATG
TGTTTCAGGTATTGGAACTGTTACGTTTAAAATGTGTGGCATTTCTATCTTTCCTTTCGT
GTATAATGTTGTTATCTCCTAGTGAAAGGAGGTGATAAGTATGCATAAGAGATTGCTCAC
TCAATATTTAGATAAAGAAATCGTTACTTCTTTAGATTTACATTTAATTAATGGTGAAGT
TATTAAAGTACAAGAACATATGAAAGATGCTGAAAGCAAAACTCTACACATCATTTATCC
AAAAGATAGAGTTGTCAGTTTAGATCATGTTTTGTATTTCGACATTAACGTTAAAGGTGA
AAAGAATAACGATAGTCCTTATCCATCTTAAAATCCATAGTGCTTATAGTTATTTGCTAT
TTGTTGACAGTTATCACTGGCAAGTCCTACCTTGTCAGCTTGGTAACTGTATTGATTATT
TACTTCATTTACTAATCGATTCCATTCGTCTCTTGGTATATCTTCAAGAAGTAAGAGAAT
CATCTTTAATTTTTCTTCGTTCATTTGTTATTCCTCCTTTTAAGATGTTTGTTTTTCTCC
TAAAAACTTATTAACAAAGTATTGTTGTCCTTTGCCTGTTACTTTTGGCGTCTTACTAAT
TGATGTGTGACCGTCCGAATGTGTGATTGATGTTTCTTTAATTTCGAATAACTCACGTTC
CATTGAATACTGTGTAGGCATGTTATAATCCACACCCTTGCGTTTAATAAGGAATCCGTT
TTGACGTAACCACTCAAACAATCTGCGTTGCCCGATGTTTACACCGTTTTGTTTAATGAT
CTTTGCTAACTCTCCAACTAAAATTGATGTCTTAGTAGTAGCTACTGCATCTGCAAATAC
AATTTTTGGTTTATCACGTTCAATCTTTGTTTCTAATTGATTGATTGTGTTGTTAGCAAT
TTTTAAAGCACGTTGCATAATCATTTCTGGGCTGTTCCATGCTTTTTCAACTTGGATGAA
GTATTGTCTTGCACGTTTACCAGGTTCACTACGTTGAATCATTGCGATTTCTTTTGCAGT
GTCTAGTGTGAGTGCGTGGTCAATATAGTGTGTCATATTGCCTTGAGCTGTTGCTCTTTT
TTGAGCGATAGCTGTGTAATCTGTATTTTCTTCAAATCCGTATTTAAGCATTCTTGGAAA
CCAATCTTTATATGCTGTCTTAACTTCTAATGCTTGATGAAGTTCTCGACCGCTGATTGC
GATTTCTCCATTTTCTTTTTCTTGAATATTGAACATTTCTCCGATGTTCGAATTTGTTTG
TAATGCTTGCATATTGTTTATGCTCCTTTCTGCTATACTCCTATTAAGGAGGTGAATGAC
TTATGACTAATGAAGCTAAATTTGTCCTTTTACAACTTTATTCAATTTACCTTGATAGAA
TTGACGAAGGTATGTCTAAACGTTCTGCATCTTATTTCGGTAGTGATGAATCCTCATTTA
ACGCTTTCTTTTTAGATTTTAATTTTGAAGACTATATCGATGCAGTTCTTGAATTAAAGC
ATAGAGATTTTGTAATTGCTTCTGCTGAAGATGGCGGTTTTCTTGAGATGGCTCTTTCTC
GAGAAGGTATCGCCTACTCAGAATCAGAATCCAAAAAAGATTACAAAACACTTATGGATT
TAATTAGAGATTTGAAAAAATTAATAATCTAAAATCCAATCATCTGCTATTAAATCGTCT
GCGCTAGGCTGCCACCTTCCGGCGGCGGTTTGTCTTTTTTTCTTATAGTGTCTAGATACG
ACTAGGCATTGATAACGCTGCAAATTAGTTGGTAATATCCCATACACATCTTGATTCTCT
CTCCTTATACTTATTCCTTTCTCCATCGCTAGCTTCGTTGCTTCTTGAATGTTCATTTGT
TATTCCTCCTATTAAGATGTTTGTTTTTCTTTAAATGCTAAAATAATTGATTTCTTTTTA
TCATTCGTAAATACGAAATTTTCGTATTCATTACCTAAAAAAATATCATCATATTTAACA
TTAAAAGCACTCATATACTTAGAAAGTAAACTATCTTTAATGTTTGTAGAGTCTTTTTCC
ATATTTTGAATTGTACGTGATGAGACCTTAAATAAATCTCCTAACTCTTTTTGAGTCAAT
CCGTAATCAGTCCTCAACTCTTTTAATGTTTTCATGTTGTCACCGCCTTTCGTAAACCTA
ATATAATACGAAATTTTCGTATTGTCAACATTAAATACGTTTTTTTCGTAAAAAAACTTT
ACTATGATATGAAAATTTCGTATAATAAGAAAAAAGGAGGTAAGTAATATGAACAAAGAA
AGAAATATTATTATAGCCAAAAACATTAGAAAATTTCTCAACGATTCAAATATGTCTCAA
AAGAAACTTGCTGAACTCATTAACATAAAACCATCTACTTTAAGCGATTATTTAAATTTA
CGTTCCAACCCCTCTCACGGCGTTATACAAAGGATAGCTGATGTTTTCGAGGTTGGTAAA
AGCGACATAGATACTACATACAAAGACGATAACGACATCACTTCCATATACAACAAACTC
ACACCTCCCCGCCAAGAAAACGTACTTAACTATGCAAATGAACAATTGGAAGAACAGAAT
TCTAAAGGAGATAACGTTGTAGATATTAATTCATATAAACAGGAGAAAACTCCAGTTAAC
GTCAATGGTTGCGTCTCTGCTGGTGTAGGAGAACGTTTACACGATGAAACGCTATTTACT
GAAATGGTTAAAGGACCTATCCCCACACACGATTTAGCGTTAAAAGTAAATGGTGATTCT
ATGGAACCTATGTTTAAAGATGGCGAAATCATATTTGTGGAGAAAACTCACAATATAAAG
AATGGACAAATTGGTATATTCATCATTGAAGAAGAAGCGTACGTTAAGAAAGTCTTTGTT
GAAGATGATAGATTGACTCTAGTTTCACTAAATAAAGATTACGACGATCTACACTTTTAT
AGAAATGAAAGTGTGAGGTTAATTGGAAAAGTTATTTTATAAAAGGAGCACTTGCAAATG
AAAAAATATGATATTGCAGTCTTAGACTTTGAAACTATGAATGAACATATGAACAGCCCT
TGCGAAGTTGCTGTATCTTTAATTAAGGATTTATCAATAGTAAAAGTTTATTCATCTTAT
ATTAATCCTCCTAATAATAGATATAACTTGAAAAACGCTAAAATACATAAAATACCTGAA
GATGTCATATTAAAAGCACCTAAATATCCAGATATTTACCAAGAAATTCTCTATCTTTTA
AAAGAATCACATTTAATTATTGCTCATAATGCACTTTTTGATATTTCAGTATTAAAAAAT
ACTAATAATTATTATGACTTACCTGTTCCAAACTTCATGTATGTCGATAGTATAAATATC
TTTAGAAGCTTCCACGCAATCTCTAGTTTTAAATTAGAAAATTTGTGTAGCTTATATGAT
ATCGATAAAGAAAAATTACATTCTGCTAAATTTGACGTGCTAGCTTTATCGAAGATGTTG
ATATCACTCGCTAAAAACAATCAGCATTATAGTGTATTAAAATTAATACATTATATGCCT
AAGCAATACATTAGATTTAGCAAATATTCTAACTCTCCAACTAAACTTTTCGATTCAGGA
TTTCAAAAAATTCATATGAAAATATCTGAGATTAATAAAATAGAAGTGGAAAGTGTAATC
CCTATTTTAAAAGATAAAAATGTTGTTTTTACAGGTAATTTTGACACTGAAAAACAAGAT
TTAATGATATTAACTAGAAAGAAAGGAGCTTATATCAGAAGTGACGTAACTGCAAAAACA
GATATTTTAGTCGAAGGTGTTCAAGATGATAAATATAAAGATGTGAACGGACTAGTTTCA
AAACAACGAAAAGCTCGAGAATATGTTGGAAATGGTGCAAAAATTCAATTTTTAAATGAA
GAAGACTTAATAAATTTAATAAAGGAATAATAACGATGATCAAAAAAATTTTTACAAAAA
AGCATGTATTCTTAGTTATAGAAGATGAAAACCATAATCACAGTGATGCTGTTTTTGGAA
AAAGTATATTACTTTCAATTTACGTCGGTGTGAATAAAAAGACTAATTCTAAATCAGGGA
AATTTATATACCTTGACAGATCTAAAAGAATCGTTAGACAATCTGATATCACCAAAATAG
AATCAGCTAACGAAAATGATGTAGATTTTTATAATTTACTGAAGAAAGAAAAGGAAATTG
TTTATTCCAAAAATATAGTAGATAAATACAATTTAGCGAACTATATAATTTACTACGAAG
TTAGTACTAAAGAATAAACCAATCCATTATTTCATAATACTAACCTTAAATTTACAGAGG
TTTTAATTATGAAACATGAAAAAAGCAATCTTAACTTTAAGTCTTATATTTATTACCTAC
TACCTCACTTTTAAATATATGTGGATTAAAGAATTGAAGTATTAATTATGCTTATTTAAA
AAAGACGTCTATTTCAGCAGTGTTTGAAAGGAAGTTTATAATGAAAATAACTAATTGCAA
AATAAAAAGAGAAACTGTAATATACGAAGTTTTAACTAGTGGTAATCAACCATTCACTTA
TGAGTTACCTAAAGATTTATCGTCACATAATGCGCGTAAATACTTGGAATTTATTTCACA
AAAAATAGATGGCGATAAGTTAACCAAAGAAGATTCATTATGATTTTACTAATCAAAAAA
CGTCTACAAGTGTAGACGTTGAATGGTGGTGAGAGTGTGAGCGAGAATAAAGGAGAAATG
ATGACGCATAATATAGAAAAACGCATTAATAAATTAAAAACTTCTGGAAATCCAAAATTT
AAAAAATTAGATTCAGATATTCACTATTTACTCAAGAGATTTGAAGGTGAAAAAAACCAT
AAAGGTTTTTATCCAAAGTTTAAACAAGGAGAAATAGTTTTTGTAGATTTCGGTATAAAC
GTTAATAAAGAATTCTCTAATTCACACTTTGCAATAGTGATGAATAAAAATGATTCTAAT
ACGGAAGATATAGTAAATGTTATTCCCTTATCTTCTAAAGAAAACAAAAAGTATTTAAAG
ATGAATTTTGATTTGAAATGGGAGTATTATTTAAGATTGTTTTTAAATTTAATTAGCGCG
CAAAATAATTCAGCTATATTAAAAGAAGTTTTCGATAAAAAATACCAAAAAAACAACACA
GAATTCATCACTAAAGATTATTTTAGTGAATTTATATCTGATAGTTTAGAAATTGAAAAT
AAATTAAATAAAATTGACAGAAACATTAATAACATAGTATCAGCAATTGATAAGGTAAAA
AAATTAAAAGGTAATAGTTACGCTTGCATAAATTCTTTCCAGCCGATTAGTAAGTTTCGC
ATAAGAAAAGTTTTACCCCAAAAAATTAAAAATCCAGTAATAGATTCTTCGGATATTATG
TTACTGATAAATAGAATTAATAATAATATATTGCAGATTCCTGATATAAGATGATATAAT
TTTAATATATTAAAGGTTTATCCTTTAAAACACGTATATATTCGTTACCATTTTTGGTAA
TTAACCATGTAATCTTATAACTATAAGTGGCGTCTGTATTTTATACAGGCGTCTTTTTTT
ATACAATTTTCATGGGTAGCCCGCCTACCCTTATTATTTTTTGCCAATTTTGAGGAGGGA
ACGCATGAAAACACGTTGTTACGATGGTAAAAAATGGCAATATGAATTTAAGTATGAAGG
AAAAAGATACCGTAAGAAAGGTTTTAGAACAAAGCGTGAAGCTAATTCTGCTGGACTAGA
CAAGTTAAATGAGTTAAGAAGTGGTTTTAATATAGATAACTATATAACTCTTGAAGAATA
CTTCGAAAATTGGATTAAAACGTATAAACAACCTGTTGTTAAAGAAAATACCTACCGTCA
TTATAGAAATGCATTACAACATATACAAAAACATAAAATAGGTAAAATGGAGTTATCAAA
GATAAATAGACAAGTTTATCAGAAATTCATAAACGATTATTCAAAAGAACACGCAAAAGA
AACTATAAGAAAAACAAACGGTGCTATTCGGTCAGCTTTAGATGACGCATTATATGATGG
GCTTATTTTTAAAAATCCCGCTTATAAAGTTAATTATAAAGCCGGAAAACCTACGAAGTC
AGAACAAGAAAAATTCATCTCGGTAACTGAATATGAAATACTAAAAGATCACGTCAGAAA
GAAGAGAACTCGTTCATCATTAGCGCTATTCATAATGATTTGTACGGGTTGTCGTGTCAG
TGGTGCAAGAAATATAAAGATTGAGCATATCAACCAAGTGAAAAACACTATATTTATTGA
CGAGCGAAAAACCGATACTTCCCCTAGATATATCAGTATCGCTAAATCTGATATGAAACA
CATTATGGACGTCATAAGTACATTTGCAATTAGCTATGATGGTTACATTTTCAAAGAAGC
CGGATCTATAATTAACCTTCATGCTATCAATAATGCTTTGAAATCAGCCTGTAGAGTCAA
TAATATATCAATTATTACATCGCACGCATTAAGACACACTCATTGTTCTTATTTACTAGC
AAAAGGTGTATCTATACATTACATTTCTAAAAGATTAGGTCATAAAAATATAGCAATAAC
TACATCCGTGTATTCTCATTTGTTAGAAGAAAAATTTAATGAAGAGGACAAAAAAACAAC
TAAAATTTTAGAAAGTATGTAATTTAGGGACCCATTAGGGACTCCAAACCCAATAAATAC
TGTTGTTACAAGGTTTCTATGTATCCAAACTGGGGGCAATATAAACGCGCTGATTTAATC
GGACAATCTTCTTATATTAAAAATAATGATGTCGTAATATTCAATGAAGCATTTGATAAT
GGTGCATCAGACAAATTATTAAGTAATGTGAAAAAAGAATATCCTTATCAAACACCTGTA
CTCGGCCGTTCTCAATCAGGGTGGGACAAAACTGAAGGTAGCTACTCATCAACTGTTGCA
GAAGATGGTGGCGTAGCGATTGTAAGTAAATATCCTATTAAAGAAAAAATCCAGCATGTT
TTCAAAAGCGGTTGTGGATTCGATAATGATAGCAACAAAGGCTTTGTTTATACAAAAATA
GAGAAAAATGGTAAGAACGTTCACGTTATCGGTACACATACACAATCTGAAGATTCACGT
TGTGGTGCTGGACATGATCGAAAAATTAGAGCTGAACAAATGAAAGAAATCAGTGACTTT
GTTAAAAAGAAAAATATCCCTAAAGATGAAACGGTATATATAGGTGGCGACCTTAATGTC
AATAAAGGCACTCCAGAGTTCAAAGATATGCTTAAAAACTTGAATGTAAATGATGTTCTA
TATGCAGGTCATAATAGCACATGGGACCCTCAATCAAATTCAATTGCGAAATATAATTAC
CCTAATGGTAAACCAGAACATTTAGACTATATATTTACAGATAAAGATCATAAACAACCA
AAACAATTAGTCAATGAAGTTGTGACTGAAAAACCTAAGCCATGGGATGTATATGCGTTC
CCATATTACTACGTTTACAATGATTTTTCAGATCATTACCCAATCAAAGCCTATAGTAAA
TAG
>>ST8-MRSA-IVa+ACME (PVL+)_CP000730_USA300-TCH1516
ATGGTGAAAAAAACAAAATCCAATTCACTAAAAAAAGTTGCAACACTTGCATTAGCAAAT
TTATTATTAGTTGGTGCACTTACTGACAATAGTGCCAAAGCCGAATCTAAGAAAGATGAT
ACTGATTTGAAGTTAGTTAGTCATAACGTTTATATGTTATCGACCGTTTTGTATCCAAAC
TGGAGACTTTTAACATAAAATTACTTATCATTCAAAAAGTAAAACAGCATAATATCAAGG
TTTATAACTTTATCATTATCAATAATACCTCATATAAAATAAAATTTTAGGGACTTTTTA
GGGACTTTAAATTTAAAATTACAAGTTTAATAGAAACATCAAAATAATCACATGTTTGTG
TGGAATGTACACCCCAAAAGCTAGACTGAAAAATCTATTTTTTGAGGTGTATTTTTATAG
GTAAATATAATAAATTAGAGTAGACAACTCAGAATTCCAATTTTATAATAATATTGCTTG
ACATATCAAACTAGATAGTACTATTTTGAATATATTATTATAATCAAAAATTCATTGTAA
ACTTTTAGACAAAAGGAAGTAATAAAAACGTGAAATTTAAAACAACTAAAGAATGTAAAA
GTAATAATATCTTTAAAAGAAGTCAAGAAATTAATAATAGAGAAAGTGAAAAGGGTTGTT
TATGGGGCATTAGCATGTTGATTCTACTTTTCTTATTGATTCTGTTTGGAATAACTGCTT
GTTCATCAAGCATTCACTTTATTAATTAGATTTTTTTACTTGGAGGTATCATGTGAAGAA
CCATACAAATATAATTAATATCTTATTAGTTATAGTCAACTCATTAACTCATTTTCTAAC
TCTAAACACCTCATTTTTTAATAATTCAGCATCGGATTTCTGTTTTATCATAGGGGCTAT
ATTTTTCTTAATCGGAATTTTTGTTGCAATATACGGTATGAAGCGAGCAACATATTGGTT
AAACTTATTGATTTTATTTACCAATATTTTTTATTTTCTACACTTCTGTGTGTTACTTTT
GTTAAAATATATAGGATTTAAATTATTTATTTATGAAGGGTGTGTATTGTTATTTATCTA
ATTTATAGTCTAATTGTCTATTTCATCTGCATTATAAATTTTTTCATAATGGCTGCACCA
TTCTTAATGACTAATGCTGATTATGTATGGACGCCTATGACTACAGTTACGTTATTTATT
TTGAGTTTGATTATTTTCTTGATATTTATAAAAACAAAAGATGTCGTTCATTTAACAATT
TTCATATTAAACTTACTTTTTTCAATACTTTATTGTTTGCCTATACTGTTTTATTTATGA
ACACTTTTATATTATCTAGAAAATTAAAACCACCCGTAAAAGGGTGGTTTTTTTAATATT
TACTTTTTAGTGCTTCGTCAATTTCGTTATAAATCTTTTGAAGTTGATATTTTGCTTCTG
ACATTTTCTTAAAGTCTTTTGACTTAAGAGCATACATTGCTTTTTGACCTGAAATTTTTA
TAGTTCGCTTATAATAAGTGTTTAAACTTCCAGTAGCTAATTCATTAACATTTAGTTCAT
CTAATAACGATTTTAATTCATTAGCTAACTTTTCGTTTTGATATTCATTCGATGTTGGCA
AGCTTGTGCTAGCTTGTGCCTCATTTTTATCTAGATTAGTTACTAGTGGTGATGCTAAAA
CGATTGCTAAAGTTCCCGCAAGTATAGATTTTCTAATTTTCATTTTTTATTCTCCTTAGT
AATTAGTACTAATTTATTTTAATGACTGACTAAAAAAAAGTACATTAATTATTCATTAAC
TATATAGATCTTCTTATTAAATGAAAATTAATAAATTATCAAATTGACATACCTTATTGT
ATTTATAGAAAAACAAAAAAAGGTAAGCACCGAAATGCTTACCTACTTCCCATAAACAAT
ATAACACATATACATTGATTTGGAAAGCGCAAAAATAAATTTAATATACTAGCCCGAAGG
GGAGCAATACATAAAAAATGAAAGGCGCTCCTTGAAAACGCCCAAGGTAATATTAACATA
AAATGGCTACTATTGCATTATCTAATTTTATTTAATTAAAACAAATATATATAGCACAAA
AAAACTAGCCCGAAGGCTAGCTTATGAATAGATGAAAATTTGAACACATTGCTGTGTCTA
AGATAAATATAGCACATATTAATTACTATTAATAGAAAAATTATAGCGTTTTTTAGATTA
TTTCAATTTATCGAGACCAAATTCATCAAAACACTAATTGAATTTTAATTTTTAGTTAAA
AATAATTAATCTTTTATTAATTTCAAGTTAATTAATATATTTCGTCGATTAGATTAAACT
CATTTTAGGAATTTCGCAAAACTAACTATAAATTTAAATATAGAATTTAAGGAGAATTAA
CATCATTATGAAAAAGAAATTAGCAACAACAGTTTTAGCATTAAGTTTTTTAACGGCAGG
AATCAGTACACACCATCATTCAGCGAAAGCTTTTACTTTTGAACCGTTTCCTACAAATGA
AGAAATAGAATCAAATAAGAAAATGTTAGAGAAAGAAAAAGCTTATAAAGAATCATTTAA
AAATAGTGGTCTTCCTACAACGCTAGGAAAATTAGATGAACGTTTGAGAAATTATTTAAA
GAAAGGCACAAAAAATTCTGCTCAATTTGAAAAAATGGTTATTTTAACTGAAAATAAAGG
TTACTATACAGTATATCTGAATACACCACTTGCTGAAGATAGAAAAAATGTTGAGTTACT
AGGTAAAATGTATAAAACATACTTCTTTAAAAAAGGAGAGTCTAAATCATCTTATGTAAT
TAATGGTCCTGGAAAAACTAATGAATATGCATACTAATAGTAGTTACATAAATTAAAAGG
TAGATATTTCTTTTTTATATAAAGGTTTGGCAGACATTTCATAACTTGCCAAACCTTTAT
ATATCTAATTATCAAACTGCACTAAACTTACCAAAACTGCTTATTCTATTACCTGCCTTG
TCTACCTCTCCTGTCGCTATATAACGACGTTGTCCACTATTAGCAATATAAGTAATCCAT
CTATAGCCATTAATGCAATATGCGCCGTCATATTTGATAGTTGCGTTATTGGGTAATACA
CCTGTAATTCTTGAATTAGTTGAATAGCCATCCCTCACGTTATTACCTTTAACATTGGCA
ACTGTGTAATAACCAGTCTCTTTTTTATACGGTACATTGTTTTTATCGAGTGTATAACCT
GCTGGCACTGGTGAATTCTTTTCATTTTTAGCTGGTGTTTTAACATTACTGATACCTGAT
ACACACTTCCAATAAAAATAACCACACCATTTAAGATGCGGTGTAGCGACTGTAATATTT
CTATGTTGTTGAGATATATGTATCGAGTGAAGGGCAAAAAGGATATCAATTGCAGGATAA
GTGTTAGGTTACTAGGCCACTTAACAGGCTATATAGTTCACTCCTACTATATACAGTTAA
TTATAACATAAAAAGCACCCCGTAAACTATTATACGGGAATGCTAAAGTCATATATACTA
CGAGGGAGTAGTATGAAAACTATGCTCTCTATCATAAGAAAAAACACCCAGTGACATGCT
TGGGTGAACAAGGATAGATGTAAATAGTTGATGCATGTGTAACACATCATAACAAAAAAC
TAGCCCGAAAGCTAGCTATAACATACAATCTAAAAAGACGTCCCTTGAATACGTCTAGAA
AGATTATAACATAAAAAAATAGGCAAGTACCGAAGTACCTGCCTAAAAAAGGATTATCCA
CTTTTTCATCCTAACTGATTTCTCCCCATAAGTCACCTAATATCTGATTAGGTGGGGAAG
AACCATTCGTGCATGAATGAGAATTTGATGAAAGATAATTTTCACTACACATATTCAATC
AAGACATTGCTTTCTATAATAAACAACTATTTTGTTTTATTTCTTTTCTATAATAACCTT
TGTAATTAAGTTGAATCCAGGGTTTTTAATATGCTCTGATAAATCTGGGACAACAAAACC
TTTTTCTGTTATAGGGAAAGACTTCGTTTCTTCTTTTTTCTTATTCTTATCATAATAAGT
GACTTCGATCTTTGCGCTTGGATCTAATTCAACTACTCTAAACTCTTTATATGCTGTCGC
ATCTAATGCCCATTCGACATAGTATTCAATTTTTTCTTTTGTAAGTGTAGTCCCAGGTTT
AATAGGAAACTCGACATAATGAGGGGATAGCAATTCATTTCCTTTACCATCAACTCCAGT
CACATTTACCATCAAATACGGGCCTGTTGGTTCAAAATAACTCGCGTCATCGCCTTTTTT
ATATTTTCCTTTGTCGAATGAACTTGATGCACTTACCTCATTAGTAATTGAAGAAAATGA
GAATAATAACAATAAAACAGTTAAAAATAATAAACCTCTTTTGAGCATGGCGCTTCCTCC
AAATATAATATATTTGTTTTTATTTATCTCTTTTTATAGCTAACACCCTTATTTAAGATG
ATAAATATCAACAACTTCATTTTATATTGAGAAAATATTAAAAATCAATAAAATATTAAA
AGAAACTAAAATTACATTAAAAAATAATTAACAAATATTTAACATTTTAACCTAAGAATT
AAAACACTTCTTTCACAATCAATCTCTCATGCCATATCCACTCATTATGATTGTTCCAAT
AAATGCGACACCAACCATCTATAATTTCAAACACATATATTAATGTTCCAGGCGCGTATA
CAGCCTGTCCAACATCGAATCTATAGTTAGTACGATTATCACCGTATCTAGTGGCTGAAG
TAGCACCTAAGCCGTCGATTTTCGCATTAAAATAAGCACCTTTTGACCATTTAAGGTTAT
AAGGCGCTTTACTTCCAACTGTTATTTTACTTGCAGATTTACCGACTGCTTTTTGAGCAG
GTGGTTTAACTTTATTTGTGATCTTATTCATTAAGCCCTCACTTTTATACTTAGGTCTAA
TAAAGTGAGTACAGCCGTAATAATTATCCCAACGTAACTTTGCAGGCGTATTTGCGTTAC
CGTCATAGTTCTGTTCCAAAATTAAAAATTGGTTTGTATTACCACCATTAAACACTAAAC
CAATATGACCGTATTGTTTATATATTCCTTTGGTAAATACAGCCACATCACCTATTTGTG
GAACAAACGATGGTGTGTTTTCATATACTGTTGCCATGTTTTTAAAATCGTTATTGATTG
CATCTTTTGCATTTCCCCACATTCTAATTTCTAACAACCAATAAATGTAATCAACTGCTA
AATCTGCACATTGGTAACCATACCAACCGTCAAAATCAATATATCTACCTTGATACCAAC
GTAACCTTGCTCTTGCTTCACTGTATGTTTTCATTATTTTACCTCCTAGTATTTTCTTCT
TGGTTCTTCATATTCTAAAGCTTGGTGGCTATCACCTATACCTTTAGTAGTCGGGTCTTG
AATCACACCAGTTAATACTAAAAATCCTAATATAGCGTTTAAACCGTCTGTTAATTGCTC
TGTATAAACTTGGATATCATACCCAATAGCTTTTGCGATGTTTTGAGCAAATAAAAAGAT
AGCTGACAATATCGCTACCCAAAATGATTTTTGTTTCATTCTAATTTTCCAATTAATCAT
ATTCTTATCTCCTTTTACCCAAAATAAAAAGACGACTAATAAGCCGTCTATTTGATATTT
ATATTATGGTGTGTTAATTTATATATAGAAAAAGGGCAACATGCGCAAACATGTTACCCT
AATGAGCCCGTTAAAAAGACGGTGGCTATTTTAGATTAAAGATTAAATTAATAACCATTT
AACCATCGAAACCAGCCAAAGTTAGCGATGGTTATTTTTTATTGCTTAATTCAATAAGCT
TGATTACTAGACCTATCAATGCAATAAGGAATAAACCAAACTGCAACATGGTACTAATTG
TAATCATTAGGCGTCTCCTTTCTAAAGATTTCAGTAATGCCACCATAGGCACCACCTCCT
TATACTCAGATAGCCACCATCTATCCAACTTGCTCACTTCTGCATATTACCATAATTACA
ACAATAAATAAAAAGTCAGTACCGAAGCACTGACTAAAACTTATTTACATTTACCGAACC
AAAAACATGTCCAGAAACTATAACCAAAGATTAGTTTAAACATTTTATTCACCTCTCTTA
TATGCCCATAAGCATACGCAATAATGCTATAATTAGCGATCCAAATATTGTCCCAACTAA
ACCAAGCACCCACATTTTCATATCACGTATGTTCTTATCATTTTCTTTCTTATTCTTTTC
ATCTATTTCTCTTTCTTTTTGAATAGCATCTAAGGTTTTATCTAATTTAATGTTAACTTG
CTCTTGGGTTTTTTGACCTAATTTAATTTCATTGAGTGTGCTGAGCATTGTTTTATCATT
CTCTTCTAACCTTCTGATGCGCCATTCATGTTCGTGTTTTTTGAACCACCCCAATTCAGT
ACACCCGCTTTCTAAAAGAATAAAGATTATGAGTATCTAACTCATAGCTTTTCATACTGT
TTCAGTGTTAACTGTTACCTCTGGAGATAAATCTGATCTTTCAACTACTTCTTTAACTAC
TTTCACACGTTGTTTTTTGTTAGTTAATTGATATAACAAATTTAACGTCTCCGCAATTTT
CTTAGCGTTTTCTTCAGATTTAAAATCTTGAGCATGGTTAACCATTTCAGAAGTTGTAAA
ACTTCCTGTGAAATCTTGATATACTACACGTTCTGTACCTTCTTTGTCGATTTGTACTAA
AATAAACCTTTCTGTATTGTTGATAATTTCTTTTGCCATAATTAAATGACCTCCTTAAAT
TTTTGTATAAAAATAGTGCTAAAGATTACTCTTCCTCAGCACATTGTTGATTTTCTTTAT
TTTCTTGTATATACGCTTTTAACATCGCGTTTTCTTGTGTTAACCTCATAATTTCCTGTG
ATAAATAATGAATTGTATATTCAGGATTAGCTTGTAATCCTTGTTTGTTATCCTGCATTC
TTTGACTCCTCCAATTTCTTGATTCTTAGTTGTTGTTCTTTGATAACAGGGATAAGATGA
ATCCATAGACGATCATACGCTATACCTTCAATTTCTCCTTTGTCATCATACGTGACAAAC
TCTTTTAATCCTAAATTCTCCACCTCTTCAGCAATCAAACCTACGTATCTATCAAGTTTA
TAGGTGTCTTCCGATAATTTTCTATCTTCTCTCAGCTCTCTAGCTAAAATTTCAGACTCA
GCTTTATCAAACCACGTTCTAATAGGTAAGTTAAGAATAGCTTTTGAATGTTCCAGTTGT
TCATCTCTATCGTTATATTGATTTTCGATAGATAACTTGTATTTACGCGCTGATGTCGAA
CGCCCAATTGTGCCAGCAGAAGTAATATGCAAATTAGCTGCGGCCGAATAAGTACGTCTA
TAAATTGAGTTAGAAGCTATCCTATCTCCTGCATCATCTGAACCTACAGACAGTAGGTCT
GTACTCTGTATATGAATATACCTATTACCATCACGTCGTTTCAGCATATTAAATTTGCCA
TACCCTGCTTCGATTGTTGTATCTCCACCTGTTGCATATCGTCCATTAACAATTTGAACA
AGACCTTTATTTCTTTCTTTAGAAAACCTGATACCCGCACCGTAATCATAGTTCTCATCA
GAACCAAACATAATATAACCGTCACTCGAATAAGCATTATCTGCATTAGACAGCGTGAAT
GCAAATCGGTTTAATCCAGGCACTTTGTCTGTGTTTGGATATAAATACACCGGTGCCTGT
TTGCTTTTGATATTCGATGAAGCGTAAGACTCCAGAACAACCCGATTATTATCTGACGTT
AGTGCAACGACACCACCATAGGAATTGATTGTTATGCCATTCATACCGCTATCACTGTAA
GTTTTATCCCACCATTGAATAGTACCGGATGAACCTCCGTCTTCGCCTTCTCCATCAATA
TATGTTGAAATACCAAAATGTGACATATAAAGTGAACCGCCTGCGGTATTATTTCTAAAC
CTTAGATGTCCATCTTTAAGACGTGTGAATATATCATCGGTTGATCGTTTGCCTTTCCAA
GTTCGTTGCACAATACCACCTAGTTCAATAGAATCATTCTGTATTTGAACATATCTGTTA
TTGTTACCGCCTTTAATTCCAATTCTATTAACATTGATATCAAGACCCTCTCTTGATAAA
TTAAGGCTGTTGACAATATCGGTTTTATCTACTTTATCTCGCATATTTTGGATAAGAAGG
TTTATTTCTCTATTACCGTTAATATCAATTTTATCAGCATTTAATCTAATACCACGTGGC
CCCACATTTAAAGCTTGAGCCACTCCGTTATCATCATATCTGATTGTTGTTCCATCTGTA
ACGTTTTGGACAATCTCGTTTAATATATTTGAAAGTGTACGATTGGTTGCATTAAACTCT
TCTTTAGTAGTTCTTAATTTGATTTCCTTACCATTTTGTATAATTTGAGAACCATAGCGA
GTCAGTGTTCTCCTCTGTGCATCTGTGCTTTCTTTGACCTTGTTGTCTGTATAAGCATTA
GCTTTCTTTTCAGCGTTTCTAGCCTTTAGTTCTGCGTTTTGTTTTGCCTCTTCAAGTTTA
GCTTGAGCATCTTGTATAGCGCGTTGCTCTTCTTCCGAAATTTTACCATCAGCATACGCT
TGCGATTCCTTCTCTTTAAGATTATCTTGAGCATCAATGTATGATTTTAAAGCTTCTTGC
GCTTCTTGATTTGCTTGTTCAATACTTGCTTTAATCTCAGGATTATTGGACAAATCACTT
AACTGGTCATCAGTATATTGTTTTTGTTCTTCCAATCCGTTTCGATATTCGTTTAACGTA
ACTTTATCTTTGATTTCACCTTTTAAAGTCGTTCTCTCAGCTTCAGCAGTATCTAAACGT
TCAACAATACCGTCTTTGTCTGTTTTATAGTCCGATGTTTTTACATAGTCACGTAATTGT
TCTTTTGTGGATTCTCTAGCTGCTTCAATAGCTGATTTAACAACATTAGGTTCTCCGACT
AACTGCAAATCTTCATTCACCGTTAAACCAAATTTTGTTGCTATTATTTCCAACGCTTCT
TTATATTTTTCATCAGTGTATTGTGACTGTAATAATTTAAATCTATCTGAAATGGCGATT
TTGACATCTTCTACATCTGTATAAACATCTTGTAATTTCTTTCTATACTCAAGAAATAAA
GTTTTTGTATCTACCAACCGACCAATCGTTGCAGTTTCGGGTGTCATAGATTCTAAATTA
TTTTTAATTTGATTATAAACATCAATCACAGCGTCTAAACTTGCTTGTAAGTCCGCTTTC
AAATCATTATCTACTAAGTACTCGCTATTCAGTAATTCTGTAGCTTCTGACAAAAGACTA
GCGTGTTGTATAGATAAATTAATAAAAATATTGTTTAATTCACTGAATAGCGCTTTCTCT
CTTGTTATACCACCTAATTTTTCAACATCATTTGGTGTTGCTTCAATCCATCGACCATTC
CAATATCTACGCAAGACAGCAACATCAGGGTTACTTGTATCATACCAAAGCGTATCATTG
ACTGGATTTTCTGGCGGTGTATCACTTTTATGAATTTTGCGTTCAAAGTATTCTAATTCA
CCATCTACAACATCTTTTACTATAGTATTGATATTGCTAATATTGTCGTTTAATTTTTGG
TGTATTAGGTTTAATCGCTTGTTAAACTCTTCTCGTAATTCTGATTCTTTGAACTCTTTA
GGTTGACCGAATGTATATGTGCTATTTTCTGAAATTATGTTATATTCTTCAGCAATAACT
TCTGCCTCTACATACAATGGCGGGTTAAAATCTCTATGTTTTACTCTGACTGTATCGCCA
ATTGATATAATCTCGTGCGGATACGTAACTTCCAAATCAGTAGAAGTAATCTCATATGAC
ATAACTGCCGACTTACGTTTATTTAACTCTGTTTTGGCTAAAGAACTTAATCGTGTTTCA
TTCATATTTTGATCATCTGATTGTGGTTCATATATCCCCCAAATATAGCGCATAGGTAGG
TTGAATTGACTTTGCGCTTCGTCATCTGTCACAACTAGCTCTAAACGCTTTCCTTTGTCA
TTTTCGGGTCCCACAGCAATTAATGCTGTTTTGATTTCTGACATATCAATCTTCCTAGTT
AACCCAACCAAATCTTTACCATACTCAATTTCTTTACCTTTGAATAAGCTGTTTTTCTTT
TTGAGTACCACATATCTACCTTTGACGGTATTAGAACTAAGCTCTATATAAAAATCCAAT
ACCATTTTATAGGTTGTACATAATTGCTTTAAAACTTCATATCTAGTTTGATAAGAAGTC
CATGACGTAGTACGTAAGCCATCGTATTCGGTTTGTTCAGAAACTTCCCAACCTGTATCG
CTCAACACATCTTTCAATGCTTCTGAAGTTGTCTTTTTCTCAAATTTGCCTGGTGCATAC
GGTTTAGCTGTTGTTATATCAGCAAGATAAGACGCTATACATTCTATCTCTGTGTAGCCG
TCCATCGTATCTTGAACCCAGTTAATAATAAATTCACGCCATTGTTTGTTTGAATCCCTT
ATAATAACACGATGTCGTTCACGGAACTTTTCAGCTCTTTCTGATGATATGAGCAGTTCA
AGCATTTCTGAATTGTCATTAACATTACGTTTATGAATCGCTCTAACTAAGGAAGGGTCA
TCAGTAGAAAGGAAATCTATAATCTTGTCGTTAAAATCTAAAACATGTATCACACTCTCA
TCTCCTTTCTATAAATATCTATCTTGCCATTTAACCGTCGTATCAAAGACGTTTTCAGGT
TGTATGATTAATTCACTGTACCCAGAATCAACATTGAAATAATTACTTCCAAACGATTTC
TCGCTCAACATTGGTTCCTCATTGATGACAACACTTTTTGCTTGCATATCTATTTTTACT
AAATCACCTTTTTGTATAATGACATCCCTTGCGCCTTTCGGTTTTGGTAGAATCTCCGTA
TTGAATGAACCTAATCCATTCATCTCCATCCACTTATAACCATTATACTTCGCACTATAG
ATAGCTATGATAGAAGCTGGACGCTGATAAAACTTACCGCCATCTATCCACTCTTTCTCA
TCCATATCAATAGGTTTACGTCTATCTGGGTCTTTAATGTGATCAAATTTCCAAGTTTTA
ATAGAAAATTTATTACCTACTCTTCTGAGCCGCATATAAACAACGATTCTGTCCAAGTTA
TACATTATCGGTTTATTCTGATAGTCGTATATCTTTTTGGGGTCTCCTTTTTGGTTATAC
AACGTAACAACAATATGTCCTATTTTTCTATCATGATATTTATTTTCATAACCAATAGAA
GCAAGTAACTTACCATCACTATCATAAATATGTTGTGCTGTTCTTCCGGCACCTTTACCT
TTTTGTTCAACAATACATTTATAGGTAATTTGAAAATCTGTCATCGCTTTAGGGAGCCCT
CGTTTCGTGCCAGCACCAACCCAACCTTTTGCATCAGAAAAATTAGTTGCTTTATATCCT
TCGCCAAGATTGGATATCACAAAGTCACCGCCGACTTTACCACCTAAATCATTACTTGGA
ATATCTTCAGTAATCATCTTAGTCCAACCTTTGAAATCACGAAACTCACTATGATAAACA
GGAGGCATGTAATCCTTAACTTCTTTGGTTACCTCATCATCACCAACCATAAAATAATCT
TCATCATTTTTAGTGATCATAAAGTAACTAGATGGTTTAATTGCTCGGGCTTCAACAATT
AAAGGAGTGTCAGCAGTCCCACTATTTACAACTGAAACTTGGTCTGAAATCGCAGTATTT
TTATATCCTGTTACTGAATATTTGTAAGGGTCTGTTAGTACTACTTTGATAGTGAACTTA
ACAGGTATTGCAAATTCTTTGTGCAGCTTTATTGGTCCTTCAAAATAAGCGTTCCAGTAC
CAATCTTTAGATTTGAATTGTAATTTAACTTGTTCCTCGTAGTTAAAAAACTTTACTAAT
TCATTCAAGACGTCATCATGTGTTTTAAAGCCGTTGTGAGATAAATAGTCATTACGTACC
ACCAAAGGTATATCAAAACTATAAGATTCAAGCCTACGCCCTTTATATATAGACCCCGAA
CGTCCATCTACATTTTCAGTTTTTAAAACATAATTAAAAGAGGGTATTTCAAACCCTCTT
TCGACATACAACCAAGGAATTGTTTTGTTGTTCACTTTAATAGTGTCTATCATTGAATAG
CAATTCCTCCTTTTCTAAACTTTACTTTTGTTGATTCTTGCCTTTCTCGCTTTTCTATAG
ACGCGTTCACCTTTTTATCAAAAGCGTATTCGTCAATAATCGGCTGATAATCTTTATCTG
CAATCACATCGTTGGATTGCGCTATTTTCAGTAATAAAGCTATTTGTTGTTGCTGTTGTT
CAATCATTTTCAATAATAAGCTTGGGTCATCAAACCCATTTACACTAGACAATTGACTAG
GACGCTTATTTTTACTCGCTTTTCTCCCTCTTACTTCTGCTGCTGCATAATGCAACATCT
TCATTGCATCATTTCTACGAGCTGGATCTGTTGGAATAATCCATTCTGGATGACCGTCTT
CACCTAAGTTATACCAACCATCAAAAACTTTTCCACCTGTAGCATATGCGTAATCACCAG
CACGCTTAAATCCATCCCAACCGTAGCGTCTAACAATGTACTGCATTGCTGAAATACCTT
GATGAACCGGATTATTAAAGTTAGTATATCCACGTTTAGCGTTTGCTCTAAAAGTTGAGC
CGATGATTTGGAATAATCCTCTTGATGGGTCTCCTCTTTGAGCATTAATATCCCAATTAT
TCACTGCATTTGATTGATAGTTACTTTCACGCTTTGCAACTCGCATCATCTGGTCATGAA
TCCACTTACCTTTATAACGTCCTCCTAAAATACTTTGCGCTTGACGGATTACTCGGCTTG
CATAAGTTGCACCACTTCCAGAAGTAGCACCACCGCCACCAATTGATAACCTACCTTTTT
TCTTTGCATTTCTTAAATATGGTTCAGGGTCAAAGTGACGTCCATTTCTTCTCATTTCAA
AATGTAAGTGTGGTCCTGTACTAAATCCGGTATTACCAGTTAAACCAACAACATCGCCGG
GCTTTACCATCGTGCCACTAGGTGGTGATTTGCTAAAGTTTTTCAAATGCGCAAATAGCA
TATCGATAACTCCACTAGTAATTTTTACATAATTACCATAACCACCAGACATAAATGGCA
TTCTTGTAAGTCTGCCACCCATCGGCGTTCTAACTTCTTGATATACAAATGGAAAATCGA
CACCTTCATGAAATGGTCTTCCAGTTGCAGCAGTATAAGCTGCGGTACGTCCATAATGAT
AATTAATTTTGTCAGGGTCTAATATTCCGCCGACTAAATCGCCACCGCCCATAGCTTCTA
AATTTTCTTTTATCCAATCAGTAGCACTTTTCTTAATCTTAGACCATGCAGCTTTTGTTA
TGTCGCCTGCAATTCCCATACCTTTAGTTAAAGAATTGAAATCAATTCCAAAAGCTTCAA
GTATATAATTTAAAAGTTTGCCAGGATTTTCCATAAAATCTAAAACATCGCCAACTTTAT
CGCCAAGCCATTTGGTACCTTTACCTATTTGATCTTTTGTCCAGTTAAATGCCGATGATG
CACCGGATTTAATATCTTTCCACATAGTACCTAAGCTAAATCTTGGAAGCGTTCCGTTTA
ACATTGAATAAGTTTGTGTACCGTTGTATACTTTTGAGCCTTTAGGTAAATAAGCGGTAG
TATCTGTATTAGGTGTGATTACACGTTTACCATTAGGGAATTCAATTATTTCATTTCTGA
AACCATTCGGACCATTTCCACGTCCTTTATCCCCAACCGTAGCGAACGTATCCCGCGCAA
TCTTACCGTTCTTAACTAATCTTGTAGTAGTATGTGTGTGTTCTGTACCAGTGTGTAACT
TAGGTATTTTATCCATTCCCAGCTTACCACCGACCCAGTTTAAACCTTCAATTAATTTAT
TAAGTCCTTTTTTAATAGCATCTACCATACCGCCGATATGACTTTTAATTTTGCTGATAA
TACTTTGTAAGCCGTCACGCATATTTGTAAAAATTCCACGCACTTTACTCCATAAACGAC
TTGCAATTCCAACCGTATTATCTTTAATGGAATTCCAAATATTTGCCATCCAATTTCTTA
GATTACTAAAAATATCTTTTGTCGCATTCCACAAACTAGTGAATTTTGATTTCACACCAC
TAAATAATGACTGTGCTTTTCCTATCGTATTCGTACGGATACTACTCCATGTGTTAGATA
ACCAATTTTTCATATTCGTGAAAATTGATTTGACACTATTAAATAAGAATCCAAAAATAC
TTTTTGTCGCATTCCAAATTGCTGATAAAGATTTACTGAATATACTTTTTATTACGTCCC
AAATACCTGTTATTAATCCTTTTAGCAATCCGCCAAAGTACCTAACAACGCCAAGTATTT
TGCCTACAAACCATAATTGAATTAAATTCCATATTAATTGAACGACTCCTTTAAGAATCA
TAATAATCGCGTCCCAAACTCCTCGCCAATCTCCAGTAAATAAACTTGAGAAGAACTTAA
TTAAACCTAGTATGATATTTAAAGTTCCTTGTATCACACCTTTTATATTCTCCCAAGTAC
TGACAATCAAGGCTTTAACCGCCGGCCAAATAAATTGCATCACTTGCCAGATTGCAAACA
TTATTGGTTTAATTACAAAATTTAAGATAAATTCAAATATAACTTTGATAAAATTGCATA
TATTTTGAAGCGCTTGAACAATAGAAATTCCGTTTTCATTAAAGAATCCATTAATTTGAC
TCCAAATATCTTTAGCGAAATCAACGATTGCTGAAACCGCTTGTTTAAAGACGTTTTTAA
CGGAATCAATGAAAGGTTGAATAAATTGAATAAAATTACTAAATGTTTGTTTAACACTTT
CAATTGCATCATTAACAAAATTTCTAAATGTTTCAGATTTCTTATAAGCAATTGTAAATG
CGACTGCTAGGCCAGCTAAAACACCTAATACAATGCCAATTGGACCAGTTAAAGCTGTGA
AGACAGTTCCTAATATAGGTACTTTAGTCGATAAAAAACTAATTAATCCATCAGCCTTTG
CAATACCAGCTAATAGTGGGGCTAATACAGTTACTGCATTACCAATTGTGCTTATAAATG
CACCTAACCCAAAAACTACAGGACCAATTGCAGCAGCAATACCACCGAAAATAACAATTG
ATCTTTTAGAACCATCACTTAAATTCGAAAACCAATCGACAGCGACTGATAGCTTTTTTA
TTAATTCTTCCATGACTGGAGCAAACGCACTTTCAATAGAAGCCCATACATCAGCACCTA
CTAATTTTAATTTATTCATTGCTACTTTAAATCTTTCGGAGCCACTTTCAGAATCTTTAA
ATGTTTGGTTTACTGTGCCTTGGGAATCTTCAATAGTTT-TTAAAAATTCTTGATAACTA
AAGCGACCACCTTTAATAGCGTCTGCTAAATCAGGACCTGCCTTTGCACCAAATGCTTCA
ATCGCTAAACTAGTTGCGCTAGCTATATCCGGCGTCTTTTCAATTTCTGCTAATGTCTTC
TTAAATTCTTCTCTTGGGTTTTTACCAGCTTTACCCCAATTTGATATAGCTTTTTTCAAA
CCACTGAATGCTATTTCAGTATTAACGCCTGACTTTTCCCATTGAGAGAATAAAGCAATT
GATTCTTTCATCTCAAAGCCCATAGCTCTCATTGGAGCGCCGTATTTAGTAATACTATCA
GCTAATGTGTCAACACTTATCCCACTAGCTTGCGCCGCTTTTGCTACCATATCCAAAACA
CTTTGATATTCACTTGCTTCGATACCTGCATCGCCCATTGCACGGGTAATTAACTGTACG
GCTTGCACACCGTCAGAACCTGTTATATGACTGAATTTCAAGAATGACTCTGTGGCATTT
TCAAGTTCTTTACCTGTAAAACCTAATCTTGTATTAACTTCTCCTAAAACTCCACCAACA
GTTTCAGCATCTGCTGGAAAATTGCCATAAACATCTTTAAATGAGTTCTGCAATTTTTTT
AATTCACTGCCTGTTGCGCCTGTTGCTTGAGTAACAGTATCTAAACCTTTATCAACTTCT
GCAAAAGCTTTTCCTGATGCTGCTGCGATACCTAAAACAGGTGCAGTTACACCAATCATC
ATGCCTTTACCAATGGATTTTAAACCATCACCCATTTTTGTTAATTTAGGTCCCATACTT
TCAAAAACTTTACTGGTTTTTCCCCAGCCACTTTCTGCCATTCTTTGAGCTTCAACTTGA
GCTTTTTTGAACTCTTCAAATTCGGCTGATGTTTTTTGTAATTCTCTTTCTAAATAATTC
AGTTCATTTGCTTGTTTGTTATATTCTTGTCGTAACTTTTGAGCTCCTGCACTGTTTTCG
CCCTGTTCTTGAGATACCTTGTCATATTGCTTAGCTAAATCATCAACGTTTTTCTTATAA
CCTGTGATAGTTCCATCAAGTTCTTTAATCCTTTGTTTGTAACTATCAGTTGATTTTTCG
GTATATTTGAAGTTGTTGCCTGTTAATTTTAAGTCAGAATTTAAAGTTTTAAAGTTTCGT
TTGATTTCTGCAAATGATCTATTTAAATTTGCTGCATCTAAATCCAAACCTATAGATAAA
CCTTTTATTCTTTCTCCCATTTTTTACCTCCTTTCTAAAAAAGTTCAAAAAAATAACCCT
AACCAAACGGTTAAGGTTAAAATGCATCAATTAAAGCCTCTGCTTTTTCTTCAGAAATGT
CATTGTTTTTATTTTGATATATGGAAAGCACATAATGAAATGGCATTTTTAAAACTTCGT
TAGCGTCTTTACCATTTTCAATTAAGTCCATCATGAGAGTATCCATATTTTTCAACATTG
CTTTATATGTTAAATCTTCAGGCTTTATTTCATGTTCTGGATAAAATTTCTAGTTTCCTC
AGTTTGTTGACCTTGCGTAATGAAAACCACTTGTTCACGAAGTGCATTCATTCCATCAGG
TGCATGCATACGTTCTTTTAGGTCTTTAACTGCGAATTGGTTATCGTAAATTTTTACAAC
CATATCCATCAATCTGTCAGCGATTTCTCTTGGCTTCATCGTGCTATTTTCGTCCTCAAT
ATCATCGATTAAATCCATTGCTTCGTATACAATTTCAAATGAAATGAAGTGTGGTGTTAA
GTACGTTTGTAATTTAATTTCATTTGCTTTTGGATCTTCTACTAATTGAATAATGTTACG
TTTTAATTTTGCCATTTTATAATACTCTCCTTATTTTCAAATAAAATAGAGGGGTTGTCC
CCTCTTATGCTTCTACATTTATTGTTATAGTGTCACTCATATTACCAACATATGCTTTAA
CCGTGGCAATACCTTGTGCTTCCGCAGTGACTTGACCATCACTATTGATTGATACAATAT
TCGTTTGATCTGTTGTGTATTTCAATAACTTACTTTGATTAGATGGCTCTACTACAACAT
TTAAATCATATGTGTTGCCAACTTTTAGTGTTTTAAAACTATCTGGTATATTAACCGACT
TTATCTCAGTTTCCGATGAAGCCGGTTGCGTTACAAAGTTTCGCCGTTATCCTCTGTCAC
GTTTCCAGTATATTCTTCGCCTAAAATTTTCTTTAAGAAAGCCTCTTCGCCTTTTTCACC
ATTTCCACTATGATTTGTCATGTTTGCTGAATCAAAGATATATTTACGTACTGACTTTTT
ATTATCAATTAAAGGGAAAAGTGCCTCACCTTCAACCTCTTCGCTTGAGAAATCCCAATC
TTTCTCAGCCGTTTCGCCATCGATTTTAGGATTTGTAAACATGACTTTAGGTAATAAAAC
CGTTCTAAATGTGCCGTCTCGACGCTCTTGTCTGAACCAAATTGCTACATAGTTGTTTTG
TTTACCTTGAGTTTCTTTATAAACACCGTATTCATCATACTCTTCATTGAATACTATTTT
GCGAATCTCTTTAGGGAAAGCATGCATTTGTAACGAAATTTTACCTTCTCCGTCTGTGTT
CCCTGATTCGATTGGACCACCATCAGCATATGCTGTTTTCAAGTCTCCTCCAGTTTCAAC
ACCGATTTTTTGTAATCCTCTAGTTTTTGTAATATCGCTATATTCTAGCTTTGCGCCTTC
TTTTGTTAATTTAGCGAAACCTAAACCAGTAATGTTAAAATACGCTTTCGGCGCACTTGC
TTGTTTTACTACCATTTATTATTCCTCCTCGTAAAAAATGCCCTCGTAGACACGAGTGCT
TCTATATGTTTTAAATTCTTCTATATATTCAGGTTTTCCGTTGGATACATTTCCCATTTT
CAGTTCAGACCATAATAACTTTTGAATACGATTAGATATCTTATTTCTTATGATTCTCGC
GTTATACTTTTCGTTAAACTTCACAAATACATCTATTTGTACAATGTAACTATATGCGCG
CTCATCTCCGTCAGTATAAGTTGTAGGTATTGGGTCGTCTATATCGTCAATAACTATGAA
AGGTACATCCGTATCTTTTACGTTTGGGTATTTATTGAACTTAATATTATTGATATTTAC
GTGCTCTCTAATAATTCTGTCTTGACTAATCACTTCATGAACTTTGTACAAAATATCAAT
CACAATTTTTTTAACTCCCTTTTTAGCGTCTCAAAATACTTATTTTGCCCTTGTCTTATT
GCTCTATTAACGCCACCCATAGCTTTAGGTTTGATAAATTTACCTGTCCCTTTTTGAACG
TGTCCATTTTCAATTAAATGTACGATTTTATAACGGTCTTTAGAACCTCGCCAATGAACA
GTAATTGTACGTTTTCCGTTTATCCATTCAGGTTTACTAAAACTTACCTCATTAATTAAT
GCGCCCGTATCTTTTGATGGCTTTAGTTGTTTTTTTACTTCTTCAACAATTACTTTAGCA
CCAGCAATTAGCGCCCTATCTTGAACTTTTAACATCGCTTGAGTTCCGAAACGATTTTCT
AATTCTCTTTCTAATGCTTTATCACCTATCACTTTCACACTCATGAACTATATCCTCCAC
GAATCATAATAAAGTCTTTATTATCCAAATCTGGTGATACTTGCTTTATATTCAAACGAT
TTTTGAAATATCTTGATTCAATTTCAAGATAATGTTCTTCACTGGGTAAATAATCACCTT
GCGGATCACGAATATACAATTTAATGTCATTTTGGGTTCCGTTTGAGATAGCTTGTTCTA
ATTCACGTAACCAGACACCATCAATACTCGCCCAACAGCTATATAATAATTTTTCTTCTT
TTTCTCCAGCTTCTGGACCATTATTTTCAGTATACTTATAAAAATGAACACGAGTATTTA
AACGTTTAGTTGTAATTCTAGGTTTTTTAAACACTTTCTTCATCTTCTGATACCTCCATT
AGAGATAACGAAAAATCTATTATTTCAGGTCTGTAATTATCGTTGAAGTGTTCTAATAAA
TCTTGATAAGCATATCTAGCGCGTATAAGTATCAATTCTTGACCTATTAAATTCTCTAAT
TCAAAAACTCCGCACTGATTTTTTATACGCTCGTACGACATTTTTAACAACTGCTTTAAG
TACTCATCCTCTGAATTATGGTCAATCTTTTCAAGTGATTTAAATTTGACAAGCAAATCA
TCAATCGTCATTGTCTTCACCATTCAATAAGTCGACGATTTCACTTTTAACCATTGAACT
AGACGCTTTTTTTTGTAATGATTCGCATAGTTCTAATAATTCTTGTTTTGTCAGCTTATC
TAAAGGTACGATATAAACTTTGTCGTACTTATTTTTGATTTGATTTGTCAACAATTCAAC
ACGAGGATTGTTATACCCTTCAGCTGGATACAACTCCCCTACTTTGTACTTGTGTTGATT
GTGCTCTATGTCTTTAAAAGCTCTAACAACTTTAAATTTCACCATTTTATCACCTCATAA
AATTTTATAGTGTTTCTTCGGTACCTTCTAAAGCTGGCTTATGTCCTTTTAAATCTAATT
TCCAAACAGCAGCAACTTTATTATCTTTCGCTTTGCCGTAAGCAAATTGTTTTGCAGTGT
ATAAATCCATATCATCTAACGCAAGTGTTTCTTTAAATTTCTGAACATTAATACCACCAG
CTAAATAACCATCATATAAACCTTTAACGTACGTTAAAACCTTACCTGCTTCTTGGACTG
TAGACTCGATAACATTCAAATTAAATGGTAAAGCAGTAACATATACGCCATTTGCATTTA
AATGTGTATACTGTGCTTGAACCTCAAAAGCATCGGACGGATTAACAACCATTGTTACAT
TACCTTTAACCGCTACTGATTTACCTTTCTCGTTAGTTGAGTGGTATTTAAACACTTGCG
TCAATTCATTAACTGTAGCGCGCGGATTAGCAAATGTAAGCGTACCTTGTTCTTCTTTCT
CTGGATAAGCACCCTCAGTTACCGATACACCTTTTTGTACTTGACGGTTTAAGCCGATTG
GTTGGTCTTTACCAGTACCTTTTAAGAACGCAGTTTCAAGCGCCACTGCAAATGCTTCTT
CGATTTGAACACGAACAAATCTTTCAATCCACGCAGGACCAAAATCATTTAAATCTTTTG
GTAAAACAACAAACGCTGTCAATTTATTTTGAATTGCTGTTTCTTCACTGAACGCAGCAT
CTAATTGACCTTTAATTTCACCATAGATTTTACCCCAAACGGCTACGCCAGAAGTTTCAG
ATTTTAAGAACTTCAAACGCAAACCAGCGTTTTTAATACCTAAATCAGCTAATAACGGAT
GATTCGTCGTCAAATCTTCAAAAATTCTATCAATTGTTTCTTCTGGCAAAAGTTTTTCTT
CTTTATAGTTAACGTTTTTATTGATATCCATGAAGAAACTTCTTTGGTTTGCACTCAAAG
ATTGTGCTGATTTAGGTAAACTAGAAACTCTTTCAGCTTCTGCTTTTGCTTGTAATTTAG
TTTCTTCAAATAGTTGGTTAATCATGTCACCGTACAATTCATTTTGTCTTTCTTGCGGTT
CACCGTTGTTTACTGCATTAATAAATTCGTTTTTCGCATTTGCGAATGTTTCCGATAAAT
TTATAGTCATTTTATGACCTCCTATTTTTTGTATTAAAAAAGGAATCTTGAAAATCCATT
TGCTGATACTTTACTATCTGCAACATCGATTTCTGATTCCTTTTCTTTCATATTTATTTT
TTCAATTACTTTATTTGCTATTGCGTCAATATCAATGTTAACCTCTGGCGTTTTACTTAC
CAAAGCTGTTACACGATTTAATACATCTTTCGATAACACTTGTGTATTGCTTGCTACAAT
TTGCATATTGTCGTTTTCAAACATTTTACTATCCGCAAAACCTTGTTCAATGGCTTCATC
AGCATTTAGCCACGTTTCCCTAGCCATCATTTCTACAAGTTCTTGTTTGTTTTTACCAGC
TCTAACCGCATATGCCTCAGCCATTATTTGACCAACATGTTCTAATGTTTCTGCAGCATG
ATTTAGATCTTTCGCTTCTCCTTGCGCAATACTTGAAGGATTGTGAATCATCATTCTAGC
AACCGGACTCATTTCGATGTGGTCACCAGCCATTGCGATAAGCGATGCCGCACTTGCTGC
TATTGCTGTGATGCGAACATTCACTTTGCCTTTATGAGCTCTTAAATGTGTATATATTTC
ACTACCAGCTACTAGGTTACCACCATTTGAGTTAATTATAATATCAACATCTTCATCACT
AAATTCTAGTTGTGTTAAAACATCTTTAGGACAAGTCGAATCCATACCAAGCATTTCGTA
AACCCATTTATCTTCGTTGGAAACGATGACGCCTTTAATCTCCGCTTTCATCTTCATCAC
CACCTTTCAAAGTGTTTTCATCTTTTTCTTTTTCATCATTTTCACCACTGTTAGCTTTTT
CGTAGTTTTTAGTAATCAGGTATTCGTCTAATTCAGGATTGTCTGATGGTTCTTCACCTA
ACATAATCCGCACCTCATTCCTTGTAAATGAACCAGAACTTACAAGTTTGTCAATTGCTT
CAGCATATTGAAGTGGGTCTTTTTTATTCACACCGACAATTTCTATTCTTGTATCTTTCA
AATACATGCTTTGTGTTATGAGTTTCGCGTTTAATTCGTTCTGAATCTTTTTTAATAAAG
GTGTTAAACAGAACTTCTCAAATACAAGCGTGTTCTTTTCCAAATCAGCTGTTTCTCCGT
AAATCAAACCTGGAGGTATACCAATCATCAACGCAACATTTTTTATTGCATCTCTCATTA
GCTCACTCAATTCAGAAAAAGGCATGTTACTATTCTTACCACCATTAGATAATTCCTCAT
AATCAAAACCTTCTATCAAAGGCGCGATTGCTAGTTGATTTTTATTAAAAGTATTGAATA
ATTTATTTGTGAACGCTTGTAATTTTTCTATATTCTTTTCGTCATATGCGCTAGAGGCAG
ATTTCAAAATCCCTCTTATTTGATAGTTTTTTAATTGTGCACCTATCATTCTTCCGAATA
TTTTCCCGTAATCTTCGAATAGACTTTCTACAAAGTGTGTCACTTTATTGTTGTTGTACT
TTAAATATATGACCTCTTGCATTGTGAAAGTACGTTGATAAGTATAATCTTTAACCGTTA
CATCTTTGAATATATCATCATACAAAGCGTACTCTTCTCTGTAAAAGCTATCTGCGATAA
GTAATTCTTTGCTGTCACTTACTACGATTAAAACCTCGTTATCATAAATTAGTTTATATA
TAACTTGTTGCCAAAAACTATCGCTTGATAAGTCAGTATTTGGTTTTATATTTAACTTGT
AGTAAACATCATTCTTTTGAATTCTATTACCTTCCAATACTTTAAAATGACTTTGAGCGA
CAGCTCGCGCAACAAATTCAATACAACTATCAATCGCTAAACGTTTCACATACGCTTGTT
GTGATAGATCTTCTATCATATCTAAATCAAGCATATATGTTATATCTTTCCTAGTTTTAA
ATATCTTTTCTAGAATACTCATGTCTCACCTCCTCTATTAGAAATCTATACTCATTAATG
CATCAAGCGCTTTAGACATGTCTTTGTCTACTATATCGTCTGCTCTATATAATGCGTGAA
CAAAAGCCATGAACCCATCGGTTTTTCTTCTATTTTCATCTTTTTTAATATATTCTTTAT
TACCATCGGGTTTAACCTTTACTGCAACATTATTAGTAAACCAACGCATCAAAGGATTGT
CTCCATATATTACGTTATGTTTCGCAAACATTGTATCGATACGTGGTGCAAGTAATCCAT
GTATTGCTTTTGGATTTCTAAGTACTTCAAGTTTTATGCCAGCATCCTCAAACGCACGTC
TTACAATATCAGTTCTATAATTATCAGCTATGACTTTTTCAAGCCCATATTTTTCTCTAG
CCTTTAAAAACCAATCAACTATATATTCAATTTCAATGACATCATCATCGACAATGGTCA
ATAATCCCATTTTTTCCCATTCTTTAATAGGAGGTTCTAATTTGACATCATCCAAAAACC
CTTGTCTTACAAACGAATGTCCTAACCAAATGTAATCATCGTTTTTTCGGAATAATAGCC
CTACACTTGCAAAATCTCGAATGTTTGCAAAGTCTAAACCACCAATACACATTTGATTAT
CTAAATTTGGTATCTCTCTATTAGTCGCTAGTATTTCTTTCCATGGTGCTATTACTTTTT
CAAGGTCAACTTCAGGCAAATTCATTCGCTTAGTCATGAATTCGGGCTTATTTGAACGGT
TGAATGGTAAATCGTTATATTCTTCTTCAATCGTACTTAGCAGTGTTTTAGCGTATTCTG
ATAACGGTTTATGTAACATTGGGTTCGCCTTTTCCCACGTCTGTCTGTCATCAACTTCTT
TTGGATCGTCTAACTTACAATAAAAAGCAAACAATCTACTATTTTTAACCTTGCCACTTA
ATACACTTGCAATTTTGTGCTTCATTGCATCGATATAACCCTCTCTAACAAAACCATCAG
TACTTATATAAAACGTTCTTCTATTTTTCTTTTTACCTAATCCACCACGTTTGACGTTTA
CCATTTCAGGACCAAAGAAATAATGAATTTCATCAAAAATAACACACCCCTCACGTCCAC
CGTCTTTGGTTTTTGTGTTTGATGTGTTATATCGAATAACCGATTTAGTTGCACGGTTTA
TTATTTTTGCTTTACTAACTTCATAAGGAGCTTTTGGCGTTTTACCCGTCTTATTTCGTT
TGTTATCCATTAAAACGGTTCTGATTTCATCAAACGATGTTTTTGCTTGATCTTCACTAT
TAGCAACAATGGAGATGTGATATTCTTTAACTCCGTGTAAGGGCGTAGAAAGAAAATCAC
TAATAGCACTTATTAGACCGTTTTTCCCGCCTCCACGTCCCATGAAAATAGCAAATTCTG
TAAAGAAAGCTTCATCTGTATTTTTATCTATAAGAAATATATTAGCTATGATAAACCTTT
GAAATGGTAATGTTGGAAAATACCATTTTTCAATAAATTTGATACAATCCTCGATTTTCT
GTTCATCAAAATATACATCATCTCGTGAATATATATGTTTTTGTAGATAATTAAAGAGAT
CAATTCTTTCTTTATTTAAAATTATCTTTCCTTGTTTCCACAAATTTATATATTCATCAA
CGTATTTATTACTAATCATAGGTAATCATCAGATGGCGTTTCTGTGTCTTCTTTCTCTTC
GGGCAATAAATCCGATAATTGTTTGATTATTTTTTGATATGCAGCATCTCTAGCATTAAA
TAGTTTGGCTACTGGTCTTTCCCTTTCATATGGTGGCGCCTTTTCAGATTGAGTAAATAA
ATCATAGTCACCTTTTTCTTTTATGTCTTCCCACATGTAATCAAGCATTACACGTAGCCT
TGCTGCTTGAATAATTAAACCATCAACTACTTTTAATTTATTGCTAGGTATGTCTTTATA
TAATACTTGCAGCCTTTCTTTTTCTTTAAGCACTAAGTTTTCATCAACTATAATCTCCAT
TTCATCACCTGCCTTAAAATGGTTATAAGAGGGGGGGTATACATGGATTTTTAAAATTAT
CGCGAAGTCGAGCCCCTCCCCGTTCCCCAAGTATTTTGATCGCTTTTGATTTTTTTGACC
CGGGGGTATTTACCATTTTTCGTCTTTCCATTTATTTTCTTTTTTTATAAATCTCTTTTC
TTTTTTGTTGTGACATTTAATACACAGTGTTTCTAAATTGTTTAAGTCATGAGCAAACTC
CGGATGATGTTCTAGCGATAATATATGATCTACATCCAACGACTTACGCTTGCTTTTGTC
ATATGTCGTTAACTTGCCGTCTCTCTTACATTGTTGACATTCATAATTATCTCTTTCTAG
CACTCTTTTTCTTGTTGTTTGCCATTCTTTAGACTTATAGAATCGTATGCGTTCGTCTTT
AGTCATCATAATGTTTCACCTTATATAACTTAAGTAGTATCAAGACGCATCTATACTTGA
TGTGTAGTAATGTATTTACTATTAGTTTGAACATGTTCATACCTCATAAATAAAAAGACA
CATCACATAGTGATGCGCCTCTTGTTCATGCGTCGTATTAGCATTTAATAACTTTAAATA
TTAATCTGATACTAACATAATAAACTGTTTTAATGCGGACTTACATAGGGTAAAAGTCCG
CTACACATAACCAATATACTTTGCTAACTTATCGATCAGTGCATTCCTTCTACGTAATAT
ACTTGTCTTACTTGTACCAAAGTAATGTGCTATATCTTCCCATTCATAACAACCAATAGG
ACAATCCCAATATCTAAACCTTAATAACTCAAGCGTATCCTCATCACTTTCATCTATCAA
TCTATCTACACCGTTAACTATATTTCTTAATGTATTGTACCTGTTATCACTAAACTTCTT
TATTGCACATCGTTCAATCGGGTTACCCGGCAAATTACTTTTGCCAGCTCCCGCATTATC
TGGTTCATGACTTTCAAGTAATTCATATTCTCGCATCTTCAACTCTCTTCGATAGTTATC
GATGTGCTGAATGTATTCTTCAAGCTTTTTGATATCGTGTTTCTCAATCTTTATCATTCA
ATGTAATACCTCCGATAATATAAATTACTTTTTAATATCGTTATTCATTCGCTTTAATTC
AATCCTGTATTCTTTTAACCCGTTGTATCCTTTAGTTTTAACTACTTCATCAAGTAGATA
ATCATTCATATATCTGAGCGCTTGTATCTCCCTTGCACGATCACTATTAATACTGATACA
AACTAATAGCAATATAGCAAATACAATAGTCATAGTAATCCACATCACTCACTTACCTCC
GCTCGAAAGACGTAATCACTCGGCGCCTCTACATCATCATTAGCCGTCATCATAATATAT
ACTTGCTCAGTTACATACTTACCTAACTCATACATCGCTAGTAAGAATAATAATCTTAGT
ATTTGCTTAATCATTTTTTATCTACCTTCTTTACTTCGTATAAGACCGGATATAAATTTA
AAAAGTGTATTCTATATCCAATCGTCTTAACTTTTACTTTATCACCTACTTTTAACCTAG
CTTGTATGTCTGCGCTATCAAACTTTCCTTTGAAGAATAAGTCTGAGTTTTCGATGACTT
GTTTATCATCTAATACAATATAGAATTTGTCCTCTTTATCTTGTCTTTTGTTATATTTAT
CTGTAATTGTCCCTTGATGTACTTCTTTGTTTTGGTAACTAGCCACTGTATAGATAGGCA
ATGCGACAACAAGTAGCAATGCGGTTATACCGAATAATGACAGTATTCCAACAATAAAGA
TGTCGAACCCATCCATATTTTTAAGTTTTTTAATCATTTCCCACACTCCCTTATATTTTC
AAACAACTGACCCACTTTAATAACTGCATCCCTTTTAACTTGTTTCTCGTACTTCTCTTT
CGCTTCTTCTTTACTCTCTGCCTCAACAACTGTAAACCTTTGATTACTCTTAGCTTTAGT
TATGTGTGTATGTTTACGTCCTGTTGAATCTTTGAATGTTGTGACTAAGTATTGTGTCAT
TCCTCATAGCTCCCTTGAACTTGTTTGAGCTTACTCATAAAAAACATTACTAAAAATGCT
ATTAAGATATGCGTCTTTTGATGTTTATAAGCAAATGTAGATATCATAAAGATAGTAGCA
AGCATTAACATTTCATATATGTTTGTGTGTATAGTCTTTTTACTCTTAAGAAAAATAATT
GCTATGCGATAAAAGAGATAAACGCCAAACCCTATTAAAAATATTTCTAACATGTCGCTC
ACTTCCCCAAAACCTCCTTGACTCGATCTAATATGTCTTTACACTCCGCTACTTCCGAAG
CCTTTTGCTCCACGTTCTGAAACACTCTCGAATTCCTCCACTTGCTTTAGTTCAGGTGTC
CATATAGGCACAATAACCAATTGAGCTAGTTTGTCGCCTTTGTTTATGACATAACTACCA
TTCATACATAAAATTTTATCTGTTACAGGTAGTCGGGCATACTTTCCATCTATCCCAGCA
GGACTCCGACCAAAGTTACTCATATCCTCACTCTCTAACGTTTCATTATCATTCTTGATA
TTAATCCCTAAATTGCCGTGATATCCCGCGTCTATCTTGCCTGTTTCAATCACTAAATGC
GTTTTACTACTTACACCACTACGGCTAGTTAATAGTCCGACATAGCCCTCTGGTATGCTT
ACAGCTACATCTGTTTTGATCACTGCCTTTTCTTGTGGCTCAAGTACGACAGTTTCAGCT
GAGAATATGTCATAACCTGCATCCGTCTTATGATTTCGTTCTGGCATTCTAGCGTTTTCT
GATAATAGCTTTACTTGTAGGATGTTAGTCATTTTCCTTGTCCTCCTCATCAATTCCAGC
CAATTCATACATAACGCTCTCCATACTTTTATCTTTTAAATCTTCTGACACGAATACCTT
TAAATCATGGAATTCTGTAATTATTGTTTTTTCGTCATGGTCGATGTAAATTTCTAGCGT
ACCATCAGCTAAATTAAAAATAGCTTTATCTTCATTTTCTTTGTATCCTTTTTCTTTTAA
TTTCTTCAAAGATTCATTAATTTTCATTTTCCTGTTCCTCCTCATATTCAAGCTCTCTTA
CTTCTCTCAAAACCTCTGACGCCCAGTCTTCTGGATACTCAACCCATTGCGCATTAATAG
CTTCGCGAATTTCATCAAACGCTTGCGCTTTCTTATACACGTCTTCAATCTCTTTTAGCA
ATCCCTCTGTGTCATTGCCGTTATACGCGCTAGCACTGATAACTGATTGTTCGATTTGTT
CGCGGTTATTCATTTGTGTCATCCTCCATTTGCCCTAAAAATTCGTAGAACTCATTTGTT
CCGTCTAGTTTGTCCATTCGGCACAATATAACACTTAAGTTGATTTCAGCTCTTCTATAT
ATAGCTACTTCCTTGTTCGCTCTGCTCTCAATCTGTAGTTCGCTAAGTCTAAAACGGTAA
AATTCGTATCTTCCAAACAATTCATTTTTAAGCGTGCGCCACATGTTCTCCAGCTCTTCG
TTACGCTCTCTTAACTTAGCTATATCCCCAATAAGCTCGTCACGTTGCTTCTTGTACTCA
TCACGTTGTTTTCTCATCTTCTTCAACCTAGCTTCCATTACGCCTATTTGGAATCCTGTT
TCATAGTTCACTTTCATAACCTCCTCTAAAATAAAGTTAGTTGCTTCTGTTCCTCATATT
CCAAACCCTGTTGCTTTATATATGTTTCAAGCTCTTCAGCTGTATCAAATGTCTTTTTCA
CGCCTTGCCAACCTGGTACGATATGCCCATGAAAGTAATAAGTGCCGTTTACTACATGAA
TATGTGCCACTCGTTCGTTATCCTGATACAGATATCTCTTAGATCCAAAGAATTGATTTA
GGTATTCTTTGCGTGCGTTATCTGTCATGATCTACTTCTTAACTTTCACGAATATGTCGT
TTTCCATCAGGTAGCACGCATAACGTCCTCTTGGATGTTTCTGTGGTACATTAAACAAAT
GTGGCTTCTTTCTTCTTAGCTCAGCCTCTTTCTTTCGCTTTCTTTCCAATTTGCGTTCGA
GTCTAGCTTGTTCCAGTCTTTCTATTGTTTTCTTTTCTCTGTACTCGCTTAAACGCGTAC
CTTCTGGTGCGTCCATTGCTTCATGTAGTTCCCAACCGTCTTTTACTCTCTTAGAAACCA
TTCCAGCGGTTATACCGTGACTTTCTATTAATTCCATTTCAGATTTGGTAAACCTATATG
GTTTATCATTTATTGTTACAATCCTTGCTTTTCTCGCCATTTTATCCACCTCTTATATTT
CTTCTATTCGTATGATTATTTTGGGCTCAATTCCATAACGCTTTGAGCTAGTTATTTCTG
TAATTTGGTTATCGTCTTTCCACAAATAATTGTTACAAGCGTCTAGAACTGTCTTCATCA
AATTATCGATATCTGGTTTAGTTACTTTTAATTGTCCAATCGCTTGAGTTTTCTTTTTCT
TCGACCATGATTTAGGTGGAGTAAAGTAAAACTCTAATTCAATTTTTAATGCATTTTCTA
GATTTAGCTTTGGCATTTGATTTTGTAAATATTTTTTATGTTCTGTATATTTTGTAGGCA
TATATGTGTGTGCATATCTACCTTTTGTGCTAAAACGCGGTCGAGGCGAGCCCATCGGCG
CATTAAACACTTCATTAAATTTAATTTCTATCTCCATGTAATCCCTCATATATATTCAAA
TAAGCTTGTTTGGTGTCCTAACTCCATTTGTTCATTATCAATAAGTGTTTTTAATTCATA
ATCATCTAAGTACCAACGTCGACCATTGAATTTTGTGTGTTTTAATCCAACAACTAAATG
CCGTCCATCTTTAAAATGTGGTGTAACTGAAAACATTTTGTTGCCGTCATGATCAAATAG
ATAGTATTTATCAAATGCATCCATTTTCAATCACTCCCATTTGCTATTTAGACGCTTAAT
AAAAGCTTCTCTGTCTTTCTCAAGGTTTTCATCTACTTCCGGCGTTTTCGTTTCTCTCGT
GCTGTCTGTGAGCCATTTGGGTGTTTTTTCTTTTGATTGTTTAACGAAAGGTTTATAATT
TTGTTTTTTGCTTTCAAGTTGTTGCTTTTCAAATGCACGTACTTGTTCAATAGATTTCAA
GTTTGCATTAAGCCATGTATTCAAAATGCTTTTAGCATATCCCCAAGTAACTTTGTTTCT
GTCTTTAGCGATTTTAAGTGATGCGGTAACTATTTCATCTGAATCATTTTCAAATGAATC
AAGATAATAATTTAAATCGTCTAAATTGTAAGAAGTTATGAAACCGAATCCGTTATCTTG
GAAGAAGTCGAAGGCGGTTGTCTTCTTCTTCTCATTATTCACATTCTTTTCATTATTATC
TTTATTATCATTATTGTTTGTGTTGGTTTGATGTTGTTTTGATGTTGGGTTGATGTTTGA
CTGATGTTGTTTTGATGTTGGTTTGATGTCGTTTTGATGTTGGTTCCTGCCCTGCTCACT
TTGATAAAAGTCATAATTGACAATGGTTATAAGGGTATATTTTGATGTTGTTTTGACTTC
TAACATTCCATCACTCTCGAGTAAGTCAAGGAAGGTTTTCACTTTAAATCGTGACCAGTT
AAAAAGGTCAGACAAGGTCAAAATAGATGTTAATCTTTGTCCTCTTTCAACGGTTACAAT
TTGGTTTCCTATAGGCACTTTTGCCTTTGAATGATTCGCTTCCATGAGTAAATATATCCA
TGCTTCAAACTTTGAAAATGTTCTCTTTTCTTTAAATAGCCAATGATTTTGAATTGAGCG
ATCAATACTTATCCAACCAGTCATATACACACCTCACTTTCAAACCGGTTAAATTAGAAT
GGTAAATCATCATCATTTAGTTCAATCGGACCATTTGCATTCGCAAACGGATTATCTTTT
ACTGGTTTGTTATTTGAATATTGCGATTGTCCACGTGTTTGTTGTACTTGTTGTTGATAT
AAATCTTGTTGAGTGTCATTTGAGTTTTTCGGTTCTAAAAATTGAATACTATCAGCAATA
ACTTCCGTAACGTATACACGTTGACCTTCCTTATTTTCATAGTTCCGCGTTTGTAACCTA
CCATCTACGCCCGCCAACGATCCTTTAGATAGGTATTTATTAACGTTCTCTGCTTGTTTT
TTAAATACGATGATATTAATAAAGTCTGCCTCGCGCTCGCCTTGTGCATTTGTAAATGTA
CGGTTAACTGCTAATGTGAATGATGCTACATTTACACCATTTTGAGTGGTTCTTAATTCT
GGGTCTCTAGTTAAACGACCAACTAATATTGTTCTGTTTAGCATTTATAAACCTCCAAAA
TAAACGGGCGCGCCCGTCACTTTTTGTATTTCACTTTTAATGTATTTTGCATTTGAATTT
TGACTACTTAAATGAATTAAATGTATTTCTTCGAGTCTAGTTAAATCATTTGCTTTTAAC
ATTCCGATAGCATGTTCTAAGCTAAAATGAGACTCCATAATTCTGTTTGCTAATGTGCTG
TGCACACTGCCGTTTTTTATGTTTTCTTGCATTTGTTCATAGATATAATTAACTTCTAGC
ATCATGTGCGTAATGCCATTAAATTTGTATTTCAAATACTTTGTATCAGTAACATACAGA
ACCTTATAACCTAGTGTGCTTTGTAATAAGAAAGCCACAGGCTCGTTAGCATCATGTTCG
ATGTCAAACGGTAGAATTGACCATGTACCTATTCGCAGCTCTTGCTTTGCCTTAATCGTG
CATAAGCGATGACTTTCAAAATTCATAGCTTGTTGTGTTCCAGCAGTCATATAGCTGATT
ACACCATTGTCGACAAACTGCTTTGTATACTTTGCATGATCACCATGTTCGTGTGTGATA
AGACACCCTGCTATATGTCTTGTTTTATATTTGAAATGCTTTTGAACACGTTCAAATTTT
ATACCTGCCTCAAGTAGTAACGTAGTACGTCCATCATTTAAGACGTAGCAGTTACCACTT
GAACCAGTTGCTATTGTTTCAATTAAAATGGCTCTTCTTCGCTTTCTTTTTCTGTTGCAG
GTTCTTTTATTTCTTCAAAGTCAGATACATCAATAGGCTTATCATTTTCTAATTCTGTGT
ATTGTGCTTCTTCAAGAACTGGTTGTTCAAAGTCCAATTGTTCTTGATTTGCATTTTCTT
CAACTTCTGCGTCCAACACTTCTTTGCGTTGACGTTGTTCGGATTCTTGTGCGTATTTGA
AAAGATTGCTATCTGTTGATGTGTTGATATAACGTTTAGCAGCTCTATTGATAACTGTTT
TTTTAGCCATTTCTTCTTTGAAATTATTATGTGTTTTAGAATTTTGTAATGCTTTTTCAT
CTTTAATCATTGATGACTGCATCCATGCTTGTTTAATTTGTTCAATAGTCATGACTTCAA
TATAGTTATCTCGTCCATCATTAAATACGATTGTGCAGTACGCACCGATAATGTTTTCTT
TGTCGATGTTAAAGAAGTCTTGTTCGTGTTTAATCGCTTTGATACGTCCTGTTTCTCCCA
TTTCTTGCTTGAATGTATCGCCTTTATAAATCACTTGAGCAACAACATCTTGAGCACCTG
CATCACGTTTTAACATCATTACATTACCGTGATAGCTACGTTGTAACTGCATTTTGTTGC
CGTAAGGAATAAAGTAGCATTGATTTTTAGCTGGATTTAAACCTTGCGTTACCATGTCTA
ATAAGGCATTTGCTTTGCTTGTATCGTTACAACTCATTAATTTGTTATCTTGGCTGATTT
GTAACCATGCTTGTTTCATGGCATTACTTGGTGAATAATCATTTGGCAATTCCAAATTGC
CTTGTGACTCTAAAACTCTCACTTTGTTTAATACGTTGTCAGATACGTTCTTTTCTTGTA
CTAATTGTTGTTCAATAGTTTGTAATTTATTATTTTCAGTCATTTTATATAGTCTCCATT
CTTAATTTTTTATCTTGTTCATTTACTATCAATTGAATTTGTTGTGATTCTGTTTTGATA
AGCTCTGTTACTGATTCAGCATTATCAATAAATATTGGCGCTGTAACTTTAAAATGTTTT
GACAGTGTATTGATGATATCTAAGCCAACATTAATTCTTGAGGCGTTATTTAAACCGCTG
TCGTATTCGACGCCGTTAACCGTTGTGGAACATGTTTCTTCTAATTCGCCGTTAACTAAG
GTATTGAATAGCTTAAATTCAGCAATTTCAAATTCATTATTGATGTTTTCAGTAAGCATT
TTGACTTTTGTTGTTGTAAATTCTTTTAAGATATAAAGGTCATGTGAATACTTTTCTTTT
TCATCCAATAATCTGTCTTCTTCATTTCTTAATTCAGAAATAACATCATCTAGATGTTTA
TTTGATTTTTCGATTGATCTTGACACTTCAATTTCTGATTTTTCTTGAGTAAGTTCGCTT
ATTTTGTCATCTATTCCTGAAACTTTATCTTGAATAGTTTTCCTGATGTTAGAGCGTTTT
TGATTAATCTCATTTATCTCTAACATTACTGCTTTGTATTCGTCAGTTTGCGTAACGTCA
ACGTGAGTTGTTTTCAACTTATTAATTTTGTTTTGTATTCTTGCTGAACGCTCTTCTGCT
TCGTTGATTTTAATTTGAAGATTATTATTGTCATCCTCTAACTTCTCGATGATTAGCTTT
ATTTTCTTGCCTTCTGAAATAATGTGATTGATAGATGTTTGTATTGTTTCTAATTCTTTC
GATTTGCTAGCATTGAATTTCTGCAATGCTTTTTCTCTTGCCATATCCACTTGTTCAACT
GGTAACTTTTGACCACAACAACTACATACATTGTCATCAAGATATTCAAATTTTTGATTT
TTAGCTTTTTCTAAATCACTTTTTAATCCTTTATGATTTTCTAATAATTGATTACGTCTA
TTTTCTTCATGCGTGATTTGTTGTTTGTTTTGCTTTAATCTCGTTTTAAGGTTTGCTACC
GTTCCATTTTCAACGTGTAATTCATTTGTTAAAGCATGGATTTTGTTCTCATTACTTGCG
CTGTTATTGTCTTCTATGCGTTTCAATTCTGATTGTTTATCAGCTAATTGATTACGTAAA
TTAATTTCTTCCTTACCGTTTTGAATATCTATACGCTCATTTTCAAGTTGCTCAATTTCT
TGTTTGATAATTGCGTATCTATCATTATCGAATTCTGGTACATCCTGCTTATTTTGTTGT
GTTTGGTTAATACGTATCGGAATATCTTTGATATCTTTGTTAATCTGTTTTATCTTGTCC
GTAAGAATCTTTTTCTTTGTTTCAATTTCATGATCTCCAAGAATATTATTTAGTTCTTTA
AAATCATCATTTGTTTTAATGACATCCTCATCATTGATTGGTTTAGCAATTTCAAACAAC
AAACTTCTTCGCTTCTTCCAATCTAGTAAGTTAAATGCTTGAGGGTTCGTAATTAACTTG
AATACATCTTCATCAATAAGTTCATCAATACGAGCTTTATAATCCTTTACTTTTATTGAT
TCATCATTGATATATTGTTTCTTCGTTCGACTTCGTGAGTATTCCTTGCGATTCGTCTTT
TGATTTATTGTGTATTTAGGATGTGACTCTTTTTTAAAAGTCGTAATTTTTCCGTCGATT
TCAAATTCTGCGAAAACAGTCGGAATTAACTCATAATTTTCTTCGTTTTTTTCGTTTAAA
GGTACAGGGTTAAATGATTTGGTTGAACCGTCCAAACCTTTATCGAAAAGCAACCATTGT
AATGCGGTTGCTGTTGTAGTCTTACCAGTCGCATTATTGCCGTATATTTTTGCATCTTTA
CCGTCAAAATTAAATTTTTCTTCTTTGATTCCGGCAAAGTTCGATATTGTTAATTTATTT
ATTTTCATATCCTTCCTCATGCTCCTTTTTTAATCTTCCGATGACCTCTTAGTACCTCGA
TAATTAAATTTTTTATTCGTTCATGGCTGTCTGGATTGATTTCATGTATCTGCACAAGCT
TATTGTTTGTTTTGTAACTGTCGTGATAGTGCAAGAAATTAATCGATAAGTATCCGTGAT
GATTACGTTCAATTTCCAATAATGCTCGTTGGTTTGACAAAGTATATTCGTCGAATAACG
TCTTAAAAATATTCAATATATTTCTTTCTGTATCTCTCATGCTTATACCTACCATTTCAT
GACTAAGTTCATTAGTTTGTCCTGTTCATCTGTGTTATTTTCAATCCATTCATAAACACT
TTGTTTCAAAATATCTAAAGCTGTGTATAGATCGTTCTCATCAGAAACTAGTAACCCGTC
AATTGAATTTCCTTCATGGTCTAGAACAACCATTTCGACGCTATACGCTCGTTTCTTAAC
TCTTAATTGAAAATCAAAGCCATCTACATTAATTATTTTTCGACATACGTCACCCGTTTT
GTAATACATTGTTCTCGTCCTCCTTGTCATTATCTATAGCTAGAATTTTTAACGCATTTT
GATAACATCAGCGATATCTCGGTAAACAGCTCTACGTTTCAATAAATTAGCAATATCAAC
AACATTCCCAATCACACAATGTGACGACGGTGTAAAATCTCCGTTGCTAATCCCTACATT
TGAAAAAAGTAAAACGTCAAATTCAGTTTCTTCATCGATTTCGCTCGCTAAATCAAACAA
TTCTGCATTCTTTTCAGCCAATAAACCCCTTAATTCGTCTTGAGTCATATCTTTATAATT
TTTAGTCATGGTTGACTTCCTCCTTGTTTCGTTTTATATTGAAAATGAATTAATTTTGTT
AATCGTTTGTCACTGTTACTTGTTGACGCAAGTAGCAGTTTTTTTATTCTTCATAAAAGT
ATTCTTTGTAGTATATGAATGTTCCAATGCTTGCGAATCCTGCAATTGACCACGCTGTAG
TGAAGTACAGCAATGGCATAAGCACAATCGCTAAGACTGTGAAACATAGCACTGCTAATA
GGTAGCTTTTATATGTGTCGCTCATTTTATTCTCTCCTTATATATTTCATTGAAATGCTC
ATCGACGAATTTATTCATCTTTCTTGCGTTAAATCTCCAGCGATTAAAACTCTCATCTGG
GTAATGCACAATTCCTTGCGCTCTTAGTTCTTTTTCAAATCTAGGATGAAATAGTAATCT
GTCCTTGATAGTCTCATCAGATGCAATTTTTAATTTCTTCTTTAAGTCACTCATGTTCCA
TACAGGGTCTAATGAATAACCAATTAGCTCATCATATTCATCTTTTGTGATAAGTACATG
TGTTTCAGGTATTGGAACTGTTACGTTTAAAATGTGTGGCATTTCTATCTTTCCTTTCGT
GTATAATGTTGTTATCTCCTAGTGAAAGGAGGTGATAAGTATGCATAAGAGATTGCTCAC
TCAATATTTAGATAAAGAAATCGTTACTTCTTTAGATTTACATTTAATTAATGGTGAAGT
TATTAAAGTACAAGAACATATGAAAGATGCTGAAAGCAAAACTCTACACATCATTTATCC
AAAAGATAGAGTTGTCAGTTTAGATCATGTTTTGTATTTCGACATTAACGTTAAAGGTGA
AAAGAATAACGATAGTCCTTATCCATCTTAAAATCCATAGTGCTTATAGTTATTTGCTAT
TTGTTGACAGTTATCACTGGCAAGTCCTACCTTGTCAGCTTGGTAACTGTATTGATTATT
TACTTCATTTACTAATCGATTCCATTCGTCTCTTGGTATATCTTCAAGAAGTAAGAGAAT
CATCTTTAATTTTTCTTCGTTCATTTGTTATTCCTCCTTTTAAGATGTTTGTTTTTCTCC
TAAAAACTTATTAACAAAGTATTGTTGTCCTTTGCCTGTTACTTTTGGCGTCTTACTAAT
TGATGTGTGACCGTCCGAATGTGTGATTGATGTTTCTTTAATTTCGAATAACTCACGTTC
CATTGAATACTGTGTAGGCATGTTATAATCCACACCCTTGCGTTTAATAAGGAATCCGTT
TTGACGTAACCACTCAAACAATCTGCGTTGCCCGATGTTTACACCGTTTTGTTTAATGAT
CTTTGCTAACTCTCCAACTAAAATTGATGTCTTAGTAGTAGCTACTGCATCTGCAAATAC
AATTTTTGGTTTATCACGTTCAATCTTTGTTTCTAATTGATTGATTGTGTTGTTAGCAAT
TTTTAAAGCACGTTGCATAATCATTTCTGGGCTGTTCCATGCTTTTTCAACTTGGATGAA
GTATTGTCTTGCACGTTTACCAGGTTCACTACGTTGAATCATTGCGATTTCTTTTGCAGT
GTCTAGTGTGAGTGCGTGGTCAATATAGTGTGTCATATTGCCTTGAGCTGTTGCTCTTTT
TTGAGCGATAGCTGTGTAATCTGTATTTTCTTCAAATCCGTATTTAAGCATTCTTGGAAA
CCAATCTTTATATGCTGTCTTAACTTCTAATGCTTGATGAAGTTCTCGACCGCTGATTGC
GATTTCTCCATTTTCTTTTTCTTGAATATTGAACATTTCTCCGATGTTCGAATTTGTTTG
TAATGCTTGCATATTGTTTATGCTCCTTTCTGCTATACTCCTATTAAGGAGGTGAATGAC
TTATGACTAATGAAGCTAAATTTGTCCTTTTACAACTTTATTCAATTTACCTTGATAGAA
TTGACGAAGGTATGTCTAAACGTTCTGCATCTTATTTCGGTAGTGATGAATCCTCATTTA
ACGCTTTCTTTTTAGATTTTAATTTTGAAGACTATATCGATGCAGTTCTTGAATTAAAGC
ATAGAGATTTTGTAATTGCTTCTGCTGAAGATGGCGGTTTTCTTGAGATGGCTCTTTCTC
GAGAAGGTATCGCCTACTCAGAATCAGAATCCAAAAAAGATTACAAAACACTTATGGATT
TAATTAGAGATTTGAAAAAATTAATAATCTAAAATCCAATCATCTGCTATTAAATCGTCT
GCGCTAGGCTGCCACCTTCCGGCGGCGGTTTGTCTTTTTTTCTTATAGTGTCTAGATACG
ACTAGGCATTGATAACGCTGCAAATTAGTTGGTAATATCCCATACACATCTTGATTCTCT
CTCCTTATACTTATTCCTTTCTCCATCGCTAGCTTCGTTGCTTCTTGAATGTTCATTTGT
TATTCCTCCTATTAAGATGTTTGTTTTTCTTTAAATGCTAAAATAATTGATTTCTTTTTA
TCATTCGTAAATACGAAATTTTCGTATTCATTACCTAAAAAAATATCATCATATTTAACA
TTAAAAGCACTCATATACTTAGAAAGTAAACTATCTTTAATGTTTGTAGAGTCTTTTTCC
ATATTTTGAATTGTACGTGATGAGACCTTAAATAAATCTCCTAACTCTTTTTGAGTCAAT
CCGTAATCAGTCCTCAACTCTTTTAATGTTTTCATGTTGTCACCGCCTTTCGTAAACCTA
ATATAATACGAAATTTTCGTATTGTCAACATTAAATACGTTTTTTTCGTAAA-AAACTTT
ACTATGATATGAAAATTTCGTATAATAAGAAAAAAGGAGGTAAGTAATATGAACAAAGAA
AGAAATATTATTATAGCCAAAAACATTAGAAAATTTCTCAACGATTCAAATATGTCTCAA
AAGAAACTTGCTGAACTCATTAACATAAAACCATCTACTTTAAGCGATTATTTAAATTTA
CGTTCCAACCCCTCTCACGGCGTTATACAAAGGATAGCTGATGTTTTCGAGGTTGGTAAA
AGCGACATAGATACTACATACAAAGACGATAACGACATCACTTCCATATACAACAAACTC
ACACCTCCCCGCCAAGAAAACGTACTTAACTATGCAAATGAACAATTGGAAGAACAGAAT
TCTAAAGGAGATAACGTTGTAGATATTAATTCATATAAACAGGAGAAAACTCCAGTTAAC
GTCAATGGTTGCGTCTCTGCTGGTGTAGGAGAACGTTTACACGATGAAACGCTATTTACT
GAAATGGTTAAAGGACCTATCCCCACACACGATTTAGCGTTAAAAGTAAATGGTGATTCT
ATGGAACCTATGTTTAAAGATGGCGAAATCATATTTGTGGAGAAAACTCACAATATAAAG
AATGGACAAATTGGTATATTCATCATTGAAGAAGAAGCGTACGTTAAGAAAGTCTTTGTT
GAAGATGATAGATTGACTCTAGTTTCACTAAATAAAGATTACGACGATCTACACTTTTAT
AGAAATGAAAGTGTGAGGTTAATTGGAAAAGTTATTTTATAAAAGGAGCACTTGCAAATG
AAAAAATATGATATTGCAGTCTTAGACTTTGAAACTATGAATGAACATATGAACAGCCCT
TGCGAAGTTGCTGTATCTTTAATTAAGGATTTATCAATAGTAAAAGTTTATTCATCTTAT
ATTAATCCTCCTAATAATAGATATAACTTGAAAAACGCTAAAATACATAAAATACCTGAA
GATGTCATATTAAAAGCACCTAAATATCCAGATATTTACCAAGAAATTCTCTATCTTTTA
AAAGAATCACATTTAATTATTGCTCATAATGCACTTTTTGATATTTCAGTATTAAAAAAT
ACTAATAATTATTATGACTTACCTGTTCCAAACTTCATGTATGTCGATAGTATAAATATC
TTTAGAAGCTTCCACGCAATCTCTAGTTTTAAATTAGAAAATTTGTGTAGCTTATATGAT
ATCGATAAAGAAAAATTACATTCTGCTAAATTTGACGTGCTAGCTTTATCGAAGATGTTG
ATATCACTCGCTAAAAACAATCAGCATTATAGTGTATTAAAATTAATACATTATATGCCT
AAGCAATACATTAGATTTAGCAAATATTCTAACTCTCCAACTAAACTTTTCGATTCAGGA
TTTCAAAAAATTCATATGAAAATATCTGAGATTAATAAAATAGAAGTGGAAAGTGTAATC
CCTATTTTAAAAGATAAAAATGTTGTTTTTACAGGTAATTTTGACACTGAAAAACAAGAT
TTAATGATATTAACTAGAAAGAAAGGAGCTTATATCAGAAGTGACGTAACTGCAAAAACA
GATATTTTAGTCGAAGGTGTTCAAGATGATAAATATAAAGATGTGAACGGACTAGTTTCA
AAACAACGAAAAGCTCGAGAATATGTTGGAAATGGTGCAAAAATTCAATTTTTAAATGAA
GAAGACTTAATAAATTTAATAAAGGAATAATAACGATGATCAAAAAAATTTTTACAAAAA
AGCATGTATTCTTAGTTATAGAAGATGAAAACCATAATCACAGTGATGCTGTTTTTGGAA
AAAGTATATTACTTTCAATTTACGTCGGTGTGAATAAAAAGACTAATTCTAAATCAGGGA
AATTTATATACCTTGACAGATCTAAAAGAATCGTTAGACAATCTGATATCACCAAAATAG
AATCAGCTAACGAAAATGATGTAGATTTTTATAATTTACTGAAGAAAGAAAAGGAAATTG
TTTATTCCAAAAATATAGTAGATAAATACAATTTAGCGAACTATATAATTTACTACGAAG
TTAGTACTAAAGAATAAACCAATCCATTATTTCATAATACTAACCTTAAATTTACAGAGG
TTTTAATTATGAAACATGAAAAAAGCAATCTTAACTTTAAGTCTTATATTTATTACCTAC
TACCTCACTTTTAAATATATGTGGATTAAAGAATTGAAGTATTAATTATGCTTATTTAAA
AAAGACGTCTATTTCAGCAGTGTTTGAAAGGAAGTTTATAATGAAAATAACTAATTGCAA
AATAAAAAGAGAAACTGTAATATACGAAGTTTTAACTAGTGGTAATCAACCATTCACTTA
TGAGTTACCTAAAGATTTATCGTCACATAATGCGCGTAAATACTTGGAATTTATTTCACA
AAAAATAGATGGCGATAAGTTAACCAAAGAAGATTCATTATGATTTTACTAATCAAAAAA
CGTCTACAAGTGTAGACGTTGAATGGTGGTGAGAGTGTGAGCGAGAATAAAGGAGAAATG
ATGACGCATAATATAGAAAAACGCATTAATAAATTAAAAACTTCTGGAAATCCAAAATTT
AAAAAATTAGATTCAGATATTCACTATTTACTCAAGAGATTTGAAGGTGAAAAAAACCAT
AAAGGTTTTTATCCAAAGTTTAAACAAGGAGAAATAGTTTTTGTAGATTTCGGTATAAAC
GTTAATAAAGAATTCTCTAATTCACACTTTGCAATAGTGATGAATAAAAATGATTCTAAT
ACGGAAGATATAGTAAATGTTATTCCCTTATCTTCTAAAGAAAACAAAAAGTATTTAAAG
ATGAATTTTGATTTGAAATGGGAGTATTATTTAAGATTGTTTTTAAATTTAATTAGCGCG
CAAAATAATTCAGCTATATTAAAAGAAGTTTTCGATAAAAAATACCAAAAAAACAACACA
GAATTCATCACTAAAGATTATTTTAGTGAATTTATATCTGATAGTTTAGAAATTGAAAAT
AAATTAAATAAAATTGACAGAAACATTAATAACATAGTATCAGCAATTGATAAGGTAAAA
AAATTAAAAGGTAATAGTTACGCTTGCATAAATTCTTTCCAGCCGATTAGTAAGTTTCGC
ATAAGAAAAGTTTTACCCCAAAAAATTAAAAATCCAGTAATAGATTCTTCGGATATTATG
TTACTGATAAATAGAATTAATAATAATATATTGCAGATTCCTGATATAAGATGATATAAT
TTTAATATATTAAAGGTTTATCCTTTAAAACACGTATATATTCGTTACCATTTTTGGTAA
TTAACCATGTAATCTTATAACTATAAGTGGCGTCTGTATTTTATACAGGCGTCTTTTTTT
ATACAATTTTCATGGGTAGCCCGCCTACCCTTATTATTTTTTGCCAATTTTGAGGAGGGA
ACGCATGAAAACACGTTGTTACGATGGTAAAAAATGGCAATATGAATTTAAGTATGAAGG
AAAAAGATACCGTAAGAAAGGTTTTAGAACAAAGCGTGAAGCTAATTCTGCTGGACTAGA
CAAGTTAAATGAGTTAAGAAGTGGTTTTAATATAGATAACTATATAACTCTTGAAGAATA
CTTCGAAAATTGGATTAAAACGTATAAACAACCTGTTGTTAAAGAAAATACCTACCGTCA
TTATAGAAATGCATTACAACATATACAAAAACATAAAATAGGTAAAATGGAGTTATCAAA
GATAAATAGACAAGTTTATCAGAAATTCATAAACGATTATTCAAAAGAACACGCAAAAGA
AACTATAAGAAAAACAAACGGTGCTATTCGGTCAGCTTTAGATGACGCATTATATGATGG
GCTTATTTTTAAAAATCCCGCTTATAAAGTTAATTATAAAGCCGGAAAACCTACGAAGTC
AGAACAAGAAAAATTCATCTCGGTAACTGAATATGAAATACTAAAAGATCACGTCAGAAA
GAAGAGAACTCGTTCATCATTAGCGCTATTCATAATGATTTGTACGGGTTGTCGTGTCAG
TGGTGCAAGAAATATAAAGATTGAGCATATCAACCAAGTGAAAAACACTATATTTATTGA
CGAGCGAAAAACCGATACTTCCCCTAGATATATCAGTATCGCTAAATCTGATATGAAACA
CATTATGGACGTCATAAGTACATTTGCAATTAGCTATGATGGTTACATTTTCAAAGAAGC
CGGATCTATAATTAACCTTCATGCTATCAATAATGCTTTGAAATCAGCCTGTAGAGTCAA
TAATATATCAATTATTACATCGCACGCATTAAGACACACTCATTGTTCTTATTTACTAGC
AAAAGGTGTATCTATACATTACATTTCTAAAAGATTAGGTCATAAAAATATAGCAATAAC
TACATCCGTGTATTCTCATTTGTTAGAAGAAAAATTTAATGAAGAGGACAAAAAAACAAC
TAAAATTTTAGAAAGTATGTAATTTAGGGACCCATTAGGGACTCCAAACCCAATAAATAC
TGTTGTTACAAGGTTTCTATGTATCCAAACTGGGGGCAATATAAACGCGCTGATTTAATC
GGACAATCTTCTTATATTAAAAATAATGATGTCGTAATATTCAATGAAGCATTTGATAAT
GGTGCATCAGACAAATTATTAAGTAATGTGAAAAAAGAATATCCTTATCAAACACCTGTA
CTCGGCCGTTCTCAATCAGGGTGGGACAAAACTGAAGGTAGCTACTCATCAACTGTTGCA
GAAGATGGTGGCGTAGCGATTGTAAGTAAATATCCTATTAAAGAAAAAATCCAGCATGTT
TTCAAAAGCGGTTGTGGATTCGATAATGATAGCAACAAAGGCTTTGTTTATACAAAAATA
GAGAAAAATGGTAAGAACGTTCACGTTATCGGTACACATACACAATCTGAAGATTCACGT
TGTGGTGCTGGACATGATCGAAAAATTAGAGCTGAACAAATGAAAGAAATCAGTGACTTT
GTTAAAAAGAAAAATATCCCTAAAGATGAAACGGTATATATAGGTGGCGACCTTAATGTC
AATAAAGGCACTCCAGAGTTCAAAGATATGCTTAAAAACTTGAATGTAAATGATGTTCTA
TATGCAGGTCATAATAGCACATGGGACCCTCAATCAAATTCAATTGCGAAATATAATTAC
CCTAATGGTAAACCAGAACATTTAGACTATATATTTACAGATAAAGATCATAAACAACCA
AAACAATTAGTCAATGAAGTTGTGACTGAAAAACCTAAGCCATGGGATGTATATGCGTTC
CCATATTACTACGTTTACAATGATTTTTCAGATCATTACCCAATCAAAGCCTATAGTAAA
TAG
>>ST8-MRSA-IVa+ACME (PVL+)_CP007176_USA300_ISMMS1
ATGGTGAAAAAAACAAAATCCAATTCACTAAAAAAAGTTGCAACACTTGCATTAGCAAAT
TTATTATTAGTTGGTGCACTTACTGACAATAGTGCCAAAGCCGAATCTAAGAAAGATGAT
ACTGATTTGAAGTTAGTTAGTCATAACGTTTATATGTTATCGACCGTTTTGTATCCAAAC
TGGAGACTTTTAACATAAAATTACTTATCATTCAAAAAGTAAAACAGCATAATATCAAGG
TTTATAACTTTATCATTATCAATAATACCTCATATAAAATAAAATTTTAGGGACTTTTTA
GGGACTTTAAATTTAAAATTACAAGTTTAATAGAAACATCAAAATAATCACATGTTTGTG
TGGAATGTACACCCCAAAAGCTAGACTGAAAAATCTATTTTTTGAGGTGTATTTTTATAG
GTAAATATAATAAATTAGAGTAGACAACTCAGAATTCCAATTTTATAATAATATTGCTTG
ACATATCAAACTAGATAGTACTATTTTGAATATATTATTATAATCAAAAATTCATTGTAA
ACTTTTAGACAAAAGGAAGTAATAAAAACGTGAAATTTAAAACAACTAAAGAATGTAAAA
GTAATAATATCTTTAAAAGAAGTCAAGAAATTAATAATAGAGAAAGTGAAAAGGGTTGTT
TATGGGGCATTAGCATGTTGATTCTACTTTTCTTATTGATTCTGTTTGGAATAACTGCTT
GTTCATCAAGCATTCACTTTATTAATTAGATTTTTTTACTTGGAGGTATCATGTGAAGAA
CCATACAAATATAATTAATATCTTATTAGTTATAGTCAACTCATTAACTCATTTTCTAAC
TCTAAACACCTCATTTTTTAATAATTCAGCATCGGATTTCTGTTTTATCATAGGGGCTAT
ATTTTTCTTAATCGGAATTTTTGTTGCAATATACGGTATGAAGCGAGCAACATATTGGTT
AAACTTATTGATTTTATTTACCAATATTTTTTATTTTCTACACTTCTGTGTGTTACTTTT
GTTAAAATATATAGGATTTAAATTATTTATTTATGAAGGGTGTGTATTGTTATTTATCTA
ATTTATAGTCTAATTGTCTATTTCATCTGCATTATAAATTTTTTCATAATGGCTGCACCA
TTCTTAATGACTAATGCTGATTATGTATGGACGCCTATGACTACAGTTACGTTATTTATT
TTGAGTTTGATTATTTTCTTGATATTTATAAAAACAAAAGATGTCGTTCATTTAACAATT
TTCATATTAAACTTACTTTTTTCAATACTTTATTGTTTGCCTATACTGTTTTATTTATGA
ACACTTTTATATTATCTAGAAAATTAAAACCACCCGTAAAAGGGTGGTTTTTTTAATATT
TACTTTTTAGTGCTTCGTCAATTTCGTTATAAATCTTTTGAAGTTGATATTTTGCTTCTG
ACATTTTCTTAAAGTCTTTTGACTTAAGAGCATACATTGCTTTTTGACCTGAAATTTTTA
TAGTTCGCTTATAATAAGTGTTTAAACTTCCAGTAGCTAATTCATTAACATTTAGTTCAT
CTAATAACGATTTTAATTCATTAGCTAACTTTTCGTTTTGATATTCATTCGATGTTGGCA
AGCTTGTGCTAGCTTGTGCCTCATTTTTATCTAGATTAGTTACTAGTGGTGATGCTAAAA
CGATTGCTAAAGTTCCCGCAAGTATAGATTTTCTAATTTTCATTTTTTATTCTCCTTAGT
AATTAGTACTAATTTATTTTAATGACTGACTAAAAAAAAGTACATTAATTATTCATTAAC
TATATAGATCTTCTTATTAAATGAAAATTAATAAATTATCAAATTGACATACCTTATTGT
ATTTATAGAAAAACAAAAAAAGGTAAGCACCGAAATGCTTACCTACTTCCCATAAACAAT
ATAACACATATACATTGATTTGGAAAGCGCAAAAATAAATTTAATATACTAGCCCGAAGG
GGAGCAATACATAAAAAATGAAAGGCGCTCCTTGAAAACGCCCAAGGTAATATTAACATA
AAATGGCTACTATTGCATTATCTAATTTTATTTAATTAAAACAAATATATATAGCACAAA
AAAACTAGCCCGAAGGCTAGCTTATGAATAGATGAAAATTTGAACACATTGCTGTGTCTA
AGATAAATATAGCACATATTAATTACTATTAATAGAAAAATTATAGCGTTTTTTAGATTA
TTTCAATTTATCGAGACCAAATTCATCAAAACACTAATTGAATTTTAATTTTTAGTTAAA
AATAATTAATCTTTTATTAATTTCAAGTTAATTAATATATTTCGTCGATTAGATTAAACT
CATTTTAGGAATTTCGCAAAACTAACTATAAATTTAAATATAGAATTTAAGGAGAATTAA
CATCATTATGAAAAAGAAATTAGCAACAACAGTTTTAGCATTAAGTTTTTTAACGGCAGG
AATCAGTACACACCATCATTCAGCGAAAGCTTTTACTTTTGAACCGTTTCCTACAAATGA
AGAAATAGAATCAAATAAGAAAATGTTAGAGAAAGAAAAAGCTTATAAAGAATCATTTAA
AAATAGTGGTCTTCCTACAACGCTAGGAAAATTAGATGAACGTTTGAGAAATTATTTAAA
GAAAGGCACAAAAAATTCTGCTCAATTTGAAAAAATGGTTATTTTAACTGAAAATAAAGG
TTACTATACAGTATATCTGAATACACCACTTGCTGAAGATAGAAAAAATGTTGAGTTACT
AGGTAAAATGTATAAAACATACTTCTTTAAAAAAGGAGAGTCTAAATCATCTTATGTAAT
TAATGGTCCTGGAAAAACTAATGAATATGCATACTAATAGTAGTTACATAAATTAAAAGG
TAGATATTTCTTTTTTATATAAAGGTTTGGCAGACATTTCATAACTTGCCAAACCTTTAT
ATATCTAATTATCAAACTGCACTAAACTTACCAAAACTGCTTATTCTATTACCTGCCTTG
TCTACCTCTCCTGTCGCTATATAACGACGTTGTCCACTATTAGCAATATAAGTAATCCAT
CTATAGCCATTAATGCAATATGCGCCGTCATATTTGATAGTTGCGTTATTGGGTAATACA
CCTGTAATTCTTGAATTAGTTGAATAGCCATCCCTCACGTTATTACCTTTAACATTGGCA
ACTGTGTAATAACCAGTCTCTTTTTTATACGGTACATTGTTTTTATCGAGTGTATAACCT
GCTGGCACTGGTGAATTCTTTTCATTTTTAGCTGGTGTTTTAACATTACTGATACCTGAT
ACACACTTCCAATAAAAATAACCACACCATTTAAGATGCGGTGTAGCGACTGTAATATTT
CTATGTTGTTGAGATATATGTATCGAGTGAAGGGCAAAAAGGATATCAATTGCAGGATAA
GTGTTAGGTTACTAGGCCACTTAACAGGCTATATAGTTCACTCCTACTATATACAGTTAA
TTATAACATAAAAAGCACCCCGTAAACTATTATACGGGAATGCTAAAGTCATATATACTA
CGAGGGAGTAGTATGAAAACTATGCTCTCTATCATAAGAAAAAACACCCAGTGACATGCT
TGGGTGAACAAGGATAGATGTAAATAGTTGATGCATGTGTAACACATCATAACAAAAAAC
TAGCCCGAAAGCTAGCTATAACATACAATCTAAAAAGACGTCCCTTGAATACGTCTAGAA
AGATTATAACATAAAAAAATAGGCAAGTACCGAAGTACCTGCCTAAAAAAGGATTATCCA
CTTTTTCATCCTAACTGATTTCTCCCCATAAGTCACCTAATATCTGATTAGGTGGGGAAG
AACCATTCGTGCATGAATGAGAATTTGATGAAAGATAATTTTCACTACACATATTCAATC
AAGACATTGCTTTCTATAATAAACAACTATTTTGTTTTATTTCTTTTCTATAATAACCTT
TGTAATTAAGTTGAATCCAGGGTTTTTAATATGCTCTGATAAATCTGGGACAACAAAACC
TTTTTCTGTTATAGGGAAAGACTTCGTTTCTTCTTTTTTCTTATTCTTATCATAATAAGT
GACTTCGATCTTTGCGCTTGGATCTAATTCAACTACTCTAAACTCTTTATATGCTGTCGC
ATCTAATGCCCATTCGACATAGTATTCAATTTTTTCTTTTGTAAGTGTAGTCCCAGGTTT
AATAGGAAACTCGACATAATGAGGGGATAGCAATTCATTTCCTTTACCATCAACTCCAGT
CACATTTACCATCAAATACGGGCCTGTTGGTTCAAAATAACTCGCGTCATCGCCTTTTTT
ATATTTTCCTTTGTCGAATGAACTTGATGCACTTACCTCATTAGTAATTGAAGAAAATGA
GAATAATAACAATAAAACAGTTAAAAATAATAAACCTCTTTTGAGCATGGCGCTTCCTCC
AAATATAATATATTTGTTTTTATTTATCTCTTTTTATAGCTAACACCCTTATTTAAGATG
ATAAATATCAACAACTTCATTTTATATTGAGAAAATATTAAAAATCAATAAAATATTAAA
AGAAACTAAAATTACATTAAAAAATAATTAACAAATATTTAACATTTTAACCTAAGAATT
AAAACACTTCTTTCACAATCAATCTCTCATGCCATATCCACTCATTATGATTGTTCCAAT
AAATGCGACACCAACCATCTATAATTTCAAACACATATATTAATGTTCCAGGCGCGTATA
CAGCCTGTCCAACATCGAATCTATAGTTAGTACGATTATCACCGTATCTAGTGGCTGAAG
TAGCACCTAAGCCGTCGATTTTCGCATTAAAATAAGCACCTTTTGACCATTTAAGGTTAT
AAGGCGCTTTACTTCCAACTGTTATTTTACTTGCAGATTTACCGACTGCTTTTTGAGCAG
GTGGTTTAACTTTATTTGTGATCTTATTCATTAAGCCCTCACTTTTATACTTAGGTCTAA
TAAAGTGAGTACAGCCGTAATAATTATCCCAACGTAACTTTGCAGGCGTATTTGCGTTAC
CGTCATAGTTCTGTTCCAAAATTAAAAATTGGTTTGTATTACCACCATTAAACACTAAAC
CAATATGACCGTATTGTTTATATATTCCTTTGGTAAATACAGCCACATCACCTATTTGTG
GAACAAACGATGGTGTGTTTTCATATACTGTTGCCATGTTTTTAAAATCGTTATTGATTG
CATCTTTTGCATTTCCCCACATTCTAATTTCTAACAACCAATAAATGTAATCAACTGCTA
AATCTGCACATTGGTAACCATACCAACCGTCAAAATCAATATATCTACCTTGATACCAAC
GTAACCTTGCTCTTGCTTCACTGTATGTTTTCATTATTTTACCTCCTAGTATTTTCTTCT
TGGTTCTTCATATTCTAAAGCTTGGTGGCTATCACCTATACCTTTAGTAGTCGGGTCTTG
AATCACACCAGTTAATACTAAAAATCCTAATATAGCGTTTAAACCGTCTGTTAATTGCTC
TGTATAAACTTGGATATCATACCCAATAGCTTTTGCGATGTTTTGAGCAAATAAAAAGAT
AGCTGACAATATCGCTACCCAAAATGATTTTTGTTTCATTCTAATTTTCCAATTAATCAT
ATTCTTATCTCCTTTTACCCAAAATAAAAAGACGACTAATAAGCCGTCTATTTGATATTT
ATATTATGGTGTGTTAATTTATATATAGAAAAAGGGCAACATGCGCAAACATGTTACCCT
AATGAGCCCGTTAAAAAGACGGTGGCTATTTTAGATTAAAGATTAAATTAATAACCATTT
AACCATCGAAACCAGCCAAAGTTAGCGATGGTTATTTTTTATTGCTTAATTCAATAAGCT
TGATTACTAGACCTATCAATGCAATAAGGAATAAACCAAACTGCAACATGGTACTAATTG
TAATCATTAGGCGTCTCCTTTCTAAAGATTTCAGTAATGCCACCATAGGCACCACCTCCT
TATACTCAGATAGCCACCATCTATCCAACTTGCTCACTTCTGCATATTACCATAATTACA
ACAATAAATAAAAAGTCAGTACCGAAGCACTGACTAAAACTTATTTACATTTACCGAACC
AAAAACATGTCCAGAAACTATAACCAAAGATTAGTTTAAACATTTTATTCACCTCTCTTA
TATGCCCATAAGCATACGCAATAATGCTATAATTAGCGATCCAAATATTGTCCCAACTAA
ACCAAGCACCCACATTTTCATATCACGTATGTTCTTATCATTTTCTTTCTTATTCTTTTC
ATCTATTTCTCTTTCTTTTTGAATAGCATCTAAGGTTTTATCTAATTTAATGTTAACTTG
CTCTTGGGTTTTTTGACCTAATTTAATTTCATTGAGTGTGCTGAGCATTGTTTTATCATT
CTCTTCTAACCTTCTGATGCGCCATTCATGTTCGTGTTTTTTGAACCACCCCAATTCAGT
ACACCCGCTTTCTAAAAGAATAAAGATTATGAGTATCTAACTCATAGCTTTTCATACTGT
TTCAGTGTTAACTGTTACCTCTGGAGATAAATCTGATCTTTCAACTACTTCTTTAACTAC
TTTCACACGTTGTTTTTTGTTAGTTAATTGATATAACAAATTTAACGTCTCCGCAATTTT
CTTAGCGTTTTCTTCAGATTTAAAATCTTGAGCATGGTTAACCATTTCAGAAGTTGTAAA
ACTTCCTGTGAAATCTTGATATACTACACGTTCTGTACCTTCTTTGTCGATTTGTACTAA
AATAAACCTTTCTGTATTGTTGATAATTTCTTTTGCCATAATTAAATGACCTCCTTAAAT
TTTTGTATAAAAATAGTGCTAAAGATTACTCTTCCTCAGCACATTGTTGATTTTCTTTAT
TTTCTTGTATATACGCTTTTAACATCGCGTTTTCTTGTGTTAACCTCATAATTTCCTGTG
ATAAATAATGAATTGTATATTCAGGATTAGCTTGTAATCCTTGTTTGTTATCCTGCATTC
TTTGACTCCTCCAATTTCTTGATTCTTAGTTGTTGTTCTTTGATAACAGGGATAAGATGA
ATCCATAGACGATCATACGCTATACCTTCAATTTCTCCTTTGTCATCATACGTGACAAAC
TCTTTTAATCCTAAATTCTCCACCTCTTCAGCAATCAAACCTACGTATCTATCAAGTTTA
TAGGTGTCTTCCGATAATTTTCTATCTTCTCTCAGCTCTCTAGCTAAAATTTCAGACTCA
GCTTTATCAAACCACGTTCTAATAGGTAAGTTAAGAATAGCTTTTGAATGTTCCAGTTGT
TCATCTCTATCGTTATATTGATTTTCGATAGATAACTTGTATTTACGCGCTGATGTCGAA
CGCCCAATTGTGCCAGCAGAAGTAATATGCAAATTAGCTGCGGCCGAATAAGTACGTCTA
TAAATTGAGTTAGAAGCTATCCTATCTCCTGCATCATCTGAACCTACAGACAGTAGGTCT
GTACTCTGTATATGAATATACCTATTACCATCACGTCGTTTCAGCATATTAAATTTGCCA
TACCCTGCTTCGATTGTTGTATCTCCACCTGTTGCATATCGTCCATTAACAATTTGAACA
AGACCTTTATTTCTTTCTTTAGAAAACCTGATACCCGCACCGTAATCATAGTTCTCATCA
GAACCAAACATAATATAACCGTCACTCGAATAAGCATTATCTGCATTAGACAGCGTGAAT
GCAAATCGGTTTAATCCAGGCACTTTGTCTGTGTTTGGATATAAATACACCGGTGCCTGT
TTGCTTTTGATATTCGATGAAGCGTAAGACTCCAGAACAACCCGATTATTATCTGACGTT
AGTGCAACGACACCACCATAGGAATTGATTGTTATGCCATTCATACCGCTATCACTGTAA
GTTTTATCCCACCATTGAATAGTACCGGATGAACCTCCGTCTTCGCCTTCTCCATCAATA
TATGTTGAAATACCAAAATGTGACATATAAAGTGAACCGCCTGCGGTATTATTTCTAAAC
CTTAGATGTCCATCTTTAAGACGTGTGAATATATCATCGGTTGATCGTTTGCCTTTCCAA
GTTCGTTGCACAATACCACCTAGTTCAATAGAATCATTCTGTATTTGAACATATCTGTTA
TTGTTACCGCCTTTAATTCCAATTCTATTAACATTGATATCAAGACCCTCTCTTGATAAA
TTAAGGCTGTTGACAATATCGGTTTTATCTACTTTATCTCGCATATTTTGGATAAGAAGG
TTTATTTCTCTATTACCGTTAATATCAATTTTATCAGCATTTAATCTAATACCACGTGGC
CCCACATTTAAAGCTTGAGCCACTCCGTTATCATCATATCTGATTGTTGTTCCATCTGTA
ACGTTTTGGACAATCTCGTTTAATATATTTGAAAGTGTACGATTGGTTGCATTAAACTCT
TCTTTAGTAGTTCTTAATTTGATTTCCTTACCATTTTGTATAATTTGAGAACCATAGCGA
GTCAGTGTTCTCCTCTGTGCATCTGTGCTTTCTTTGACCTTGTTGTCTGTATAAGCATTA
GCTTTCTTTTCAGCGTTTCTAGCCTTTAGTTCTGCGTTTTGTTTTGCCTCTTCAAGTTTA
GCTTGAGCATCTTGTATAGCGCGTTGCTCTTCTTCCGAAATTTTACCATCAGCATACGCT
TGCGATTCCTTCTCTTTAAGATTATCTTGAGCATCAATGTATGATTTTAAAGCTTCTTGC
GCTTCTTGATTTGCTTGTTCAATACTTGCTTTAATCTCAGGATTATTGGACAAATCACTT
AACTGGTCATCAGTATATTGTTTTTGTTCTTCCAATCCGTTTCGATATTCGTTTAACGTA
ACTTTATCTTTGATTTCACCTTTTAAAGTCGTTCTCTCAGCTTCAGCAGTATCTAAACGT
TCAACAATACCGTCTTTGTCTGTTTTATAGTCCGATGTTTTTACATAGTCACGTAATTGT
TCTTTTGTGGATTCTCTAGCTGCTTCAATAGCTGATTTAACAACATTAGGTTCTCCGACT
AACTGCAAATCTTCATTCACCGTTAAACCAAATTTTGTTGCTATTATTTCCAACGCTTCT
TTATATTTTTCATCAGTGTATTGTGACTGTAATAATTTAAATCTATCTGAAATGGCGATT
TTGACATCTTCTACATCTGTATAAACATCTTGTAATTTCTTTCTATACTCAAGAAATAAA
GTTTTTGTATCTACCAACCGACCAATCGTTGCAGTTTCGGGTGTCATAGATTCTAAATTA
TTTTTAATTTGATTATAAACATCAATCACAGCGTCTAAACTTGCTTGTAAGTCCGCTTTC
AAATCATTATCTACTAAGTACTCGCTATTCAGTAATTCTGTAGCTTCTGACAAAAGACTA
GCGTGTTGTATAGATAAATTAATAAAAATATTGTTTAATTCACTGAATAGCGCTTTCTCT
CTTGTTATACCACCTAATTTTTCAACATCATTTGGTGTTGCTTCAATCCATCGACCATTC
CAATATCTACGCAAGACAGCAACATCAGGGTTACTTGTATCATACCAAAGCGTATCATTG
ACTGGATTTTCTGGCGGTGTATCACTTTTATGAATTTTGCGTTCAAAGTATTCTAATTCA
CCATCTACAACATCTTTTACTATAGTATTGATATTGCTAATATTGTCGTTTAATTTTTGG
TGTATTAGGTTTAATCGCTTGTTAAACTCTTCTCGTAATTCTGATTCTTTGAACTCTTTA
GGTTGACCGAATGTATATGTGCTATTTTCTGAAATTATGTTATATTCTTCAGCAATAACT
TCTGCCTCTACATACAATGGCGGGTTAAAATCTCTATGTTTTACTCTGACTGTATCGCCA
ATTGATATAATCTCGTGCGGATACGTAACTTCCAAATCAGTAGAAGTAATCTCATATGAC
ATAACTGCCGACTTACGTTTATTTAACTCTGTTTTGGCTAAAGAACTTAATCGTGTTTCA
TTCATATTTTGATCATCTGATTGTGGTTCATATATCCCCCAAATATAGCGCATAGGTAGG
TTGAATTGACTTTGCGCTTCGTCATCTGTCACAACTAGCTCTAAACGCTTTCCTTTGTCA
TTTTCGGGTCCCACAGCAATTAATGCTGTTTTGATTTCTGACATATCAATCTTCCTAGTT
AACCCAACCAAATCTTTACCATACTCAATTTCTTTACCTTTGAATAAGCTGTTTTTCTTT
TTGAGTACCACATATCTACCTTTGACGGTATTAGAACTAAGCTCTATATAAAAATCCAAT
ACCATTTTATAGGTTGTACATAATTGCTTTAAAACTTCATATCTAGTTTGATAAGAAGTC
CATGACGTAGTACGTAAGCCATCGTATTCGGTTTGTTCAGAAACTTCCCAACCTGTATCG
CTCAACACATCTTTCAATGCTTCTGAAGTTGTCTTTTTCTCAAATTTGCCTGGTGCATAC
GGTTTAGCTGTTGTTATATCAGCAAGATAAGACGCTATACATTCTATCTCTGTGTAGCCG
TCCATCGTATCTTGAACCCAGTTAATAATAAATTCACGCCATTGTTTGTTTGAATCCCTT
ATAATAACACGATGTCGTTCACGGAACTTTTCAGCTCTTTCTGATGATATGAGCAGTTCA
AGCATTTCTGAATTGTCATTAACATTACGTTTATGAATCGCTCTAACTAAGGAAGGGTCA
TCAGTAGAAAGGAAATCTATAATCTTGTCGTTAAAATCTAAAACATGTATCACACTCTCA
TCTCCTTTCTATAAATATCTATCTTGCCATTTAACCGTCGTATCAAAGACGTTTTCAGGT
TGTATGATTAATTCACTGTACCCAGAATCAACATTGAAATAATTACTTCCAAACGATTTC
TCGCTCAACATTGGTTCCTCATTGATGACAACACTTTTTGCTTGCATATCTATTTTTACT
AAATCACCTTTTTGTATAATGACATCCCTTGCGCCTTTCGGTTTTGGTAGAATCTCCGTA
TTGAATGAACCTAATCCATTCATCTCCATCCACTTATAACCATTATACTTCGCACTATAG
ATAGCTATGATAGAAGCTGGACGCTGATAAAACTTACCGCCATCTATCCACTCTTTCTCA
TCCATATCAATAGGTTTACGTCTATCTGGGTCTTTAATGTGATCAAATTTCCAAGTTTTA
ATAGAAAATTTATTACCTACTCTTCTGAGCCGCATATAAACAACGATTCTGTCCAAGTTA
TACATTATCGGTTTATTCTGATAGTCGTATATCTTTTTGGGGTCTCCTTTTTGGTTATAC
AACGTAACAACAATATGTCCTATTTTTCTATCATGATATTTATTTTCATAACCAATAGAA
GCAAGTAACTTACCATCACTATCATAAATATGTTGTGCTGTTCTTCCGGCACCTTTACCT
TTTTGTTCAACAATACATTTATAGGTAATTTGAAAATCTGTCATCGCTTTAGGGAGCCCT
CGTTTCGTGCCAGCACCAACCCAACCTTTTGCATCAGAAAAATTAGTTGCTTTATATCCT
TCGCCAAGATTGGATATCACAAAGTCACCGCCGACTTTACCACCTAAATCATTACTTGGA
ATATCTTCAGTAATCATCTTAGTCCAACCTTTGAAATCACGAAACTCACTATGATAAACA
GGAGGCATGTAATCCTTAACTTCTTTGGTTACCTCATCATCACCAACCATAAAATAATCT
TCATCATTTTTAGTGATCATAAAGTAACTAGATGGTTTAATTGCTCGGGCTTCAACAATT
AAAGGAGTGTCAGCAGTCCCACTATTTACAACTGAAACTTGGTCTGAAATCGCAGTATTT
TTATATCCTGTTACTGAATATTTGTAAGGGTCTGTTAGTACTACTTTGATAGTGAACTTA
ACAGGTATTGCAAATTCTTTGTGCAGCTTTATTGGTCCTTCAAAATAAGCGTTCCAGTAC
CAATCTTTAGATTTGAATTGTAATTTAACTTGTTCCTCGTAGTTAAAAAACTTTACTAAT
TCATTCAAGACGTCATCATGTGTTTTAAAGCCGTTGTGAGATAAATAGTCATTACGTACC
ACCAAAGGTATATCAAAACTATAAGATTCAAGCCTACGCCCTTTATATATAGACCCCGAA
CGTCCATCTACATTTTCAGTTTTTAAAACATAATTAAAAGAGGGTATTTCAAACCCTCTT
TCGACATACAACCAAGGAATTGTTTTGTTGTTCACTTTAATAGTGTCTATCATTGAATAG
CAATTCCTCCTTTTCTAAACTTTACTTTTGTTGATTCTTGCCTTTCTCGCTTTTCTATAG
ACGCGTTCACCTTTTTATCAAAAGCGTATTCGTCAATAATCGGCTGATAATCTTTATCTG
CAATCACATCGTTGGATTGCGCTATTTTCAGTAATAAAGCTATTTGTTGTTGCTGTTGTT
CAATCATTTTCAATAATAAGCTTGGGTCATCAAACCCATTTACACTAGACAATTGACTAG
GACGCTTATTTTTACTCGCTTTTCTCCCTCTTACTTCTGCTGCTGCATAATGCAACATCT
TCATTGCATCATTTCTACGAGCTGGATCTGTTGGAATAATCCATTCTGGATGACCGTCTT
CACCTAAGTTATACCAACCATCAAAAACTTTTCCACCTGTAGCATATGCGTAATCACCAG
CACGCTTAAATCCATCCCAACCGTAGCGTCTAACAATGTACTGCATTGCTGAAATACCTT
GATGAACCGGATTATTAAAGTTAGTATATCCACGTTTAGCGTTTGCTCTAAAAGTTGAGC
CGATGATTTGGAATAATCCTCTTGATGGGTCTCCTCTTTGAGCATTAATATCCCAATTAT
TCACTGCATTTGATTGATAGTTACTTTCACGCTTTGCAACTCGCATCATCTGGTCATGAA
TCCACTTACCTTTATAACGTCCTCCTAAAATACTTTGCGCTTGACGGATTACTCGGCTTG
CATAAGTTGCACCACTTCCAGAAGTAGCACCACCGCCACCAATTGATAACCTACCTTTTT
TCTTTGCATTTCTTAAATATGGTTCAGGGTCAAAGTGACGTCCATTTCTTCTCATTTCAA
AATGTAAGTGTGGTCCTGTACTAAATCCGGTATTACCAGTTAAACCAACAACATCGCCGG
GCTTTACCATCGTGCCACTAGGTGGTGATTTGCTAAAGTTTTTCAAATGCGCAAATAGCA
TATCGATAACTCCACTAGTAATTTTTACATAATTACCATAACCACCAGACATAAATGGCA
TTCTTGTAAGTCTGCCACCCATCGGCGTTCTAACTTCTTGATATACAAATGGAAAATCGA
CACCTTCATGAAATGGTCTTCCAGTTGCAGCAGTATAAGCTGCGGTACGTCCATAATGAT
AATTAATTTTGTCAGGGTCTAATATTCCGCCGACTAAATCGCCACCGCCCATAGCTTCTA
AATTTTCTTTTATCCAATCAGTAGCACTTTTCTTAATCTTAGACCATGCAGCTTTTGTTA
TGTCGCCTGCAATTCCCATACCTTTAGTTAAAGAATTGAAATCAATTCCAAAAGCTTCAA
GTATATAATTTAAAAGTTTGCCAGGATTTTCCATAAAATCTAAAACATCGCCAACTTTAT
CGCCAAGCCATTTGGTACCTTTACCTATTTGATCTTTTGTCCAGTTAAATGCCGATGATG
CACCGGATTTAATATCTTTCCACATAGTACCTAAGCTAAATCTTGGAAGCGTTCCGTTTA
ACATTGAATAAGTTTGTGTACCGTTGTATACTTTTGAGCCTTTAGGTAAATAAGCGGTAG
TATCTGTATTAGGTGTGATTACACGTTTACCATTAGGGAATTCAATTATTTCATTTCTGA
AACCATTCGGACCATTTCCACGTCCTTTATCCCCAACCGTAGCGAACGTATCCCGCGCAA
TCTTACCGTTCTTAACTAATCTTGTAGTAGTATGTGTGTGTTCTGTACCAGTGTGTAACT
TAGGTATTTTATCCATTCCCAGCTTACCACCGACCCAGTTTAAACCTTCAATTAATTTAT
TAAGTCCTTTTTTAATAGCATCTACCATACCGCCGATATGACTTTTAATTTTGCTGATAA
TACTTTGTAAGCCGTCACGCATATTTGTAAAAATTCCACGCACTTTACTCCATAAACGAC
TTGCAATTCCAACCGTATTATCTTTAATGGAATTCCAAATATTTGCCATCCAATTTCTTA
GATTACTAAAAATATCTTTTGTCGCATTCCACAAACTAGTGAATTTTGATTTCACACCAC
TAAATAATGACTGTGCTTTTCCTATCGTATTCGTACGGATACTACTCCATGTGTTAGATA
ACCAATTTTTCATATTCGTGAAAATTGATTTGACACTATTAAATAAGAATCCAAAAATAC
TTTTTGTCGCATTCCAAATTGCTGATAAAGATTTACTGAATATACTTTTTATTACGTCCC
AAATACCTGTTATTAATCCTTTTAGCAATCCGCCAAAGTACCTAACAACGCCAAGTATTT
TGCCTACAAACCATAATTGAATTAAATTCCATATTAATTGAACGACTCCTTTAAGAATCA
TAATAATCGCGTCCCAAACTCCTCGCCAATCTCCAGTAAATAAACTTGAGAAGAACTTAA
TTAAACCTAGTATGATATTTAAAGTTCCTTGTATCACACCTTTTATATTCTCCCAAGTAC
TGACAATCAAGGCTTTAACCGCCGGCCAAATAAATTGCATCACTTGCCAGATTGCAAACA
TTATTGGTTTAATTACAAAATTTAAGATAAATTCAAATATAACTTTGATAAAATTGCATA
TATTTTGAAGCGCTTGAACAATAGAAATTCCGTTTTCATTAAAGAATCCATTAATTTGAC
TCCAAATATCTTTAGCGAAATCAACGATTGCTGAAACCGCTTGTTTAAAGACGTTTTTAA
CGGAATCAATGAAAGGTTGAATAAATTGAATAAAATTACTAAATGTTTGTTTAACACTTT
CAATTGCATCATTAACAAAATTTCTAAATGTTTCAGATTTCTTATAAGCAATTGTAAATG
CGACTGCTAGGCCAGCTAAAACACCTAATACAATGCCAATTGGACCAGTTAAAGCTGTGA
AGACAGTTCCTAATATAGGTACTTTAGTCGATAAAAAACTAATTAATCCATCAGCCTTTG
CAATACCAGCTAATAGTGGGGCTAATACAGTTACTGCATTACCAATTGTGCTTATAAATG
CACCTAACCCAAAAACTACAGGACCAATTGCAGCAGCAATACCACCGAAAATAACAATTG
ATCTTTTAGAACCATCACTTAAATTCGAAAACCAATCGACAGCGACTGATAGCTTTTTTA
TTAATTCTTCCATGACTGGAGCAAACGCACTTTCAATAGAAGCCCATACATCAGCACCTA
CTAATTTTAATTTATTCATTGCTACTTTAAATCTTTCGGAGCCACTTTCAGAATCTTTAA
ATGTTTGGTTTACTGTGCCTTGGGAATCTTCAATAGTTT-TTAAAAATTCTTGATAACTA
AAGCGACCACCTTTAATAGCGTCTGCTAAATCAGGACCTGCCTTTGCACCAAATGCTTCA
ATCGCTAAAATAGTTGCGCTAGCTATATCCGGCGTCTTTTCAATTTCTGCTAATGTCTTC
TTAAATTCTTCTCTTGGGTTTTTACCAGCTTTACCCCAATTTGATATAGCTTTTTTCAAA
CCACTGAATGCTATTTCAGTATTAACGCCTGACTTTTCCCATTGAGAGAATAAAGCAATT
GATTCTTTCATCTCAAAGCCCATAGCTCTCATTGGAGCGCCGTATTTAGTAATACTATCA
GCTAATGTGTCAACACTTATCCCACTAGCTTGCGCCGCTTTTGCTACCATATCCAAAACA
CTTTGATATTCACTTGCTTCGATACCTGCATCGCCCATTGCACGGGTAATTAACTGTACG
GCTTGCACACCGTCAGAACCTGTTATATGACTGAATTTCAAGAATGACTCTGTGGCATTT
TCAAGTTCTTTACCTGTAAAACCTAATCTTGTATTAACTTCTCCTAAAACTCCACCAACA
GTTTCAGCATCTGCTGGAAAATTGCCATAAACATCTTTAAATGAGTTCTGCAATTTTTTT
AATTCACTGCCTGTTGCGCCTGTTGCTTGAGTAACAGTATCTAAACCTTTATCAACTTCT
GCAAAAGCTTTTCCTGATGCTGCTGCGATACCTAAAACAGGTGCAGTTACACCAATCATC
ATGCCTTTACCAATGGATTTTAAACCATCACCCATTTTTGTTAATTTAGGTCCCATACTT
TCAAAAACTTTACTGGTTTTTCCCCAGCCACTTTCTGCCATTCTTTGAGCTTCAACTTGA
GCTTTTTTGAACTCTTCAAATTCGGCTGATGTTTTTTGTAATTCTCTTTCTAAATAATTC
AGTTCATTTGCTTGTTTGTTATATTCTTGTCGTAACTTTTGAGCTCCTGCACTGTTTTCG
CCCTGTTCTTGAGATACCTTGTCATATTGCTTAGCTAAATCATCAACGTTTTTCTTATAA
CCTGTGATAGTTCCATCAAGTTCTTTAATCCTTTGTTTGTAACTATCAGTTGATTTTTCG
GTATATTTGAAGTTGTTGCCTGTTAATTTTAAGTCAGAATTTAAAGTTTTAAAGTTTCGT
TTGATTTCTGCAAATGATCTATTTAAATTTGCTGCATCTAAATCCAAACCTATAGATAAA
CCTTTTATTCTTTCTCCCATTTTTTACCTCCTTTCTAAAAAAGTTCAAAAAAATAACCCT
AACCAAACGGTTAAGGTTAAAATGCATCAATTAAAGCCTCTGCTTTTTCTTCAGAAATGT
CATTGTTTTTATTTTGATATATGGAAAGCACATAATGAAATGGCATTTTTAAAACTTCGT
TAGCGTCTTTACCATTTTCAATTAAGTCCATCATGAGAGTATCCATATTTTTCAACATTG
CTTTATATGTTAAATCTTCAGGCTTTATTTCATGTTCTGGATAAAATTTCTAGTTTCCTC
AGTTTGTTGACCTTGCGTAATGAAAACCACTTGTTCACGAAGTGCATTCATTCCATCAGG
TGCATGCATACGTTCTTTTAGGTCTTTAACTGCGAATTGGTTATCGTAAATTTTTACAAC
CATATCCATCAATCTGTCAGCGATTTCTCTTGGCTTCATCGTGCTATTTTCGTCCTCAAT
ATCATCGATTAAATCCATTGCTTCGTATACAATTTCAAATGAAATGAAGTGTGGTGTTAA
GTACGTTTGTAATTTAATTTCATTTGCTTTTGGATCTTCTACTAATTGAATAATGTTACG
TTTTAATTTTGCCATTTTATAATACTCTCCTTATTTTCAAATAAAATAGAGGGGTTGTCC
CCTCTTATGCTTCTACATTTATTGTTATAGTGTCACTCATATTACCAACATATGCTTTAA
CCGTGGCAATACCTTGTGCTTCCGCAGTGACTTGACCATCACTATTGATTGATACAATAT
TCGTTTGATCTGTTGTGTATTTCAATAACTTACTTTGATTAGATGGCTCTACTACAACAT
TTAAATCATATGTGTTGCCAACTTTTAGTGTTTTAAAACTATCTGGTATATTAACCGACT
TTATCTCAGTTTCCGATGAAGCCGGTTGCGTTACAAAGTTTCGCCGTTATCCTCTGTCAC
GTTTCCAGTATATTCTTCGCCTAAAATTTTCTTTAAGAAAGCCTCTTCGCCTTTTTCACC
ATTTCCACTATGATTTGTCATGTTTGCTGAATCAAAGATATATTTACGTACTGACTTTTT
ATTATCAATTAAAGGGAAAAGTGCCTCACCTTCAACCTCTTCGCTTGAGAAATCCCAATC
TTTCTCAGCCGTTTCGCCATCGATTTTAGGATTTGTAAACATGACTTTAGGTAATAAAAC
CGTTCTAAATGTGCCGTCTCGACGCTCTTGTCTGAACCAAATTGCTACATAGTTGTTTTG
TTTACCTTGAGTTTCTTTATAAACACCGTATTCATCATACTCTTCATTGAATACTATTTT
GCGAATCTCTTTAGGGAAAGCATGCATTTGTAACGAAATTTTACCTTCTCCGTCTGTGTT
CCCTGATTCGATTGGACCACCATCAGCATATGCTGTTTTCAAGTCTCCTCCAGTTTCAAC
ACCAATTTTTTGTAATCCTCTAGTTTTTGTAATATCGCTATATTCTAGCTTTGCGCCTTC
TTTTGTTAATTTAGCGAAACCTAAACCAGTAATGTTAAAATACGCTTTCGGCGCACTTGC
TTGTTTTACTACCATTTATTATTCCTCCTCGTAAAAAATGCCCTCGTAGACACGAGTGCT
TCTATATGTTTTAAATTCTTCTATATATTCAGGTTTTCCGTTGGATACATTTCCCATTTT
CAGTTCAGACCATAATAACTTTTGAATACGATTAGATATCTTATTTCTTATGATTCTCGC
GTTATACTTTTCGTTAAACTTCACAAATACATCTATTTGTACAATGTAACTATATGCGCG
CTCATCTCCGTCAGTATAAGTTGTAGGTATTGGGTCGTCTATATCGTCAATAACTATGAA
AGGTACATCCGTATCTTTTACGTTTGGGTATTTATTGAACTTAATATTATTGATATTTAC
GTGCTCTCTAATAATTCTGTCTTGACTAATCACTTCATGAACTTTGTACAAAATATCAAT
CACAATTTTTTTAACTCCCTTTTTAGCGTCTCAAAATACTTATTTTGCCCTTGTCTTATT
GCTCTATTAACGCCACCCATAGCTTTAGGTTTGATAAATTTACCTGTCCCTTTTTGAACG
TGTCCATTTTCAATTAAATGTACGATTTTATAACGGTCTTTAGAACCTCGCCAATGAACA
GTAATTGTACGTTTTCCGTTTATCCATTCAGGTTTACTAAAACTTACCTCATTAATTAAT
GCGCCCGTATCTTTTGATGGCTTTAGTTGTTTTTTTACTTCTTCAACAATTACTTTAGCA
CCAGCAATTAGCGCCCTATCTTGAACTTTTAACATCGCTTGAGTTCCGAAACGATTTTCT
AATTCTCTTTCTAATGCTTTATCACCTATCACTTTCACACTCATGAACTATATCCTCCAC
GAATCATAATAAAGTCTTTATTATCCAAATCTGGTGATACTTGCTTTATATTCAAACGAT
TTTTGAAATATCTTGATTCAATTTCAAGATAATGTTCTTCACTGGGTAAATAATCACCTT
GCGGATCACGAATATACAATTTAATGTCATTTTGGGTTCCGTTTGAGATAGCTTGTTCTA
ATTCACGTAACCAGACACCATCAATACTCGCCCAACAGCTATATAATAATTTTTCTTCTT
TTTCTCCAGCTTCTGGACCATTATTTTCAGTATACTTATAAAAATGAACACGAGTATTTA
AACGTTTAGTTGTAATTCTAGGTTTTTTAAACACTTTCTTCATCTTCTGATACCTCCATT
AGAGATAACGAAAAATCTATTATTTCAGGTCTGTAATTATCGTTGAAGTGTTCTAATAAA
TCTTGATAAGCATATCTAGCGCGTATAAGTATCAATTCTTGACCTATTAAATTCTCTAAT
TCAAAAACTCCGCACTGATTTTTTATACGCTCGTACGACATTTTTAACAACTGCTTTAAG
TACTCATCCTCTGAATTATGGTCAATCTTTTCAAGTGATTTAAATTTGACAAGCAAATCA
TCAATCGTCATTGTCTTCACCATTCAATAAGTCGACGATTTCACTTTTAACCATTGAACT
AGACGCTTTTTTTTGTAATGATTCGCATAGTTCTAATAATTCTTGTTTTGTCAGCTTATC
TAAAGGTACGATATAAACTTTGTCGTACTTATTTTTGATTTGATTTGTCAACAATTCAAC
ACGAGGATTGTTATACCCTTCAGCTGGATACAACTCCCCTACTTTGTACTTGTGTTGATT
GTGCTCTATGTCTTTAAAAGCTCTAACAACTTTAAATTTCACCATTTTATCACCTCATAA
AATTTTATAGTGTTTCTTCGGTACCTTCTAAAGCTGGCTTATGTCCTTTTAAATCTAATT
TCCAAACAGCAGCAACTTTATTATCTTTCGCTTTGCCGTAAGCAAATTGTTTTGCAGTGT
ATAAATCCATATCATCTAACGCAAGTGTTTCTTTAAATTTCTGAACATTAATACCACCAG
CTAAATAACCATCATATAAACCTTTAACGTACGTTAAAACCTTACCTGCTTCTTGGACTG
TAGACTCGATAACATTCAAATTAAATGGTAAAGCAGTAACATATACGCCATTTGCATTTA
AATGTGTATACTGTGCTTGAACCTCAAAAGCATCGGACGGATTAACAACCATTGTTACAT
TACCTTTAACCGCTACTGATTTACCTTTCTCGTTAGTTGAGTGGTATTTAAACACTTGCG
TCAATTCATTAACTGTAGCGCGCGGATTAGCAAATGTAAGCGTACCTTGTTCTTCTTTCT
CTGGATAAGCACCCTCAGTTACCGATACACCTTTTTGTACTTGACGGTTTAAGCCGATTG
GTTGGTCTTTACCAGTACCTTTTAAGAACGCAGTTTCAAGCGCCACTGCAAATGCTTCTT
CGATTTGAACACGAACAAATCTTTCAATCCACGCAGGACCAAAATCATTTAAATCTTTTG
GTAAAACAACAAACGCTGTCAATTTATTTTGAATTGCTGTTTCTTCACTGAACGCAGCAT
CTAATTGACCTTTAATTTCACCATAGATTTTACCCCAAACGGCTACGCCAGAAGTTTCAG
ATTTTAAGAACTTCAAACGCAAACCAGCGTTTTTAATACCTAAATCAGCTAATAACGGAT
GATTCGTCGTCAAATCTTCAAAAATTCTATCAATTGTTTCTTCTGGCAAAAGTTTTTCTT
CTTTATAGTTAACGTTTTTATTGATATCCATGAAGAAACTTCTTTGGTTTGCACTCAAAG
ATTGTGCTGATTTAGGTAAACTAGAAACTCTTTCAGCTTCTGCTTTTGCTTGTAATTTAG
TTTCTTCAAATAGTTGGTTAATCATGTCACCGTACAATTCATTTTGTCTTTCTTGCGGTT
CACCGTTGTTTACTGCATTAATAAATTCGTTTTTCGCATTTGCGAATGTTTCCGATAAAT
TTATAGTCATTTTATGACCTCCTATTTTTTGTATTAAAAAAGGAATCTTGAAAATCCATT
TGCTGATACTTTACTATCTGCAACATCGATTTCTGATTCCTTTTCTTTCATATTTATTTT
TTCAATTACTTTATTTGCTATTGCGTCAATATCAATGTTAACCTCTGGCGTTTTACTTAC
CAAAGCTGTTACACGATTTAATACATCTTTCGATAACACTTGTGTATTGCTTGCTACAAT
TTGCATATTGTCGTTTTCAAACATTTTACTATCCGCAAAACCTTGTTCAATGGCTTCATC
AGCATTTAGCCACGTTTCCCTAGCCATCATTTCTACAAGTTCTTGTTTGTTTTTACCAGC
TCTAACCGCATATGCCTCAGCCATTATTTGACCAACATGTTCTAATGTTTCTGCAGCATG
ATTTAGATCTTTCGCTTCTCCTTGCGCAATACTTGAAGGATTGTGAATCATCATTCTAGC
AACCGGACTCATTTCGATGTGGTCACCAGCCATTGCGATAAGCGATGCCGCACTTGCTGC
TATTGCTGTGATGCGAACATTCACTTTGCCTTTATGAGCTCTTAAATGTGTATATATTTC
ACTACCAGCTACTAGGTTACCACCATTTGAGTTAATTATAATATCAACATCTTCATCACT
AAATTCTAGTTGTGTTAAAACATCTTTAGGACAAGTCGAATCCATACCAAGCATTTCGTA
AACCCATTTATCTTCGTTGGAAACGATGACGCCTTTAATCTCCGCTTTCATCTTCATCAC
CACCTTTCAAAGTGTTTTCATCTTTTTCTTTTTCATCATTTTCACCACTGTTAGCTTTTT
CGTAGTTTTTAGTAATCAGGTATTCGTCTAATTCAGGATTGTCTGATGGTTCTTCACCTA
ACATAATCCGCACCTCATTCCTTGTAAATGAACCAGAACTTACAAGTTTGTCAATTGCTT
CAGCATATTGAAGTGGGTCTTTTTTATTCACACCGACAATTTCTATTCTTGTATCTTTCA
AATACATGCTTTGTGTTATGAGTTTCGCGTTTAATTCGTTCTGAATCTTTTTTAATAAAG
GTGTTAAACAGAACTTCTCAAATACAAGCGTGTTCTTTTCCAAATCAGCTGTTTCTCCGT
AAATCAAACCTGGAGGTATACCAATCATCAACGCAACATTTTTTATTGCATCTCTCATTA
GCTCACTCAATTCAGAAAAAGGCATGTTACTATTCTTACCACCATTAGATAATTCCTCAT
AATCAAAACCTTCTATCAAAGGCGCGATTGCTAGTTGATTTTTATTAAAAGTATTGAATA
ATTTATTTGTGAACGCTTGTAATTTTTCTATATTCTTTTCGTCATATGCGCTAGAGGCAG
ATTTCAAAATCCCTCTTATTTGATAGTTTTTTAATTGTGCACCTATCATTCTTCCGAATA
TTTTCCCGTAATCTTCGAATAGACTTTCTACAAAGTGTGTCACTTTATTGTTGTTGTACT
TTAAATATATGACCTCTTGCATTGTGAAAGTACGTTGATAAGTATAATCTTTAACCGTTA
CATCTTTGAATATATCATCATACAAAGCGTACTCTTCTCTGTAAAAGCTATCTGCGATAA
GTAATTCTTTGCTGTCACTTACTACGATTAAAACCTCGTTATCATAAATTAGTTTATATA
TAACTTGTTGCCAAAAACTATCGCTTGATAAGTCAGTATTTGGTTTTATATTTAACTTGT
AGTAAACATCATTCTTTTGAATTCTATTACCTTCCAATACTTTAAAATGACTTTGAGCGA
CAGCTCGCGCAACAAATTCAATACAACTATCAATCGCTAAACGTTTCACATACGCTTGTT
GTGATAGATCTTCTATCATATCTAAATCAAGCATATATGTTATATCTTTCCTAGTTTTAA
ATATCTTTTCTAGAATACTCATGTCTCACCTCCTCTATTAGAAATCTATACTCATTAATG
CATCAAGCGCTTTAGACATGTCTTTGTCTACTATATCGTCTGCTCTATATAATGCGTGAA
CAAAAGCCATGAACCCATCGGTTTTTCTTCTATTTTCATCTTTTTTAATATATTCTTTAT
TACCATCGGGTTTAACCTTTACTGCAACATTATTAGTAAACCAACGCATCAAAGGATTGT
CTCCATATATTACGTTATGTTTCGCAAACATTGTATCGATACGTGGTGCAAGTAATCCAT
GTATTGCTTTTGGATTTCTAAGTACTTCAAGTTTTATGCCAGCATCCTCAAACGCACGTC
TTACAATATCAGTTCTATAATTATCAGCTATGACTTTTTCAAGCCCATATTTTTCTCTAG
CCTTTAAAAACCAATCAACTATATATTCAATTTCAATGACATCATCATCGACAATGGTCA
ATAATCCCATTTTTTCCCATTCTTTAATAGGAGGTTCTAATTTGACATCATCCAAAAACC
CTTGTCTTACAAACGAATGTCCTAACCAAATGTAATCATCGTTTTTTCGGAATAATAGCC
CTACACTTGCAAAATCTCGAATGTTTGCAAAGTCTAAACCACCAATACACATTTGATTAT
CTAAATTTGGTATCTCTCTATTAGTCGCTAGTATTTCTTTCCATGGTGCTATTACTTTTT
CAAGGTCAACTTCAGGCAAATTCATTCGCTTAGTCATGAATTCGGGCTTATTTGAACGGT
TGAATGGTAAATCGTTATATTCTTCTTCAATCGTACTTAGCAGTGTTTTAGCGTATTCTG
ATAACGGTTTATGTAACATTGGGTTCGCCTTTTCCCACGTCTGTCTGTCATCAACTTCTT
TTGGATCGTCTAACTTACAATAAAAAGCAAACAATCTACTATTTTTAACCTTGCCACTTA
ATACACTTGCAATTTTGTGCTTCATTGCATCGATATAACCCTCTCTAACAAAACCATCAG
TACTTATATAAAACGTTCTTCTATTTTTCTTTTTACCTAATCCACCACGTTTGACGTTTA
CCATTTCAGGACCAAAGAAATAATGAATTTCATCAAAAATAACACACCCCTCACGTCCAC
CGTCTTTGGTTTTTGTGTTTGATGTGTTATATCGAATAACCGATTTAGTTGCACGGTTTA
TTATTTTTGCTTTACTAACTTCATAAGGAGCTTTTGGCGTTTTACCCGTCTTATTTCGTT
TGTTATCCATTAAAACGGTTCTGATTTCATCAAACGATGTTTTTGCTTGATCTTCACTAT
TAGCAACAATGGAGATGTGATATTCTTTAACTCCGTGTAAGGGCGTAGAAAGAAAATCAC
TAATAGCACTTATTAGACCGTTTTTCCCGCCTCCACGTCCCATGAAAATAGCAAATTCTG
TAAAGAAAGCTTCATCTGTATTTTTATCTATAAGAAATATATTAGCTATGATAAACCTTT
GAAATGGTAATGTTGGAAAATACCATTTTTCAATAAATTTGATACAATCCTCGATTTTCT
GTTCATCAAAATATACATCATCTCGTGAATATATATGTTTTTGTAGATAATTAAAGAGAT
CAATTCTTTCTTTATTTAAAATTATCTTTCCTTGTTTCCACAAATTTATATATTCATCAA
CGTATTTATTACTAATCATAGGTAATCATCAGATGGCGTTTCTGTGTCTTCTTTCTCTTC
GGGCAATAAATCCGATAATTGTTTGATTATTTTTTGATATGCAGCATCTCTAGCATTAAA
TAGTTTGGCTACTGGTCTTTCCCTTTCATATGGTGGCGCCTTTTCAGATTGAGTAAATAA
ATCATAGTCACCTTTTTCTTTTATGTCTTCCCACATGTAATCAAGCATTACACGTAGCCT
TGCTGCTTGAATAATTAAACCATCAACTACTTTTAATTTATTGCTAGGTATGTCTTTATA
TAATACTTGCAGCCTTTCTTTTTCTTTAAGCACTAAGTTTTCATCAACTATAATCTCCAT
TTCATCACCTGCCTTAAAATGGTTATAAGAGGGGGGGTATACATGGATTTTTAAAATTAT
CGCGAAGTCGAGCCCCTCCCCGTTCCCCAAGTATTTTGATCGCTTTTGATTTTTTTGACC
CGGGGGTATTTACCATTTTTCGTCTTTCCATTTATTTTCTTTTTTTATAAATCTCTTTTC
TTTTTTGTTGTGACATTTAATACACAGTGTTTCTAAATTGTTTAAGTCATGAGCAAACTC
CGGATGATGTTCTAGCGATAATATATGATCTACATCCAACGACTTACGCTTGCTTTTGTC
ATATGTCGTTAACTTGCCGTCTCTCTTACATTGTTGACATTCATAATTATCTCTTTCTAG
CACTCTTTTTCTTGTTGTTTGCCATTCTTTAGACTTATAGAATCGTATGCGTTCGTCTTT
AGTCATCATAATGTTTCACCTTATATAACTTAAGTAGTATCAAGACGCATCTATACTTGA
TGTGTAGTAATGTATTTACTATTAGTTTGAACATGTTCATACCTCATAAATAAAAAGACA
CATCACATAGTGATGCGCCTCTTGTTCATGCGTCGTATTAGCATTTAATAACTTTAAATA
TTAATCTGATACTAACATAATAAACTGTTTTAATGCGGACTTACATAGGGTAAAAGTCCG
CTACACATAACCAATATACTTTGCTAACTTATCGATCAGTGCATTCCTTCTACGTAATAT
ACTTGTCTTACTTGTACCAAAGTAATGTGCTATATCTTCCCATTCATAACAACCAATAGG
ACAATCCCAATATCTAAACCTTAATAACTCAAGCGTATCCTCATCACTTTCATCTATCAA
TCTATCTACACCGTTAACTATATTTCTTAATGTATTGTACCTGTTATCACTAAACTTCTT
TATTGCACATCGTTCAATCGGGTTACCCGGCAAATTACTTTTGCCAGCTCCCGCATTATC
TGGTTCATGACTTTCAAGTAATTCATATTCTCGCATCTTCAACTCTCTTCGATAGTTATC
GATGTGCTGAATGTATTCTTCAAGCTTTTTGATATCGTGTTTCTCAATCTTTATCATTCA
ATGTAATACCTCCGATAATATAAATTACTTTTTAATATCGTTATTCATTCGCTTTAATTC
AATCCTGTATTCTTTTAACCCGTTGTATCCTTTAGTTTTAACTACTTCATCAAGTAGATA
ATCATTCATATATCTGAGCGCTTGTATCTCCCTTGCACGATCACTATTAATACTGATACA
AACTAATAGCAATATAGCAAATACAATAGTCATAGTAATCCACATCACTCACTTACCTCC
GCTCGAAAGACGTAATCACTCGGCGCCTCTACATCATCATTAGCCGTCATCATAATATAT
ACTTGCTCAGTTACATACTTACCTAACTCATACATCGCTAGTAAGAATAATAATCTTAGT
ATTTGCTTAATCATTTTTTATCTACCTTCTTTACTTCGTATAAGACCGGATATAAATTTA
AAAAGTGTATTCTATATCCAATCGTCTTAACTTTTACTTTATCACCTACTTTTAACCTAG
CTTGTATGTCTGCGCTATCAAACTTTCCTTTGAAGAATAAGTCTGAGTTTTCGATGACTT
GTTTATCATCTAATACAATATAGAATTTGTCCTCTTTATCTTGTCTTTTGTTATATTTAT
CTGTAATTGTCCCTTGATGTACTTCTTTGTTTTGGTAACTAGCCACTGTATAGATAGGCA
ATGCGACAACAAGTAGCAATGCGGTTATACCGAATAATGACAGTATTCCAACAATAAAGA
TGTCGAACCCATCCATATTTTTAAGTTTTTTAATCATTTCCCACACTCCCTTATATTTTC
AAACAACTGACCCACTTTAATAACTGCATCCCTTTTAACTTGTTTCTCGTACTTCTCTTT
CGCTTCTTCTTTACTCTCTGCCTCAACAACTGTAAACCTTTGATTACTCTTAGCTTTAGT
TATGTGTGTATGTTTACGTCCTGTTGAATCTTTGAATGTTGTGACTAAGTATTGTGTCAT
TCCTCATAGCTCCCTTGAACTTGTTTGAGCTTACTCATAAAAAACATTACTAAAAATGCT
ATTAAGATATGCGTCTTTTGATGTTTATAAGCAAATGTAGATATCATAAAGATAGTAGCA
AGCATTAACATTTCATATATGTTTGTGTGTATAGTCTTTTTACTCTTAAGAAAAATAATT
GCTATGCGATAAAAGAGATAAACGCCAAACCCTATTAAAAATATTTCTAACATGTCGCTC
ACTTCCCCAAAACCTCCTTGACTCGATCTAATATGTCTTTACACTCCGCTACTTCCGAAG
CCTTTTGCTCCACGTTCTGAAACACTCTCGAATTCCTCCACTTGCTTTAGTTCAGGTGTC
CATATAGGCACAATAACCAATTGAGCTAGTTTGTCGCCTTTGTTTATGACATAACTACCA
TTCATACATAAAATTTTATCTGTTACAGGTAGTCGGGCATACTTTCCATCTATCCCAGCA
GGACTCCGACCAAAGTTACTCATATCCTCACTCTCTAACGTTTCATTATCATTCTTGATA
TTAATCCCTAAATTGCCGTGATATCCCGCGTCTATCTTGCCTGTTTCAATCACTAAATGC
GTTTTACTACTTACACCACTACGGCTAGTTAATAGTCCGACATAGCCCTCTGGTATGCTT
ACAGCTACATCTGTTTTGATCACTGCCTTTTCTTGTGGCTCAAGTACGACAGTTTCAGCT
GAGAATATGTCATAACCTGCATCCGTCTTATGATTTCGTTCTGGCATTCTAGCGTTTTCT
GATAATAGCTTTACTTGTAGGATGTTAGTCATTTTCCTTGTCCTCCTCATCAATTCCAGC
CAATTCATACATAACGCTCTCCATACTTTTATCTTTTAAATCTTCTGACACGAATACCTT
TAAATCATGGAATTCTGTAATTATTGTTTTTTCGTCATGGTCGATGTAAATTTCTAGCGT
ACCATCAGCTAAATTAAAAATAGCTTTATCTTCATTTTCTTTGTATCCTTTTTCTTTTAA
TTTCTTCAAAGATTCATTAATTTTCATTTTCCTGTTCCTCCTCATATTCAAGCTCTCTTA
CTTCTCTCAAAACCTCTGACGCCCAGTCTTCTGGATACTCAACCCATTGCGCATTAATAG
CTTCGCGAATTTCATCAAACGCTTGCGCTTTCTTATACACGTCTTCAATCTCTTTTAGCA
ATCCCTCTGTGTCATTGCCGTTATACGCGCTAGCACTGATAACTGATTGTTCGATTTGTT
CGCGGTTATTCATTTGTGTCATCCTCCATTTGCCCTAAAAATTCGTAGAACTCATTTGTT
CCGTCTAGTTTGTCCATTCGGCACAATATAACACTTAAGTTGATTTCAGCTCTTCTATAT
ATAGCTACTTCCTTGTTCGCTCTGCTCTCAATCTGTAGTTCGCTAAGTCTAAAACGGTAA
AATTCGTATCTTCCAAACAATTCATTTTTAAGCGTGCGCCACATGTTCTCCAGCTCTTCG
TTACGCTCTCTTAACTTAGCTATATCCCCAATAAGCTCGTCACGTTGCTTCTTGTACTCA
TCACGTTGTTTTCTCATCTTCTTCAACCTAGCTTCCATTACGCCTATTTGGAATCCTGTT
TCATAGTTCACTTTCATAACCTCCTCTAAAATAAAGTTAGTTGCTTCTGTTCCTCATATT
CCAAACCCTGTTGCTTTATATATGTTTCAAGCTCTTCAGCTGTATCAAATGTCTTTTTCA
CGCCTTGCCAACCTGGTACGATATGCCCATGAAAGTAATAAGTGCCGTTTACTACATGAA
TATGTGCCACTCGTTCGTTATCCTGATACAGATATCTCTTAGATCCAAAGAATTGATTTA
GGTATTCTTTGCGTGCGTTATCTGTCATGATCTACTTCTTAACTTTCACGAATATGTCGT
TTTCCATCAGGTAGCACGCATAACGTCCTCTTGGATGTTTCTGTGGTACATTAAACAAAT
GTGGCTTCTTTCTTCTTAGCTCAGCCTCTTTCTTTCGCTTTCTTTCCAATTTGCGTTCGA
GTCTAGCTTGTTCCAGTCTTTCTATTGTTTTCTTTTCTCTGTACTCGCTTAAACGCGTAC
CTTCTGGTGCGTCCATTGCTTCATGTAGTTCCCAACCGTCTTTTACTCTCTTAGAAACCA
TTCCAGCGGTTATACCGTGACTTTCTATTAATTCCATTTCAGATTTGGTAAACCTATATG
GTTTATCATTTATTGTTACAATCCTTGCTTTTCTCGCCATTTTATCCACCTCTTATATTT
CTTCTATTCGTATGATTATTTTGGGCTCAATTCCATAACGCTTTGAGCTAGTTATTTCTG
TAATTTGGTTATCGTCTTTCCACAAATAATTGTTACAAGCGTCTAGAACTGTCTTCATCA
AATTATCGATATCTGGTTTAGTTACTTTTAATTGTCCAATCGCTTGAGTTTTCTTTTTCT
TCGACCATGATTTAGGTGGAGTAAAGTAAAACTCTAATTCAATTTTTAATGCATTTTCTA
GATTTAGCTTTGGCATTTGATTTTGTAAATATTTTTTATGTTCTGTATATTTTGTAGGCA
TATATGTGTGTGCATATCTACCTTTTGTGCTAAAACGCGGTCGAGGCGAGCCCATCGGCG
CATTAAACACTTCATTAAATTTAATTTCTATCTCCATGTAATCCCTCATATATATTCAAA
TAAGCTTGTTTGGTGTCCTAACTCCATTTGTTCATTATCAATAAGTGTTTTTAATTCATA
ATCATCTAAGTACCAACGTCGACCATTGAATTTTGTGTGTTTTAATCCAACAACTAAATG
CCGTCCATCTTTAAAATGTGGTGTAACTGAAAACATTTTGTTGCCGTCATGATCAAATAG
ATAGTATTTATCAAATGCATCCATTTTCAATCACTCCCATTTGCTATTTAGACGCTTAAT
AAAAGCTTCTCTGTCTTTCTCAAGGTTTTCATCTACTTCCGGCGTTTTCGTTTCTCTCGT
GCTGTCTGTGAGCCATTTGGGTGTTTTTTCTTTTGATTGTTTAACGAAAGGTTTATAATT
TTGTTTTTTGCTTTCAAGTTGTTGCTTTTCAAATGCACGTACTTGTTCAATAGATTTCAA
GTTTGCATTAAGCCATGTATTCAAAATGCTTTTAGCATATCCCCAAGTAACTTTGTTTCT
GTCTTTAGCGATTTTAAGTGATGCGGTAACTATTTCATCTGAATCATTTTCAAATGAATC
AAGATAATAATTTAAATCGTCTAAATTGTAAGAAGTTATGAAACCGAATCCGTTATCTTG
GAAGAAGTCGAAGGCGGTTGTCTTCTTCTTCTCATTATTCACATTCTTTTCATTATTATC
TTTATTATCATTATTGTTTGTGTTGGTTTGATGTTGTTTTGATGTTGGGTTGATGTTTGA
CTGATGTTGTTTTGATGTTGGTTTGATGTCGTTTTGATGTTGGTTCCTGCCCTGCTCACT
TTGATAAAAGTCATAATTGACAATGGTTATAAGGGTATATTTTGATGTTGTTTTGACTTC
TAACATTCCATCACTCTCGAGTAAGTCAAGGAAGGTTTTCACTTTAAATCGTGACCAGTT
AAAAAGGTCAGACAAGGTCAAAATAGATGTTAATCTTTGTCCTCTTTCAACGGTTACAAT
TTGGTTTCCTATAGGCACTTTTGCCTTTGAATGATTCGCTTCCATGAGTAAATATATCCA
TGCTTCAAACTTTGAAAATGTTCTCTTTTCTTTAAATAGCCAATGATTTTGAATTGAGCG
ATCAATACTTATCCAACCAGTCATATACACACCTCACTTTCAAACCGGTTAAATTAGAAT
GGTAAATCATCATCATTTAGTTCAATCGGACCATTTGCATTCGCAAACGGATTATCTTTT
ACTGGTTTGTTATTTGAATATTGCGATTGTCCACGTGTTTGTTGTACTTGTTGTTGATAT
AAATCTTGTTGAGTGTCATTTGAGTTTTTCGGTTCTAAAAATTGAATACTATCAGCAATA
ACTTCCGTAACGTATACACGTTGACCTTCCTTATTTTCATAGTTCCGCGTTTGTAACCTA
CCATCTACGCCCGCCAACGATCCTTTAGATAGGTATTTATTAACGTTCTCTGCTTGTTTT
TTAAATACGATGATATTAATAAAGTCTGCCTCGCGCTCGCCTTGTGCATTTGTAAATGTA
CGGTTAACTGCTAATGTGAATGATGCTACATTTACACCATTTTGAGTGGTTCTTAATTCT
GGGTCTCTAGTTAAACGACCAACTAATATTGTTCTGTTTAGCATTTATAAACCTCCAAAA
TAAACGGGCGCGCCCGTCACTTTTTGTATTTCACTTTTAATGTATTTTGCATTTGAATTT
TGACTACTTAAATGAATTAAATGTATTTCTTCGAGTCTAGTTAAATCATTTGCTTTTAAC
ATTCCGATAGCATGTTCTAAGCTAAAATGAGACTCCATAATTCTGTTTGCTAATGTGCTG
TGCACACTGCCGTTTTTTATGTTTTCTTGCATTTGTTCATAGATATAATTAACTTCTAGC
ATCATGTGCGTAATGCCATTAAATTTGTATTTCAAATACTTTGTATCAGTAACATACAGA
ACCTTATAACCTAGTGTGCTTTGTAATAAGAAAGCCACAGGCTCGTTAGCATCATGTTCG
ATGTCAAACGGTAGAATTGACCATGTACCTATTCGCAGCTCTTGCTTTGCCTTAATCGTG
CATAAGCGATGACTTTCAAAATTCATAGCTTGTTGTGTTCCAGCAGTCATATAGCTGATT
ACACCATTGTCGACAAACTGCTTTGTATACTTTGCATGATCACCATGTTCGTGTGTGATA
AGACACCCTGCTATATGTCTTGTTTTATATTTGAAATGCTTTTGAACACGTTCAAATTTT
ATACCTGCCTCAAGTAGTAACGTAGTACGTCCATCATTTAAGACGTAGCAGTTACCACTT
GAACCAGTTGCTATTGTTTCAATTAAAATGGCTCTTCTTCGCTTTCTTTTTCTGTTGCAG
GTTCTTTTATTTCTTCAAAGTCAGATACATCAATAGGCTTATCATTTTCTAATTCTGTGT
ATTGTGCTTCTTCAAGAACTGGTTGTTCAAAGTCCAATTGTTCTTGATTTGCATTTTCTT
CAACTTCTGCGTCCAACACTTCTTTGCGTTGACGTTGTTCGGATTCTTGTGCGTATTTGA
AAAGATTGCTATCTGTTGATGTGTTGATATAACGTTTAGCAGCTCTATTGATAACTGTTT
TTTTAGCCATTTCTTCTTTGAAATTATTATGTGTTTTAGAATTTTGTAATGCTTTTTCAT
CTTTAATCATTGATGACTGCATCCATGCTTGTTTAATTTGTTCAATAGTCATGACTTCAA
TATAGTTATCTCGTCCATCATTAAATACGATTGTGCAGTACGCACCGATAATGTTTTCTT
TGTCGATGTTAAAGAAGTCTTGTTCGTGTTTAATCGCTTTGATACGTCCTGTTTCTCCCA
TTTCTTGCTTGAATGTATCGCCTTTATAAATCACTTGAGCAACAACATCTTGAGCACCTG
CATCACGTTTTAACATCATTACATTACCGTGATAGCTACGTTGTAACTGCATTTTGTTGC
CGTAAGGAATAAAGTAGCATTGATTTTTAGCTGGATTTAAACCTTGCGTTACCATGTCTA
ATAAGGCATTTGCTTTGCTTGTATCGTTACAACTCATTAATTTGTTATCTTGGCTGATTT
GTAACCATGCTTGTTTCATGGCATTACTTGGTGAATAATCATTTGGCAATTCCAAATTGC
CTTGTGACTCTAAAACTCTCACTTTGTTTAATACGTTGTCAGATACGTTCTTTTCTTGTA
CTAATTGTTGTTCAATAGTTTGTAATTTATTATTTTCAGTCATTTTATATAGTCTCCATT
CTTAATTTTTTATCTTGTTCATTTACTATCAATTGAATTTGTTGTGATTCTGTTTTGATA
AGCTCTGTTACTGATTCAGCATTATCAATAAATATTGGCGCTGTAACTTTAAAATGTTTT
GACAGTGTATTGATGATATCTAAGCCAACATTAATTCTTGAGGCGTTATTTAAACCGCTG
TCGTATTCGACGCCGTTAACCGTTGTGGAACATGTTTCTTCTAATTCGCCGTTAACTAAG
GTATTGAATAGCTTAAATTCAGCAATTTCAAATTCATTATTGATGTTTTCAGTAAGCATT
TTGACTTTTGTTGTTGTAAATTCTTTTAAGATATAAAGGTCATGTGAATACTTTTCTTTT
TCATCCAATAATCTGTCTTCTTCATTTCTTAATTCAGAAATAACATCATCTAGATGTTTA
TTTGATTTTTCGATTGATCTTGACACTTCAATTTCTGATTTTTCTTGAGTAAGTTCGCTT
ATTTTGTCATCTATTCCTGAAACTTTATCTTGAATAGTTTTCCTGATGTTAGAGCGTTTT
TGATTAATCTCATTTATCTCTAACATTACTGCTTTGTATTCGTCAGTTTGCGTAACGTCA
ACGTGAGTTGTTTTCAACTTATTAATTTTGTTTTGTATTCTTGCTGAACGCTCTTCTGCT
TCGTTGATTTTAATTTGAAGATTATTATTGTCATCCTCTAACTTCTCGATGATTAGCTTT
ATTTTCTTGCCTTCTGAAATAATGTGATTGATAGATGTTTGTATTGTTTCTAATTCTTTC
GATTTGCTAGCATTGAATTTCTGCAATGCTTTTTCTCTTGCCATATCCACTTGTTCAACT
GGTAACTTTTGACCACAACAACTACATACATTGTCATCAAGATATTCAAATTTTTGATTT
TTAGCTTTTTCTAAATCACTTTTTAATCCTTTATGATTTTCTAATAATTGATTACGTCTA
TTTTCTTCATGCGTGATTTGTTGTTTGTTTTGCTTTAATCTCGTTTTAAGGTTTGCTACC
GTTCCATTTTCAACGTGTAATTCATTTGTTAAAGCATGGATTTTGTTCTCATTACTTGCG
CTGTTATTGTCTTCTATGCGTTTCAATTCTGATTGTTTATCAGCTAATTGATTACGTAAA
TTAATTTCTTCCTTACCGTTTTGAATATCTATACGCTCATTTTCAAGTTGCTCAATTTCT
TGTTTGATAATTGCGTATCTATCATTATCGAATTCTGGTACATCCTGCTTATTTTGTTGT
GTTTGGTTAATACGTATCGGAATATCTTTGATATCTTTGTTAATCTGTTTTATCTTGTCC
GTAAGAATCTTTTTCTTTGTTTCAATTTCATGATCTCCAAGAATATTATTTAGTTCTTTA
AAATCATCATTTGTTTTAATGACATCCTCATCATTGATTGGTTTAGCAATTTCAAACAAC
AAACTTCTTCGCTTCTTCCAATCTAGTAAGTTAAATGCTTGAGGGTTCGTAATTAACTTG
AATACATCTTCATCAATAAGTTCATCAATACGAGCTTTATAATCCTTTACTTTTATTGAT
TCATCATTGATATATTGTTTCTTCGTTCGACTTCGTGAGTATTCCTTGCGATTCGTCTTT
TGATTTATTGTGTATTTAGGATGTGACTCTTTTTTAAAAGTCGTAATTTTTCCGTCGATT
TCAAATTCTGCGAAAACAGTCGGAATTAACTCATAATTTTCTTCGTTTTTTTCGTTTAAA
GGTACAGGGTTAAATGATTTGGTTGAACCGTCCAAACCTTTATCGAAAAGCAACCATTGT
AATGCGGTTGCTGTTGTAGTCTTACCAGTCGCATTATTGCCGTATATTTTTGCATCTTTA
CCGTCAAAATTAAATTTTTCTTCTTTGATTCCGGCAAAGTTCGATATTGTTAATTTATTT
ATTTTCATATCCTTCCTCATGCTCCTTTTTTAATCTTCCGATGACCTCTTAGTACCTCGA
TAATTAAATTTTTTATTCGTTCATGGCTGTCTGGATTGATTTCATGTATCTGCACAAGCT
TATTGTTTGTTTTGTAACTGTCGTGATAGTGCAAGAAATTAATCGATAAGTATCCGTGAT
GATTACGTTCAATTTCCAATAATGCTCGTTGGTTTGACAAAGTATATTCGTCGAATAACG
TCTTAAAAATATTCAATATATTTCTTTCTGTATCTCTCATGCTTATACCTACCATTTCAT
GACTAAGTTCATTAGTTTGTCCTGTTCATCTGTGTTATTTTCAATCCATTCATAAACACT
TTGTTTCAAAATATCTAAAGCTGTGTATAGATCGTTCTCATCAGAAACTAGTAACCCGTC
AATTGAATTTCCTTCATGGTCTAGAACAACCATTTCGACGCTATACGCTCGTTTCTTAAC
TCTTAATTGAAAATCAAAGCCATCTACATTAATTATTTTTCGACATACGTCACCCGTTTT
GTAATACATTGTTCTCGTCCTCCTTGTCATTATCTATAGCTAGAATTTTTAACGCATTTT
GATAACATCAGCGATATCTCGGTAAACAGCTCTACGTTTCAATAAATTAGCAATATCAAC
AACATTCCCAATCACACAATGTGACGACGGTGTAAAATCTCCGTTGCTAATCCCTACATT
TGAAAAAAGTAAAACGTCAAATTCAGTTTCTTCATCGATTTCGCTCGCTAAATCAAACAA
TTCTGCATTCTTTTCAGCCAATAAACCCCTTAATTCGTCTTGAGTCATATCTTTATAATT
TTTAGTCATGGTTGACTTCCTCCTTGTTTCGTTTTATATTGAAAATGAATTAATTTTGTT
AATCGTTTGTCACTGTTACTTGTTGACGCAAGTAGCAGTTTTTTTATTCTTCATAAAAGT
ATTCTTTGTAGTATATGAATGTTCCAATGCTTGCGAATCCTGCAATTGACCACGCTGTAG
TGAAGTACAGCAATGGCATAAGCACAATCGCTAAGACTGTGAAACATAGCACTGCTAATA
GGTAGCTTTTATATGTGTCGCTCATTTTATTCTCTCCTTATATATTTCATTGAAATGCTC
ATCGACGAATTTATTCATCTTTCTTGCGTTAAATCTCCAGCGATTAAAACTCTCATCTGG
GTAATGCACAATTCCTTGCGCTCTTAGTTCTTTTTCAAATCTAGGATGAAATAGTAATCT
GTCCTTGATAGTCTCATCAGATGCAATTTTTAATTTCTTCTTTAAGTCACTCATGTTCCA
TACAGGGTCTAATGAATAACCAATTAGCTCATCATATTCATCTTTTGTGATAAGTACATG
TGTTTCAGGTATTGGAACTGTTACGTTTAAAATGTGTGGCATTTCTATCTTTCCTTTCGT
GTATAATGTTGTTATCTCCTAGTGAAAGGAGGTGATAAGTATGCATAAGAGATTGCTCAC
TCAATATTTAGATAAAGAAATCGTTACTTCTTTAGATTTACATTTAATTAATGGTGAAGT
TATTAAAGTACAAGAACATATGAAAGATGCTGAAAGCAAAACTCTACACATCATTTATCC
AAAAGATAGAGTTGTCAGTTTAGATCATGTTTTGTATTTCGACATTAACGTTAAAGGTGA
AAAGAATAACGATAGTCCTTATCCATCTTAAAATCCATAGTGCTTATAGTTATTTGCTAT
TTGTTGACAGTTATCACTGGCAAGTCCTACCTTGTCAGCTTGGTAACTGTATTGATTATT
TACTTCATTTACTAATCGATTCCATTCGTCTCTTGGTATATCTTCAAGAAGTAAGAGAAT
CATCTTTAATTTTTCTTCGTTCATTTGTTATTCCTCCTTTTAAGATGTTTGTTTTTCTCC
TAAAAACTTATTAACAAAGTATTGTTGTCCTTTGCCTGTTACTTTTGGCGTCTTACTAAT
TGATGTGTGACCGTCCGAATGTGTGATTGATGTTTCTTTAATTTCGAATAACTCACGTTC
CATTGAATACTGTGTAGGCATGTTATAATCCACACCCTTGCGTTTAATAAGGAATCCGTT
TTGACGTAACCACTCAAACAATCTGCGTTGCCCGATGTTTACACCGTTTTGTTTAATGAT
CTTTGCTAACTCTCCAACTAAAATTGATGTCTTAGTAGTAGCTACTGCATCTGCAAATAC
AATTTTTGGTTTATCACGTTCAATCTTTGTTTCTAATTGATTGATTGTGTTGTTAGCAAT
TTTTAAAGCACGTTGCATAATCATTTCTGGGCTGTTCCATGCTTTTTCAACTTGGATGAA
GTATTGTCTTGCACGTTTACCAGGTTCACTACGTTGAATCATTGCGATTTCTTTTGCAGT
GTCTAGTGTGAGTGCGTGGTCAATATAGTGTGTCATATTGCCTTGAGCTGTTGCTCTTTT
TTGAGCGATAGCTGTGTAATCTGTATTTTCTTCAAATCCGTATTTAAGCATTCTTGGAAA
CCAATCTTTATATGCTGTCTTAACTTCTAATGCTTGATGAAGTTCTCGACCGCTGATTGC
GATTTCTCCATTTTCTTTTTCTTGAATATTGAACATTTCTCCGATGTTCGAATTTGTTTG
TAATGCTTGCATATTGTTTATGCTCCTTTCTGCTATACTCCTATTAAGGAGGTGAATGAC
TTATGACTAATGAAGCTAAATTTGTCCTTTTACAACTTTATTCAATTTACCTTGATAGAA
TTGACGAAGGTATGTCTAAACGTTCTGCATCTTATTTCGGTAGTGATGAATCCTCATTTA
ACGCTTTCTTTTTAGATTTTAATTTTGAAGACTATATCGATGCAGTTCTTGAATTAAAGC
ATAGAGATTTTGTAATTGCTTCTGCTGAAGATGGCGGTTTTCTTGAGATGGCTCTTTCTC
GAGAAGGTATCGCCTACTCAGAATCAGAATCCAAAAAAGATTACAAAACACTTATGGATT
TAATTAGAGATTTGAAAAAATTAATAATCTAAAATCCAATCATCTGCTATTAAATCGTCT
GCGCTAGGCTGCCACCTTCCGGCGGCGGTTTGTCTTTTTTTCTTATAGTGTCTAGATACG
ACTAGGCATTGATAACGCTGCAAATTAGTTGGTAATATCCCATACACATCTTGATTCTCT
CTCCTTATACTTATTCCTTTCTCCATCGCTAGCTTCGTTGCTTCTTGAATGTTCATTTGT
TATTCCTCCTATTAAGATGTTTGTTTTTCTTTAAATGCTAAAATAATTGATTTCTTTTTA
TCATTCGTAAATACGAAATTTTCGTATTCATTACCTAAAAAAATATCATCATATTTAACA
TTAAAAGCACTCATATACTTAGAAAGTAAACTATCTTTAATGTTTGTAGAGTCTTTTTCC
ATATTTTGAATTGTACGTGATGAGACCTTAAATAAATCTCCTAACTCTTTTTGAGTCAAT
CCGTAATCAGTCCTCAACTCTTTTAATGTTTTCATGTTGTCACCGCCTTTCGTAAACCTA
ATATAATACGAAATTTTCGTATTGTCAACATTAAATACGTTTTTTTCGTAAAAAAACTTT
ACTATGATATGAAAATTTCGTATAATAAGAAAAAAGGAGGTAAGTAATATGAACAAAGAA
AGAAATATTATTATAGCCAAAAACATTAGAAAATTTCTCAACGATTCAAATATGTCTCAA
AAGAAACTTGCTGAACTCATTAACATAAAACCATCTACTTTAAGCGATTATTTAAATTTA
CGTTCCAACCCCTCTCACGGCGTTATACAAAGGATAGCTGATGTTTTCGAGGTTGGTAAA
AGCGACATAGATACTACATACAAAGACGATAACGACATCACTTCCATATACAACAAACTC
ACACCTCCCCGCCAAGAAAACGTACTTAACTATGCAAATGAACAATTGGAAGAACAGAAT
TCTAAAGGAGATAACGTTGTAGATATTAATTCATATAAACAGGAGAAAACTCCAGTTAAC
GTCAATGGTTGCGTCTCTGCTGGTGTAGGAGAACGTTTACACGATGAAACGCTATTTACT
GAAATGGTTAAAGGACCTATCCCCACACACGATTTAGCGTTAAAAGTAAATGGTGATTCT
ATGGAACCTATGTTTAAAGATGGCGAAATCATATTTGTGGAGAAAACTCACAATATAAAG
AATGGACAAATTGGTATATTCATCATTGAAGAAGAAGCGTACGTTAAGAAAGTCTTTGTT
GAAGATGATAGATTGACTCTAGTTTCACTAAATAAAGATTACGACGATCTACACTTTTAT
AGAAATGAAAGTGTGAGGTTAATTGGAAAAGTTATTTTATAAAAGGAGCACTTGCAAATG
AAAAAATATGATATTGCAGTCTTAGACTTTGAAACTATGAATGAACATATGAACAGCCCT
TGCGAAGTTGCTGTATCTTTAATTAAGGATTTATCAATAGTAAAAGTTTATTCATCTTAT
ATTAATCCTCCTAATAATAGATATAACTTGAAAAACGCTAAAATACATAAAATACCTGAA
GATGTCATATTAAAAGCACCTAAATATCCAGATATTTACCAAGAAATTCTCTATCTTTTA
AAAGAATCACATTTAATTATTGCTCATAATGCACTTTTTGATATTTCAGTATTAAAAAAT
ACTAATAATTATTATGACTTACCTGTTCCAAACTTCATGTATGTCGATAGTATAAATATC
TTTAGAAGCTTCCACGCAATCTCTAGTTTTAAATTAGAAAATTTGTGTAGCTTATATGAT
ATCGATAAAGAAAAATTACATTCTGCTAAATTTGACGTGCTAGCTTTATCGAAGATGTTG
ATATCACTCGCTAAAAACAATCAGCATTATAGTGTATTAAAATTAATACATTATATGCCT
AAGCAATACATTAGATTTAGCAAATATTCTAACTCTCCAACTAAACTTTTCGATTCAGGA
TTTCAAAAAATTCATATGAAAATATCTGAGATTAATAAAATAGAAGTGGAAAGTGTAATC
CCTATTTTAAAAGATAAAAATGTTGTTTTTACAGGTAATTTTGACACTGAAAAACAAGAT
TTAATGATATTAACTAGAAAGAAAGGAGCTTATATCAGAAGTGACGTAACTGCAAAAACA
GATATTTTAGTCGAAGGTGTTCAAGATGATAAATATAAAGATGTGAACGGACTAGTTTCA
AAACAACGAAAAGCTCGAGAATATGTTGGAAATGGTGCAAAAATTCAATTTTTAAATGAA
GAAGACTTAATAAATTTAATAAAGGAATAATAACGATGATCAAAAAAATTTTTACAAAAA
AGCATGTATTCTTAGTTATAGAAGATGAAAACCATAATCACAGTGATGCTGTTTTTGGAA
AAAGTATATTACTTTCAATTTACGTCGGTGTGAATAAAAAGACTAATTCTAAATCAGGGA
AATTTATATACCTTGACAGATCTAAAAGAATCGTTAGACAATCTGATATCACCAAAATAG
AATCAGCTAACGAAAATGATGTAGATTTTTATAATTTACTGAAGAAAGAAAAGGAAATTG
TTTATTCCAAAAATATAGTAGATAAATACAATTTAGCGAACTATATAATTTACTACGAAG
TTAGTACTAAAGAATAAACCAATCCATTATTTCATAATACTAACCTTAAATTTACAGAGG
TTTTAATTATGAAACATGAAAAAAGCAATCTTAACTTTAAGTCTTATATTTATTACCTAC
TACCTCACTTTTAAATATATGTGGATTAAAGAATTGAAGTATTAATTATGCTTATTTAAA
AAAGACGTCTATTTCAGCAGTGTTTGAAAGGAAGTTTATAATGAAAATAACTAATTGCAA
AATAAAAAGAGAAACTGTAATATACGAAGTTTTAACTAGTGGTAATCAACCATTCACTTA
TGAGTTACCTAAAGATTTATCGTCACATAATGCGCGTAAATACTTGGAATTTATTTCACA
AAAAATAGATGGCGATAAGTTAACCAAAGAAGATTCATTATGATTTTACTAATCAAAAAA
CGTCTACAAGTGTAGACGTTGAATGGTGGTGAGAGTGTGAGCGAGAATAAAGGAGAAATG
ATGACGCATAATATAGAAAAACGCATTAATAAATTAAAAACTTCTGGAAATCCAAAATTT
AAAAAATTAGATTCAGATATTCACTATTTACTCAAGAGATTTGAAGGTGAAAAAAACCAT
AAAGGTTTTTATCCAAAGTTTAAACAAGGAGAAATAGTTTTTGTAGATTTCGGTATAAAC
GTTAATAAAGAATTCTCTAATTCACACTTTGCAATAGTGATGAATAAAAATGATTCTAAT
ACGGAAGATATAGTAAATGTTATTCCCTTATCTTCTAAAGAAAACAAAAAGTATTTAAAG
ATGAATTTTGATTTGAAATGGGAGTATTATTTAAGATTGTTTTTAAATTTAATTAGCGCG
CAAAATAATTCAGCTATATTAAAAGAAGTTTTCGATAAAAAATACCAAAAAAACAACACA
GAATTCATCACTAAAGATTATTTTAGTGAATTTATATCTGATAGTTTAGAAATTGAAAAT
AAATTAAATAAAATTGACAGAAACATTAATAACATAGTATCAGCAATTGATAAGGTAAAA
AAATTAAAAGGTAATAGTTACGCTTGCATAAATTCTTTCCAGCCGATTAGTAAGTTTCGC
ATAAGAAAAGTTTTACCCCAAAAAATTAAAAATCCAGTAATAGATTCTTCGGATATTATG
TTACTGATAAATAGAATTAATAATAATATATTGCAGATTCCTGATATAAGATGATATAAT
TTTAATATATTAAAGGTTTATCCTTTAAAACACGTATATATTCGTTACCATTTTTGGTAA
TTAACCATGTAATCTTATAACTATAAGTGGCGTCTGTATTTTATACAGGCGTCTTTTTTT
ATACAATTTTCATGGGTAGCCCGCCTACCCTTATTATTTTTTGCCAATTTTGAGGAGGGA
ACGCATGAAAACACGTTGTTACGATGGTAAAAAATGGCAATATGAATTTAAGTATGAAGG
AAAAAGATACCGTAAGAAAGGTTTTAGAACAAAGCGTGAAGCTAATTCTGCTGGACTAGA
CAAGTTAAATGAGTTAAGAAGTGGTTTTAATATAGATAACTATATAACTCTTGAAGAATA
CTTCGAAAATTGGATTAAAACGTATAAACAACCTGTTGTTAAAGAAAATACCTACCGTCA
TTATAGAAATGCATTACAACATATACAAAAACATAAAATAGGTAAAATGGAGTTATCAAA
GATAAATAGACAAGTTTATCAGAAATTCATAAACGATTATTCAAAAGAACACGCAAAAGA
AACTATAAGAAAAACAAACGGTGCTATTCGGTCAGCTTTAGATGACGCATTATATGATGG
GCTTATTTTTAAAAATCCCGCTTATAAAGTTAATTATAAAGCCGGAAAACCTACGAAGTC
AGAACAAGAAAAATTCATCTCGGTAACTGAATATGAAATACTAAAAGATCACGTCAGAAA
GAAGAGAACTCGTTCATCATTAGCGCTATTCATAATGATTTGTACGGGTTGTCGTGTCAG
TGGTGCAAGAAATATAAAGATTGAGCATATCAACCAAGTGAAAAACACTATATTTATTGA
CGAGCGAAAAACCGATACTTCCCCTAGATATATCAGTATCGCTAAATCTGATATGAAACA
CATTATGGACGTCATAAGTACATTTGCAATTAGCTATGATGGTTACATTTTCAAAGAAGC
CGGATCTATAATTAACCTTCATGCTATCAATAATGCTTTGAAATCAGCCTGTAGAGTCAA
TAATATATCAATTATTACATCGCACGCATTAAGACACACTCATTGTTCTTATTTACTAGC
AAAAGGTGTATCTATACATTACATTTCTAAAAGATTAGGTCATAAAAATATAGCAATAAC
TACATCCGTGTATTCTCATTTGTTAGAAGAAAAATTTAATGAAGAGGACAAAAAAACAAC
TAAAATTTTAGAAAGTATGTAATTTAGGGACCCATTAGGGACTCCAAACCCAATAAATAC
TGTTGTTACAAGGTTTCTATGTATCCAAACTGGGGGCAATATAAACGCGCTGATTTAATC
GGACAATCTTCTTATATTAAAAATAATGATGTCGTAATATTCAATGAAGCATTTGATAAT
GGTGCATCAGACAAATTATTAAGTAATGTGAAAAAAGAATATCCTTATCAAACACCTGTA
CTCGGCCGTTCTCAATCAGGGTGGGACAAAACTGAAGGTAGCTACTCATCAACTGTTGCA
GAAGATGGTGGCGTAGCGATTGTAAGTAAATATCCTATTAAAGAAAAAATCCAGCATGTT
TTCAAAAGCGGTTGTGGATTCGATAATGATAGCAACAAAGGCTTTGTTTATACAAAAATA
GAGAAAAATGGTAAGAACGTTCACGTTATCGGTACACATACACAATCTGAAGATTCACGT
TGTGGTGCTGGACATGATCGAAAAATTAGAGCTGAACAAATGAAAGAAATCAGTGACTTT
GTTAAAAAGAAAAATATCCCTAAAGATGAAACGGTATATATAGGTGGCGACCTTAATGTC
AATAAAGGCACTCCAGAGTTCAAAGATATGCTTAAAAACTTGAATGTAAATGATGTTCTA
TATGCAGGTCATAATAGCACATGGGACCCTCAATCAAATTCAATTGCGAAATATAATTAC
CCTAATGGTAAACCAGAACATTTAGACTATATATTTACAGATAAAGATCATAAACAACCA
AAACAATTAGTCAATGAAGTTGTGACTGAAAAACCTAAGCCATGGGATGTATATGCGTTC
CCATATTACTACGTTTACAATGATTTTTCAGATCATTACCCAATCAAAGCCTATAGTAAA
TAG
>>ST8-MRSA-IVa+ACME (PVL+)_CP010300_USA300-27b=ATCC BAA-1680
ATGGTGAAAAAAACAAAATCCAATTCACTAAAAAAAGTTGCAACACTTGCATTAGCAAAT
TTATTATTAGTTGGTGCACTTACTGACAATAGTGCCAAAGCCGAATCTAAGAAAGATGAT
ACTGATTTGAAGTTAGTTAGTCATAACGTTTATATGTTATCGACCGTTTTGTATCCAAAC
TGGAGACTTTTAACATAAAATTACTTATCATTCAAAAAGTAAAACAGCATAATATCAAGG
TTTATAACTTTATCATTATCAATAATACCTCATATAAAATAAAATTTTAGGGACTTTTTA
GGGACTTTAAATTTAAAATTACAAGTTTAATAGAAACATCAAAATAATCACATGTTTGTG
TGGAATGTACACCCCAAAAGCTAGACTGAAAAATCTATTTTTTGAGGTGTATTTTTATAG
GTAAATATAATAAATTAGAGTAGACAACTCAGAATTCCAATTTTATAATAATATTGCTTG
ACATATCAAACTAGATAGTACTATTTTGAATATATTATTATAATCAAAAATTCATTGTAA
ACTTTTAGACAAAAGGAAGTAATAAAAACGTGAAATTTAAAACAACTAAAGAATGTAAAA
GTAATAATATCTTTAAAAGAAGTCAAGAAATTAATAATAGAGAAAGTGAAAAGGGTTGTT
TATGGGGCATTAGCATGTTGATTCTACTTTTCTTATTGATTCTGTTTGGAATAACTGCTT
GTTCATCAAGCATTCACTTTATTAATTAGATTTTTTTACTTGGAGGTATCATGTGAAGAA
CCATACAAATATAATTAATATCTTATTAGTTATAGTCAACTCATTAACTCATTTTCTAAC
TCTAAACACCTCATTTTTTAATAATTCAGCATCGGATTTCTGTTTTATCATAGGGGCTAT
ATTTTTCTTAATCGGAATTTTTGTTGCAATATACGGTATGAAGCGAGCAACATATTGGTT
AAACTTATTGATTTTATTTACCAATATTTTTTATTTTCTACACTTCTGTGTGTTACTTTT
GTTAAAATATATAGGATTTAAATTATTTATTTATGAAGGGTGTGTATTGTTATTTATCTA
ATTTATAGTCTAATTGTCTATTTCATCTGCATTATAAATTTTTTCATAATGGCTGCACCA
TTCTTAATGACTAATGCTGATTATGTATGGACGCCTATGACTACAGTTACGTTATTTATT
TTGAGTTTGATTATTTTCTTGATATTTATAAAAACAAAAGATGTCGTTCATTTAACAATT
TTCATATTAAACTTACTTTTTTCAATACTTTATTGTTTGCCTATACTGTTTTATTTATGA
ACACTTTTATATTATCTAGAAAATTAAAACCACCCGTAAAAGGGTGGTTTTTTTAATATT
TACTTTTTAGTGCTTCGTCAATTTCGTTATAAATCTTTTGAAGTTGATATTTTGCTTCTG
ACATTTTCTTAAAGTCTTTTGACTTAAGAGCATACATTGCTTTTTGACCTGAAATTTTTA
TAGTTCGCTTATAATAAGTGTTTAAACTTCCAGTAGCTAATTCATTAACATTTAGTTCAT
CTAATAACGATTTTAATTCATTAGCTAACTTTTCGTTTTGATATTCATTCGATGTTGGCA
AGCTTGTGCTAGCTTGTGCCTCATTTTTATCTAGATTAGTTACTAGTGGTGATGCTAAAA
CGATTGCTAAAGTTCCCGCAAGTATAGATTTTCTAATTTTCATTTTTTATTCTCCTTAGT
AATTAGTACTAATTTATTTTAATGACTGACTAAAAAAAAGTACATTAATTATTCATTAAC
TATATAGATCTTCTTATTAAATGAAAATTAATAAATTATCAAATTGACATACCTTATTGT
ATTTATAGAAAAACAAAAAAAGGTAAGCACCGAAATGCTTACCTACTTCCCATAAACAAT
ATAACACATATACATTGATTTGGAAAGCGCAAAAATAAATTTAATATACTAGCCCGAAGG
GGAGCAATACATAAAAAATGAAAGGCGCTCCTTGAAAACGCCCAAGGTAATATTAACATA
AAATGGCTACTATTGCATTATCTAATTTTATTTAATTAAAACAAATATATATAGCACAAA
AAAACTAGCCCGAAGGCTAGCTTATGAATAGATGAAAATTTGAACACATTGCTGTGTCTA
AGATAAATATAGCACATATTAATTACTATTAATAGAAAAATTATAGCGTTTTTTAGATTA
TTTCAATTTATCGAGACCAAATTCATCAAAACACTAATTGAATTTTAATTTTTAGTTAAA
AATAATTAATCTTTTATTAATTTCAAGTTAATTAATATATTTCGTCGATTAGATTAAACT
CATTTTAGGAATTTCGCAAAACTAACTATAAATTTAAATATAGAATTTAAGGAGAATTAA
CATCATTATGAAAAAGAAATTAGCAACAACAGTTTTAGCATTAAGTTTTTTAACGGCAGG
AATCAGTACACACCATCATTCAGCGAAAGCTTTTACTTTTGAACCGTTTCCTACAAATGA
AGAAATAGAATCAAATAAGAAAATGTTAGAGAAAGAAAAAGCTTATAAAGAATCATTTAA
AAATAGTGGTCTTCCTACAACGCTAGGAAAATTAGATGAACGTTTGAGAAATTATTTAAA
GAAAGGCACAAAAAATTCTGCTCAATTTGAAAAAATGGTTATTTTAACTGAAAATAAAGG
TTACTATACAGTATATCTGAATACACCACTTGCTGAAGATAGAAAAAATGTTGAGTTACT
AGGTAAAATGTATAAAACATACTTCTTTAAAAAAGGAGAGTCTAAATCATCTTATGTAAT
TAATGGTCCTGGAAAAACTAATGAATATGCATACTAATAGTAGTTACATAAATTAAAAGG
TAGATATTTCTTTTTTATATAAAGGTTTGGCAGACATTTCATAACTTGCCAAACCTTTAT
ATATCTAATTATCAAACTGCACTAAACTTACCAAAACTGCTTATTCTATTACCTGCCTTG
TCTACCTCTCCTGTCGCTATATAACGACGTTGTCCACTATTAGCAATATAAGTAATCCAT
CTATAGCCATTAATGCAATATGCGCCGTCATATTTGATAGTTGCGTTATTGGGTAATACA
CCTGTAATTCTTGAATTAGTTGAATAGCCATCCCTCACGTTATTACCTTTAACATTGGCA
ACTGTGTAATAACCAGTCTCTTTTTTATACGGTACATTGTTTTTATCGAGTGTATAACCT
GCTGGCACTGGTGAATTCTTTTCATTTTTAGCTGGTGTTTTAACATTACTGATACCTGAT
ACACACTTCCAATAAAAATAACCACACCATTTAAGATGCGGTGTAGCGACTGTAATATTT
CTATGTTGTTGAGATATATGTATCGAGTGAAGGGCAAAAAGGATATCAATTGCAGGATAA
GTGTTAGGTTACTAGGCCACTTAACAGGCTATATAGTTCACTCCTACTATATACAGTTAA
TTATAACATAAAAAGCACCCCGTAAACTATTATACGGGAATGCTAAAGTCATATATACTA
CGAGGGAGTAGTATGAAAACTATGCTCTCTATCATAAGAAAAAACACCCAGTGACATGCT
TGGGTGAACAAGGATAGATGTAAATAGTTGATGCATGTGTAACACATCATAACAAAAAAC
TAGCCCGAAAGCTAGCTATAACATACAATCTAAAAAGACGTCCCTTGAATACGTCTAGAA
AGATTATAACATAAAAAAATAGGCAAGTACCGAAGTACCTGCCTAAAAAAGGATTATCCA
CTTTTTCATCCTAACTGATTTCTCCCCATAAGTCACCTAATATCTGATTAGGTGGGGAAG
AACCATTCGTGCATGAATGAGAATTTGATGAAAGATAATTTTCACTACACATATTCAATC
AAGACATTGCTTTCTATAATAAACAACTATTTTGTTTTATTTCTTTTCTATAATAACCTT
TGTAATTAAGTTGAATCCAGGGTTTTTAATATGCTCTGATAAATCTGGGACAACAAAACC
TTTTTCTGTTATAGGGAAAGACTTCGTTTCTTCTTTTTTCTTATTCTTATCATAATAAGT
GACTTCGATCTTTGCGCTTGGATCTAATTCAACTACTCTAAACTCTTTATATGCTGTCGC
ATCTAATGCCCATTCGACATAGTATTCAATTTTTTCTTTTGTAAGTGTAGTCCCAGGTTT
AATAGGAAACTCGACATAATGAGGGGATAGCAATTCATTTCCTTTACCATCAACTCCAGT
CACATTTACCATCAAATACGGGCCTGTTGGTTCAAAATAACTCGCGTCATCGCCTTTTTT
ATATTTTCCTTTGTCGAATGAACTTGATGCACTTACCTCATTAGTAATTGAAGAAAATGA
GAATAATAACAATAAAACAGTTAAAAATAATAAACCTCTTTTGAGCATGGCGCTTCCTCC
AAATATAATATATTTGTTTTTATTTATCTCTTTTTATAGCTAACACCCTTATTTAAGATG
ATAAATATCAACAACTTCATTTTATATTGAGAAAATATTAAAAATCAATAAAATATTAAA
AGAAACTAAAATTACATTAAAAAATAATTAACAAATATTTAACATTTTAACCTAAGAATT
AAAACACTTCTTTCACAATCAATCTCTCATGCCATATCCACTCATTATGATTGTTCCAAT
AAATGCGACACCAACCATCTATAATTTCAAACACATATATTAATGTTCCAGGCGCGTATA
CAGCCTGTCCAACATCGAATCTATAGTTAGTACGATTATCACCGTATCTAGTGGCTGAAG
TAGCACCTAAGCCGTCGATTTTCGCATTAAAATAAGCACCTTTTGACCATTTAAGGTTAT
AAGGCGCTTTACTTCCAACTGTTATTTTACTTGCAGATTTACCGACTGCTTTTTGAGCAG
GTGGTTTAACTTTATTTGTGATCTTATTCATTAAGCCCTCACTTTTATACTTAGGTCTAA
TAAAGTGAGTACAGCCGTAATAATTATCCCAACGTAACTTTGCAGGCGTATTTGCGTTAC
CGTCATAGTTCTGTTCCAAAATTAAAAATTGGTTTGTATTACCACCATTAAACACTAAAC
CAATATGACCGTATTGTTTATATATTCCTTTGGTAAATACAGCCACATCACCTATTTGTG
GAACAAACGATGGTGTGTTTTCATATACTGTTGCCATGTTTTTAAAATCGTTATTGATTG
CATCTTTTGCATTTCCCCACATTCTAATTTCTAACAACCAATAAATGTAATCAACTGCTA
AATCTGCACATTGGTAACCATACCAACCGTCAAAATCAATATATCTACCTTGATACCAAC
GTAACCTTGCTCTTGCTTCACTGTATGTTTTCATTATTTTACCTCCTAGTATTTTCTTCT
TGGTTCTTCATATTCTAAAGCTTGGTGGCTATCACCTATACCTTTAGTAGTCGGGTCTTG
AATCACACCAGTTAATACTAAAAATCCTAATATAGCGTTTAAACCGTCTGTTAATTGCTC
TGTATAAACTTGGATATCATACCCAATAGCTTTTGCGATGTTTTGAGCAAATAAAAAGAT
AGCTGACAATATCGCTACCCAAAATGATTTTTGTTTCATTCTAATTTTCCAATTAATCAT
ATTCTTATCTCCTTTTACCCAAAATAAAAAGACGACTAATAAGCCGTCTATTTGATATTT
ATATTATGGTGTGTTAATTTATATATAGAAAAAGGGCAACATGCGCAAACATGTTACCCT
AATGAGCCCGTTAAAAAGACGGTGGCTATTTTAGATTAAAGATTAAATTAATAACCATTT
AACCATCGAAACCAGCCAAAGTTAGCGATGGTTATTTTTTATTGCTTAATTCAATAAGCT
TGATTACTAGACCTATCAATGCAATAAGGAATAAACCAAACTGCAACATGGTACTAATTG
TAATCATTAGGCGTCTCCTTTCTAAAGATTTCAGTAATGCCACCATAGGCACCACCTCCT
TATACTCAGATAGCCACCATCTATCCAACTTGCTCACTTCTGCATATTACCATAATTACA
ACAATAAATAAAAAGTCAGTACCGAAGCACTGACTAAAACTTATTTACATTTACCGAACC
AAAAACATGTCCAGAAACTATAACCAAAGATTAGTTTAAACATTTTATTCACCTCTCTTA
TATGCCCATAAGCATACGCAATAATGCTATAATTAGCGATCCAAATATTGTCCCAACTAA
ACCAAGCACCCACATTTTCATATCACGTATGTTCTTATCATTTTCTTTCTTATTCTTTTC
ATCTATTTCTCTTTCTTTTTGAATAGCATCTAAGGTTTTATCTAATTTAATGTTAACTTG
CTCTTGGGTTTTTTGACCTAATTTAATTTCATTGAGTGTGCTGAGCATTGTTTTATCATT
CTCTTCTAACCTTCTGATGCGCCATTCATGTTCGTGTTTTTTGAACCACCCCAATTCAGT
ACACCCGCTTTCTAAAAGAATAAAGATTATGAGTATCTAACTCATAGCTTTTCATACTGT
TTCAGTGTTAACTGTTACCTCTGGAGATAAATCTGATCTTTCAACTACTTCTTTAACTAC
TTTCACACGTTGTTTTTTGTTAGTTAATTGATATAACAAATTTAACGTCTCCGCAATTTT
CTTAGCGTTTTCTTCAGATTTAAAATCTTGAGCATGGTTAACCATTTCAGAAGTTGTAAA
ACTTCCTGTGAAATCTTGATATACTACACGTTCTGTACCTTCTTTGTCGATTTGTACTAA
AATAAACCTTTCTGTATTGTTGATAATTTCTTTTGCCATAATTAAATGACCTCCTTAAAT
TTTTGTATAAAAATAGTGCTAAAGATTACTCTTCCTCAGCACATTGTTGATTTTCTTTAT
TTTCTTGTATATACGCTTTTAACATCGCGTTTTCTTGTGTTAACCTCATAATTTCCTGTG
ATAAATAATGAATTGTATATTCAGGATTAGCTTGTAATCCTTGTTTGTTATCCTGCATTC
TTTGACTCCTCCAATTTCTTGATTCTTAGTTGTTGTTCTTTGATAACAGGGATAAGATGA
ATCCATAGACGATCATACGCTATACCTTCAATTTCTCCTTTGTCATCATACGTGACAAAC
TCTTTTAATCCTAAATTCTCCACCTCTTCAGCAATCAAACCTACGTATCTATCAAGTTTA
TAGGTGTCTTCCGATAATTTTCTATCTTCTCTCAGCTCTCTAGCTAAAATTTCAGACTCA
GCTTTATCAAACCACGTTCTAATAGGTAAGTTAAGAATAGCTTTTGAATGTTCCAGTTGT
TCATCTCTATCGTTATATTGATTTTCGATAGATAACTTGTATTTACGCGCTGATGTCGAA
CGCCCAATTGTGCCAGCAGAAGTAATATGCAAATTAGCTGCGGCCGAATAAGTACGTCTA
TAAATTGAGTTAGAAGCTATCCTATCTCCTGCATCATCTGAACCTACAGACAGTAGGTCT
GTACTCTGTATATGAATATACCTATTACCATCACGTCGTTTCAGCATATTAAATTTGCCA
TACCCTGCTTCGATTGTTGTATCTCCACCTGTTGCATATCGTCCATTAACAATTTGAACA
AGACCTTTATTTCTTTCTTTAGAAAACCTGATACCCGCACCGTAATCATAGTTCTCATCA
GAACCAAACATAATATAACCGTCACTCGAATAAGCATTATCTGCATTAGACAGCGTGAAT
GCAAATCGGTTTAATCCAGGCACTTTGTCTGTGTTTGGATATAAATACACCGGTGCCTGT
TTGCTTTTGATATTCGATGAAGCGTAAGACTCCAGAACAACCCGATTATTATCTGACGTT
AGTGCAACGACACCACCATAGGAATTGATTGTTATGCCATTCATACCGCTATCACTGTAA
GTTTTATCCCACCATTGAATAGTACCGGATGAACCTCCGTCTTCGCCTTCTCCATCAATA
TATGTTGAAATACCAAAATGTGACATATAAAGTGAACCGCCTGCGGTATTATTTCTAAAC
CTTAGATGTCCATCTTTAAGACGTGTGAATATATCATCGGTTGATCGTTTGCCTTTCCAA
GTTCGTTGCACAATACCACCTAGTTCAATAGAATCATTCTGTATTTGAACATATCTGTTA
TTGTTACCGCCTTTAATTCCAATTCTATTAACATTGATATCAAGACCCTCTCTTGATAAA
TTAAGGCTGTTGACAATATCGGTTTTATCTACTTTATCTCGCATATTTTGGATAAGAAGG
TTTATTTCTCTATTACCGTTAATATCAATTTTATCAGCATTTAATCTAATACCACGTGGC
CCCACATTTAAAGCTTGAGCCACTCCGTTATCATCATATCTGATTGTTGTTCCATCTGTA
ACGTTTTGGACAATCTCGTTTAATATATTTGAAAGTGTACGATTGGTTGCATTAAACTCT
TCTTTAGTAGTTCTTAATTTGATTTCCTTACCATTTTGTATAATTTGAGAACCATAGCGA
GTCAGTGTTCTCCTCTGTGCATCTGTGCTTTCTTTGACCTTGTTGTCTGTATAAGCATTA
GCTTTCTTTTCAGCGTTTCTAGCCTTTAGTTCTGCGTTTTGTTTTGCCTCTTCAAGTTTA
GCTTGAGCATCTTGTATAGCGCGTTGCTCTTCTTCCGAAATTTTACCATCAGCATACGCT
TGCGATTCCTTCTCTTTAAGATTATCTTGAGCATCAATGTATGATTTTAAAGCTTCTTGC
GCTTCTTGATTTGCTTGTTCAATACTTGCTTTAATCTCAGGATTATTGGACAAATCACTT
AACTGGTCATCAGTATATTGTTTTTGTTCTTCCAATCCGTTTCGATATTCGTTTAACGTA
ACTTTATCTTTGATTTCACCTTTTAAAGTCGTTCTCTCAGCTTCAGCAGTATCTAAACGT
TCAACAATACCGTCTTTGTCTGTTTTATAGTCCGATGTTTTTACATAGTCACGTAATTGT
TCTTTTGTGGATTCTCTAGCTGCTTCAATAGCTGATTTAACAACATTAGGTTCTCCGACT
AACTGCAAATCTTCATTCACCGTTAAACCAAATTTTGTTGCTATTATTTCCAACGCTTCT
TTATATTTTTCATCAGTGTATTGTGACTGTAATAATTTAAATCTATCTGAAATGGCGATT
TTGACATCTTCTACATCTGTATAAACATCTTGTAATTTCTTTCTATACTCAAGAAATAAA
GTTTTTGTATCTACCAACCGACCAATCGTTGCAGTTTCGGGTGTCATAGATTCTAAATTA
TTTTTAATTTGATTATAAACATCAATCACAGCGTCTAAACTTGCTTGTAAGTCCGCTTTC
AAATCATTATCTACTAAGTACTCGCTATTCAGTAATTCTGTAGCTTCTGACAAAAGACTA
GCGTGTTGTATAGATAAATTAATAAAAATATTGTTTAATTCACTGAATAGCGCTTTCTCT
CTTGTTATACCACCTAATTTTTCAACATCATTTGGTGTTGCTTCAATCCATCGACCATTC
CAATATCTACGCAAGACAGCAACATCAGGGTTACTTGTATCATACCAAAGCGTATCATTG
ACTGGATTTTCTGGCGGTGTATCACTTTTATGAATTTTGCGTTCAAAGTATTCTAATTCA
CCATCTACAACATCTTTTACTATAGTATTGATATTGCTAATATTGTCGTTTAATTTTTGG
TGTATTAGGTTTAATCGCTTGTTAAACTCTTCTCGTAATTCTGATTCTTTGAACTCTTTA
GGTTGACCGAATGTATATGTGCTATTTTCTGAAATTATGTTATATTCTTCAGCAATAACT
TCTGCCTCTACATACAATGGCGGGTTAAAATCTCTATGTTTTACTCTGACTGTATCGCCA
ATTGATATAATCTCGTGCGGATACGTAACTTCCAAATCAGTAGAAGTAATCTCATATGAC
ATAACTGCCGACTTACGTTTATTTAACTCTGTTTTGGCTAAAGAACTTAATCGTGTTTCA
TTCATATTTTGATCATCTGATTGTGGTTCATATATCCCCCAAATATAGCGCATAGGTAGG
TTGAATTGACTTTGCGCTTCGTCATCTGTCACAACTAGCTCTAAACGCTTTCCTTTGTCA
TTTTCGGGTCCCACAGCAATTAATGCTGTTTTGATTTCTGACATATCAATCTTCCTAGTT
AACCCAACCAAATCTTTACCATACTCAATTTCTTTACCTTTGAATAAGCTGTTTTTCTTT
TTGAGTACCACATATCTACCTTTGACGGTATTAGAACTAAGCTCTATATAAAAATCCAAT
ACCATTTTATAGGTTGTACATAATTGCTTTAAAACTTCATATCTAGTTTGATAAGAAGTC
CATGACGTAGTACGTAAGCCATCGTATTCGGTTTGTTCAGAAACTTCCCAACCTGTATCG
CTCAACACATCTTTCAATGCTTCTGAAGTTGTCTTTTTCTCAAATTTGCCTGGTGCATAC
GGTTTAGCTGTTGTTATATCAGCAAGATAAGACGCTATACATTCTATCTCTGTGTAGCCG
TCCATCGTATCTTGAACCCAGTTAATAATAAATTCACGCCATTGTTTGTTTGAATCCCTT
ATAATAACACGATGTCGTTCACGGAACTTTTCAGCTCTTTCTGATGATATGAGCAGTTCA
AGCATTTCTGAATTGTCATTAACATTACGTTTATGAATCGCTCTAACTAAGGAAGGGTCA
TCAGTAGAAAGGAAATCTATAATCTTGTCGTTAAAATCTAAAACATGTATCACACTCTCA
TCTCCTTTCTATAAATATCTATCTTGCCATTTAACCGTCGTATCAAAGACGTTTTCAGGT
TGTATGATTAATTCACTGTACCCAGAATCAACATTGAAATAATTACTTCCAAACGATTTC
TCGCTCAACATTGGTTCCTCATTGATGACAACACTTTTTGCTTGCATATCTATTTTTACT
AAATCACCTTTTTGTATAATGACATCCCTTGCGCCTTTCGGTTTTGGTAGAATCTCCGTA
TTGAATGAACCTAATCCATTCATCTCCATCCACTTATAACCATTATACTTCGCACTATAG
ATAGCTATGATAGAAGCTGGACGCTGATAAAACTTACCGCCATCTATCCACTCTTTCTCA
TCCATATCAATAGGTTTACGTCTATCTGGGTCTTTAATGTGATCAAATTTCCAAGTTTTA
ATAGAAAATTTATTACCTACTCTTCTGAGCCGCATATAAACAACGATTCTGTCCAAGTTA
TACATTATCGGTTTATTCTGATAGTCGTATATCTTTTTGGGGTCTCCTTTTTGGTTATAC
AACGTAACAACAATATGTCCTATTTTTCTATCATGATATTTATTTTCATAACCAATAGAA
GCAAGTAACTTACCATCACTATCATAAATATGTTGTGCTGTTCTTCCGGCACCTTTACCT
TTTTGTTCAACAATACATTTATAGGTAATTTGAAAATCTGTCATCGCTTTAGGGAGCCCT
CGTTTCGTGCCAGCACCAACCCAACCTTTTGCATCAGAAAAATTAGTTGCTTTATATCCT
TCGCCAAGATTGGATATCACAAAGTCACCGCCGACTTTACCACCTAAATCATTACTTGGA
ATATCTTCAGTAATCATCTTAGTCCAACCTTTGAAATCACGAAACTCACTATGATAAACA
GGAGGCATGTAATCCTTAACTTCTTTGGTTACCTCATCATCACCAACCATAAAATAATCT
TCATCATTTTTAGTGATCATAAAGTAACTAGATGGTTTAATTGCTCGGGCTTCAACAATT
AAAGGAGTGTCAGCAGTCCCACTATTTACAACTGAAACTTGGTCTGAAATCGCAGTATTT
TTATATCCTGTTACTGAATATTTGTAAGGGTCTGTTAGTACTACTTTGATAGTGAACTTA
ACAGGTATTGCAAATTCTTTGTGCAGCTTTATTGGTCCTTCAAAATAAGCGTTCCAGTAC
CAATCTTTAGATTTGAATTGTAATTTAACTTGTTCCTCGTAGTTAAAAAACTTTACTAAT
TCATTCAAGACGTCATCATGTGTTTTAAAGCCGTTGTGAGATAAATAGTCATTACGTACC
ACCAAAGGTATATCAAAACTATAAGATTCAAGCCTACGCCCTTTATATATAGACCCCGAA
CGTCCATCTACATTTTCAGTTTTTAAAACATAATTAAAAGAGGGTATTTCAAACCCTCTT
TCGACATACAACCAAGGAATTGTTTTGTTGTTCACTTTAATAGTGTCTATCATTGAATAG
CAATTCCTCCTTTTCTAAACTTTACTTTTGTTGATTCTTGCCTTTCTCGCTTTTCTATAG
ACGCGTTCACCTTTTTATCAAAAGCGTATTCGTCAATAATCGGCTGATAATCTTTATCTG
CAATCACATCGTTGGATTGCGCTATTTTCAGTAATAAAGCTATTTGTTGTTGCTGTTGTT
CAATCATTTTCAATAATAAGCTTGGGTCATCAAACCCATTTACACTAGACAATTGACTAG
GACGCTTATTTTTACTCGCTTTTCTCCCTCTTACTTCTGCTGCTGCATAATGCAACATCT
TCATTGCATCATTTCTACGAGCTGGATCTGTTGGAATAATCCATTCTGGATGACCGTCTT
CACCTAAGTTATACCAACCATCAAAAACTTTTCCACCTGTAGCATATGCGTAATCACCAG
CACGCTTAAATCCATCCCAACCGTAGCGTCTAACAATGTACTGCATTGCTGAAATACCTT
GATGAACCGGATTATTAAAGTTAGTATATCCACGTTTAGCGTTTGCTCTAAAAGTTGAGC
CGATGATTTGGAATAATCCTCTTGATGGGTCTCCTCTTTGAGCATTAATATCCCAATTAT
TCACTGCATTTGATTGATAGTTACTTTCACGCTTTGCAACTCGCATCATCTGGTCATGAA
TCCACTTACCTTTATAACGTCCTCCTAAAATACTTTGCGCTTGACGGATTACTCGGCTTG
CATAAGTTGCACCACTTCCAGAAGTAGCACCACCGCCACCAATTGATAACCTACCTTTTT
TCTTTGCATTTCTTAAATATGGTTCAGGGTCAAAGTGACGTCCATTTCTTCTCATTTCAA
AATGTAAGTGTGGTCCTGTACTAAATCCGGTATTACCAGTTAAACCAACAACATCGCCGG
GCTTTACCATCGTGCCACTAGGTGGTGATTTGCTAAAGTTTTTCAAATGCGCAAATAGCA
TATCGATAACTCCACTAGTAATTTTTACATAATTACCATAACCACCAGACATAAATGGCA
TTCTTGTAAGTCTGCCACCCATCGGCGTTCTAACTTCTTGATATACAAATGGAAAATCGA
CACCTTCATGAAATGGTCTTCCAGTTGCAGCAGTATAAGCTGCGGTACGTCCATAATGAT
AATTAATTTTGTCAGGGTCTAATATTCCGCCGACTAAATCGCCACCGCCCATAGCTTCTA
AATTTTCTTTTATCCAATCAGTAGCACTTTTCTTAATCTTAGACCATGCAGCTTTTGTTA
TGTCGCCTGCAATTCCCATACCTTTAGTTAAAGAATTGAAATCAATTCCAAAAGCTTCAA
GTATATAATTTAAAAGTTTGCCAGGATTTTCCATAAAATCTAAAACATCGCCAACTTTAT
CGCCAAGCCATTTGGTACCTTTACCTATTTGATCTTTTGTCCAGTTAAATGCCGATGATG
CACCGGATTTAATATCTTTCCACATAGTACCTAAGCTAAATCTTGGAAGCGTTCCGTTTA
ACATTGAATAAGTTTGTGTACCGTTGTATACTTTTGAGCCTTTAGGTAAATAAGCGGTAG
TATCTGTATTAGGTGTGATTACACGTTTACCATTAGGGAATTCAATTATTTCATTTCTGA
AACCATTCGGACCATTTCCACGTCCTTTATCCCCAACCGTAGCGAACGTATCCCGCGCAA
TCTTACCGTTCTTAACTAATCTTGTAGTAGTATGTGTGTGTTCTGTACCAGTGTGTAACT
TAGGTATTTTATCCATTCCCAGCTTACCACCGACCCAGTTTAAACCTTCAATTAATTTAT
TAAGTCCTTTTTTAATAGCATCTACCATACCGCCGATATGACTTTTAATTTTGCTGATAA
TACTTTGTAAGCCGTCACGCATATTTGTAAAAATTCCACGCACTTTACTCCATAAACGAC
TTGCAATTCCAACCGTATTATCTTTAATGGAATTCCAAATATTTGCCATCCAATTTCTTA
GATTACTAAAAATATCTTTTGTCGCATTCCACAAACTAGTGAATTTTGATTTCACACCAC
TAAATAATGACTGTGCTTTTCCTATCGTATTCGTACGGATACTACTCCATGTGTTAGATA
ACCAATTTTTCATATTCGTGAAAATTGATTTGACACTATTAAATAAGAATCCAAAAATAC
TTTTTGTCGCATTCCAAATTGCTGATAAAGATTTACTGAATATACTTTTTATTACGTCCC
AAATACCTGTTATTAATCCTTTTAGCAATCCGCCAAAGTACCTAACAACGCCAAGTATTT
TGCCTACAAACCATAATTGAATTAAATTCCATATTAATTGAACGACTCCTTTAAGAATCA
TAATAATCGCGTCCCAAACTCCTCGCCAATCTCCAGTAAATAAACTTGAGAAGAACTTAA
TTAAACCTAGTATGATATTTAAAGTTCCTTGTATCACACCTTTTATATTCTCCCAAGTAC
TGACAATCAAGGCTTTAACCGCCGGCCAAATAAATTGCATCACTTGCCAGATTGCAAACA
TTATTGGTTTAATTACAAAATTTAAGATAAATTCAAATATAACTTTGATAAAATTGCATA
TATTTTGAAGCGCTTGAACAATAGAAATTCCGTTTTCATTAAAGAATCCATTAATTTGAC
TCCAAATATCTTTAGCGAAATCAACGATTGCTGAAACCGCTTGTTTAAAGACGTTTTTAA
CGGAATCAATGAAAGGTTGAATAAATTGAATAAAATTACTAAATGTTTGTTTAACACTTT
CAATTGCATCATTAACAAAATTTCTAAATGTTTCAGATTTCTTATAAGCAATTGTAAATG
CGACTGCTAGGCCAGCTAAAACACCTAATACAATGCCAATTGGACCAGTTAAAGCTGTGA
AGACAGTTCCTAATATAGGTACTTTAGTCGATAAAAAACTAATTAATCCATCAGCCTTTG
CAATACCAGCTAATAGTGGGGCTAATACAGTTACTGCATTACCAATTGTGCTTATAAATG
CACCTAACCCAAAAACTACAGGACCAATTGCAGCAGCAATACCACCGAAAATAACAATTG
ATCTTTTAGAACCATCACTTAAATTCGAAAACCAATCGACAGCGACTGATAGCTTTTTTA
TTAATTCTTCCATGACTGGAGCAAACGCACTTTCAATAGAAGCCCATACATCAGCACCTA
CTAATTTTAATTTATTCATTGCTACTTTAAATCTTTCGGAGCCACTTTCAGAATCTTTAA
ATGTTTGGTTTACTGTGCCTTGGGAATCTTCAATAGTTT-TTAAAAATTCTTGATAACTA
AAGCGACCACCTTTAATAGCGTCTGCTAAATCAGGACCTGCCTTTGCACCAAATGCTTCA
ATCGCTAAACTAGTTGCGCTAGCTATATCCGGCGTCTTTTCAATTTCTGCTAATGTCTTC
TTAAATTCTTCTCTTGGGTTTTTACCAGCTTTACCCCAATTTGATATAGCTTTTTTCAAA
CCACTGAATGCTATTTCAGTATTAACGCCTGACTTTTCCCATTGAGAGAATAAAGCAATT
GATTCTTTCATCTCAAAGCCCATAGCTCTCATTGGAGCGCCGTATTTAGTAATACTATCA
GCTAATGTGTCAACACTTATCCCACTAGCTTGCGCCGCTTTTGCTACCATATCCAAAACA
CTTTGATATTCACTTGCTTCGATACCTGCATCGCCCATTGCACGGGTAATTAACTGTACG
GCTTGCACACCGTCAGAACCTGTTATATGACTGAATTTCAAGAATGACTCTGTGGCATTT
TCAAGTTCTTTACCTGTAAAACCTAATCTTGTATTAACTTCTCCTAAAACTCCACCAACA
GTTTCAGCATCTGCTGGAAAATTGCCATAAACATCTTTAAATGAGTTCTGCAATTTTTTT
AATTCACTGCCTGTTGCGCCTGTTGCTTGAGTAACAGTATCTAAACCTTTATCAACTTCT
GCAAAAGCTTTTCCTGATGCTGCTGCGATACCTAAAACAGGTGCAGTTACACCAATCATC
ATGCCTTTACCAATGGATTTTAAACCATCACCCATTTTTGTTAATTTAGGTCCCATACTT
TCAAAAACTTTACTGGTTTTTCCCCAGCCACTTTCTGCCATTCTTTGAGCTTCAACTTGA
GCTTTTTTGAACTCTTCAAATTCGGCTGATGTTTTTTGTAATTCTCTTTCTAAATAATTC
AGTTCATTTGCTTGTTTGTTATATTCTTGTCGTAACTTTTGAGCTCCTGCACTGTTTTCG
CCCTGTTCTTGAGATACCTTGTCATATTGCTTAGCTAAATCATCAACGTTTTTCTTATAA
CCTGTGATAGTTCCATCAAGTTCTTTAATCCTTTGTTTGTAACTATCAGTTGATTTTTCG
GTATATTTGAAGTTGTTGCCTGTTAATTTTAAGTCAGAATTTAAAGTTTTAAAGTTTCGT
TTGATTTCTGCAAATGATCTATTTAAATTTGCTGCATCTAAATCCAAACCTATAGATAAA
CCTTTTATTCTTTCTCCCATTTTTTACCTCCTTTCTAAAAAAGTTCAAAAAAATAACCCT
AACCAAACGGTTAAGGTTAAAATGCATCAATTAAAGCCTCTGCTTTTTCTTCAGAAATGT
CATTGTTTTTATTTTGATATATGGAAAGCACATAATGAAATGGCATTTTTAAAACTTCGT
TAGCGTCTTTACCATTTTCAATTAAGTCCATCATGAGAGTATCCATATTTTTCAACATTG
CTTTATATGTTAAATCTTCAGGCTTTATTTCATGTTCTGGATAAAATTTCTAGTTTCCTC
AGTTTGTTGACCTTGCGTAATGAAAACCACTTGTTCACGAAGTGCATTCATTCCATCAGG
TGCATGCATACGTTCTTTTAGGTCTTTAACTGCGAATTGGTTATCGTAAATTTTTACAAC
CATATCCATCAATCTGTCAGCGATTTCTCTTGGCTTCATCGTGCTATTTTCGTCCTCAAT
ATCATCGATTAAATCCATTGCTTCGTATACAATTTCAAATGAAATGAAGTGTGGTGTTAA
GTACGTTTGTAATTTAATTTCATTTGCTTTTGGATCTTCTACTAATTGAATAATGTTACG
TTTTAATTTTGCCATTTTATAATACTCTCCTTATTTTCAAATAAAATAGAGGGGTTGTCC
CCTCTTATGCTTCTACATTTATTGTTATAGTGTCACTCATATTACCAACATATGCTTTAA
CCGTGGCAATACCTTGTGCTTCCGCAGTGACTTGACCATCACTATTGATTGATACAATAT
TCGTTTGATCTGTTGTGTATTTCAATAACTTACTTTGATTAGATGGCTCTACTACAACAT
TTAAATCATATGTGTTGCCAACTTTTAGTGTTTTAAAACTATCTGGTATATTAACCGACT
TTATCTCAGTTTCCGATGAAGCCGGTTGCGTTACAAAGTTTCGCCGTTATCCTCTGTCAC
GTTTCCAGTATATTCTTCGCCTAAAATTTTCTTTAAGAAAGCCTCTTCGCCTTTTTCACC
ATTTCCACTATGATTTGTCATGTTTGCTGAATCAAAGATATATTTACGTACTGACTTTTT
ATTATCAATTAAAGGGAAAAGTGCCTCACCTTCAACCTCTTCGCTTGAGAAATCCCAATC
TTTCTCAGCCGTTTCGCCATCGATTTTAGGATTTGTAAACATGACTTTAGGTAATAAAAC
CGTTCTAAATGTGCCGTCTCGACGCTCTTGTCTGAACCAAATTGCTACATAGTTGTTTTG
TTTACCTTGAGTTTCTTTATAAACACCGTATTCATCATACTCTTCATTGAATACTATTTT
GCGAATCTCTTTAGGGAAAGCATGCATTTGTAACGAAATTTTACCTTCTCCGTCTGTGTT
CCCTGATTCGATTGGACCACCATCAGCATATGCTGTTTTCAAGTCTCCTCCAGTTTCAAC
ACCGATTTTTTGTAATCCTCTAGTTTTTGTAATATCGCTATATTCTAGCTTTGCGCCTTC
TTTTGTTAATTTAGCGAAACCTAAACCAGTAATGTTAAAATACGCTTTCGGCGCACTTGC
TTGTTTTACTACCATTTATTATTCCTCCTCGTAAAAAATGCCCTCGTAGACACGAGTGCT
TCTATATGTTTTAAATTCTTCTATATATTCAGGTTTTCCGTTGGATACATTTCCCATTTT
CAGTTCAGACCATAATAACTTTTGAATACGATTAGATATCTTATTTCTTATGATTCTCGC
GTTATACTTTTCGTTAAACTTCACAAATACATCTATTTGTACAATGTAACTATATGCGCG
CTCATCTCCGTCAGTATAAGTTGTAGGTATTGGGTCGTCTATATCGTCAATAACTATGAA
AGGTACATCCGTATCTTTTACGTTTGGGTATTTATTGAACTTAATATTATTGATATTTAC
GTGCTCTCTAATAATTCTGTCTTGACTAATCACTTCATGAACTTTGTACAAAATATCAAT
CACAATTTTTTTAACTCCCTTTTTAGCGTCTCAAAATACTTATTTTGCCCTTGTCTTATT
GCTCTATTAACGCCACCCATAGCTTTAGGTTTGATAAATTTACCTGTCCCTTTTTGAACG
TGTCCATTTTCAATTAAATGTACGATTTTATAACGGTCTTTAGAACCTCGCCAATGAACA
GTAATTGTACGTTTTCCGTTTATCCATTCAGGTTTACTAAAACTTACCTCATTAATTAAT
GCGCCCGTATCTTTTGATGGCTTTAGTTGTTTTTTTACTTCTTCAACAATTACTTTAGCA
CCAGCAATTAGCGCCCTATCTTGAACTTTTAACATCGCTTGAGTTCCGAAACGATTTTCT
AATTCTCTTTCTAATGCTTTATCACCTATCACTTTCACACTCATGAACTATATCCTCCAC
GAATCATAATAAAGTCTTTATTATCCAAATCTGGTGATACTTGCTTTATATTCAAACGAT
TTTTGAAATATCTTGATTCAATTTCAAGATAATGTTCTTCACTGGGTAAATAATCACCTT
GCGGATCACGAATATACAATTTAATGTCATTTTGGGTTCCGTTTGAGATAGCTTGTTCTA
ATTCACGTAACCAGACACCATCAATACTCGCCCAACAGCTATATAATAATTTTTCTTCTT
TTTCTCCAGCTTCTGGACCATTATTTTCAGTATACTTATAAAAATGAACACGAGTATTTA
AACGTTTAGTTGTAATTCTAGGTTTTTTAAACACTTTCTTCATCTTCTGATACCTCCATT
AGAGATAACGAAAAATCTATTATTTCAGGTCTGTAATTATCGTTGAAGTGTTCTAATAAA
TCTTGATAAGCATATCTAGCGCGTATAAGTATCAATTCTTGACCTATTAAATTCTCTAAT
TCAAAAACTCCGCACTGATTTTTTATACGCTCGTACGACATTTTTAACAACTGCTTTAAG
TACTCATCCTCTGAATTATGGTCAATCTTTTCAAGTGATTTAAATTTGACAAGCAAATCA
TCAATCGTCATTGTCTTCACCATTCAATAAGTCGACGATTTCACTTTTAACCATTGAACT
AGACGCTTTTTTTTGTAATGATTCGCATAGTTCTAATAATTCTTGTTTTGTCAGCTTATC
TAAAGGTACGATATAAACTTTGTCGTACTTATTTTTGATTTGATTTGTCAACAATTCAAC
ACGAGGATTGTTATACCCTTCAGCTGGATACAACTCCCCTACTTTGTACTTGTGTTGATT
GTGCTCTATGTCTTTAAAAGCTCTAACAACTTTAAATTTCACCATTTTATCACCTCATAA
AATTTTATAGTGTTTCTTCGGTACCTTCTAAAGCTGGCTTATGTCCTTTTAAATCTAATT
TCCAAACAGCAGCAACTTTATTATCTTTCGCTTTGCCGTAAGCAAATTGTTTTGCAGTGT
ATAAATCCATATCATCTAACGCAAGTGTTTCTTTAAATTTCTGAACATTAATACCACCAG
CTAAATAACCATCATATAAACCTTTAACGTACGTTAAAACCTTACCTGCTTCTTGGACTG
TAGACTCGATAACATTCAAATTAAATGGTAAAGCAGTAACATATACGCCATTTGCATTTA
AATGTGTATACTGTGCTTGAACCTCAAAAGCATCGGACGGATTAACAACCATTGTTACAT
TACCTTTAACCGCTACTGATTTACCTTTCTCGTTAGTTGAGTGGTATTTAAACACTTGCG
TCAATTCATTAACTGTAGCGCGCGGATTAGCAAATGTAAGCGTACCTTGTTCTTCTTTCT
CTGGATAAGCACCCTCAGTTACCGATACACCTTTTTGTACTTGACGGTTTAAGCCGATTG
GTTGGTCTTTACCAGTACCTTTTAAGAACGCAGTTTCAAGCGCCACTGCAAATGCTTCTT
CGATTTGAACACGAACAAATCTTTCAATCCACGCAGGACCAAAATCATTTAAATCTTTTG
GTAAAACAACAAACGCTGTCAATTTATTTTGAATTGCTGTTTCTTCACTGAACGCAGCAT
CTAATTGACCTTTAATTTCACCATAGATTTTACCCCAAACGGCTACGCCAGAAGTTTCAG
ATTTTAAGAACTTCAAACGCAAACCAGCGTTTTTAATACCTAAATCAGCTAATAACGGAT
GATTCGTCGTCAAATCTTCAAAAATTCTATCAATTGTTTCTTCTGGCAAAAGTTTTTCTT
CTTTATAGTTAACGTTTTTATTGATATCCATGAAGAAACTTCTTTGGTTTGCACTCAAAG
ATTGTGCTGATTTAGGTAAACTAGAAACTCTTTCAGCTTCTGCTTTTGCTTGTAATTTAG
TTTCTTCAAATAGTTGGTTAATCATGTCACCGTACAATTCATTTTGTCTTTCTTGCGGTT
CACCGTTGTTTACTGCATTAATAAATTCGTTTTTCGCATTTGCGAATGTTTCCGATAAAT
TTATAGTCATTTTATGACCTCCTATTTTTTGTATTAAAAAAGGAATCTTGAAAATCCATT
TGCTGATACTTTACTATCTGCAACATCGATTTCTGATTCCTTTTCTTTCATATTTATTTT
TTCAATTACTTTATTTGCTATTGCGTCAATATCAATGTTAACCTCTGGCGTTTTACTTAC
CAAAGCTGTTACACGATTTAATACATCTTTCGATAACACTTGTGTATTGCTTGCTACAAT
TTGCATATTGTCGTTTTCAAACATTTTACTATCCGCAAAACCTTGTTCAATGGCTTCATC
AGCATTTAGCCACGTTTCCCTAGCCATCATTTCTACAAGTTCTTGTTTGTTTTTACCAGC
TCTAACCGCATATGCCTCAGCCATTATTTGACCAACATGTTCTAATGTTTCTGCAGCATG
ATTTAGATCTTTCGCTTCTCCTTGCGCAATACTTGAAGGATTGTGAATCATCATTCTAGC
AACCGGACTCATTTCGATGTGGTCACCAGCCATTGCGATAAGCGATGCCGCACTTGCTGC
TATTGCTGTGATGCGAACATTCACTTTGCCTTTATGAGCTCTTAAATGTGTATATATTTC
ACTACCAGCTACTAGGTTACCACCATTTGAGTTAATTATAATATCAACATCTTCATCACT
AAATTCTAGTTGTGTTAAAACATCTTTAGGACAAGTCGAATCCATACCAAGCATTTCGTA
AACCCATTTATCTTCGTTGGAAACGATGACGCCTTTAATCTCCGCTTTCATCTTCATCAC
CACCTTTCAAAGTGTTTTCATCTTTTTCTTTTTCATCATTTTCACCACTGTTAGCTTTTT
CGTAGTTTTTAGTAATCAGGTATTCGTCTAATTCAGGATTGTCTGATGGTTCTTCACCTA
ACATAATCCGCACCTCATTCCTTGTAAATGAACCAGAACTTACAAGTTTGTCAATTGCTT
CAGCATATTGAAGTGGGTCTTTTTTATTCACACCGACAATTTCTATTCTTGTATCTTTCA
AATACATGCTTTGTGTTATGAGTTTCGCGTTTAATTCGTTCTGAATCTTTTTTAATAAAG
GTGTTAAACAGAACTTCTCAAATACAAGCGTGTTCTTTTCCAAATCAGCTGTTTCTCCGT
AAATCAAACCTGGAGGTATACCAATCATCAACGCAACATTTTTTATTGCATCTCTCATTA
GCTCACTCAATTCAGAAAAAGGCATGTTACTATTCTTACCACCATTAGATAATTCCTCAT
AATCAAAACCTTCTATCAAAGGCGCGATTGCTAGTTGATTTTTATTAAAAGTATTGAATA
ATTTATTTGTGAACGCTTGTAATTTTTCTATATTCTTTTCGTCATATGCGCTAGAGGCAG
ATTTCAAAATCCCTCTTATTTGATAGTTTTTTAATTGTGCACCTATCATTCTTCCGAATA
TTTTCCCGTAATCTTCGAATAGACTTTCTACAAAGTGTGTCACTTTATTGTTGTTGTACT
TTAAATATATGACCTCTTGCATTGTGAAAGTACGTTGATAAGTATAATCTTTAACCGTTA
CATCTTTGAATATATCATCATACAAAGCGTACTCTTCTCTGTAAAAGCTATCTGCGATAA
GTAATTCTTTGCTGTCACTTACTACGATTAAAACCTCGTTATCATAAATTAGTTTATATA
TAACTTGTTGCCAAAAACTATCGCTTGATAAGTCAGTATTTGGTTTTATATTTAACTTGT
AGTAAACATCATTCTTTTGAATTCTATTACCTCCCAATACTTTAAAATGACTTTGAGCGA
CAGCTCGCGCAACAAATTCAATACAACTATCAATCGCTAAACGTTTCACATACGCTTGTT
GTGATAGATCTTCTATCATATCTAAATCAAGCATATATGTTATATCTTTCCTAGTTTTAA
ATATCTTTTCTAGAATACTCATGTCTCACCTCCTCTATTAGAAATCTATACTCATTAATG
CATCAAGCGCTTTAGACATGTCTTTGTCTACTATATCGTCTGCTCTATATAATGCGTGAA
CAAAAGCCATGAACCCATCGGTTTTTCTTCTATTTTCATCTTTTTTAATATATTCTTTAT
TACCATCGGGTTTAACCTTTACTGCAACATTATTAGTAAACCAACGCATCAAAGGATTGT
CTCCATATATTACGTTATGTTTCGCAAACATTGTATCGATACGTGGTGCAAGTAATCCAT
GTATTGCTTTTGGATTTCTAAGTACTTCAAGTTTTATGCCAGCATCCTCAAACGCACGTC
TTACAATATCAGTTCTATAATTATCAGCTATGACTTTTTCAAGCCCATATTTTTCTCTAG
CCTTTAAAAACCAATCAACTATATATTCAATTTCAATGACATCATCATCGACAATGGTCA
ATAATCCCATTTTTTCCCATTCTTTAATAGGAGGTTCTAATTTGACATCATCCAAAAACC
CTTGTCTTACAAACGAATGTCCTAACCAAATGTAATCATCGTTTTTTCGGAATAATAGCC
CTACACTTGCAAAATCTCGAATGTTTGCAAAGTCTAAACCACCAATACACATTTGATTAT
CTAAATTTGGTATCTCTCTATTAGTCGCTAGTATTTCTTTCCATGGTGCTATTACTTTTT
CAAGGTCAACTTCAGGCAAATTCATTCGCTTAGTCATGAATTCGGGCTTATTTGAACGGT
TGAATGGTAAATCGTTATATTCTTCTTCAATCGTACTTAGCAGTGTTTTAGCGTATTCTG
ATAACGGTTTATGTAACATTGGGTTCGCCTTTTCCCACGTCTGTCTGTCATCAACTTCTT
TTGGATCGTCTAACTTACAATAAAAAGCAAACAATCTACTATTTTTAACCTTGCCACTTA
ATACACTTGCAATTTTGTGCTTCATTGCATCGATATAACCCTCTCTAACAAAACCATCAG
TACTTATATAAAACGTTCTTCTATTTTTCTTTTTACCTAATCCACCACGTTTGACGTTTA
CCATTTCAGGACCAAAGAAATAATGAATTTCATCAAAAATAACACACCCCTCACGTCCAC
CGTCTTTGGTTTTTGTGTTTGATGTGTTATATCGAATAACCGATTTAGTTGCACGGTTTA
TTATTTTTGCTTTACTAACTTCATAAGGAGCTTTTGGCGTTTTACCCGTCTTATTTCGTT
TGTTATCCATTAAAACGGTTCTGATTTCATCAAACGATGTTTTTGCTTGATCTTCACTAT
TAGCAACAATGGAGATGTGATATTCTTTAACTCCGTGTAAGGGCGTAGAAAGAAAATCAC
TAATAGCACTTATTAGACCGTTTTTCCCGCCTCCACGTCCCATGAAAATAGCAAATTCTG
TAAAGAAAGCTTCATCTGTATTTTTATCTATAAGAAATATATTAGCTATGATAAACCTTT
GAAATGGTAATGTTGGAAAATACCATTTTTCAATAAATTTGATACAATCCTCGATTTTCT
GTTCATCAAAATATACATCATCTCGTGAATATATATGTTTTTGTAGATAATTAAAGAGAT
CAATTCTTTCTTTATTTAAAATTATCTTTCCTTGTTTCCACAAATTTATATATTCATCAA
CGTATTTATTACTAATCATAGGTAATCATCAGATGGCGTTTCTGTGTCTTCTTTCTCTTC
GGGCAATAAATCCGATAATTGTTTGATTATTTTTTGATATGCAGCATCTCTAGCATTAAA
TAGTTTGGCTACTGGTCTTTCCCTTTCATATGGTGGCGCCTTTTCAGATTGAGTAAATAA
ATCATAGTCACCTTTTTCTTTTATGTCTTCCCACATGTAATCAAGCATTACACGTAGCCT
TGCTGCTTGAATAATTAAACCATCAACTACTTTTAATTTATTGCTAGGTATGTCTTTATA
TAATACTTGCAGCCTTTCTTTTTCTTTAAGCACTAAGTTTTCATCAACTATAATCTCCAT
TTCATCACCTGCCTTAAAATGGTTATAAGAGGGGGGGTATACATGGATTTTTAAAATTAT
CGCGAAGTCGAGCCCCTCCCCGTTCCCCAAGTATTTTGATCGCTTTTGATTTTTTTGACC
CGGGGGTATTTACCATTTTTCGTCTTTCCATTTATTTTCTTTTTTTATAAATCTCTTTTC
TTTTTTGTTGTGACATTTAATACACAGTGTTTCTAAATTGTTTAAGTCATGAGCAAACTC
CGGATGATGTTCTAGCGATAATATATGATCTACATCCAACGACTTACGCTTGCTTTTGTC
ATATGTCGTTAACTTGCCGTCTCTCTTACATTGTTGACATTCATAATTATCTCTTTCTAG
CACTCTTTTTCTTGTTGTTTGCCATTCTTTAGACTTATAGAATCGTATGCGTTCGTCTTT
AGTCATCATAATGTTTCACCTTATATAACTTAAGTAGTATCAAGACGCATCTATACTTGA
TGTGTAGTAATGTATTTACTATTAGTTTGAACATGTTCATACCTCATAAATAAAAAGACA
CATCACATAGTGATGCGCCTCTTGTTCATGCGTCGTATTAGCATTTAATAACTTTAAATA
TTAATCTGATACTAACATAATAAACTGTTTTAATGCGGACTTACATAGGGTAAAAGTCCG
CTACACATAACCAATATACTTTGCTAACTTATCGATCAGTGCATTCCTTCTACGTAATAT
ACTTGTCTTACTTGTACCAAAGTAATGTGCTATATCTTCCCATTCATAACAACCAATAGG
ACAATCCCAATATCTAAACCTTAATAACTCAAGCGTATCCTCATCACTTTCATCTATCAA
TCTATCTACACCGTTAACTATATTTCTTAATGTATTGTACCTGTTATCACTAAACTTCTT
TATTGCACATCGTTCAATCGGGTTACCCGGCAAATTACTTTTGCCAGCTCCCGCATTATC
TGGTTCATGACTTTCAAGTAATTCATATTCTCGCATCTTCAACTCTCTTCGATAGTTATC
GATGTGCTGAATGTATTCTTCAAGCTTTTTGATATCGTGTTTCTCAATCTTTATCATTCA
ATGTAATACCTCCGATAATATAAATTACTTTTTAATATCGTTATTCATTCGCTTTAATTC
AATCCTGTATTCTTTTAACCCGTTGTATCCTTTAGTTTTAACTACTTCATCAAGTAGATA
ATCATTCATATATCTGAGCGCTTGTATCTCCCTTGCACGATCACTATTAATACTGATACA
AACTAATAGCAATATAGCAAATACAATAGTCATAGTAATCCACATCACTCACTTACCTCC
GCTCGAAAGACGTAATCACTCGGCGCCTCTACATCATCATTAGCCGTCATCATAATATAT
ACTTGCTCAGTTACATACTTACCTAACTCATACATCGCTAGTAAGAATAATAATCTTAGT
ATTTGCTTAATCATTTTTTATCTACCTTCTTTACTTCGTATAAGACCGGATATAAATTTA
AAAAGTGTATTCTATATCCAATCGTCTTAACTTTTACTTTATCACCTACTTTTAACCTAG
CTTGTATGTCTGCGCTATCAAACTTTCCTTTGAAGAATAAGTCTGAGTTTTCGATGACTT
GTTTATCATCTAATACAATATAGAATTTGTCCTCTTTATCTTGTCTTTTGTTATATTTAT
CTGTAATTGTCCCTTGATGTACTTCTTTGTTTTGGTAACTAGCCACTGTATAGATAGGCA
ATGCGACAACAAGTAGCAATGCGGTTATACCGAATAATGACAGTATTCCAACAATAAAGA
TGTCGAACCCATCCATATTTTTAAGTTTTTTAATCATTTCCCACACTCCCTTATATTTTC
AAACAACTGACCCACTTTAATAACTGCATCCCTTTTAACTTGTTTCTCGTACTTCTCTTT
CGCTTCTTCTTTACTCTCTGCCTCAACAACTGTAAACCTTTGATTACTCTTAGCTTTAGT
TATGTGTGTATGTTTACGTCCTGTTGAATCTTTGAATGTTGTGACTAAGTATTGTGTCAT
TCCTCATAGCTCCCTTGAACTTGTTTGAGCTTACTCATAAAAAACATTACTAAAAATGCT
ATTAAGATATGCGTCTTTTGATGTTTATAAGCAAATGTAGATATCATAAAGATAGTAGCA
AGCATTAACATTTCATATATGTTTGTGTGTATAGTCTTTTTACTCTTAAGAAAAATAATT
GCTATGCGATAAAAGAGATAAACGCCAAACCCTATTAAAAATATTTCTAACATGTCGCTC
ACTTCCCCAAAACCTCCTTGACTCGATCTAATATGTCTTTACACTCCGCTACTTCCGAAG
CCTTTTGCTCCACGTTCTGAAACACTCTCGAATTCCTCCACTTGCTTTAGTTCAGGTGTC
CATATAGGCACAATAACCAATTGAGCTAGTTTGTCGCCTTTGTTTATGACATAACTACCA
TTCATACATAAAATTTTATCTGTTACAGGTAGTCGGGCATACTTTCCATCTATCCCAGCA
GGACTCCGACCAAAGTTACTCATATCCTCACTCTCTAACGTTTCATTATCATTCTTGATA
TTAATCCCTAAATTGCCGTGATATCCCGCGTCTATCTTGCCTGTTTCAATCACTAAATGC
GTTTTACTACTTACACCACTACGGCTAGTTAATAGTCCGACATAGCCCTCTGGTATGCTT
ACAGCTACATCTGTTTTGATCACTGCCTTTTCTTGTGGCTCAAGTACGACAGTTTCAGCT
GAGAATATGTCATAACCTGCATCCGTCTTATGATTTCGTTCTGGCATTCTAGCGTTTTCT
GATAATAGCTTTACTTGTAGGATGTTAGTCATTTTCCTTGTCCTCCTCATCAATTCCAGC
CAATTCATACATAACGCTCTCCATACTTTTATCTTTTAAATCTTCTGACACGAATACCTT
TAAATCATGGAATTCTGTAATTATTGTTTTTTCGTCATGGTCGATGTAAATTTCTAGCGT
ACCATCAGCTAAATTAAAAATAGCTTTATCTTCATTTTCTTTGTATCCTTTTTCTTTTAA
TTTCTTCAAAGATTCATTAATTTTCATTTTCCTGTTCCTCCTCATATTCAAGCTCTCTTA
CTTCTCTCAAAACCTCTGACGCCCAGTCTTCTGGATACTCAACCCATTGCGCATTAATAG
CTTCGCGAATTTCATCAAACGCTTGCGCTTTCTTATACACGTCTTCAATCTCTTTTAGCA
ATCCCTCTGTGTCATTGCCGTTATACGCGCTAGCACTGATAACTGATTGTTCGATTTGTT
CGCGGTTATTCATTTGTGTCATCCTCCATTTGCCCTAAAAATTCGTAGAACTCATTTGTT
CCGTCTAGTTTGTCCATTCGGCACAATATAACACTTAAGTTGATTTCAGCTCTTCTATAT
ATAGCTACTTCCTTGTTCGCTCTGCTCTCAATCTGTAGTTCGCTAAGTCTAAAACGGTAA
AATTCGTATCTTCCAAACAATTCATTTTTAAGCGTGCGCCACATGTTCTCCAGCTCTTCG
TTACGCTCTCTTAACTTAGCTATATCCCCAATAAGCTCGTCACGTTGCTTCTTGTACTCA
TCACGTTGTTTTCTCATCTTCTTCAACCTAGCTTCCATTACGCCTATTTGGAATCCTGTT
TCATAGTTCACTTTCATAACCTCCTCTAAAATAAAGTTAGTTGCTTCTGTTCCTCATATT
CCAAACCCTGTTGCTTTATATATGTTTCAAGCTCTTCAGCTGTATCAAATGTCTTTTTCA
CGCCTTGCCAACCTGGTACGATATGCCCATGAAAGTAATAAGTGCCGTTTACTACATGAA
TATGTGCCACTCGTTCGTTATCCTGATACAGATATCTCTTAGATCCAAAGAATTGATTTA
GGTATTCTTTGCGTGCGTTATCTGTCATGATCTACTTCTTAACTTTCACGAATATGTCGT
TTTCCATCAGGTAGCACGCATAACGTCCTCTTGGATGTTTCTGTGGTACATTAAACAAAT
GTGGCTTCTTTCTTCTTAGCTCAGCCTCTTTCTTTCGCTTTCTTTCCAATTTGCGTTCGA
GTCTAGCTTGTTCCAGTCTTTCTATTGTTTTCTTTTCTCTGTACTCGCTTAAACGCGTAC
CTTCTGGTGCGTCCATTGCTTCATGTAGTTCCCAACCGTCTTTTACTCTCTTAGAAACCA
TTCCAGCGGTTATACCGTGACTTTCTATTAATTCCATTTCAGATTTGGTAAACCTATATG
GTTTATCATTTATTGTTACAATCCTTGCTTTTCTCGCCATTTTATCCACCTCTTATATTT
CTTCTATTCGTATGATTATTTTGGGCTCAATTCCATAACGCTTTGAGCTAGTTATTTCTG
TAATTTGGTTATCGTCTTTCCACAAATAATTGTTACAAGCGTCTAGAACTGTCTTCATCA
AATTATCGATATCTGGTTTAGTTACTTTTAATTGTCCAATCGCTTGAGTTTTCTTTTTCT
TCGACCATGATTTAGGTGGAGTAAAGTAAAACTCTAATTCAATTTTTAATGCATTTTCTA
GATTTAGCTTTGGCATTTGATTTTGTAAATATTTTTTATGTTCTGTATATTTTGTAGGCA
TATATGTGTGTGCATATCTACCTTTTGTGCTAAAACGCGGTCGAGGCGAGCCCATCGGCG
CATTAAACACTTCATTAAATTTAATTTCTATCTCCATGTAATCCCTCATATATATTCAAA
TAAGCTTGTTTGGTGTCCTAACTCCATTTGTTCATTATCAATAAGTGTTTTTAATTCATA
ATCATCTAAGTACCAACGTCGACCATTGAATTTTGTGTGTTTTAATCCAACAACTAAATG
CCGTCCATCTTTAAAATGTGGTGTAACTGAAAACATTTTGTTGCCGTCATGATCAAATAG
ATAGTATTTATCAAATGCATCCATTTTCAATCACTCCCATTTGCTATTTAGACGCTTAAT
AAAAGCTTCTCTGTCTTTCTCAAGGTTTTCATCTACTTCCGGCGTTTTCGTTTCTCTCGT
GCTGTCTGTGAGCCATTTGGGTGTTTTTTCTTTTGATTGTTTAACGAAAGGTTTATAATT
TTGTTTTTTGCTTTCAAGTTGTTGCTTTTCAAATGCACGTACTTGTTCAATAGATTTCAA
GTTTGCATTAAGCCATGTATTCAAAATGCTTTTAGCATATCCCCAAGTAACTTTGTTTCT
GTCTTTAGCGATTTTAAGTGATGCGGTAACTATTTCATCTGAATCATTTTCAAATGAATC
AAGATAATAATTTAAATCGTCTAAATTGTAAGAAGTTATGAAACCGAATCCGTTATCTTG
GAAGAAGTCGAAGGCGGTTGTCTTCTTCTTCTCATTATTCACATTCTTTTCATTATTATC
TTTATTATCATTATTGTTTGTGTTGGTTTGATGTTGTTTTGATGTTGGGTTGATGTTTGA
CTGATGTTGTTTTGATGTTGGTTTGATGTCGTTTTGATGTTGGTTCCTGCCCTGCTCACT
TTGATAAAAGTCATAATTGACAATGGTTATAAGGGTATATTTTGATGTTGTTTTGACTTC
TAACATTCCATCACTCTCGAGTAAGTCAAGGAAGGTTTTCACTTTAAATCGTGACCAGTT
AAAAAGGTCAGACAAGGTCAAAATAGATGTTAATCTTTGTCCTCTTTCAACGGTTACAAT
TTGGTTTCCTATAGGCACTTTTGCCTTTGAATGATTCGCTTCCATGAGTAAATATATCCA
TGCTTCAAACTTTGAAAATGTTCTCTTTTCTTTAAATAGCCAATGATTTTGAATTGAGCG
ATCAATACTTATCCAACCAGTCATATACACACCTCACTTTCAAACCGGTTAAATTAGAAT
GGTAAATCATCATCATTTAGTTCAATCGGACCATTTGCATTCGCAAACGGATTATCTTTT
ACTGGTTTGTTATTTGAATATTGCGATTGTCCACGTGTTTGTTGTACTTGTTGTTGATAT
AAATCTTGTTGAGTGTCATTTGAGTTTTTCGGTTCTAAAAATTGAATACTATCAGCAATA
ACTTCCGTAACGTATACACGTTGACCTTCCTTATTTTCATAGTTCCGCGTTTGTAACCTA
CCATCTACGCCCGCCAACGATCCTTTAGATAGGTATTTATTAACGTTCTCTGCTTGTTTT
TTAAATACGATGATATTAATAAAGTCTGCCTCGCGCTCGCCTTGTGCATTTGTAAATGTA
CGGTTAACTGCTAATGTGAATGATGCTACATTTACACCATTTTGAGTGGTTCTTAATTCT
GGGTCTCTAGTTAAACGACCAACTAATATTGTTCTGTTTAGCATTTATAAACCTCCAAAA
TAAACGGGCGCGCCCGTCACTTTTTGTATTTCACTTTTAATGTATTTTGCATTTGAATTT
TGACTACTTAAATGAATTAAATGTATTTCTTCGAGTCTAGTTAAATCATTTGCTTTTAAC
ATTCCGATAGCATGTTCTAAGCTAAAATGAGACTCCATAATTCTGTTTGCTAATGTGCTG
TGCACACTGCCGTTTTTTATGTTTTCTTGCATTTGTTCATAGATATAATTAACTTCTAGC
ATCATGTGCGTAATGCCATTAAATTTGTATTTCAAATACTTTGTATCAGTAACATACAGA
ACCTTATAACCTAGTGTGCTTTGTAATAAGAAAGCCACAGGCTCGTTAGCATCATGTTCG
ATGTCAAACGGTAGAATTGACCATGTACCTATTCGCAGCTCTTGCTTTGCCTTAATCGTG
CATAAGCGATGACTTTCAAAATTCATAGCTTGTTGTGTTCCAGCAGTCATATAGCTGATT
ACACCATTGTCGACAAACTGCTTTGTATACTTTGCATGATCACCATGTTCGTGTGTGATA
AGACACCCTGCTATATGTCTTGTTTTATATTTGAAATGCTTTTGAACACGTTCAAATTTT
ATACCTGCCTCAAGTAGTAACGTAGTACGTCCATCATTTAAGACGTAGCAGTTACCACTT
GAACCAGTTGCTATTGTTTCAATTAAAATGGCTCTTCTTCGCTTTCTTTTTCTGTTGCAG
GTTCTTTTATTTCTTCAAAGTCAGATACATCAATAGGCTTATCATTTTCTAATTCTGTGT
ATTGTGCTTCTTCAAGAACTGGTTGTTCAAAGTCCAATTGTTCTTGATTTGCATTTTCTT
CAACTTCTGCGTCCAACACTTCTTTGCGTTGACGTTGTTCGGATTCTTGTGCGTATTTGA
AAAGATTGCTATCTGTTGATGTGTTGATATAACGTTTAGCAGCTCTATTGATAACTGTTT
TTTTAGCCATTTCTTCTTTGAAATTATTATGTGTTTTAGAATTTTGTAATGCTTTTTCAT
CTTTAATCATTGATGACTGCATCCATGCTTGTTTAATTTGTTCAATAGTCATGACTTCAA
TATAGTTATCTCGTCCATCATTAAATACGATTGTGCAGTACGCACCGATAATGTTTTCTT
TGTCGATGTTAAAGAAGTCTTGTTCGTGTTTAATCGCTTTGATACGTCCTGTTTCTCCCA
TTTCTTGCTTGAATGTATCGCCTTTATAAATCACTTGAGCAACAACATCTTGAGCACCTG
CATCACGTTTTAACATCATTACATTACCGTGATAGCTACGTTGTAACTGCATTTTGTTGC
CGTAAGGAATAAAGTAGCATTGATTTTTAGCTGGATTTAAACCTTGCGTTACCATGTCTA
ATAAGGCATTTGCTTTGCTTGTATCGTTACAACTCATTAATTTGTTATCTTGGCTGATTT
GTAACCATGCTTGTTTCATGGCATTACTTGGTGAATAATCATTTGGCAATTCCAAATTGC
CTTGTGACTCTAAAACTCTCACTTTGTTTAATACGTTGTCAGATACGTTCTTTTCTTGTA
CTAATTGTTGTTCAATAGTTTGTAATTTATTATTTTCAGTCATTTTATATAGTCTCCATT
CTTAATTTTTTATCTTGTTCATTTACTATCAATTGAATTTGTTGTGATTCTGTTTTGATA
AGCTCTGTTACTGATTCAGCATTATCAATAAATATTGGCGCTGTAACTTTAAAATGTTTT
GACAGTGTATTGATGATATCTAAGCCAACATTAATTCTTGAGGCGTTATTTAAACCGCTG
TCGTATTCGACGCCGTTAACCGTTGTGGAACATGTTTCTTCTAATTCGCCGTTAACTAAG
GTATTGAATAGCTTAAATTCAGCAATTTCAAATTCATTATTGATGTTTTCAGTAAGCATT
TTGACTTTTGTTGTTGTAAATTCTTTTAAGATATAAAGGTCATGTGAATACTTTTCTTTT
TCATCCAATAATCTGTCTTCTTCATTTCTTAATTCAGAAATAACATCATCTAGATGTTTA
TTTGATTTTTCGATTGATCTTGACACTTCAATTTCTGATTTTTCTTGAGTAAGTTCGCTT
ATTTTGTCATCTATTCCTGAAACTTTATCTTGAATAGTTTTCCTGATGTTAGAGCGTTTT
TGATTAATCTCATTTATCTCTAACATTACTGCTTTGTATTCGTCAGTTTGCGTAACGTCA
ACGTGAGTTGTTTTCAACTTATTAATTTTGTTTTGTATTCTTGCTGAACGCTCTTCTGCT
TCGTTGATTTTAATTTGAAGATTATTATTGTCATCCTCTAACTTCTCGATGATTAGCTTT
ATTTTCTTGCCTTCTGAAATAATGTGATTGATAGATGTTTGTATTGTTTCTAATTCTTTC
GATTTGCTAGCATTGAATTTCTGCAATGCTTTTTCTCTTGCCATATCCACTTGTTCAACT
GGTAACTTTTGACCACAACAACTACATACATTGTCATCAAGATATTCAAATTTTTGATTT
TTAGCTTTTTCTAAATCACTTTTTAATCCTTTATGATTTTCTAATAATTGATTACGTCTA
TTTTCTTCATGCGTGATTTGTTGTTTGTTTTGCTTTAATCTCGTTTTAAGGTTTGCTACC
GTTCCATTTTCAACGTGTAATTCATTTGTTAAAGCATGGATTTTGTTCTCATTACTTGCG
CTGTTATTGTCTTCTATGCGTTTCAATTCTGATTGTTTATCAGCTAATTGATTACGTAAA
TTAATTTCTTCCTTACCGTTTTGAATATCTATACGCTCATTTTCAAGTTGCTCAATTTCT
TGTTTGATAATTGCGTATCTATCATTATCGAATTCTGGTACATCCTGCTTATTTTGTTGT
GTTTGGTTAATACGTATCGGAATATCTTTGATATCTTTGTTAATCTGTTTTATCTTGTCC
GTAAGAATCTTTTTCTTTGTTTCAATTTCATGATCTCCAAGAATATTATTTAGTTCTTTA
AAATCATCATTTGTTTTAATGACATCCTCATCATTGATTGGTTTAGCAATTTCAAACAAC
AAACTTCTTCGCTTCTTCCAATCTAGTAAGTTAAATGCTTGAGGGTTCGTAATTAACTTG
AATACATCTTCATCAATAAGTTCATCAATACGAGCTTTATAATCCTTTACTTTTATTGAT
TCATCATTGATATATTGTTTCTTCGTTCGACTTCGTGAGTATTCCTTGCGATTCGTCTTT
TGATTTATTGTGTATTTAGGATGTGACTCTTTTTTAAAAGTCGTAATTTTTCCGTCGATT
TCAAATTCTGCGAAAACAGTCGGAATTAACTCATAATTTTCTTCGTTTTTTTCGTTTAAA
GGTACAGGGTTAAATGATTTGGTTGAACCGTCCAAACCTTTATCGAAAAGCAACCATTGT
AATGCGGTTGCTGTTGTAGTCTTACCAGTCGCATTATTGCCGTATATTTTTGCATCTTTA
CCGTCAAAATTAAATTTTTCTTCTTTGATTCCGGCAAAGTTCGATATTGTTAATTTATTT
ATTTTCATATCCTTCCTCATGCTCCTTTTTTAATCTTCCGATGACCTCTTAGTACCTCGA
TAATTAAATTTTTTATTCGTTCATGGCTGTCTGGATTGATTTCATGTATCTGCACAAGCT
TATTGTTTGTTTTGTAACTGTCGTGATAGTGCAAGAAATTAATCGATAAGTATCCGTGAT
GATTACGTTCAATTTCCAATAATGCTCGTTGGTTTGACAAAGTATATTCGTCGAATAACG
TCTTAAAAATATTCAATATATTTCTTTCTGTATCTCTCATGCTTATACCTACCATTTCAT
GACTAAGTTCATTAGTTTGTCCTGTTCATCTGTGTTATTTTCAATCCATTCATAAACACT
TTGTTTCAAAATATCTAAAGCTGTGTATAGATCGTTCTCATCAGAAACTAGTAACCCGTC
AATTGAATTTCCTTCATGGTCTAGAACAACCATTTCGACGCTATACGCTCGTTTCTTAAC
TCTTAATTGAAAATCAAAGCCATCTACATTAATTATTTTTCGACATACGTCACCCGTTTT
GTAATACATTGTTCTCGTCCTCCTTGTCATTATCTATAGCTAGAATTTTTAACGCATTTT
GATAACATCAGCGATATCTCGGTAAACAGCTCTACGTTTCAATAAATTAGCAATATCAAC
AACATTCCCAATCACACAATGTGACGACGGTGTAAAATCTCCGTTGCTAATCCCTACATT
TGAAAAAAGTAAAACGTCAAATTCAGTTTCTTCATCGATTTCGCTCGCTAAATCAAACAA
TTCTGCATTCTTTTCAGCCAATAAACCCCTTAATTCGTCTTGAGTCATATCTTTATAATT
TTTAGTCATGGTTGACTTCCTCCTTGTTTCGTTTTATATTGAAAATGAATTAATTTTGTT
AATCGTTTGTCACTGTTACTTGTTGACGCAAGTAGCAGTTTTTTTATTCTTCATAAAAGT
ATTCTTTGTAGTATATGAATGTTCCAATGCTTGCGAATCCTGCAATTGACCACGCTGTAG
TGAAGTACAGCAATGGCATAAGCACAATCGCTAAGACTGTGAAACATAGCACTGCTAATA
GGTAGCTTTTATATGTGTCGCTCATTTTATTCTCTCCTTATATATTTCATTGAAATGCTC
ATCGACGAATTTATTCATCTTTCTTGCGTTAAATCTCCAGCGATTAAAACTCTCATCTGG
GTAATGCACAATTCCTTGCGCTCTTAGTTCTTTTTCAAATCTAGGATGAAATAGTAATCT
GTCCTTGATAGTCTCATCAGATGCAATTTTTAATTTCTTCTTTAAGTCACTCATGTTCCA
TACAGGGTCTAATGAATAACCAATTAGCTCATCATATTCATCTTTTGTGATAAGTACATG
TGTTTCAGGTATTGGAACTGTTACGTTTAAAATGTGTGGCATTTCTATCTTTCCTTTCGT
GTATAATGTTGTTATCTCCTAGTGAAAGGAGGTGATAAGTATGCATAAGAGATTGCTCAC
TCAATATTTAGATAAAGAAATCGTTACTTCTTTAGATTTACATTTAATTAATGGTGAAGT
TATTAAAGTACAAGAACATATGAAAGATGCTGAAAGCAAAACTCTACACATCATTTATCC
AAAAGATAGAGTTGTCAGTTTAGATCATGTTTTGTATTTCGACATTAACGTTAAAGGTGA
AAAGAATAACGATAGTCCTTATCCATCTTAAAATCCATAGTGCTTATAGTTATTTGCTAT
TTGTTGACAGTTATCACTGGCAAGTCCTACCTTGTCAGCTTGGTAACTGTATTGATTATT
TACTTCATTTACTAATCGATTCCATTCGTCTCTTGGTATATCTTCAAGAAGTAAGAGAAT
CATCTTTAATTTTTCTTCGTTCATTTGTTATTCCTCCTTTTAAGATGTTTGTTTTTCTCC
TAAAAACTTATTAACAAAGTATTGTTGTCCTTTGCCTGTTACTTTTGGCGTCTTACTAAT
TGATGTGTGACCGTCCGAATGTGTGATTGATGTTTCTTTAATTTCGAATAACTCACGTTC
CATTGAATACTGTGTAGGCATGTTATAATCCACACCCTTGCGTTTAATAAGGAATCCGTT
TTGACGTAACCACTCAAACAATCTGCGTTGCCCGATGTTTACACCGTTTTGTTTAATGAT
CTTTGCTAACTCTCCAACTAAAATTGATGTCTTAGTAGTAGCTACTGCATCTGCAAATAC
AATTTTTGGTTTATCACGTTCAATCTTTGTTTCTAATTGATTGATTGTGTTGTTAGCAAT
TTTTAAAGCACGTTGCATAATCATTTCTGGGCTGTTCCATGCTTTTTCAACTTGGATGAA
GTATTGTCTTGCACGTTTACCAGGTTCACTACGTTGAATCATTGCGATTTCTTTTGCAGT
GTCTAGTGTGAGTGCGTGGTCAATATAGTGTGTCATATTGCCTTGAGCTGTTGCTCTTTT
TTGAGCGATAGCTGTGTAATCTGTATTTTCTTCAAATCCGTATTTAAGCATTCTTGGAAA
CCAATCTTTATATGCTGTCTTAACTTCTAATGCTTGATGAAGTTCTCGACCGCTGATTGC
GATTTCTCCATTTTCTTTTTCTTGAATATTGAACATTTCTCCGATGTTCGAATTTGTTTG
TAATGCTTGCATATTGTTTATGCTCCTTTCTGCTATACTCCTATTAAGGAGGTGAATGAC
TTATGACTAATGAAGCTAAATTTGTCCTTTTACAACTTTATTCAATTTACCTTGATAGAA
TTGACGAAGGTATGTCTAAACGTTCTGCATCTTATTTCGGTAGTGATGAATCCTCATTTA
ACGCTTTCTTTTTAGATTTTAATTTTGAAGACTATATCGATGCAGTTCTTGAATTAAAGC
ATAGAGATTTTGTAATTGCTTCTGCTGAAGATGGCGGTTTTCTTGAGATGGCTCTTTCTC
GAGAAGGTATCGCCTACTCAGAATCAGAATCCAAAAAAGATTACAAAACACTTATGGATT
TAATTAGAGATTTGAAAAAATTAATAATCTAAAATCCAATCATCTGCTATTAAATCGTCT
GCGCTAGGCTGCCACCTTCCGGCGGCGGTTTGTCTTTTTTTCTTATAGTGTCTAGATACG
ACTAGGCATTGATAACGCTGCAAATTAGTTGGTAATATCCCATACACATCTTGATTCTCT
CTCCTTATACTTATTCCTTTCTCCATCGCTAGCTTCGTTGCTTCTTGAATGTTCATTTGT
TATTCCTCCTATTAAGATGTTTGTTTTTCTTTAAATGCTAAAATAATTGATTTCTTTTTA
TCATTCGTAAATACGAAATTTTCGTATTCATTACCTAAAAAAATATCATCATATTTAACA
TTAAAAGCACTCATATACTTAGAAAGTAAACTATCTTTAATGTTTGTAGAGTCTTTTTCC
ATATTTTGAATTGTACGTGATGAGACCTTAAATAAATCTCCTAACTCTTTTTGAGTCAAT
CCGTAATCAGTCCTCAACTCTTTTAATGTTTTCATGTTGTCACCGCCTTTCGTAAACCTA
ATATAATACGAAATTTTCGTATTGTCAACATTAAATACGTTTTTTTCGTAA-AAAACTTT
ACTATGATATGAAAATTTCGTATAATAAGAAAAAAGGAGGTAAGTAATATGAACAAAGAA
AGAAATATTATTATAGCCAAAAACATTAGAAAATTTCTCAACGATTCAAATATGTCTCAA
AAGAAACTTGCTGAACTCATTAACATAAAACCATCTACTTTAAGCGATTATTTAAATTTA
CGTTCCAACCCCTCTCACGGCGTTATACAAAGGATAGCTGATGTTTTCGAGGTTGGTAAA
AGCGACATAGATACTACATACAAAGACGATAACGACATCACTTCCATATACAACAAACTC
ACACCTCCCCGCCAAGAAAACGTACTTAACTATGCAAATGAACAATTGGAAGAACAGAAT
TCTAAAGGAGATAACGTTGTAGATATTAATTCATATAAACAGGAGAAAACTCCAGTTAAC
GTCAATGGTTGCGTCTCTGCTGGTGTAGGAGAACGTTTACACGATGAAACGCTATTTACT
GAAATGGTTAAAGGACCTATCCCCACACACGATTTAGCGTTAAAAGTAAATGGTGATTCT
ATGGAACCTATGTTTAAAGATGGCGAAATCATATTTGTGGAGAAAACTCACAATATAAAG
AATGGACAAATTGGTATATTCATCATTGAAGAAGAAGCGTACGTTAAGAAAGTCTTTGTT
GAAGATGATAGATTGACTCTAGTTTCACTAAATAAAGATTACGACGATCTACACTTTTAT
AGAAATGAAAGTGTGAGGTTAATTGGAAAAGTTATTTTATAAAAGGAGCACTTGCAAATG
AAAAAATATGATATTGCAGTCTTAGACTTTGAAACTATGAATGAACATATGAACAGCCCT
TGCGAAGTTGCTGTATCTTTAATTAAGGATTTATCAATAGTAAAAGTTTATTCATCTTAT
ATTAATCCTCCTAATAATAGATATAACTTGAAAAACGCTAAAATACATAAAATACCTGAA
GATGTCATATTAAAAGCACCTAAATATCCAGATATTTACCAAGAAATTCTCTATCTTTTA
AAAGAATCACATTTAATTATTGCTCATAATGCACTTTTTGATATTTCAGTATTAAAAAAT
ACTAATAATTATTATGACTTACCTGTTCCAAACTTCATGTATGTCGATAGTATAAATATC
TTTAGAAGCTTCCACGCAATCTCTAGTTTTAAATTAGAAAATTTGTGTAGCTTATATGAT
ATCGATAAAGAAAAATTACATTCTGCTAAATTTGACGTGCTAGCTTTATCGAAGATGTTG
ATATCACTCGCTAAAAACAATCAGCATTATAGTGTATTAAAATTAATACATTATATGCCT
AAGCAATACATTAGATTTAGCAAATATTCTAACTCTCCAACTAAACTTTTCGATTCAGGA
TTTCAAAAAATTCATATGAAAATATCTGAGATTAATAAAATAGAAGTGGAAAGTGTAATC
CCTATTTTAAAAGATAAAAATGTTGTTTTTACAGGTAATTTTGACACTGAAAAACAAGAT
TTAATGATATTAACTAGAAAGAAAGGAGCTTATATCAGAAGTGACGTAACTGCAAAAACA
GATATTTTAGTCGAAGGTGTTCAAGATGATAAATATAAAGATGTGAACGGACTAGTTTCA
AAACAACGAAAAGCTCGAGAATATGTTGGAAATGGTGCAAAAATTCAATTTTTAAATGAA
GAAGACTTAATAAATTTAATAAAGGAATAATAACGATGATCAAAAAAATTTTTACAAAAA
AGCATGTATTCTTAGTTATAGAAGATGAAAACCATAATCACAGTGATGCTGTTTTTGGAA
AAAGTATATTACTTTCAATTTACGTCGGTGTGAATAAAAAGACTAATTCTAAATCAGGGA
AATTTATATACCTTGACAGATCTAAAAGAATCGTTAGACAATCTGATATCACCAAAATAG
AATCAGCTAACGAAAATGATGTAGATTTTTATAATTTACTGAAGAAAGAAAAGGAAATTG
TTTATTCCAAAAATATAGTAGATAAATACAATTTAGCGAACTATATAATTTACTACGAAG
TTAGTACTAAAGAATAAACCAATCCATTATTTCATAATACTAACCTTAAATTTACAGAGG
TTTTAATTATGAAACATGAAAAAAGCAATCTTAACTTTAAGTCTTATATTTATTACCTAC
TACCTCACTTTTAAATATATGTGGATTAAAGAATTGAAGTATTAATTATGCTTATTTAAA
AAAGACGTCTATTTCAGCAGTGTTTGAAAGGAAGTTTATAATGAAAATAACTAATTGCAA
AATAAAAAGAGAAACTGTAATATACGAAGTTTTAACTAGTGGTAATCAACCATTCACTTA
TGAGTTACCTAAAGATTTATCGTCACATAATGCGCGTAAATACTTGGAATTTATTTCACA
AAAAATAGATGGCGATAAGTTAACCAAAGAAGATTCATTATGATTTTACTAATCAAAAAA
CGTCTACAAGTGTAGACGTTGAATGGTGGTGAGAGTGTGAGCGAGAATAAAGGAGAAATG
ATGACGCATAATATAGAAAAACGCATTAATAAATTAAAAACTTCTGGAAATCCAAAATTT
AAAAAATTAGATTCAGATATTCACTATTTACTCAAGAGATTTGAAGGTGAAAAAAACCAT
AAAGGTTTTTATCCAAAGTTTAAACAAGGAGAAATAGTTTTTGTAGATTTCGGTATAAAC
GTTAATAAAGAATTCTCTAATTCACACTTTGCAATAGTGATGAATAAAAATGATTCTAAT
ACGGAAGATATAGTAAATGTTATTCCCTTATCTTCTAAAGAAAACAAAAAGTATTTAAAG
ATGAATTTTGATTTGAAATGGGAGTATTATTTAAGATTGTTTTTAAATTTAATTAGCGCG
CAAAATAATTCAGCTATATTAAAAGAAGTTTTCGATAAAAAATACCAAAAAAACAACACA
GAATTCATCACTAAAGATTATTTTAGTGAATTTATATCTGATAGTTTAGAAATTGAAAAT
AAATTAAATAAAATTGACAGAAACATTAATAACATAGTATCAGCAATTGATAAGGTAAAA
AAATTAAAAGGTAATAGTTACGCTTGCATAAATTCTTTCCAGCCGATTAGTAAGTTTCGC
ATAAGAAAAGTTTTACCCCAAAAAATTAAAAATCCAGTAATAGATTCTTCGGATATTATG
TTACTGATAAATAGAATTAATAATAATATATTGCAGATTCCTGATATAAGATGATATAAT
TTTAATATATTAAAGGTTTATCCTTTAAAACACGTATATATTCGTTACCATTTTTGGTAA
TTAACCATGTAATCTTATAACTATAAGTGGCGTCTGTATTTTATACAGGCGTCTTTTTTT
ATACAATTTTCATGGGTAGCCCGCCTACCCTTATTATTTTTTGCCAATTTTGAGGAGGGA
ACGCATGAAAACACGTTGTTACGATGGTAAAAAATGGCAATATGAATTTAAGTATGAAGG
AAAAAGATACCGTAAGAAAGGTTTTAGAACAAAGCGTGAAGCTAATTCTGCTGGACTAGA
CAAGTTAAATGAGTTAAGAAGTGGTTTTAATATAGATAACTATATAACTCTTGAAGAATA
CTTCGAAAATTGGATTAAAACGTATAAACAACCTGTTGTTAAAGAAAATACCTACCGTCA
TTATAGAAATGCATTACAACATATACAAAAACATAAAATAGGTAAAATGGAGTTATCAAA
GATAAATAGACAAGTTTATCAGAAATTCATAAACGATTATTCAAAAGAACACGCAAAAGA
AACTATAAGAAAAACAAACGGTGCTATTCGGTCAGCTTTAGATGACGCATTATATGATGG
GCTTATTTTTAAAAATCCCGCTTATAAAGTTAATTATAAAGCCGGAAAACCTACGAAGTC
AGAACAAGAAAAATTCATCTCGGTAACTGAATATGAAATACTAAAAGATCACGTCAGAAA
GAAGAGAACTCGTTCATCATTAGCGCTATTCATAATGATTTGTACGGGTTGTCGTGTCAG
TGGTGCAAGAAATATAAAGATTGAGCATATCAACCAAGTGAAAAACACTATATTTATTGA
CGAGCGAAAAACCGATACTTCCCCTAGATATATCAGTATCGCTAAATCTGATATGAAACA
CATTATGGACGTCATAAGTACATTTGCAATTAGCTATGATGGTTACATTTTCAAAGAAGC
CGGATCTATAATTAACCTTCATGCTATCAATAATGCTTTGAAATCAGCCTGTAGAGTCAA
TAATATATCAATTATTACATCGCACGCATTAAGACACACTCATTGTTCTTATTTACTAGC
AAAAGGTGTATCTATACATTACATTTCTAAAAGATTAGGTCATAAAAATATAGCAATAAC
TACATCCGTGTATTCTCATTTGTTAGAAGAAAAATTTAATGAAGAGGACAAAAAAACAAC
TAAAATTTTAGAAAGTATGTAATTTAGGGACCCATTAGGGACTCCAAACCCAATAAATAC
TGTTGTTACAAGGTTTCTATGTATCCAAACTGGGGGCAATATAAACGCGCTGATTTAATC
GGACAATCTTCTTATATTAAAAATAATGATGTCGTAATATTCAATGAAGCATTTGATAAT
GGTGCATCAGACAAATTATTAAGTAATGTGAAAAAAGAATATCCTTATCAAACACCTGTA
CTCGGCCGTTCTCAATCAGGGTGGGACAAAACTGAAGGTAGCTACTCATCAACTGTTGCA
GAAGATGGTGGCGTAGCGATTGTAAGTAAATATCCTATTAAAGAAAAAATCCAGCATGTT
TTCAAAAGCGGTTGTGGATTCGATAATGATAGCAACAAAGGCTTTGTTTATACAAAAATA
GAGAAAAATGGTAAGAACGTTCACGTTATCGGTACACATACACAATCTGAAGATTCACGT
TGTGGTGCTGGACATGATCGAAAAATTAGAGCTGAACAAATGAAAGAAATCAGTGACTTT
GTTAAAAAGAAAAATATCCCTAAAGATGAAACGGTATATATAGGTGGCGACCTTAATGTC
AATAAAGGCACTCCAGAGTTCAAAGATATGCTTAAAAACTTGAATGTAAATGATGTTCTA
TATGCAGGTCATAATAGCACATGGGACCCTCAATCAAATTCAATTGCGAAATATAATTAC
CCTAATGGTAAACCAGAACATTTAGACTATATATTTACAGATAAAGATCATAAACAACCA
AAACAATTAGTCAATGAAGTTGTGACTGAAAAACCTAAGCCATGGGATGTATATGCGTTC
CCATATTACTACGTTTACAATGATTTTTCAGATCATTACCCAATCAAAGCCTATAGTAAA
TAG
>>ST8-MRSA-IVa+ACME (PVL+)_CP013231_USA300-UTSW MRSA 55
ATGGTGAAAAAAACAAAATCCAATTCACTAAAAAAAGTTGCAACACTTGCATTAGCAAAT
TTATTATTAGTTGGTGCACTTACTGACAATAGTGCCAAAGCCGAATCTAAGAAAGATGAT
ACTGATTTGAAGTTAGTTAGTCATAACGTTTATATGTTATCGACCGTTTTGTATCCAAAC
TGGAGACTTTTAACATAAAATTACTTATCATTCAAAAAGTAAAACAGCATAATATCAAGG
TTTATAACTTTATCATTATCAATAATACCTCATATAAAATAAAATTTTAGGGACTTTTTA
GGGACTTTAAATTTAAAATTACAAGTTTAATAGAAACATCAAAATAATCACATGTTTGTG
TGGAATGTACACCCCAAAAGCTAGACTGAAAAATCTATTTTTTGAGGTGTATTTTTATAG
GTAAATATAATAAATTAGAGTAGACAACTCAGAATTCCAATTTTATAATAATATTGCTTG
ACATATCAAACTAGATAGTACTATTTTGAATATATTATTATAATCAAAAATTCATTGTAA
ACTTTTAGACAAAAGGAAGTAATAAAAACGTGAAATTTAAAACAACTAAAGAATGTAAAA
GTAATAATATCTTTAAAAGAAGTCAAGAAATTAATAATAGAGAAAGTGAAAAGGGTTGTT
TATGGGGCATTAGCATGTTGATTCTACTTTTCTTATTGATTCTGTTTGGAATAACTGCTT
GTTCATCAAGCATTCACTTTATTAATTAGATTTTTTTACTTGGAGGTATCATGTGAAGAA
CCATACAAATATAATTAATATCTTATTAGTTATAGTCAACTCATTAACTCATTTTCTAAC
TCTAAACACCTCATTTTTTAATAATTCAGCATCGGATTTCTGTTTTATCATAGGGGCTAT
ATTTTTCTTAATCGGAATTTTTGTTGCAATATACGGTATGAAGCGAGCAACATATTGGTT
AAACTTATTGATTTTATTTACCAATATTTTTTATTTTCTACACTTCTGTGTGTTACTTTT
GTTAAAATATATAGGATTTAAATTATTTATTTATGAAGGGTGTGTATTGTTATTTATCTA
ATTTATAGTCTAATTGTCTATTTCATCTGCATTATAAATTTTTTCATAATGGCTGCACCA
TTCTTAATGACTAATGCTGATTATGTATGGACGCCTATGACTACAGTTACGTTATTTATT
TTGAGTTTGATTATTTTCTTGATATTTATAAAAACAAAAGATGTCGTTCATTTAACAATT
TTCATATTAAACTTACTTTTTTCAATACTTTATTGTTTGCCTATACTGTTTTATTTATGA
ACACTTTTATATTATCTAGAAAATTAAAACCACCCGTAAAAGGGTGGTTTTTTTAATATT
TACTTTTTAGTGCTTCGTCAATTTCGTTATAAATCTTTTGAAGTTGATATTTTGCTTCTG
ACATTTTCTTAAAGTCTTTTGACTTAAGAGCATACATTGCTTTTTGACCTGAAATTTTTA
TAGTTCGCTTATAATAAGTGTTTAAACTTCCAGTAGCTAATTCATTAACATTTAGTTCAT
CTAATAACGATTTTAATTCATTAGCTAACTTTTCGTTTTGATATTCATTCGATGTTGGCA
AGCTTGTGCTAGCTTGTGCCTCATTTTTATCTAGATTAGTTACTAGTGGTGATGCTAAAA
CGATTGCTAAAGTTCCCGCAAGTATAGATTTTCTAATTTTCATTTTTTATTCTCCTTAGT
AATTAGTACTAATTTATTTTAATGACTGACTAAAAAAAAGTACATTAATTATTCATTAAC
TATATAGATCTTCTTATTAAATGAAAATTAATAAATTATCAAATTGACATACCTTATTGT
ATTTATAGAAAAACAAAAAAAGGTAAGCACCGAAATGCTTACCTACTTCCCATAAACAAT
ATAACACATATACATTGATTTGGAAAGCGCAAAAATAAATTTAATATACTAGCCCGAAGG
GGAGCAATACATAAAAAATGAAAGGCGCTCCTTGAAAACGCCCAAGGTAATATTAACATA
AAATGGCTACTATTGCATTATCTAATTTTATTTAATTAAAACAAATATATATAGCACAAA
AAAACTAGCCCGAAGGCTAGCTTATGAATAGATGAAAATTTGAACACATTGCTGTGTCTA
AGATAAATATAGCACATATTAATTACTATTAATAGAAAAATTATAGCGTTTTTTAGATTA
TTTCAATTTATCGAGACCAAATTCATCAAAACACTAATTGAATTTTAATTTTTAGTTAAA
AATAATTAATCTTTTATTAATTTCAAGTTAATTAATATATTTCGTCGATTAGATTAAACT
CATTTTAGGAATTTCGCAAAACTAACTATAAATTTAAATATAGAATTTAAGGAGAATTAA
CATCATTATGAAAAAGAAATTAGCAACAACAGTTTTAGCATTAAGTTTTTTAACGGCAGG
AATCAGTACACACCATCATTCAGCGAAAGCTTTTACTTTTGAACCGTTTCCTACAAATGA
AGAAATAGAATCAAATAAGAAAATGTTAGAGAAAGAAAAAGCTTATAAAGAATCATTTAA
AAATAGTGGTCTTCCTACAACGCTAGGAAAATTAGATGAACGTTTGAGAAATTATTTAAA
GAAAGGCACAAAAAATTCTGCTCAATTTGAAAAAATGGTTATTTTAACTGAAAATAAAGG
TTACTATACAGTATATCTGAATACACCACTTGCTGAAGATAGAAAAAATGTTGAGTTACT
AGGTAAAATGTATAAAACATACTTCTTTAAAAAAGGAGAGTCTAAATCATCTTATGTAAT
TAATGGTCCTGGAAAAACTAATGAATATGCATACTAATAGTAGTTACATAAATTAAAAGG
TAGATATTTCTTTTTTATATAAAGGTTTGGCAGACATTTCATAACTTGCCAAACCTTTAT
ATATCTAATTATCAAACTGCACTAAACTTACCAAAACTGCTTATTCTATTACCTGCCTTG
TCTACCTCTCCTGTCGCTATATAACGACGTTGTCCACTATTAGCAATATAAGTAATCCAT
CTATAGCCATTAATGCAATATGCGCCGTCATATTTGATAGTTGCGTTATTGGGTAATACA
CCTGTAATTCTTGAATTAGTTGAATAGCCATCCCTCACGTTATTACCTTTAACATTGGCA
ACTGTGTAATAACCAGTCTCTTTTTTATACGGTACATTGTTTTTATCGAGTGTATAACCT
GCTGGCACTGGTGAATTCTTTTCATTTTTAGCTGGTGTTTTAACATTACTGATACCTGAT
ACACACTTCCAATAAAAATAACCACACCATTTAAGATGCGGTGTAGCGACTGTAATATTT
CTATGTTGTTGAGATATATGTATCGAGTGAAGGGCAAAAAGGATATCAATTGCAGGATAA
GTGTTAGGTTACTAGGCCACTTAACAGGCTATATAGTTCACTCCTACTATATACAGTTAA
TTATAACATAAAAAGCACCCCGTAAACTATTATACGGGAATGCTAAAGTCATATATACTA
CGAGGGAGTAGTATGAAAACTATGCTCTCTATCATAAGAAAAAACACCCAGTGACATGCT
TGGGTGAACAAGGATAGATGTAAATAGTTGATGCATGTGTAACACATCATAACAAAAAAC
TAGCCCGAAAGCTAGCTATAACATACAATCTAAAAAGACGTCCCTTGAATACGTCTAGAA
AGATTATAACATAAAAAAATAGGCAAGTACCGAAGTACCTGCCTAAAAAAGGATTATCCA
CTTTTTCATCCTAACTGATTTCTCCCCATAAGTCACCTAATATCTGATTAGGTGGGGAAG
AACCATTCGTGCATGAATGAGAATTTGATGAAAGATAATTTTCACTACACATATTCAATC
AAGACATTGCTTTCTATAATAAACAACTATTTTGTTTTATTTCTTTTCTATAATAACCTT
TGTAATTAAGTTGAATCCAGGGTTTTTAATATGCTCTGATAAATCTGGGACAACAAAACC
TTTTTCTGTTATAGGGAAAGACTTCGTTTCTTCTTTTTTCTTATTCTTATCATAATAAGT
GACTTCGATCTTTGCGCTTGGATCTAATTCAACTACTCTAAACTCTTTATATGCTGTCGC
ATCTAATGCCCATTCGACATAGTATTCAATTTTTTCTTTTGTAAGTGTAGTCCCAGGTTT
AATAGGAAACTCGACATAATGAGGGGATAGCAATTCATTTCCTTTACCATCAACTCCAGT
CACATTTACCATCAAATACGGGCCTGTTGGTTCAAAATAACTCGCGTCATCGCCTTTTTT
ATATTTTCCTTTGTCGAATGAACTTGATGCACTTACCTCATTAGTAATTGAAGAAAATGA
GAATAATAACAATAAAACAGTTAAAAATAATAAACCTCTTTTGAGCATGGCGCTTCCTCC
AAATATAATATATTTGTTTTTATTTATCTCTTTTTATAGCTAACACCCTTATTTAAGATG
ATAAATATCAACAACTTCATTTTATATTGAGAAAATATTAAAAATCAATAAAATATTAAA
AGAAACTAAAATTACATTAAAAAATAATTAACAAATATTTAACATTTTAACCTAAGAATT
AAAACACTTCTTTCACAATCAATCTCTCATGCCATATCCACTCATTATGATTGTTCCAAT
AAATGCGACACCAACCATCTATAATTTCAAACACATATATTAATGTTCCAGGCGCGTATA
CAGCCTGTCCAACATCGAATCTATAGTTAGTACGATTATCACCGTATCTAGTGGCTGAAG
TAGCACCTAAGCCGTCGATTTTCGCATTAAAATAAGCACCTTTTGACCATTTAAGGTTAT
AAGGCGCTTTACTTCCAACTGTTATTTTACTTGCAGATTTACCGACTGCTTTTTGAGCAG
GTGGTTTAACTTTATTTGTGATCTTATTCATTAAGCCCTCACTTTTATACTTAGGTCTAA
TAAAGTGAGTACAGCCGTAATAATTATCCCAACGTAACTTTGCAGGCGTATTTGCGTTAC
CGTCATAGTTCTGTTCCAAAATTAAAAATTGGTTTGTATTACCACCATTAAACACTAAAC
CAATATGACCGTATTGTTTATATATTCCTTTGGTAAATACAGCCACATCACCTATTTGTG
GAACAAACGATGGTGTGTTTTCATATACTGTTGCCATGTTTTTAAAATCGTTATTGATTG
CATCTTTTGCATTTCCCCACATTCTAATTTCTAACAACCAATAAATGTAATCAACTGCTA
AATCTGCACATTGGTAACCATACCAACCGTCAAAATCAATATATCTACCTTGATACCAAC
GTAACCTTGCTCTTGCTTCACTGTATGTTTTCATTATTTTACCTCCTAGTATTTTCTTCT
TGGTTCTTCATATTCTAAAGCTTGGTGGCTATCACCTATACCTTTAGTAGTCGGGTCTTG
AATCACACCAGTTAATACTAAAAATCCTAATATAGCGTTTAAACCGTCTGTTAATTGCTC
TGTATAAACTTGGATATCATACCCAATAGCTTTTGCGATGTTTTGAGCAAATAAAAAGAT
AGCTGACAATATCGCTACCCAAAATGATTTTTGTTTCATTCTAATTTTCCAATTAATCAT
ATTCTTATCTCCTTTTACCCAAAATAAAAAGACGACTAATAAGCCGTCTATTTGATATTT
ATATTATGGTGTGTTAATTTATATATAGAAAAAGGGCAACATGCGCAAACATGTTACCCT
AATGAGCCCGTTAAAAAGACGGTGGCTATTTTAGATTAAAGATTAAATTAATAACCATTT
AACCATCGAAACCAGCCAAAGTTAGCGATGGTTATTTTTTATTGCTTAATTCAATAAGCT
TGATTACTAGACCTATCAATGCAATAAGGAATAAACCAAACTGCAACATGGTACTAATTG
TAATCATTAGGCGTCTCCTTTCTAAAGATTTCAGTAATGCCACCATAGGCACCACCTCCT
TATACTCAGATAGCCACCATCTATCCAACTTGCTCACTTCTGCATATTACCATAATTACA
ACAATAAATAAAAAGTCAGTACCGAAGCACTGACTAAAACTTATTTACATTTACCGAACC
AAAAACATGTCCAGAAACTATAACCAAAGATTAGTTTAAACATTTTATTCACCTCTCTTA
TATGCCCATAAGCATACGCAATAATGCTATAATTAGCGATCCAAATATTGTCCCAACTAA
ACCAAGCACCCACATTTTCATATCACGTATGTTCTTATCATTTTCTTTCTTATTCTTTTC
ATCTATTTCTCTTTCTTTTTGAATAGCATCTAAGGTTTTATCTAATTTAATGTTAACTTG
CTCTTGGGTTTTTTGACCTAATTTAATTTCATTGAGTGTGCTGAGCATTGTTTTATCATT
CTCTTCTAACCTTCTGATGCGCCATTCATGTTCGTGTTTTTTGAACCACCCCAATTCAGT
ACACCCGCTTTCTAAAAGAATAAAGATTATGAGTATCTAACTCATAGCTTTTCATACTGT
TTCAGTGTTAACTGTTACCTCTGGAGATAAATCTGATCTTTCAACTACTTCTTTAACTAC
TTTCACACGTTGTTTTTTGTTAGTTAATTGATATAACAAATTTAACGTCTCCGCAATTTT
CTTAGCGTTTTCTTCAGATTTAAAATCTTGAGCATGGTTAACCATTTCAGAAGTTGTAAA
ACTTCCTGTGAAATCTTGATATACTACACGTTCTGTACCTTCTTTGTCGATTTGTACTAA
AATAAACCTTTCTGTATTGTTGATAATTTCTTTTGCCATAATTAAATGACCTCCTTAAAT
TTTTGTATAAAAATAGTGCTAAAGATTACTCTTCCTCAGCACATTGTTGATTTTCTTTAT
TTTCTTGTATATACGCTTTTAACATCGCGTTTTCTTGTGTTAACCTCATAATTTCCTGTG
ATAAATAATGAATTGTATATTCAGGATTAGCTTGTAATCCTTGTTTGTTATCCTGCATTC
TTTGACTCCTCCAATTTCTTGATTCTTAGTTGTTGTTCTTTGATAACAGGGATAAGATGA
ATCCATAGACGATCATACGCTATACCTTCAATTTCTCCTTTGTCATCATACGTGACAAAC
TCTTTTAATCCTAAATTCTCCACCTCTTCAGCAATCAAACCTACGTATCTATCAAGTTTA
TAGGTGTCTTCCGATAATTTTCTATCTTCTCTCAGCTCTCTAGCTAAAATTTCAGACTCA
GCTTTATCAAACCACGTTCTAATAGGTAAGTTAAGAATAGCTTTTGAATGTTCCAGTTGT
TCATCTCTATCGTTATATTGATTTTCGATAGATAACTTGTATTTACGCGCTGATGTCGAA
CGCCCAATTGTGCCAGCAGAAGTAATATGCAAATTAGCTGCGGCCGAATAAGTACGTCTA
TAAATTGAGTTAGAAGCTATCCTATCTCCTGCATCATCTGAACCTACAGACAGTAGGTCT
GTACTCTGTATATGAATATACCTATTACCATCACGTCGTTTCAGCATATTAAATTTGCCA
TACCCTGCTTCGATTGTTGTATCTCCACCTGTTGCATATCGTCCATTAACAATTTGAACA
AGACCTTTATTTCTTTCTTTAGAAAACCTGATACCCGCACCGTAATCATAGTTCTCATCA
GAACCAAACATAATATAACCGTCACTCGAATAAGCATTATCTGCATTAGACAGCGTGAAT
GCAAATCGGTTTAATCCAGGCACTTTGTCTGTGTTTGGATATAAATACACCGGTGCCTGT
TTGCTTTTGATATTCGATGAAGCGTAAGACTCCAGAACAACCCGATTATTATCTGACGTT
AGTGCAACGACACCACCATAGGAATTGATTGTTATGCCATTCATACCGCTATCACTGTAA
GTTTTATCCCACCATTGAATAGTACCGGATGAACCTCCGTCTTCGCCTTCTCCATCAATA
TATGTTGAAATACCAAAATGTGACATATAAAGTGAACCGCCTGCGGTATTATTTCTAAAC
CTTAGATGTCCATCTTTAAGACGTGTGAATATATCATCGGTTGATCGTTTGCCTTTCCAA
GTTCGTTGCACAATACCACCTAGTTCAATAGAATCATTCTGTATTTGAACATATCTGTTA
TTGTTACCGCCTTTAATTCCAATTCTATTAACATTGATATCAAGACCCTCTCTTGATAAA
TTAAGGCTGTTGACAATATCGGTTTTATCTACTTTATCTCGCATATTTTGGATAAGAAGG
TTTATTTCTCTATTACCGTTAATATCAATTTTATCAGCATTTAATCTAATACCACGTGGC
CCCACATTTAAAGCTTGAGCCACTCCGTTATCATCATATCTGATTGTTGTTCCATCTGTA
ACGTTTTGGACAATCTCGTTTAATATATTTGAAAGTGTACGATTGGTTGCATTAAACTCT
TCTTTAGTAGTTCTTAATTTGATTTCCTTACCATTTTGTATAATTTGAGAACCATAGCGA
GTCAGTGTTCTCCTCTGTGCATCTGTGCTTTCTTTGACCTTGTTGTCTGTATAAGCATTA
GCTTTCTTTTCAGCGTTTCTAGCCTTTAGTTCTGCGTTTTGTTTTGCCTCTTCAAGTTTA
GCTTGAGCATCTTGTATAGCGCGTTGCTCTTCTTCCGAAATTTTACCATCAGCATACGCT
TGCGATTCCTTCTCTTTAAGATTATCTTGAGCATCAATGTATGATTTTAAAGCTTCTTGC
GCTTCTTGATTTGCTTGTTCAATACTTGCTTTAATCTCAGGATTATTGGACAAATCACTT
AACTGGTCATCAGTATATTGTTTTTGTTCTTCCAATCCGTTTCGATATTCGTTTAACGTA
ACTTTATCTTTGATTTCACCTTTTAAAGTCGTTCTCTCAGCTTCAGCAGTATCTAAACGT
TCAACAATACCGTCTTTGTCTGTTTTATAGTCCGATGTTTTTACATAGTCACGTAATTGT
TCTTTTGTGGATTCTCTAGCTGCTTCAATAGCTGATTTAACAACATTAGGTTCTCCGACT
AACTGCAAATCTTCATTCACCGTTAAACCAAATTTTGTTGCTATTATTTCCAACGCTTCT
TTATATTTTTCATCAGTGTATTGTGACTGTAATAATTTAAATCTATCTGAAATGGCGATT
TTGACATCTTCTACATCTGTATAAACATCTTGTAATTTCTTTCTATACTCAAGAAATAAA
GTTTTTGTATCTACCAACCGACCAATCGTTGCAGTTTCGGGTGTCATAGATTCTAAATTA
TTTTTAATTTGATTATAAACATCAATCACAGCGTCTAAACTTGCTTGTAAGTCCGCTTTC
AAATCATTATCTACTAAGTACTCGCTATTCAGTAATTCTGTAGCTTCTGACAAAAGACTA
GCGTGTTGTATAGATAAATTAATAAAAATATTGTTTAATTCACTGAATAGCGCTTTCTCT
CTTGTTATACCACCTAATTTTTCAACATCATTTGGTGTTGCTTCAATCCATCGACCATTC
CAATATCTACGCAAGACAGCAACATCAGGGTTACTTGTATCATACCAAAGCGTATCATTG
ACTGGATTTTCTGGCGGTGTATCACTTTTATGAATTTTGCGTTCAAAGTATTCTAATTCA
CCATCTACAACATCTTTTACTATAGTATTGATATTGCTAATATTGTCGTTTAATTTTTGG
TGTATTAGGTTTAATCGCTTGTTAAACTCTTCTCGTAATTCTGATTCTTTGAACTCTTTA
GGTTGACCGAATGTATATGTGCTATTTTCTGAAATTATGTTATATTCTTCAGCAATAACT
TCTGCCTCTACATACAATGGCGGGTTAAAATCTCTATGTTTTACTCTGACTGTATCGCCA
ATTGATATAATCTCGTGCGGATACGTAACTTCCAAATCAGTAGAAGTAATCTCATATGAC
ATAACTGCCGACTTACGTTTATTTAACTCTGTTTTGGCTAAAGAACTTAATCGTGTTTCA
TTCATATTTTGATCATCTGATTGTGGTTCATATATCCCCCAAATATAGCGCATAGGTAGG
TTGAATTGACTTTGCGCTTCGTCATCTGTCACAACTAGCTCTAAACGCTTTCCTTTGTCA
TTTTCGGGTCCCACAGCAATTAATGCTGTTTTGATTTCTGACATATCAATCTTCCTAGTT
AACCCAACCAAATCTTTACCATACTCAATTTCTTTACCTTTGAATAAGCTGTTTTTCTTT
TTGAGTACCACATATCTACCTTTGACGGTATTAGAACTAAGCTCTATATAAAAATCCAAT
ACCATTTTATAGGTTGTACATAATTGCTTTAAAACTTCATATCTAGTTTGATAAGAAGTC
CATGACGTAGTACGTAAGCCATCGTATTCGGTTTGTTCAGAAACTTCCCAACCTGTATCG
CTCAACACATCTTTCAATGCTTCTGAAGTTGTCTTTTTCTCAAATTTGCCTGGTGCATAC
GGTTTAGCTGTTGTTATATCAGCAAGATAAGACGCTATACATTCTATCTCTGTGTAGCCG
TCCATCGTATCTTGAACCCAGTTAATAATAAATTCACGCCATTGTTTGTTTGAATCCCTT
ATAATAACACGATGTCGTTCACGGAACTTTTCAGCTCTTTCTGATGATATGAGCAGTTCA
AGCATTTCTGAATTGTCATTAACATTACGTTTATGAATCGCTCTAACTAAGGAAGGGTCA
TCAGTAGAAAGGAAATCTATAATCTTGTCGTTAAAATCTAAAACATGTATCACACTCTCA
TCTCCTTTCTATAAATATCTATCTTGCCATTTAACCGTCGTATCAAAGACGTTTTCAGGT
TGTATGATTAATTCACTGTACCCAGAATCAACATTGAAATAATTACTTCCAAACGATTTC
TCGCTCAACATTGGTTCCTCATTGATGACAACACTTTTTGCTTGCATATCTATTTTTACT
AAATCACCTTTTTGTATAATGACATCCCTTGCGCCTTTCGGTTTTGGTAGAATCTCCGTA
TTGAATGAACCTAATCCATTCATCTCCATCCACTTATAACCATTATACTTCGCACTATAG
ATAGCTATGATAGAAGCTGGACGCTGATAAAACTTACCGCCATCTATCCACTCTTTCTCA
TCCATATCAATAGGTTTACGTCTATCTGGGTCTTTAATGTGATCAAATTTCCAAGTTTTA
ATAGAAAATTTATTACCTACTCTTCTGAGCCGCATATAAACAACGATTCTGTCCAAGTTA
TACATTATCGGTTTATTCTGATAGTCGTATATCTTTTTGGGGTCTCCTTTTTGGTTATAC
AACGTAACAACAATATGTCCTATTTTTCTATCATGATATTTATTTTCATAACCAATAGAA
GCAAGTAACTTACCATCACTATCATAAATATGTTGTGCTGTTCTTCCGGCACCTTTACCT
TTTTGTTCAACAATACATTTATAGGTAATTTGAAAATCTGTCATCGCTTTAGGGAGCCCT
CGTTTCGTGCCAGCACCAACCCAACCTTTTGCATCAGAAAAATTAGTTGCTTTATATCCT
TCGCCAAGATTGGATATCACAAAGTCACCGCCGACTTTACCACCTAAATCATTACTTGGA
ATATCTTCAGTAATCATCTTAGTCCAACCTTTGAAATCACGAAACTCACTATGATAAACA
GGAGGCATGTAATCCTTAACTTCTTTGGTTACCTCATCATCACCAACCATAAAATAATCT
TCATCATTTTTAGTGATCATAAAGTAACTAGATGGTTTAATTGCTCGGGCTTCAACAATT
AAAGGAGTGTCAGCAGTCCCACTATTTACAACTGAAACTTGGTCTGAAATCGCAGTATTT
TTATATCCTGTTACTGAATATTTGTAAGGGTCTGTTAGTACTACTTTGATAGTGAACTTA
ACAGGTATTGCAAATTCTTTGTGCAGCTTTATTGGTCCTTCAAAATAAGCGTTCCAGTAC
CAATCTTTAGATTTGAATTGTAATTTAACTTGTTCCTCGTAGTTAAAAAACTTTACTAAT
TCATTCAAGACGTCATCATGTGTTTTAAAGCCGTTGTGAGATAAATAGTCATTACGTACC
ACCAAAGGTATATCAAAACTATAAGATTCAAGCCTACGCCCTTTATATATAGACCCCGAA
CGTCCATCTACATTTTCAGTTTTTAAAACATAATTAAAAGAGGGTATTTCAAACCCTCTT
TCGACATACAACCAAGGAATTGTTTTGTTGTTCACTTTAATAGTGTCTATCATTGAATAG
CAATTCCTCCTTTTCTAAACTTTACTTTTGTTGATTCTTGCCTTTCTCGCTTTTCTATAG
ACGCGTTCACCTTTTTATCAAAAGCGTATTCGTCAATAATCGGCTGATAATCTTTATCTG
CAATCACATCGTTGGATTGCGCTATTTTCAGTAATAAAGCTATTTGTTGTTGCTGTTGTT
CAATCATTTTCAATAATAAGCTTGGGTCATCAAACCCATTTACACTAGACAATTGACTAG
GACGCTTATTTTTACTCGCTTTTCTCCCTCTTACTTCTGCTGCTGCATAATGCAACATCT
TCATTGCATCATTTCTACGAGCTGGATCTGTTGGAATAATCCATTCTGGATGACCGTCTT
CACCTAAGTTATACCAACCATCAAAAACTTTTCCACCTGTAGCATATGCGTAATCACCAG
CACGCTTAAATCCATCCCAACCGTAGCGTCTAACAATGTACTGCATTGCTGAAATACCTT
GATGAACCGGATTATTAAAGTTAGTATATCCACGTTTAGCGTTTGCTCTAAAAGTTGAGC
CGATGATTTGGAATAATCCTCTTGATGGGTCTCCTCTTTGAGCATTAATATCCCAATTAT
TCACTGCATTTGATTGATAGTTACTTTCACGCTTTGCAACTCGCATCATCTGGTCATGAA
TCCACTTACCTTTATAACGTCCTCCTAAAATACTTTGCGCTTGACGGATTACTCGGCTTG
CATAAGTTGCACCACTTCCAGAAGTAGCACCACCGCCACCAATTGATAACCTACCTTTTT
TCTTTGCATTTCTTAAATATGGTTCAGGGTCAAAGTGACGTCCATTTCTTCTCATTTCAA
AATGTAAGTGTGGTCCTGTACTAAATCCGGTATTACCAGTTAAACCAACAACATCGCCGG
GCTTTACCATCGTGCCACTAGGTGGTGATTTGCTAAAGTTTTTCAAATGCGCAAATAGCA
TATCGATAACTCCACTAGTAATTTTTACATAATTACCATAACCACCAGACATAAATGGCA
TTCTTGTAAGTCTGCCACCCATCGGCGTTCTAACTTCTTGATATACAAATGGAAAATCGA
CACCTTCATGAAATGGTCTTCCAGTTGCAGCAGTATAAGCTGCGGTACGTCCATAATGAT
AATTAATTTTGTCAGGGTCTAATATTCCGCCGACTAAATCGCCACCGCCCATAGCTTCTA
AATTTTCTTTTATCCAATCAGTAGCACTTTTCTTAATCTTAGACCATGCAGCTTTTGTTA
TGTCGCCTGCAATTCCCATACCTTTAGTTAAAGAATTGAAATCAATTCCAAAAGCTTCAA
GTATATAATTTAAAAGTTTGCCAGGATTTTCCATAAAATCTAAAACATCGCCAACTTTAT
CGCCAAGCCATTTGGTACCTTTACCTATTTGATCTTTTGTCCAGTTAAATGCCGATGATG
CACCGGATTTAATATCTTTCCACATAGTACCTAAGCTAAATCTTGGAAGCGTTCCGTTTA
ACATTGAATAAGTTTGTGTACCGTTGTATACTTTTGAGCCTTTAGGTAAATAAGCGGTAG
TATCTGTATTAGGTGTGATTACACGTTTACCATTAGGGAATTCAATTATTTCATTTCTGA
AACCATTCGGACCATTTCCACGTCCTTTATCCCCAACCGTAGCGAACGTATCCCGCGCAA
TCTTACCGTTCTTAACTAATCTTGTAGTAGTATGTGTGTGTTCTGTACCAGTGTGTAACT
TAGGTATTTTATCCATTCCCAGCTTACCACCGACCCAGTTTAAACCTTCAATTAATTTAT
TAAGTCCTTTTTTAATAGCATCTACCATACCGCCGATATGACTTTTAATTTTGCTGATAA
TACTTTGTAAGCCGTCACGCATATTTGTAAAAATTCCACGCACTTTACTCCATAAACGAC
TTGCAATTCCAACCGTATTATCTTTAATGGAATTCCAAATATTTGCCATCCAATTTCTTA
GATTACTAAAAATATCTTTTGTCGCATTCCACAAACTAGTGAATTTTGATTTCACACCAC
TAAATAATGACTGTGCTTTTCCTATCGTATTCGTACGGATACTACTCCATGTGTTAGATA
ACCAATTTTTCATATTCGTGAAAATTGATTTGACACTATTAAATAAGAATCCAAAAATAC
TTTTTGTCGCATTCCAAATTGCTGATAAAGATTTACTGAATATACTTTTTATTACGTCCC
AAATACCTGTTATTAATCCTTTTAGCAATCCGCCAAAGTACCTAACAACGCCAAGTATTT
TGCCTACAAACCATAATTGAATTAAATTCCATATTAATTGAACGACTCCTTTAAGAATCA
TAATAATCGCGTCCCAAACTCCTCGCCAATCTCCAGTAAATAAACTTGAGAAGAACTTAA
TTAAACCTAGTATGATATTTAAAGTTCCTTGTATCACACCTTTTATATTCTCCCAAGTAC
TGACAATCAAGGCTTTAACCGCCGGCCAAATAAATTGCATCACTTGCCAGATTGCAAACA
TTATTGGTTTAATTACAAAATTTAAGATAAATTCAAATATAACTTTGATAAAATTGCATA
TATTTTGAAGCGCTTGAACAATAGAAATTCCGTTTTCATTAAAGAATCCATTAATTTGAC
TCCAAATATCTTTAGCGAAATCAACGATTGCTGAAACCGCTTGTTTAAAGACGTTTTTAA
CGGAATCAATGAAAGGTTGAATAAATTGAATAAAATTACTAAATGTTTGTTTAACACTTT
CAATTGCATCATTAACAAAATTTCTAAATGTTTCAGATTTCTTATAAGCAATTGTAAATG
CGACTGCTAGGCCAGCTAAAACACCTAATACAATGCCAATTGGACCAGTTAAAGCTGTGA
AGACAGTTCCTAATATAGGTACTTTAGTCGATAAAAAACTAATTAATCCATCAGCCTTTG
CAATACCAGCTAATAGTGGGGCTAATACAGTTACTGCATTACCAATTGTGCTTATAAATG
CACCTAACCCAAAAACTACAGGACCAATTGCAGCAGCAATACCACCGAAAATAACAATTG
ATCTTTTAGAACCATCACTTAAATTCGAAAACCAATCGACAGCGACTGATAGCTTTTTTA
TTAATTCTTCCATGACTGGAGCAAACGCACTTTCAATAGAAGCCCATACATCAGCACCTA
CTAATTTTAATTTATTCATTGCTACTTTAAATCTTTCGGAGCCACTTTCAGAATCTTTAA
ATGTTTGGTTTACTGTGCCTTGGGAATCTTCAATAGTTT-TTAAAAATTCTTGATAACTA
AAGCGACCACCTTTAATAGCGTCTGCTAAATCAGGACCTGCCTTTGCACCAAATGCTTCA
ATCGCTAAACTAGTTGCGCTAGCTATATCCGGCGTCTTTTCAATTTCTGCTAATGTCTTC
TTAAATTCTTCTCTTGGGTTTTTACCAGCTTTACCCCAATTTGATATAGCTTTTTTCAAA
CCACTGAATGCTATTTCAGTATTAACGCCTGACTTTTCCCATTGAGAGAATAAAGCAATT
GATTCTTTCATCTCAAAGCCCATAGCTCTCATTGGAGCGCCGTATTTAGTAATACTATCA
GCTAATGTGTCAACACTTATCCCACTAGCTTGCGCCGCTTTTGCTACCATATCCAAAACA
CTTTGATATTCACTTGCTTCGATACCTGCATCGCCCATTGCACGGGTAATTAACTGTACG
GCTTGCACACCGTCAGAACCTGTTATATGACTGAATTTCAAGAATGACTCTGTGGCATTT
TCAAGTTCTTTACCTGTAAAACCTAATCTTGTATTAACTTCTCCTAAAACTCCACCAACA
GTTTCAGCATCTGCTGGAAAATTGCCATAAACATCTTTAAATGAGTTCTGCAATTTTTTT
AATTCACTGCCTGTTGCGCCTGTTGCTTGAGTAACAGTATCTAAACCTTTATCAACTTCT
GCAAAAGCTTTTCCTGATGCTGCTGCGATACCTAAAACAGGTGCAGTTACACCAATCATC
ATGCCTTTACCAATGGATTTTAAACCATCACCCATTTTTGTTAATTTAGGTCCCATACTT
TCAAAAACTTTACTGGTTTTTCCCCAGCCACTTTCTGCCATTCTTTGAGCTTCAACTTGA
GCTTTTTTGAACTCTTCAAATTCGGCTGATGTTTTTTGTAATTCTCTTTCTAAATAATTC
AGTTCATTTGCTTGTTTGTTATATTCTTGTCGTAACTTTTGAGCTCCTGCACTGTTTTCG
CCCTGTTCTTGAGATACCTTGTCATATTGCTTAGCTAAATCATCAACGTTTTTCTTATAA
CCTGTGATAGTTCCATCAAGTTCTTTAATCCTTTGTTTGTAACTATCAGTTGATTTTTCG
GTATATTTGAAGTTGTTGCCTGTTAATTTTAAGTCAGAATTTAAAGTTTTAAAGTTTCGT
TTGATTTCTGCAAATGATCTATTTAAATTTGCTGCATCTAAATCCAAACCTATAGATAAA
CCTTTTATTCTTTCTCCCATTTTTTACCTCCTTTCTAAAAAAGTTCAAAAAAATAACCCT
AACCAAACGGTTAAGGTTAAAATGCATCAATTAAAGCCTCTGCTTTTTCTTCAGAAATGT
CATTGTTTTTATTTTGATATATGGAAAGCACATAATGAAATGGCATTTTTAAAACTTCGT
TAGCGTCTTTACCATTTTCAATTAAGTCCATCATGAGAGTATCCATATTTTTCAACATTG
CTTTATATGTTAAATCTTCAGGCTTTATTTCATGTTCTGGATAAAATTTCTAGTTTCCTC
AGTTTGTTGACCTTGCGTAATGAAAACCACTTGTTCACGAAGTGCATTCATTCCATCAGG
TGCATGCATACGTTCTTTTAGGTCTTTAACTGCGAATTGGTTATCGTAAATTTTTACAAC
CATATCCATCAATCTGTCAGCGATTTCTCTTGGCTTCATCGTGCTATTTTCGTCCTCAAT
ATCATCGATTAAATCCATTGCTTCGTATACAATTTCAAATGAAATGAAGTGTGGTGTTAA
GTACGTTTGTAATTTAATTTCATTTGCTTTTGGATCTTCTACTAATTGAATAATGTTACG
TTTTAATTTTGCCATTTTATAATACTCTCCTTATTTTCAAATAAAATAGAGGGGTTGTCC
CCTCTTATGCTTCTACATTTATTGTTATAGTGTCACTCATATTACCAACATATGCTTTAA
CCGTGGCAATACCTTGTGCTTCCGCAGTGACTTGACCATCACTATTGATTGATACAATAT
TCGTTTGATCTGTTGTGTATTTCAATAACTTACTTTGATTAGATGGCTCTACTACAACAT
TTAAATCATATGTGTTGCCAACTTTTAGTGTTTTAAAACTATCTGGTATATTAACCGACT
TTATCTCAGTTTCCGATGAAGCCGGTTGCGTTACAAAGTTTCGCCGTTATCCTCTGTCAC
GTTTCCAGTATATTCTTCGCCTAAAATTTTCTTTAAGAAAGCCTCTTCGCCTTTTTCACC
ATTTCCACTATGATTTGTCATGTTTGCTGAATCAAAGATATATTTACGTACTGACTTTTT
ATTATCAATTAAAGGGAAAAGTGCCTCACCTTCAACCTCTTCGCTTGAGAAATCCCAATC
TTTCTCAGCCGTTTCGCCATCGATTTTAGGATTTGTAAACATGACTTTAGGTAATAAAAC
CGTTCTAAATGTGCCGTCTCGACGCTCTTGTCTGAACCAAATTGCTACATAGTTGTTTTG
TTTACCTTGAGTTTCTTTATAAACACCGTATTCATCATACTCTTCATTGAATACTATTTT
GCGAATCTCTTTAGGGAAAGCATGCATTTGTAACGAAATTTTACCTTCTCCGTCTGTGTT
CCCTGATTCGATTGGACCACCATCAGCATATGCTGTTTTCAAGTCTCCTCCAGTTTCAAC
ACCGATTTTTTGTAATCCTCTAGTTTTTGTAATATCGCTATATTCTAGCTTTGCGCCTTC
TTTTGTTAATTTAGCGAAACCTAAACCAGTAATGTTAAAATACGCTTTCGGCGCACTTGC
TTGTTTTACTACCATTTATTATTCCTCCTCGTAAAAAATGCCCTCGTAGACACGAGTGCT
TCTATATGTTTTAAATTCTTCTATATATTCAGGTTTTCCGTTGGATACATTTCCCATTTT
CAGTTCAGACCATAATAACTTTTGAATACGATTAGATATCTTATTTCTTATGATTCTCGC
GTTATACTTTTCGTTAAACTTCACAAATACATCTATTTGTACAATGTAACTATATGCGCG
CTCATCTCCGTCAGTATAAGTTGTAGGTATTGGGTCGTCTATATCGTCAATAACTATGAA
AGGTACATCCGTATCTTTTACGTTTGGGTATTTATTGAACTTAATATTATTGATATTTAC
GTGCTCTCTAATAATTCTGTCTTGACTAATCACTTCATGAACTTTGTACAAAATATCAAT
CACAATTTTTTTAACTCCCTTTTTAGCGTCTCAAAATACTTATTTTGCCCTTGTCTTATT
GCTCTATTAACGCCACCCATAGCTTTAGGTTTGATAAATTTACCTGTCCCTTTTTGAACG
TGTCCATTTTCAATTAAATGTACGATTTTATAACGGTCTTTAGAACCTCGCCAATGAACA
GTAATTGTACGTTTTCCGTTTATCCATTCAGGTTTACTAAAACTTACCTCATTAATTAAT
GCGCCCGTATCTTTTGATGGCTTTAGTTGTTTTTTTACTTCTTCAACAATTACTTTAGCA
CCAGCAATTAGCGCCCTATCTTGAACTTTTAACATCGCTTGAGTTCCGAAACGATTTTCT
AATTCTCTTTCTAATGCTTTATCACCTATCACTTTCACACTCATGAACTATATCCTCCAC
GAATCATAATAAAGTCTTTATTATCCAAATCTGGTGATACTTGCTTTATATTCAAACGAT
TTTTGAAATATCTTGATTCAATTTCAAGATAATGTTCTTCACTGGGTAAATAATCACCTT
GCGGATCACGAATATACAATTTAATGTCATTTTGGGTTCCGTTTGAGATAGCTTGTTCTA
ATTCACGTAACCAGACACCATCAATACTCGCCCAACAGCTATATAATAATTTTTCTTCTT
TTTCTCCAGCTTCTGGACCATTATTTTCAGTATACTTATAAAAATGAACACGAGTATTTA
AACGTTTAGTTGTAATTCTAGGTTTTTTAAACACTTTCTTCATCTTCTGATACCTCCATT
AGAGATAACGAAAAATCTATTATTTCAGGTCTGTAATTATCGTTGAAGTGTTCTAATAAA
TCTTGATAAGCATATCTAGCGCGTATAAGTATCAATTCTTGACCTATTAAATTCTCTAAT
TCAAAAACTCCGCACTGATTTTTTATACGCTCGTACGACATTTTTAACAACTGCTTTAAG
TACTCATCCTCTGAATTATGGTCAATCTTTTCAAGTGATTTAAATTTGACAAGCAAATCA
TCAATCGTCATTGTCTTCACCATTCAATAAGTCGACGATTTCACTTTTAACCATTGAACT
AGACGCTTTTTTTTGTAATGATTCGCATAGTTCTAATAATTCTTGTTTTGTCAGCTTATC
TAAAGGTACGATATAAACTTTGTCGTACTTATTTTTGATTTGATTTGTCAACAATTCAAC
ACGAGGATTGTTATACCCTTCAGCTGGATACAACTCCCCTACTTTGTACTTGTGTTGATT
GTGCTCTATGTCTTTAAAAGCTCTAACAACTTTAAATTTCACCATTTTATCACCTCATAA
AATTTTATAGTGTTTCTTCGGTACCTTCTAAAGCTGGCTTATGTCCTTTTAAATCTAATT
TCCAAACAGCAGCAACTTTATTATCTTTCGCTTTGCCGTAAGCAAATTGTTTTGCAGTGT
ATAAATCCATATCATCTAACGCAAGTGTTTCTTTAAATTTCTGAACATTAATACCACCAG
CTAAATAACCATCATATAAACCTTTAACGTACGTTAAAACCTTACCTGCTTCTTGGACTG
TAGACTCGATAACATTCAAATTAAATGGTAAAGCAGTAACATATACGCCATTTGCATTTA
AATGTGTATACTGTGCTTGAACCTCAAAAGCATCGGACGGATTAACAACCATTGTTACAT
TACCTTTAACCGCTACTGATTTACCTTTCTCGTTAGTTGAGTGGTATTTAAACACTTGCG
TCAATTCATTAACTGTAGCGCGCGGATTAGCAAATGTAAGCGTACCTTGTTCTTCTTTCT
CTGGATAAGCACCCTCAGTTACCGATACACCTTTTTGTACTTGACGGTTTAAGCCGATTG
GTTGGTCTTTACCAGTACCTTTTAAGAACGCAGTTTCAAGCGCCACTGCAAATGCTTCTT
CGATTTGAACACGAACAAATCTTTCAATCCACGCAGGACCAAAATCATTTAAATCTTTTG
GTAAAACAACAAACGCTGTCAATTTATTTTGAATTGCTGTTTCTTCACTGAACGCAGCAT
CTAATTGACCTTTAATTTCACCATAGATTTTACCCCAAACGGCTACGCCAGAAGTTTCAG
ATTTTAAGAACTTCAAACGCAAACCAGCGTTTTTAATACCTAAATCAGCTAATAACGGAT
GATTCGTCGTCAAATCTTCAAAAATTCTATCAATTGTTTCTTCTGGCAAAAGTTTTTCTT
CTTTATAGTTAACGTTTTTATTGATATCCATGAAGAAACTTCTTTGGTTTGCACTCAAAG
ATTGTGCTGATTTAGGTAAACTAGAAACTCTTTCAGCTTCTGCTTTTGCTTGTAATTTAG
TTTCTTCAAATAGTTGGTTAATCATGTCACCGTACAATTCATTTTGTCTTTCTTGCGGTT
CACCGTTGTTTACTGCATTAATAAATTCGTTTTTCGCATTTGCGAATGTTTCCGATAAAT
TTATAGTCATTTTATGACCTCCTATTTTTTGTATTAAAAAAGGAATCTTGAAAATCCATT
TGCTGATACTTTACTATCTGCAACATCGATTTCTGATTCCTTTTCTTTCATATTTATTTT
TTCAATTACTTTATTTGCTATTGCGTCAATATCAATGTTAACCTCTGGCGTTTTACTTAC
CAAAGCTGTTACACGATTTAATACATCTTTCGATAACACTTGTGTATTGCTTGCTACAAT
TTGCATATTGTCGTTTTCAAACATTTTACTATCCGCAAAACCTTGTTCAATGGCTTCATC
AGCATTTAGCCACGTTTCCCTAGCCATCATTTCTACAAGTTCTTGTTTGTTTTTACCAGC
TCTAACCGCATATGCCTCAGCCATTATTTGACCAACATGTTCTAATGTTTCTGCAGCATG
ATTTAGATCTTTCGCTTCTCCTTGCGCAATACTTGAAGGATTGTGAATCATCATTCTAGC
AACCGGACTCATTTCGATGTGGTCACCAGCCATTGCGATAAGCGATGCCGCACTTGCTGC
TATTGCTGTGATGCGAACATTCACTTTGCCTTTATGAGCTCTTAAATGTGTATATATTTC
ACTACCAGCTACTAGGTTACCACCATTTGAGTTAATTATAATATCAACATCTTCATCACT
AAATTCTAGTTGTGTTAAAACATCTTTAGGACAAGTCGAATCCATACCAAGCATTTCGTA
AACCCATTTATCTTCGTTGGAAACGATGACGCCTTTAATCTCCGCTTTCATCTTCATCAC
CACCTTTCAAAGTGTTTTCATCTTTTTCTTTTTCATCATTTTCACCACTGTTAGCTTTTT
CGTAGTTTTTAGTAATCAGGTATTCGTCTAATTCAGGATTGTCTGATGGTTCTTCACCTA
ACATAATCCGCACCTCATTCCTTGTAAATGAACCAGAACTTACAAGTTTGTCAATTGCTT
CAGCATATTGAAGTGGGTCTTTTTTATTCACACCGACAATTTCTATTCTTGTATCTTTCA
AATACATGCTTTGTGTTATGAGTTTCGCGTTTAATTCGTTCTGAATCTTTTTTAATAAAG
GTGTTAAACAGAACTTCTCAAATACAAGCGTGTTCTTTTCCAAATCAGCTGTTTCTCCGT
AAATCAAACCTGGAGGTATACCAATCATCAACGCAACATTTTTTATTGCATCTCTCATTA
GCTCACTCAATTCAGAAAAAGGCATGTTACTATTCTTACCACCATTAGATAATTCCTCAT
AATCAAAACCTTCTATCAAAGGCGCGATTGCTAGTTGATTTTTATTAAAAGTATTGAATA
ATTTATTTGTGAACGCTTGTAATTTTTCTATATTCTTTTCGTCATATGCGCTAGAGGCAG
ATTTCAAAATCCCTCTTATTTGATAGTTTTTTAATTGTGCACCTATCATTCTTCCGAATA
TTTTCCCGTAATCTTCGAATAGACTTTCTACAAAGTGTGTCACTTTATTGTTGTTGTACT
TTAAATATATGACCTCTTGCATTGTGAAAGTACGTTGATAAGTATAATCTTTAACCGTTA
CATCTTTGAATATATCATCATACAAAGCGTACTCTTCTCTGTAAAAGCTATCTGCGATAA
GTAATTCTTTGCTGTCACTTACTACGATTAAAACCTCGTTATCATAAATTAGTTTATATA
TAACTTGTTGCCAAAAACTATCGCTTGATAAGTCAGTATTTGGTTTTATATTTAACTTGT
AGTAAACATCATTCTTTTGAATTCTATTACCTTCCAATACTTTAAAATGACTTTGAGCGA
CAGCTCGCGCAACAAATTCAATACAACTATCAATCGCTAAACGTTTCACATACGCTTGTT
GTGATAGATCTTCTATCATATCTAAATCAAGCATATATGTTATATCTTTCCTAGTTTTAA
ATATCTTTTCTAGAATACTCATGTCTCACCTCCTCTATTAGAAATCTATACTCATTAATG
CATCAAGCGCTTTAGACATGTCTTTGTCTACTATATCGTCTGCTCTATATAATGCGTGAA
CAAAAGCCATGAACCCATCGGTTTTTCTTCTATTTTCATCTTTTTTAATATATTCTTTAT
TACCATCGGGTTTAACCTTTACTGCAACATTATTAGTAAACCAACGCATCAAAGGATTGT
CTCCATATATTACGTTATGTTTCGCAAACATTGTATCGATACGTGGTGCAAGTAATCCAT
GTATTGCTTTTGGATTTCTAAGTACTTCAAGTTTTATGCCAGCATCCTCAAACGCACGTC
TTACAATATCAGTTCTATAATTATCAGCTATGACTTTTTCAAGCCCATATTTTTCTCTAG
CCTTTAAAAACCAATCAACTATATATTCAATTTCAATGACATCATCATCGACAATGGTCA
ATAATCCCATTTTTTCCCATTCTTTAATAGGAGGTTCTAATTTGACATCATCCAAAAACC
CTTGTCTTACAAACGAATGTCCTAACCAAATGTAATCATCGTTTTTTCGGAATAATAGCC
CTACACTTGCAAAATCTCGAATGTTTGCAAAGTCTAAACCACCAATACACATTTGATTAT
CTAAATTTGGTATCTCTCTATTAGTCGCTAGTATTTCTTTCCATGGTGCTATTACTTTTT
CAAGGTCAACTTCAGGCAAATTCATTCGCTTAGTCATGAATTCGGGCTTATTTGAACGGT
TGAATGGTAAATCGTTATATTCTTCTTCAATCGTACTTAGCAGTGTTTTAGCGTATTCTG
ATAACGGTTTATGTAACATTGGGTTCGCCTTTTCCCACGTCTGTCTGTCATCAACTTCTT
TTGGATCGTCTAACTTACAATAAAAAGCAAACAATCTACTATTTTTAACCTTGCCACTTA
ATACACTTGCAATTTTGTGCTTCATTGCATCGATATAACCCTCTCTAACAAAACCATCAG
TACTTATATAAAACGTTCTTCTATTTTTCTTTTTACCTAATCCACCACGTTTGACGTTTA
CCATTTCAGGACCAAAGAAATAATGAATTTCATCAAAAATAACACACCCCTCACGTCCAC
CGTCTTTGGTTTTTGTGTTTGATGTGTTATATCGAATAACCGATTTAGTTGCACGGTTTA
TTATTTTTGCTTTACTAACTTCATAAGGAGCTTTTGGCGTTTTACCCGTCTTATTTCGTT
TGTTATCCATTAAAACGGTTCTGATTTCATCAAACGATGTTTTTGCTTGATCTTCACTAT
TAGCAACAATGGAGATGTGATATTCTTTAACTCCGTGTAAGGGCGTAGAAAGAAAATCAC
TAATAGCACTTATTAGACCGTTTTTCCCGCCTCCACGTCCCATGAAAATAGCAAATTCTG
TAAAGAAAGCTTCATCTGTATTTTTATCTATAAGAAATATATTAGCTATGATAAACCTTT
GAAATGGTAATGTTGGAAAATACCATTTTTCAATAAATTTGATACAATCCTCGATTTTCT
GTTCATCAAAATATACATCATCTCGTGAATATATATGTTTTTGTAGATAATTAAAGAGAT
CAATTCTTTCTTTATTTAAAATTATCTTTCCTTGTTTCCACAAATTTATATATTCATCAA
CGTATTTATTACTAATCATAGGTAATCATCAGATGGCGTTTCTGTGTCTTCTTTCTCTTC
GGGCAATAAATCCGATAATTGTTTGATTATTTTTTGATATGCAGCATCTCTAGCATTAAA
TAGTTTGGCTACTGGTCTTTCCCTTTCATATGGTGGCGCCTTTTCAGATTGAGTAAATAA
ATCATAGTCACCTTTTTCTTTTATGTCTTCCCACATGTAATCAAGCATTACACGTAGCCT
TGCTGCTTGAATAATTAAACCATCAACTACTTTTAATTTATTGCTAGGTATGTCTTTATA
TAATACTTGCAGCCTTTCTTTTTCTTTAAGCACTAAGTTTTCATCAACTATAATCTCCAT
TTCATCACCTGCCTTAAAATGGTTATAAGAGGGGGGGTATACATGGATTTTTAAAATTAT
CGCGAAGTCGAGCCCCTCCCCGTTCCCCAAGTATTTTGATCGCTTTTGATTTTTTTGACC
CGGGGGTATTTACCATTTTTCGTCTTTCCATTTATTTTCTTTTTTTATAAATCTCTTTTC
TTTTTTGTTGTGACATTTAATACACAGTGTTTCTAAATTGTTTAAGTCATGAGCAAACTC
CGGATGATGTTCTAGCGATAATATATGATCTACATCCAACGACTTACGCTTGCTTTTGTC
ATATGTCGTTAACTTGCCGTCTCTCTTACATTGTTGACATTCATAATTATCTCTTTCTAG
CACTCTTTTTCTTGTTGTTTGCCATTCTTTAGACTTATAGAATCGTATGCGTTCGTCTTT
AGTCATCATAATGTTTCACCTTATATAACTTAAGTAGTATCAAGACGCATCTATACTTGA
TGTGTAGTAATGTATTTACTATTAGTTTGAACATGTTCATACCTCATAAATAAAAAGACA
CATCACATAGTGATGCGCCTCTTGTTCATGCGTCGTATTAGCATTTAATAACTTTAAATA
TTAATCTGATACTAACATAATAAACTGTTTTAATGCGGACTTACATAGGGTAAAAGTCCG
CTACACATAACCAATATACTTTGCTAACTTATCGATCAGTGCATTCCTTCTACGTAATAT
ACTTGTCTTACTTGTACCAAAGTAATGTGCTATATCTTCCCATTCATAACAACCAATAGG
ACAATCCCAATATCTAAACCTTAATAACTCAAGCGTATCCTCATCACTTTCATCTATCAA
TCTATCTACACCGTTAACTATATTTCTTAATGTATTGTACCTGTTATCACTAAACTTCTT
TATTGCACATCGTTCAATCGGGTTACCCGGCAAATTACTTTTGCCAGCTCCCGCATTATC
TGGTTCATGACTTTCAAGTAATTCATATTCTCGCATCTTCAACTCTCTTCGATAGTTATC
GATGTGCTGAATGTATTCTTCAAGCTTTTTGATATCGTGTTTCTCAATCTTTATCATTCA
ATGTAATACCTCCGATAATATAAATTACTTTTTAATATCGTTATTCATTCGCTTTAATTC
AATCCTGTATTCTTTTAACCCGTTGTATCCTTTAGTTTTAACTACTTCATCAAGTAGATA
ATCATTCATATATCTGAGCGCTTGTATCTCCCTTGCACGATCACTATTAATACTGATACA
AACTAATAGCAATATAGCAAATACAATAGTCATAGTAATCCACATCACTCACTTACCTCC
GCTCGAAAGACGTAATCACTCGGCGCCTCTACATCATCATTAGCCGTCATCATAATATAT
ACTTGCTCAGTTACATACTTACCTAACTCATACATCGCTAGTAAGAATAATAATCTTAGT
ATTTGCTTAATCATTTTTTATCTACCTTCTTTACTTCGTATAAGACCGGATATAAATTTA
AAAAGTGTATTCTATATCCAATCGTCTTAACTTTTACTTTATCACCTACTTTTAACCTAG
CTTGTATGTCTGCGCTATCAAACTTTCCTTTGAAGAATAAGTCTGAGTTTTCGATGACTT
GTTTATCATCTAATACAATATAGAATTTGTCCTCTTTATCTTGTCTTTTGTTATATTTAT
CTGTAATTGTCCCTTGATGTACTTCTTTGTTTTGGTAACTAGCCACTGTATAGATAGGCA
ATGCGACAACAAGTAGCAATGCGGTTATACCGAATAATGACAGTATTCCAACAATAAAGA
TGTCGAACCCATCCATATTTTTAAGTTTTTTAATCATTTCCCACACTCCCTTATATTTTC
AAACAACTGACCCACTTTAATAACTGCATCCCTTTTAACTTGTTTCTCGTACTTCTCTTT
CGCTTCTTCTTTACTCTCTGCCTCAACAACTGTAAACCTTTGATTACTCTTAGCTTTAGT
TATGTGTGTATGTTTACGTCCTGTTGAATCTTTGAATGTTGTGACTAAGTATTGTGTCAT
TCCTCATAGCTCCCTTGAACTTGTTTGAGCTTACTCATAAAAAACATTACTAAAAATGCT
ATTAAGATATGCGTCTTTTGATGTTTATAAGCAAATGTAGATATCATAAAGATAGTAGCA
AGCATTAACATTTCATATATGTTTGTGTGTATAGTCTTTTTACTCTTAAGAAAAATAATT
GCTATGCGATAAAAGAGATAAACGCCAAACCCTATTAAAAATATTTCTAACATGTCGCTC
ACTTCCCCAAAACCTCCTTGACTCGATCTAATATGTCTTTACACTCCGCTACTTCCGAAG
CCTTTTGCTCCACGTTCTGAAACACTCTCGAATTCCTCCACTTGCTTTAGTTCAGGTGTC
CATATAGGCACAATAACCAATTGAGCTAGTTTGTCGCCTTTGTTTATGACATAACTACCA
TTCATACATAAAATTTTATCTGTTACAGGTAGTCGGGCATACTTTCCATCTATCCCAGCA
GGACTCCGACCAAAGTTACTCATATCCTCACTCTCTAACGTTTCATTATCATTCTTGATA
TTAATCCCTAAATTGCCGTGATATCCCGCGTCTATCTTGCCTGTTTCAATCACTAAATGC
GTTTTACTACTTACACCACTACGGCTAGTTAATAGTCCGACATAGCCCTCTGGTATGCTT
ACAGCTACATCTGTTTTGATCACTGCCTTTTCTTGTGGCTCAAGTACGACAGTTTCAGCT
GAGAATATGTCATAACCTGCATCCGTCTTATGATTTCGTTCTGGCATTCTAGCGTTTTCT
GATAATAGCTTTACTTGTAGGATGTTAGTCATTTTCCTTGTCCTCCTCATCAATTCCAGC
CAATTCATACATAACGCTCTCCATACTTTTATCTTTTAAATCTTCTGACACGAATACCTT
TAAATCATGGAATTCTGTAATTATTGTTTTTTCGTCATGGTCGATGTAAATTTCTAGCGT
ACCATCAGCTAAATTAAAAATAGCTTTATCTTCATTTTCTTTGTATCCTTTTTCTTTTAA
TTTCTTCAAAGATTCATTAATTTTCATTTTCCTGTTCCTCCTCATATTCAAGCTCTCTTA
CTTCTCTCAAAACCTCTGACGCCCAGTCTTCTGGATACTCAACCCATTGCGCATTAATAG
CTTCGCGAATTTCATCAAACGCTTGCGCTTTCTTATACACGTCTTCAATCTCTTTTAGCA
ATCCCTCTGTGTCATTGCCGTTATACGCGCTAGCACTGATAACTGATTGTTCGATTTGTT
CGCGGTTATTCATTTGTGTCATCCTCCATTTGCCCTAAAAATTCGTAGAACTCATTTGTT
CCGTCTAGTTTGTCCATTCGGCACAATATAACACTTAAGTTGATTTCAGCTCTTCTATAT
ATAGCTACTTCCTTGTTCGCTCTGCTCTCAATCTGTAGTTCGCTAAGTCTAAAACGGTAA
AATTCGTATCTTCCAAACAATTCATTTTTAAGCGTGCGCCACATGTTCTCCAGCTCTTCG
TTACGCTCTCTTAACTTAGCTATATCCCCAATAAGCTCGTCACGTTGCTTCTTGTACTCA
TCACGTTGTTTTCTCATCTTCTTCAACCTAGCTTCCATTACGCCTATTTGGAATCCTGTT
TCATAGTTCACTTTCATAACCTCCTCTAAAATAAAGTTAGTTGCTTCTGTTCCTCATATT
CCAAACCCTGTTGCTTTATATATGTTTCAAGCTCTTCAGCTGTATCAAATGTCTTTTTCA
CGCCTTGCCAACCTGGTACGATATGCCCATGAAAGTAATAAGTGCCGTTTACTACATGAA
TATGTGCCACTCGTTCGTTATCCTGATACAGATATCTCTTAGATCCAAAGAATTGATTTA
GGTATTCTTTGCGTGCGTTATCTGTCATGATCTACTTCTTAACTTTCACGAATATGTCGT
TTTCCATCAGGTAGCACGCATAACGTCCTCTTGGATGTTTCTGTGGTACATTAAACAAAT
GTGGCTTCTTTCTTCTTAGCTCAGCCTCTTTCTTTCGCTTTCTTTCCAATTTGCGTTCGA
GTCTAGCTTGTTCCAGTCTTTCTATTGTTTTCTTTTCTCTGTACTCGCTTAAACGCGTAC
CTTCTGGTGCGTCCATTGCTTCATGTAGTTCCCAACCGTCTTTTACTCTCTTAGAAACCA
TTCCAGCGGTTATACCGTGACTTTCTATTAATTCCATTTCAGATTTGGTAAACCTATATG
GTTTATCATTTATTGTTACAATCCTTGCTTTTCTCGCCATTTTATCCACCTCTTATATTT
CTTCTATTCGTATGATTATTTTGGGCTCAATTCCATAACGCTTTGAGCTAGTTATTTCTG
TAATTTGGTTATCGTCTTTCCACAAATAATTGTTACAAGCGTCTAGAACTGTCTTCATCA
AATTATCGATATCTGGTTTAGTTACTTTTAATTGTCCAATCGCTTGAGTTTTCTTTTTCT
TCGACCATGATTTAGGTGGAGTAAAGTAAAACTCTAATTCAATTTTTAATGCATTTTCTA
GATTTAGCTTTGGCATTTGATTTTGTAAATATTTTTTATGTTCTGTATATTTTGTAGGCA
TATATGTGTGTGCATATCTACCTTTTGTGCTAAAACGCGGTCGAGGCGAGCCCATCGGCG
CATTAAACACTTCATTAAATTTAATTTCTATCTCCATGTAATCCCTCATATATATTCAAA
TAAGCTTGTTTGGTGTCCTAACTCCATTTGTTCATTATCAATAAGTGTTTTTAATTCATA
ATCATCTAAGTACCAACGTCGACCATTGAATTTTGTGTGTTTTAATCCAACAACTAAATG
CCGTCCATCTTTAAAATGTGGTGTAACTGAAAACATTTTGTTGCCGTCATGATCAAATAG
ATAGTATTTATCAAATGCATCCATTTTCAATCACTCCCATTTGCTATTTAGACGCTTAAT
AAAAGCTTCTCTGTCTTTCTCAAGGTTTTCATCTACTTCCGGCGTTTTCGTTTCTCTCGT
GCTGTCTGTGAGCCATTTGGGTGTTTTTTCTTTTGATTGTTTAACGAAAGGTTTATAATT
TTGTTTTTTGCTTTCAAGTTGTTGCTTTTCAAATGCACGTACTTGTTCAATAGATTTCAA
GTTTGCATTAAGCCATGTATTCAAAATGCTTTTAGCATATCCCCAAGTAACTTTGTTTCT
GTCTTTAGCGATTTTAAGTGATGCGGTAACTATTTCATCTGAATCATTTTCAAATGAATC
AAGATAATAATTTAAATCGTCTAAATTGTAAGAAGTTATGAAACCGAATCCGTTATCTTG
GAAGAAGTCGAAGGCGGTTGTCTTCTTCTTCTCATTATTCACATTCTTTTCATTATTATC
TTTATTATCATTATTGTTTGTGTTGGTTTGATGTTGTTTTGATGTTGGGTTGATGTTTGA
CTGATGTTGTTTTGATGTTGGTTTGATGTCGTTTTGATGTTGGTTCCTGCCCTGCTCACT
TTGATAAAAGTCATAATTGACAATGGTTATAAGGGTATATTTTGATGTTGTTTTGACTTC
TAACATTCCATCACTCTCGAGTAAGTCAAGGAAGGTTTTCACTTTAAATCGTGACCAGTT
AAAAAGGTCAGACAAGGTCAAAATAGATGTTAATCTTTGTCCTCTTTCAACGGTTACAAT
TTGGTTTCCTATAGGCACTTTTGCCTTTGAATGATTCGCTTCCATGAGTAAATATATCCA
TGCTTCAAACTTTGAAAATGTTCTCTTTTCTTTAAATAGCCAATGATTTTGAATTGAGCG
ATCAATACTTATCCAACCAGTCATATACACACCTCACTTTCAAACCGGTTAAATTAGAAT
GGTAAATCATCATCATTTAGTTCAATCGGACCATTTGCATTCGCAAACGGATTATCTTTT
ACTGGTTTGTTATTTGAATATTGCGATTGTCCACGTGTTTGTTGTACTTGTTGTTGATAT
AAATCTTGTTGAGTGTCATTTGAGTTTTTCGGTTCTAAAAATTGAATACTATCAGCAATA
ACTTCCGTAACGTATACACGTTGACCTTCCTTATTTTCATAGTTCCGCGTTTGTAACCTA
CCATCTACGCCCGCCAACGATCCTTTAGATAGGTATTTATTAACGTTCTCTGCTTGTTTT
TTAAATACGATGATATTAATAAAGTCTGCCTCGCGCTCGCCTTGTGCATTTGTAAATGTA
CGGTTAACTGCTAATGTGAATGATGCTACATTTACACCATTTTGAGTGGTTCTTAATTCT
GGGTCTCTAGTTAAACGACCAACTAATATTGTTCTGTTTAGCATTTATAAACCTCCAAAA
TAAACGGGCGCGCCCGTCACTTTTTGTATTTCACTTTTAATGTATTTTGCATTTGAATTT
TGACTACTTAAATGAATTAAATGTATTTCTTCGAGTCTAGTTAAATCATTTGCTTTTAAC
ATTCCGATAGCATGTTCTAAGCTAAAATGAGACTCCATAATTCTGTTTGCTAATGTGCTG
TGCACACTGCCGTTTTTTATGTTTTCTTGCATTTGTTCATAGATATAATTAACTTCTAGC
ATCATGTGCGTAATGCCATTAAATTTGTATTTCAAATACTTTGTATCAGTAACATACAGA
ACCTTATAACCTAGTGTGCTTTGTAATAAGAAAGCCACAGGCTCGTTAGCATCATGTTCG
ATGTCAAACGGTAGAATTGACCATGTACCTATTCGCAGCTCTTGCTTTGCCTTAATCGTG
CATAAGCGATGACTTTCAAAATTCATAGCTTGTTGTGTTCCAGCAGTCATATAGCTGATT
ACACCATTGTCGACAAACTGCTTTGTATACTTTGCATGATCACCATGTTCGTGTGTGATA
AGACACCCTGCTATATGTCTTGTTTTATATTTGAAATGCTTTTGAACACGTTCAAATTTT
ATACCTGCCTCAAGTAGTAACGTAGTACGTCCATCATTTAAGACGTAGCAGTTACCACTT
GAACCAGTTGCTATTGTTTCAATTAAAATGGCTCTTCTTCGCTTTCTTTTTCTGTTGCAG
GTTCTTTTATTTCTTCAAAGTCAGATACATCAATAGGCTTATCATTTTCTAATTCTGTGT
ATTGTGCTTCTTCAAGAACTGGTTGTTCAAAGTCCAATTGTTCTTGATTTGCATTTTCTT
CAACTTCTGCGTCCAACACTTCTTTGCGTTGACGTTGTTCGGATTCTTGTGCGTATTTGA
AAAGATTGCTATCTGTTGATGTGTTGATATAACGTTTAGCAGCTCTATTGATAACTGTTT
TTTTAGCCATTTCTTCTTTGAAATTATTATGTGTTTTAGAATTTTGTAATGCTTTTTCAT
CTTTAATCATTGATGACTGCATCCATGCTTGTTTAATTTGTTCAATAGTCATGACTTCAA
TATAGTTATCTCGTCCATCATTAAATACGATTGTGCAGTACGCACCGATAATGTTTTCTT
TGTCGATGTTAAAGAAGTCTTGTTCGTGTTTAATCGCTTTGATACGTCCTGTTTCTCCCA
TTTCTTGCTTGAATGTATCGCCTTTATAAATCACTTGAGCAACAACATCTTGAGCACCTG
CATCACGTTTTAACATCATTACATTACCGTGATAGCTACGTTGTAACTGCATTTTGTTGC
CGTAAGGAATAAAGTAGCATTGATTTTTAGCTGGATTTAAACCTTGCGTTACCATGTCTA
ATAAGGCATTTGCTTTGCTTGTATCGTTACAACTCATTAATTTGTTATCTTGGCTGATTT
GTAACCATGCTTGTTTCATGGCATTACTTGGTGAATAATCATTTGGCAATTCCAAATTGC
CTTGTGACTCTAAAACTCTCACTTTGTTTAATACGTTGTCAGATACGTTCTTTTCTTGTA
CTAATTGTTGTTCAATAGTTTGTAATTTATTATTTTCAGTCATTTTATATAGTCTCCATT
CTTAATTTTTTATCTTGTTCATTTACTATCAATTGAATTTGTTGTGATTCTGTTTTGATA
AGCTCTGTTACTGATTCAGCATTATCAATAAATATTGGCGCTGTAACTTTAAAATGTTTT
GACAGTGTATTGATGATATCTAAGCCAACATTAATTCTTGAGGCGTTATTTAAACCGCTG
TCGTATTCGACGCCGTTAACCGTTGTGGAACATGTTTCTTCTAATTCGCCGTTAACTAAG
GTATTGAATAGCTTAAATTCAGCAATTTCAAATTCATTATTGATGTTTTCAGTAAGCATT
TTGACTTTTGTTGTTGTAAATTCTTTTAAGATATAAAGGTCATGTGAATACTTTTCTTTT
TCATCCAATAATCTGTCTTCTTCATTTCTTAATTCAGAAATAACATCATCTAGATGTTTA
TTTGATTTTTCGATTGATCTTGACACTTCAATTTCTGATTTTTCTTGAGTAAGTTCGCTT
ATTTTGTCATCTATTCCTGAAACTTTATCTTGAATAGTTTTCCTGATGTTAGAGCGTTTT
TGATTAATCTCATTTATCTCTAACATTACTGCTTTGTATTCGTCAGTTTGCGTAACGTCA
ACGTGAGTTGTTTTCAACTTATTAATTTTGTTTTGTATTCTTGCTGAACGCTCTTCTGCT
TCGTTGATTTTAATTTGAAGATTATTATTGTCATCCTCTAACTTCTCGATGATTAGCTTT
ATTTTCTTGCCTTCTGAAATAATGTGATTGATAGATGTTTGTATTGTTTCTAATTCTTTC
GATTTGCTAGCATTGAATTTCTGCAATGCTTTTTCTCTTGCCATATCCACTTGTTCAACT
GGTAACTTTTGACCACAACAACTACATACATTGTCATCAAGATATTCAAATTTTTGATTT
TTAGCTTTTTCTAAATCACTTTTTAATCCTTTATGATTTTCTAATAATTGATTACGTCTA
TTTTCTTCATGCGTGATTTGTTGTTTGTTTTGCTTTAATCTCGTTTTAAGGTTTGCTACC
GTTCCATTTTCAACGTGTAATTCATTTGTTAAAGCATGGATTTTGTTCTCATTACTTGCG
CTGTTATTGTCTTCTATGCGTTTCAATTCTGATTGTTTATCAGCTAATTGATTACGTAAA
TTAATTTCTTCCTTACCGTTTTGAATATCTATACGCTCATTTTCAAGTTGCTCAATTTCT
TGTTTGATAATTGCGTATCTATCATTATCGAATTCTGGTACATCCTGCTTATTTTGTTGT
GTTTGGTTAATACGTATCGGAATATCTTTGATATCTTTGTTAATCTGTTTTATCTTGTCC
GTAAGAATCTTTTTCTTTGTTTCAATTTCATGATCTCCAAGAATATTATTTAGTTCTTTA
AAATCATCATTTGTTTTAATGACATCCTCATCATTGATTGGTTTAGCAATTTCAAACAAC
AAACTTCTTCGCTTCTTCCAATCTAGTAAGTTAAATGCTTGAGGGTTCGTAATTAACTTG
AATACATCTTCATCAATAAGTTCATCAATACGAGCTTTATAATCCTTTACTTTTATTGAT
TCATCATTGATATATTGTTTCTTCGTTCGACTTCGTGAGTATTCCTTGCGATTCGTCTTT
TGATTTATTGTGTATTTAGGATGTGACTCTTTTTTAAAAGTCGTAATTTTTCCGTCGATT
TCAAATTCTGCGAAAACAGTCGGAATTAACTCATAATTTTCTTCGTTTTTTTCGTTTAAA
GGTACAGGGTTAAATGATTTGGTTGAACCGTCCAAACCTTTATCGAAAAGCAACCATTGT
AATGCGGTTGCTGTTGTAGTCTTACCAGTCGCATTATTGCCGTATATTTTTGCATCTTTA
CCGTCAAAATTAAATTTTTCTTCTTTGATTCCGGCAAAGTTCGATATTGTTAATTTATTT
ATTTTCATATCCTTCCTCATGCTCCTTTTTTAATCTTCCGATGACCTCTTAGTACCTCGA
TAATTAAATTTTTTATTCGTTCATGGCTGTCTGGATTGATTTCATGTATCTGCACAAGCT
TATTGTTTGTTTTGTAACTGTCGTGATAGTGCAAGAAATTAATCGATAAGTATCCGTGAT
GATTACGTTCAATTTCCAATAATGCTCGTTGGTTTGACAAAGTATATTCGTCGAATAACG
TCTTAAAAATATTCAATATATTTCTTTCTGTATCTCTCATGCTTATACCTACCATTTCAT
GACTAAGTTCATTAGTTTGTCCTGTTCATCTGTGTTATTTTCAATCCATTCATAAACACT
TTGTTTCAAAATATCTAAAGCTGTGTATAGATCGTTCTCATCAGAAACTAGTAACCCGTC
AATTGAATTTCCTTCATGGTCTAGAACAACCATTTCGACGCTATACGCTCGTTTCTTAAC
TCTTAATTGAAAATCAAAGCCATCTACATTAATTATTTTTCGACATACGTCACCCGTTTT
GTAATACATTGTTCTCGTCCTCCTTGTCATTATCTATAGCTAGAATTTTTAACGCATTTT
GATAACATCAGCGATATCTCGGTAAACAGCTCTACGTTTCAATAAATTAGCAATATCAAC
AACATTCCCAATCACACAATGTGACGACGGTGTAAAATCTCCGTTGCTAATCCCTACATT
TGAAAAAAGTAAAACGTCAAATTCAGTTTCTTCATCGATTTCGCTCGCTAAATCAAACAA
TTCTGCATTCTTTTCAGCCAATAAACCCCTTAATTCGTCTTGAGTCATATCTTTATAATT
TTTAGTCATGGTTGACTTCCTCCTTGTTTCGTTTTATATTGAAAATGAATTAATTTTGTT
AATCGTTTGTCACTGTTACTTGTTGACGCAAGTAGCAGTTTTTTTATTCTTCATAAAAGT
ATTCTTTGTAGTATATGAATGTTCCAATGCTTGCGAATCCTGCAATTGACCACGCTGTAG
TGAAGTACAGCAATGGCATAAGCACAATCGCTAAGACTGTGAAACATAGCACTGCTAATA
GGTAGCTTTTATATGTGTCGCTCATTTTATTCTCTCCTTATATATTTCATTGAAATGCTC
ATCGACGAATTTATTCATCTTTCTTGCGTTAAATCTCCAGCGATTAAAACTCTCATCTGG
GTAATGCACAATTCCTTGCGCTCTTAGTTCTTTTTCAAATCTAGGATGAAATAGTAATCT
GTCCTTGATAGTCTCATCAGATGCAATTTTTAATTTCTTCTTTAAGTCACTCATGTTCCA
TACAGGGTCTAATGAATAACCAATTAGCTCATCATATTCATCTTTTGTGATAAGTACATG
TGTTTCAGGTATTGGAACTGTTACGTTTAAAATGTGTGGCATTTCTATCTTTCCTTTCGT
GTATAATGTTGTTATCTCCTAGTGAAAGGAGGTGATAAGTATGCATAAGAGATTGCTCAC
TCAATATTTAGATAAAGAAATCGTTACTTCTTTAGATTTACATTTAATTAATGGTGAAGT
TATTAAAGTACAAGAACATATGAAAGATGCTGAAAGCAAAACTCTACACATCATTTATCC
AAAAGATAGAGTTGTCAGTTTAGATCATGTTTTGTATTTCGACATTAACGTTAAAGGTGA
AAAGAATAACGATAGTCCTTATCCATCTTAAAATCCATAGTGCTTATAGTTATTTGCTAT
TTGTTGACAGTTATCACTGGCAAGTCCTACCTTGTCAGCTTGGTAACTGTATTGATTATT
TACTTCATTTACTAATCGATTCCATTCGTCTCTTGGTATATCTTCAAGAAGTAAGAGAAT
CATCTTTAATTTTTCTTCGTTCATTTGTTATTCCTCCTTTTAAGATGTTTGTTTTTCTCC
TAAAAACTTATTAACAAAGTATTGTTGTCCTTTGCCTGTTACTTTTGGCGTCTTACTAAT
TGATGTGTGACCGTCCGAATGTGTGATTGATGTTTCTTTAATTTCGAATAACTCACGTTC
CATTGAATACTGTGTAGGCATGTTATAATCCACACCCTTGCGTTTAATAAGGAATCCGTT
TTGACGTAACCACTCAAACAATCTGCGTTGCCCGATGTTTACACCGTTTTGTTTAATGAT
CTTTGCTAACTCTCCAACTAAAATTGATGTCTTAGTAGTAGCTACTGCATCTGCAAATAC
AATTTTTGGTTTATCACGTTCAATCTTTGTTTCTAATTGATTGATTGTGTTGTTAGCAAT
TTTTAAAGCACGTTGCATAATCATTTCTGGGCTGTTCCATGCTTTTTCAACTTGGATGAA
GTATTGTCTTGCACGTTTACCAGGTTCACTACGTTGAATCATTGCGATTTCTTTTGCAGT
GTCTAGTGTGAGTGCGTGGTCAATATAGTGTGTCATATTGCCTTGAGCTGTTGCTCTTTT
TTGAGCGATAGCTGTGTAATCTGTATTTTCTTCAAATCCGTATTTAAGCATTCTTGGAAA
CCAATCTTTATATGCTGTCTTAACTTCTAATGCTTGATGAAGTTCTCGACCGCTGATTGC
GATTTCTCCATTTTCTTTTTCTTGAATATTGAACATTTCTCCGATGTTCGAATTTGTTTG
TAATGCTTGCATATTGTTTATGCTCCTTTCTGCTATACTCCTATTAAGGAGGTGAATGAC
TTATGACTAATGAAGCTAAATTTGTCCTTTTACAACTTTATTCAATTTACCTTGATAGAA
TTGACGAAGGTATGTCTAAACGTTCTGCATCTTATTTCGGTAGTGATGAATCCTCATTTA
ACGCTTTCTTTTTAGATTTTAATTTTGAAGACTATATCGATGCAGTTCTTGAATTAAAGC
ATAGAGATTTTGTAATTGCTTCTGCTGAAGATGGCGGTTTTCTTGAGATGGCTCTTTCTC
GAGAAGGTATCGCCTACTCAGAATCAGAATCCAAAAAAGATTACAAAACACTTATGGATT
TAATTAGAGATTTGAAAAAATTAATAATCTAAAATCCAATCATCTGCTATTAAATCGTCT
GCGCTAGGCTGCCACCTTCCGGCGGCGGTTTGTCTTTTTTTCTTATAGTGTCTAGATACG
ACTAGGCATTGATAACGCTGCAAATTAGTTGGTAATATCCCATACACATCTTGATTCTCT
CTCCTTATACTTATTCCTTTCTCCATCGCTAGCTTCGTTGCTTCTTGAATGTTCATTTGT
TATTCCTCCTATTAAGATGTTTGTTTTTCTTTAAATGCTAAAATAATTGATTTCTTTTTA
TCATTCGTAAATACGAAATTTTCGTATTCATTACCTAAAAAAATATCATCATATTTAACA
TTAAAAGCACTCATATACTTAGAAAGTAAACTATCTTTAATGTTTGTAGAGTCTTTTTCC
ATATTTTGAATTGTACGTGATGAGACCTTAAATAAATCTCCTAACTCTTTTTGAGTCAAT
CCGTAATCAGTCCTCAACTCTTTTAATGTTTTCATGTTGTCACCGCCTTTCGTAAACCTA
ATATAATACGAAATTTTCGTATTGTCAACATTAAATACGTTTTTTTCGTAA-AAAACTTT
ACTATGATATGAAAATTTCGTATAATAAGAAAAAAGGAGGTAAGTAATATGAACAAAGAA
AGAAATATTATTATAGCCAAAAACATTAGAAAATTTCTCAACGATTCAAATATGTCTCAA
AAGAAACTTGCTGAACTCATTAACATAAAACCATCTACTTTAAGCGATTATTTAAATTTA
CGTTCCAACCCCTCTCACGGCGTTATACAAAGGATAGCTGATGTTTTCGAGGTTGGTAAA
AGCGACATAGATACTACATACAAAGACGATAACGACATCACTTCCATATACAACAAACTC
ACACCTCCCCGCCAAGAAAACGTACTTAACTATGCAAATGAACAATTGGAAGAACAGAAT
TCTAAAGGAGATAACGTTGTAGATATTAATTCATATAAACAGGAGAAAACTCCAGTTAAC
GTCAATGGTTGCGTCTCTGCTGGTGTAGGAGAACGTTTACACGATGAAACGCTATTTACT
GAAATGGTTAAAGGACCTATCCCCACACACGATTTAGCGTTAAAAGTAAATGGTGATTCT
ATGGAACCTATGTTTAAAGATGGCGAAATCATATTTGTGGAGAAAACTCACAATATAAAG
AATGGACAAATTGGTATATTCATCATTGAAGAAGAAGCGTACGTTAAGAAAGTCTTTGTT
GAAGATGATAGATTGACTCTAGTTTCACTAAATAAAGATTACGACGATCTACACTTTTAT
AGAAATGAAAGTGTGAGGTTAATTGGAAAAGTTATTTTATAAAAGGAGCACTTGCAAATG
AAAAAATATGATATTGCAGTCTTAGACTTTGAAACTATGAATGAACATATGAACAGCCCT
TGCGAAGTTGCTGTATCTTTAATTAAGGATTTATCAATAGTAAAAGTTTATTCATCTTAT
ATTAATCCTCCTAATAATAGATATAACTTGAAAAACGCTAAAATACATAAAATACCTGAA
GATGTCATATTAAAAGCACCTAAATATCCAGATATTTACCAAGAAATTCTCTATCTTTTA
AAAGAATCACATTTAATTATTGCTCATAATGCACTTTTTGATATTTCAGTATTAAAAAAT
ACTAATAATTATTATGACTTACCTGTTCCAAACTTCATGTATGTCGATAGTATAAATATC
TTTAGAAGCTTCCACGCAATCTCTAGTTTTAAATTAGAAAATTTGTGTAGCTTATATGAT
ATCGATAAAGAAAAATTACATTCTGCTAAATTTGACGTGCTAGCTTTATCGAAGATGTTG
ATATCACTCGCTAAAAACAATCAGCATTATAGTGTATTAAAATTAATACATTATATGCCT
AAGCAATACATTAGATTTAGCAAATATTCTAACTCTCCAACTAAACTTTTCGATTCAGGA
TTTCAAAAAATTCATATGAAAATATCTGAGATTAATAAAATAGAAGTGGAAAGTGTAATC
CCTATTTTAAAAGATAAAAATGTTGTTTTTACAGGTAATTTTGACACTGAAAAACAAGAT
TTAATGATATTAACTAGAAAGAAAGGAGCTTATATCAGAAGTGACGTAACTGCAAAAACA
GATATTTTAGTCGAAGGTGTTCAAGATGATAAATATAAAGATGTGAACGGACTAGTTTCA
AAACAACGAAAAGCTCGAGAATATGTTGGAAATGGTGCAAAAATTCAATTTTTAAATGAA
GAAGACTTAATAAATTTAATAAAGGAATAATAACGATGATCAAAAAAATTTTTACAAAAA
AGCATGTATTCTTAGTTATAGAAGATGAAAACCATAATCACAGTGATGCTGTTTTTGGAA
AAAGTATATTACTTTCAATTTACGTCGGTGTGAATAAAAAGACTAATTCTAAATCAGGGA
AATTTATATACCTTGACAGATCTAAAAGAATCGTTAGACAATCTGATATCACCAAAATAG
AATCAGCTAACGAAAATGATGTAGATTTTTATAATTTACTGAAGAAAGAAAAGGAAATTG
TTTATTCCAAAAATATAGTAGATAAATACAATTTAGCGAACTATATAATTTACTACGAAG
TTAGTACTAAAGAATAAACCAATCCATTATTTCATAATACTAACCTTAAATTTACAGAGG
TTTTAATTATGAAACATGAAAAAAGCAATCTTAACTTTAAGTCTTATATTTATTACCTAC
TACCTCACTTTTAAATATATGTGGATTAAAGAATTGAAGTATTAATTATGCTTATTTAAA
AAAGACGTCTATTTCAGCAGTGTTTGAAAGGAAGTTTATAATGAAAATAACTAATTGCAA
AATAAAAAGAGAAACTGTAATATACGAAGTTTTAACTAGTGGTAATCAACCATTCACTTA
TGAGTTACCTAAAGATTTATCGTCACATAATGCGCGTAAATACTTGGAATTTATTTCACA
AAAAATAGATGGCGATAAGTTAACCAAAGAAGATTCATTATGATTTTACTAATCAAAAAA
CGTCTACAAGTGTAGACGTTGAATGGTGGTGAGAGTGTGAGCGAGAATAAAGGAGAAATG
ATGACGCATAATATAGAAAAACGCATTAATAAATTAAAAACTTCTGGAAATCCAAAATTT
AAAAAATTAGATTCAGATATTCACTATTTACTCAAGAGATTTGAAGGTGAAAAAAACCAT
AAAGGTTTTTATCCAAAGTTTAAACAAGGAGAAATAGTTTTTGTAGATTTCGGTATAAAC
GTTAATAAAGAATTCTCTAATTCACACTTTGCAATAGTGATGAATAAAAATGATTCTAAT
ACGGAAGATATAGTAAATGTTATTCCCTTATCTTCTAAAGAAAACAAAAAGTATTTAAAG
ATGAATTTTGATTTGAAATGGGAGTATTATTTAAGATTGTTTTTAAATTTAATTAGCGCG
CAAAATAATTCAGCTATATTAAAAGAAGTTTTCGATAAAAAATACCAAAAAAACAACACA
GAATTCATCACTAAAGATTATTTTAGTGAATTTATATCTGATAGTTTAGAAATTGAAAAT
AAATTAAATAAAATTGACAGAAACATTAATAACATAGTATCAGCAATTGATAAGGTAAAA
AAATTAAAAGGTAATAGTTACGCTTGCATAAATTCTTTCCAGCCGATTAGTAAGTTTCGC
ATAAGAAAAGTTTTACCCCAAAAAATTAAAAATCCAGTAATAGATTCTTCGGATATTATG
TTACTGATAAATAGAATTAATAATAATATATTGCAGATTCCTGATATAAGATGATATAAT
TTTAATATATTAAAGGTTTATCCTTTAAAACACGTATATATTCGTTACCATTTTTGGTAA
TTAACCATGTAATCTTATAACTATAAGTGGCGTCTGTATTTTATACAGGCGTCTTTTTTT
ATACAATTTTCATGGGTAGCCCGCCTACCCTTATTATTTTTTGCCAATTTTGAGGAGGGA
ACGCATGAAAACACGTTGTTACGATGGTAAAAAATGGCAATATGAATTTAAGTATGAAGG
AAAAAGATACCGTAAGAAAGGTTTTAGAACAAAGCGTGAAGCTAATTCTGCTGGACTAGA
CAAGTTAAATGAGTTAAGAAGTGGTTTTAATATAGATAACTATATAACTCTTGAAGAATA
CTTCGAAAATTGGATTAAAACGTATAAACAACCTGTTGTTAAAGAAAATACCTACCGTCA
TTATAGAAATGCATTACAACATATACAAAAACATAAAATAGGTAAAATGGAGTTATCAAA
GATAAATAGACAAGTTTATCAGAAATTCATAAACGATTATTCAAAAGAACACGCAAAAGA
AACTATAAGAAAAACAAACGGTGCTATTCGGTCAGCTTTAGATGACGCATTATATGATGG
GCTTATTTTTAAAAATCCCGCTTATAAAGTTAATTATAAAGCCGGAAAACCTACGAAGTC
AGAACAAGAAAAATTCATCTCGGTAACTGAATATGAAATACTAAAAGATCACGTCAGAAA
GAAGAGAACTCGTTCATCATTAGCGCTATTCATAATGATTTGTACGGGTTGTCGTGTCAG
TGGTGCAAGAAATATAAAGATTGAGCATATCAACCAAGTGAAAAACACTATATTTATTGA
CGAGCGAAAAACCGATACTTCCCCTAGATATATCAGTATCGCTAAATCTGATATGAAACA
CATTATGGACGTCATAAGTACATTTGCAATTAGCTATGATGGTTACATTTTCAAAGAAGC
CGGATCTATAATTAACCTTCATGCTATCAATAATGCTTTGAAATCAGCCTGTAGAGTCAA
TAATATATCAATTATTACATCGCACGCATTAAGACACACTCATTGTTCTTATTTACTAGC
AAAAGGTGTATCTATACATTACATTTCTAAAAGATTAGGTCATAAAAATATAGCAATAAC
TACATCCGTGTATTCTCATTTGTTAGAAGAAAAATTTAATGAAGAGGACAAAAAAACAAC
TAAAATTTTAGAAAGTATGTAATTTAGGGACCCATTAGGGACTCCAAACCCAATAAATAC
TGTTGTTACAAGGTTTCTATGTATCCAAACTGGGGGCAATATAAACGCGCTGATTTAATC
GGACAATCTTCTTATATTAAAAATAATGATGTCGTAATATTCAATGAAGCATTTGATAAT
GGTGCATCAGACAAATTATTAAGTAATGTGAAAAAAGAATATCCTTATCAAACACCTGTA
CTCGGCCGTTCTCAATCAGGGTGGGACAAAACTGAAGGTAGCTACTCATCAACTGTTGCA
GAAGATGGTGGCGTAGCGATTGTAAGTAAATATCCTATTAAAGAAAAAATCCAGCATGTT
TTCAAAAGCGGTTGTGGATTCGATAATGATAGCAACAAAGGCTTTGTTTATACAAAAATA
GAGAAAAATGGTAAGAACGTTCACGTTATCGGTACACATACACAATCTGAAGATTCACGT
TGTGGTGCTGGACATGATCGAAAAATTAGAGCTGAACAAATGAAAGAAATCAGTGACTTT
GTTAAAAAGAAAAATATCCCTAAAGATGAAACGGTATATATAGGTGGCGACCTTAATGTC
AATAAAGGCACTCCAGAGTTCAAAGATATGCTTAAAAACTTGAATGTAAATGATGTTCTA
TATGCAGGTCATAATAGCACATGGGACCCTCAATCAAATTCAATTGCGAAATATAATTAC
CCTAATGGTAAACCAGAACATTTAGACTATATATTTACAGATAAAGATCATAAACAACCA
AAACAATTAGTCAATGAAGTTGTGACTGAAAAACCTAAGCCATGGGATGTATATGCGTTC
CCATATTACTACGTTTACAATGATTTTTCAGATCATTACCCAATCAAAGCCTATAGTAAA
TAG
>>ST8-MRSA-IVa+ACME (PVL+)_CP151123_BSN46-2
ATGGTGAAAAAAACAAAATCCAATTCACTAAAAAAAGTTGCAACACTTGCATTAGCAAAT
TTATTATTAGTTGGTGCACTTACTGACAATAGTGCCAAAGCCGAATCTAAGAAAGATGAT
ACTGATTTGAAGTTAGTTAGTCATAACGTTTATATGTTATCGACCGTTTTGTATCCAAAC
TGGAGACTTTTAACATAAAATTACTTATCATTCAAAAAGTAAAACAGCATAATATCAAGG
TTTATAACTTTATCATTATCAATAATACCTCATATAAAATAAAATTTTAGGGACTTTTTA
GGGACTTTAAATTTAAAATTACAAGTTTAATAGAAACATCAAAATAATCACATGTTTGTG
TGGAATGTACACCCCAAAAGCTAGACTGAAAAATCTATTTTTTGAGGTGTATTTTTATAG
GTAAATATAATAAATTAGAGTAGACAACTCAGAATTCCAATTTTATAATAATATTGCTTG
ACATATCAAACTAGATAGTACTATTTTGAATATATTATTATAATCAAAAATTCATTGTAA
ACTTTTAGACAAAAGGAAGTAATAAAAACGTGAAATTTAAAACAACTAAAGAATGTAAAA
GTAATAATATCTTTAAAAGAAGTCAAGAAATTAATAATAGAGAAAGTGAAAAGGGTTGTT
TATGGGGCATTAGCATGTTGATTCTACTTTTCTTATTGATTCTGTTTGGAATAACTGCTT
GTTCATCAAGCATTCACTTTATTAATTAGATTTTTTTACTTGGAGGTATCATGTGAAGAA
CCATACAAATATAATTAATATCTTATTAGTTATAGTCAACTCATTAACTCATTTTCTAAC
TCTAAACACCTCATTTTTTAATAATTCAGCATCGGATTTCTGTTTTATCATAGGGGCTAT
ATTTTTCTTAATCGGAATTTTTGTTGCAATATACGGTATGAAGCGAGCAACATATTGGTT
AAACTTATTGATTTTATTTACCAATATTTTTTATTTTCTACACTTCTGTGTGTTACTTTT
GTTAAAATATATAGGATTTAAATTATTTATTTATGAAGGGTGTGTATTGTTATTTATCTA
ATTTATAGTCTAATTGTCTATTTCATCTGCATTATAAATTTTTTCATAATGGCTGCACCA
TTCTTAATGACTAATGCTGATTATGTATGGACGCCTATGACTACAGTTACGTTATTTATT
TTGAGTTTGATTATTTTCTTGATATTTATAAAAACAAAAGATGTCGTTCATTTAACAATT
TTCATATTAAACTTACTTTTTTCAATACTTTATTGTTTGCCTATACTGTTTTATTTATGA
ACACTTTTATATTATCTAGAAAATTAAAACCACCCGTAAAAGGGTGGTTTTTTTAATATT
TACTTTTTAGTGCTTCGTCAATTTCGTTATAAATCTTTTGAAGTTGATATTTTGCTTCTG
ACATTTTCTTAAAGTCTTTTGACTTAAGAGCATACATTGCTTTTTGACCTGAAATTTTTA
TAGTTCGCTTATAATAAGTGTTTAAACTTCCAGTAGCTAATTCATTAACATTTAGTTCAT
CTAATAACGATTTTAATTCATTAGCTAACTTTTCGTTTTGATATTCATTCGATGTTGGCA
AGCTTGTGCTAGCTTGTGCCTCATTTTTATCTAGATTAGTTACTAGTGGTGATGCTAAAA
CGATTGCTAAAGTTCCCGCAAGTATAGATTTTCTAATTTTCATTTTTTATTCTCCTTAGT
AATTAGTACTAATTTATTTTAATGACTGACTAAAAAAAAGTACATTAATTATTCATTAAC
TATATAGATCTTCTTATTAAATGAAAATTAATAAATTATCAAATTGACATACCTTATTGT
ATTTATAGAAAAACAAAAAAAGGTAAGCACCGAAATGCTTACCTACTTCCCATAAACAAT
ATAACACATATACATTGATTTGGAAAGCGCAAAAATAAATTTAATATACTAGCCCGAAGG
GGAGCAATACATAAAAAATGAAAGGCGCTCCTTGAAAACGCCCAAGGTAATATTAACATA
AAATGGCTACTATTGCATTATCTAATTTTATTTAATTAAAACAAATATATATAGCACAAA
AAAACTAGCCCGAAGGCTAGCTTATGAATAGATGAAAATTTGAACACATTGCTGTGTCTA
AGATAAATATAGCACATATTAATTACTATTAATAGAAAAATTATAGCGTTTTTTAGATTA
TTTCAATTTATCGAGACCAAATTCATCAAAACACTAATTGAATTTTAATTTTTAGTTAAA
AATAATTAATCTTTTATTAATTTCAAGTTAATTAATATATTTCGTCGATTAGATTAAACT
CATTTTAGGAATTTCGCAAAACTAACTATAAATTTAAATATAGAATTTAAGGAGAATTAA
CATCATTATGAAAAAGAAATTAGCAACAACAGTTTTAGCATTAAGTTTTTTAACGGCAGG
AATCAGTACACACCATCATTCAGCGAAAGCTTTTACTTTTGAACCGTTTCCTACAAATGA
AGAAATAGAATCAAATAAGAAAATGTTAGAGAAAGAAAAAGCTTATAAAGAATCATTTAA
AAATAGTGGTCTTCCTACAACGCTAGGAAAATTAGATGAACGTTTGAGAAATTATTTAAA
GAAAGGCACAAAAAATTCTGCTCAATTTGAAAAAATGGTTATTTTAACTGAAAATAAAGG
TTACTATACAGTATATCTGAATACACCACTTGCTGAAGATAGAAAAAATGTTGAGTTACT
AGGTAAAATGTATAAAACATACTTCTTTAAAAAAGGAGAGTCTAAATCATCTTATGTAAT
TAATGGTCCTGGAAAAACTAATGAATATGCATACTAATAGTAGTTACATAAATTAAAAGG
TAGATATTTCTTTTTTATATAAAGGTTTGGCAGACATTTCATAACTTGCCAAACCTTTAT
ATATCTAATTATCAAACTGCACTAAACTTACCAAAACTGCTTATTCTATTACCTGCCTTG
TCTACCTCTCCTGTCGCTATATAACGACGTTGTCCACTATTAGCAATATAAGTAATCCAT
CTATAGCCATTAATGCAATATGCGCCGTCATATTTGATAGTTGCGTTATTGGGTAATACA
CCTGTAATTCTTGAATTAGTTGAATAGCCATCCCTCACGTTATTACCTTTAACATTGGCA
ACTGTGTAATAACCAGTCTCTTTTTTATACGGTACATTGTTTTTATCGAGTGTATAACCT
GCTGGCACTGGTGAATTCTTTTCATTTTTAGCTGGTGTTTTAACATTACTGATACCTGAT
ACACACTTCCAATAAAAATAACCACACCATTTAAGATGCGGTGTAGCGACTGTAATATTT
CTATGTTGTTGAGATATATGTATCGAGTGAAGGGCAAAAAGGATATCAATTGCAGGATAA
GTGTTAGGTTACTAGGCCACTTAACAGGCTATATAGTTCACTCCTACTATATACAGTTAA
TTATAACATAAAAAGCACCCCGTAAACTATTATACGGGAATGCTAAAGTCATATATACTA
CGAGGGAGTAGTATGAAAACTATGCTCTCTATCATAAGAAAAAACACCCAGTGACATGCT
TGGGTGAACAAGGATAGATGTAAATAGTTGATGCATGTGTAACACATCATAACAAAAAAC
TAGCCCGAAAGCTAGCTATAACATACAATCTAAAAAGACGTCCCTTGAATACGTCTAGAA
AGATTATAACATAAAAAA-TAGGCAAGTACCGAAGTACCTGCCTAAAAAAGGATTATCCA
CTTTTTCATCCTAACTGATTTCTCCCCATAAGTCACCTAATATCTGATTAGGTGGGGAAG
AACCATTCGTGCATGAATGAGAATTTGATGAAAGATAATTTTCACTACACATATTCAATC
AAGACATTGCTTTCTATAATAAACAACTATTTTGTTTTATTTCTTTTCTATAATAACCTT
TGTAATTAAGTTGAATCCAGGGTTTTTAATATGCTCTGATAAATCTGGGACAACAAAACC
TTTTTCTGTTATAGGGAAAGACTTCGTTTCTTCTTTTTTCTTATTCTTATCATAATAAGT
GACTTCGATCTTTGCGCTTGGATCTAATTCAACTACTCTAAACTCTTTATATGCTGTCGC
ATCTAATGCCCATTCGACATAGTATTCAATTTTTTCTTTTGTAAGTGTAGTCCCAGGTTT
AATAGGAAACTCGACATAATGAGGGGATAGCAATTCATTTCCTTTACCATCAACTCCAGT
CACATTTACCATCAAATACGGGCCTGTTGGTTCAAAATAACTCGCGTCATCGCCTTTTTT
ATATTTTCCTTTGTCGAATGAACTTGATGCACTTACCTCATTAGTAATTGAAGAAAATGA
GAATAATAACAATAAAACAGTTAAAAATAATAAACCTCTTTTGAGCATGGCGCTTCCTCC
AAATATAATATATTTGTTTTTATTTATCTCTTTTTATAGCTAACACCCTTATTTAAGATG
ATAAATATCAACAACTTCATTTTATATTGAGAAAATATTAAAAATCAATAAAATATTAAA
AGAAACTAAAATTACATTAAAAAATAATTAACAAATATTTAACATTTTAACCTAAGAATT
AAAACACTTCTTTCACAATCAATCTCTCATGCCATATCCACTCATTATGATTGTTCCAAT
AAATGCGACACCAACCATCTATAATTTCAAACACATATATTAATGTTCCAGGCGCGTATA
CAGCCTGTCCAACATCGAATCTATAGTTAGTACGATTATCACCGTATCTAGTGGCTGAAG
TAGCACCTAAGCCGTCGATTTTCGCATTAAAATAAGCACCTTTTGACCATTTAAGGTTAT
AAGGCGCTTTACTTCCAACTGTTATTTTACTTGCAGATTTACCGACTGCTTTTTGAGCAG
GTGGTTTAACTTTATTTGTGATCTTATTCATTAAGCCCTCACTTTTATACTTAGGTCTAA
TAAAGTGAGTACAGCCGTAATAATTATCCCAACGTAACTTTGCAGGCGTATTTGCGTTAC
CGTCATAGTTCTGTTCCAAAATTAAAAATTGGTTTGTATTACCACCATTAAACACTAAAC
CAATATGACCGTATTGTTTATATATTCCTTTGGTAAATACAGCCACATCACCTATTTGTG
GAACAAACGATGGTGTGTTTTCATATACTGTTGCCATGTTTTTAAAATCGTTATTGATTG
CATCTTTTGCATTTCCCCACATTCTAATTTCTAACAACCAATAAATGTAATCAACTGCTA
AATCTGCACATTGGTAACCATACCAACCGTCAAAATCAATATATCTACCTTGATACCAAC
GTAACCTTGCTCTTGCTTCACTGTATGTTTTCATTATTTTACCTCCTAGTATTTTCTTCT
TGGTTCTTCATATTCTAAAGCTTGGTGGCTATCACCTATACCTTTAGTAGTCGGGTCTTG
AATCACACCAGTTAATACTAAAAATCCTAATATAGCGTTTAAACCGTCTGTTAATTGCTC
TGTATAAACTTGGATATCATACCCAATAGCTTTTGCGATGTTTTGAGCAAATAAAAAGAT
AGCTGACAATATCGCTACCCAAAATGATTTTTGTTTCATTCTAATTTTCCAATTAATCAT
ATTCTTATCTCCTTTTACCCAAAATAAAAAGACGACTAATAAGCCGTCTATTTGATATTT
ATATTATGGTGTGTTAATTTATATATAGAAAAAGGGCAACATGCGCAAACATGTTACCCT
AATGAGCCCGTTAAAAAGACGGTGGCTATTTTAGATTAAAGATTAAATTAATAACCATTT
AACCATCGAAACCTGCCAAAGTTAGCGATGGTTATTTTTTATTGCTTAATTCAATAAGCT
TGATTACTAGACCTATCAATGCAATAAGGAATAAACCAAACTGCAACATGGTACTAATTG
TAATCATTAGGCGTCTCCTTTCTAAAGATTTCAGTAATGCCACCATAGGCACCACCTCCT
TATACTCAGATAGCCACCATCTATCCAACTTGCTCACTTCTGCATATTACCATAATTACA
ACAATAAATAAAAAGTCAGTACCGAAGCACTGACTAAAACTTATTTACATTTACCGAACC
AAAAACATGTCCAGAAACTATAACCAAAGATTAGTTTAAACATTTTATTCACCTCTCTTA
TATGCCCATAAGCATACGCAATAATGCTATAATTAGCGATCCAAATATTGTCCCAACTAA
ACCAAGCACCCACATTTTCATATCACGTATGTTCTTATCATTTTCTTTCTTATTCTTTTC
ATCTATTTCTCTTTCTTTTTGAATAGCATCTAAGGTTTTATCTAATTTAATGTTAACTTG
CTCTTGGGTTTTTTGACCTAATTTAATTTCATTGAGTGTGCTGAGCATTGTTTTATCATT
CTCTTCTAACCTTCTGATGCGCCATTCATGTTCGTGTTTTTTGAACCACCCCAATTCAGT
ACACCCGCTTTCTAAAAGAATAAAGATTATGAGTATCTAACTCATAGCTTTTCATACTGT
TTCAGTGTTAACTGTTACCTCTGGAGATAAATCTGATCTTTCAACTACTTCTTTAACTAC
TTTCACACGTTGTTTTTTGTTAGTTAATTGATATAACAAATTTAACGTCTCCGCAATTTT
CTTAGCGTTTTCTTCAGATTTAAAATCTTGAGCATGGTTAACCATTTCAGAAGTTGTAAA
ACTTCCTGTGAAATCTTGATATACTACACGTTCTGTACCTTCTTTGTCGATTTGTACTAA
AATAAACCTTTCTGTATTGTTGATAATTTCTTTTGCCATAATTAAATGACCTCCTTAAAT
TTTTGTATAAAAATAGTGCTAAAGATTACTCTTCCTCAGCACATTGTTGATTTTCTTTAT
TTTCTTGTATATACGCTTTTAACATCGCGTTTTCTTGTGTTAACCTCATAATTTCCTGTG
ATAAATAATGAATTGTATATTCAGGATTAGCTTGTAATCCTTGTTTGTTATCCTGCATTC
TTTGACTCCTCCAATTTCTTGATTCTTAGTTGTTGTTCTTTGATAACAGGGATAAGATGA
ATCCATAGACGATCATACGCTATACCTTCAATTTCTCCTTTGTCATCATACGTGACAAAC
TCTTTTAATCCTAAATTCTCCACCTCTTCAGCAATCAAACCTACGTATCTATCAAGTTTA
TAGGTGTCTTCCGATAATTTTCTATCTTCTCTCAGCTCTCTAGCTAAAATTTCAGACTCA
GCTTTATCAAACCACGTTCTAATAGGTAAGTTAAGAATAGCTTTTGAATGTTCCAGTTGT
TCATCTCTATCGTTATATTGATTTTCGATAGATAACTTGTATTTACGCGCTGATGTCGAA
CGCCCAATTGTGCCAGCAGAAGTAATATGCAAATTAGCTGCGGCCGAATAAGTACGTCTA
TAAATTGAGTTAGAAGCTATCCTATCTCCTGCATCATCTGAACCTACAGACAGTAGGTCT
GTACTCTGTATATGAATATACCTATTACCATCACGTCGTTTCAGCATATTAAATTTGCCA
TACCCTGCTTCGATTGTTGTATCTCCACCTGTTGCATATCGTCCATTAACAATTTGAACA
AGACCTTTATTTCTTTCTTTAGAAAACCTGATACCCGCACCGTAATCATAGTTCTCATCA
GAACCAAACATAATATAACCGTCACTCGAATAAGCATTATCTGCATTAGACAGCGTGAAT
GCAAATCGGTTTAATCCAGGCACTTTGTCTGTGTTTGGATATAAATACACCGGTGCCTGT
TTGCTTTTGATATTCGATGAAGCGTAAGACTCCAGAACAACCCGATTATTATCTGACGTT
AGTGCAACGACACCACCATAGGAATTGATTGTTATGCCATTCATACCGCTATCACTGTAA
GTTTTATCCCACCATTGAATAGTACCGGATGAACCTCCGTCTTCGCCTTCTCCATCAATA
TATGTTGAAATACCAAAATGTGACATATAAAGTGAACCGCCTGCGGTATTATTTCTAAAC
CTTAGATGTCCATCTTTAAGACGTGTGAATATATCATCGGTTGATCGTTTGCCTTTCCAA
GTTCGTTGCACAATACCACCTAGTTCAATAGAATCATTCTGTATTTGAACATATCTGTTA
TTGTTACCGCCTTTAATTCCAATTCTATTAACATTGATATCAAGACCCTCTCTTGATAAA
TTAAGGCTGTTGACAATATCGGTTTTATCTACTTTATCTCGCATATTTTGGATAAGAAGG
TTTATTTCTCTATTACCGTTAATATCAATTTTATCAGCATTTAATCTAATACCACGTGGC
CCCACATTTAAAGCTTGAGCCACTCCGTTATCATCATATCTGATTGTTGTTCCATCTGTA
ACGTTTTGGACAATCTCGTTTAATATATTTGAAAGTGTACGATTGGTTGCATTAAACTCT
TCTTTAGTAGTTCTTAATTTGATTTCCTTACCATTTTGTATAATTTGAGAACCATAGCGA
GTCAGTGTTCTCCTCTGTGCATCTGTGCTTTCTTTGACCTTGTTGTCTGTATAAGCATTA
GCTTTCTTTTCAGCGTTTCTAGCCTTTAGTTCTGCGTTTTGTTTTGCCTCTTCAAGTTTA
GCTTGAGCATCTTGTATAGCGCGTTGCTCTTCTTCCGAAATTTTACCATCAGCATACGCT
TGCGATTCCTTCTCTTTAAGATTATCTTGAGCATCAATGTATGATTTTAAAGCTTCTTGC
GCTTCTTGATTTGCTTGTTCAATACTTGCTTTAATCTCAGGATTATTGGACAAATCACTT
AACTGGTCATCAGTATATTGTTTTTGTTCTTCCAATCCGTTTCGATATTCGTTTAACGTA
ACTTTATCTTTGATTTCACCTTTTAAAGTCGTTCTCTCAGCTTCAGCAGTATCTAAACGT
TCAACAATACCGTCTTTGTCTGTTTTATAGTCCGATGTTTTTACATAGTCACGTAATTGT
TCTTTTGTGGATTCTCTAGCTGCTTCAATAGCTGATTTAACAACATTAGGTTCTCCGACT
AACTGCAAATCTTCATTCACCGTTAAACCAAATTTTGTTGCTATTATTTCCAACGCTTCT
TTATATTTTTCATCAGTGTATTGTGACTGTAATAATTTAAATCTATCTGAAATGGCGATT
TTGACATCTTCTACATCTGTATAAACATCTTGTAATTTCTTTCTATACTCAAGAAATAAA
GTTTTTGTATCTACCAACCGACCAATCGTTGCAGTTTCGGGTGTCATAGATTCTAAATTA
TTTTTAATTTGATTATAAACATCAATCACAGCGTCTAAACTTGCTTGTAAGTCCGCTTTC
AAATCATTATCTACTAAGTACTCGCTATTCAGTAATTCTGTAGCTTCTGACAAAAGACTA
GCGTGTTGTATAGATAAATTAATAAAAATATTGTTTAATTCACTGAATAGCGCTTTCTCT
CTTGTTATACCACCTAATTTTTCAACATCATTTGGTGTTGCTTCAATCCATCGACCATTC
CAATATCTACGCAAGACAGCAACATCAGGGTTACTTGTATCATACCAAAGCGTATCATTG
ACTGGATTTTCTGGCGGTGTATCACTTTTATGAATTTTGCGTTCAAAGTATTCTAATTCA
CCATCTACAACATCTTTTACTATAGTATTGATATTGCTAATATTGTCGTTTAATTTTTGG
TGTATTAGGTTTAATCGCTTGTTAAACTCTTCTCGTAATTCTGATTCTTTGAACTCTTTA
GGTTGACCGAATGTATATGTGCTATTTTCTGAAATTATGTTATATTCTTCAGCAATAACT
TCTGCCTCTACATACAATGGCGGGTTAAAATCTCTATGTTTTACTCTGACTGTATCGCCA
ATTGATATAATCTCGTGCGGATACGTAACTTCCAAATCAGTAGAAGTAATCTCATATGAC
ATAACTGCCGACTTACGTTTATTTAACTCTGTTTTGGCTAAAGAACTTAATCGTGTTTCA
TTCATATTTTGATCATCTGATTGTGGTTCATATATCCCCCAAATATAGCGCATAGGTAGG
TTGAATTGACTTTGCGCTTCGTCATCTGTCACAACTAGCTCTAAACGCTTTCCTTTGTCA
TTTTCGGGTCCCACAGCAATTAATGCTGTTTTGATTTCTGACATATCAATCTTCCTAGTT
AACCCAACCAAATCTTTACCATACTCAATTTCTTTACCTTTGAATAAGCTGTTTTTCTTT
TTGAGTACCACATATCTACCTTTGACGGTATTAGAACTAAGCTCTATATAAAAATCCAAT
ACCATTTTATAGGTTGTACATAATTGCTTTAAAACTTCATATCTAGTTTGATAAGAAGTC
CATGACGTAGTACGTAAGCCATCGTATTCGGTTTGTTCAGAAACTTCCCAACCTGTATCG
CTCAACACATCTTTCAATGCTTCTGAAGTTGTCTTTTTCTCAAATTTGCCTGGTGCATAC
GGTTTAGCTGTTGTTATATCAGCAAGATAAGACGCTATACATTCTATCTCTGTGTAGCCG
TCCATCGTATCTTGAACCCAGTTAATAATAAATTCACGCCATTGTTTGTTTGAATCCCTT
ATAATAACACGATGTCGTTCACGGAACTTTTCAGCTCTTTCTGATGATATGAGCAGTTCA
AGCATTTCTGAATTGTCATTAACATTACGTTTATGAATCGCTCTAACTAAGGAAGGGTCA
TCAGTAGAAAGGAAATCTATAATCTTGTCGTTAAAATCTAAAACATGTATCACACTCTCA
TCTCCTTTCTATAAATATCTATCTTGCCATTTAACCGTCGTATCAAAGACGTTTTCAGGT
TGTATGATTAATTCACTGTACCCAGAATCAACATTGAAATAATTACTTCCAAACGATTTC
TCGCTCAACATTGGTTCCTCATTGATGACAACACTTTTTGCTTGCATATCTATTTTTACT
AAATCACCTTTTTGTATAATGACATCCCTTGCGCCTTTCGGTTTTGGTAGAATCTCCGTA
TTGAATGAACCTAATCCATTCATCTCCATCCACTTATAACCATTATACTTCGCACTATAG
ATAGCTATGATAGAAGCTGGACGCTGATAAAACTTACCGCCATCTATCCACTCTTTCTCA
TCCATATCAATAGGTTTACGTCTATCTGGGTCTTTAATGTGATCAAATTTCCAAGTTTTA
ATAGAAAATTTATTACCTACTCTTCTGAGCCGCATATAAACAACGATTCTGTCCAAGTTA
TACATTATCGGTTTATTCTGATAGTCGTATATCTTTTTGGGGTCTCCTTTTTGGTTATAC
AACGTAACAACAATATGTCCTATTTTTCTATCATGATATTTATTTTCATAACCAATAGAA
GCAAGTAACTTACCATCACTATCATAAATATGTTGTGCTGTTCTTCCGGCACCTTTACCT
TTTTGTTCAACAATACATTTATAGGTAATTTGAAAATCTGTCATCGCTTTAGGGAGCCCT
CGTTTCGTGCCAGCACCAACCCAACCTTTTGCATCAGAAAAATTAGTTGCTTTATATCCT
TCGCCAAGATTGGATATCACAAAGTCACCGCCGACTTTACCACCTAAATCATTACTTGGA
ATATCTTCAGTAATCATCTTAGTCCAACCTTTGAAATCACGAAACTCACTATGATAAACA
GGAGGCATGTAATCCTTAACTTCTTTGGTTACCTCATCATCACCAACCATAAAATAATCT
TCATCATTTTTAGTGATCATAAAGTAACTAGATGGTTTAATTGCTCGGGCTTCAACAATT
AAAGGAGTGTCAGCAGTCCCACTATTTACAACTGAAACTTGGTCTGAAATCGCAGTATTT
TTATATCCTGTTACTGAATATTTGTAAGGGTCTGTTAGTACTACTTTGATAGTGAACTTA
ACAGGTATTGCAAATTCTTTGTGCAGCTTTATTGGTCCTTCAAAATAAGCGTTCCAGTAC
CAATCTTTAGATTTGAATTGTAATTTAACTTGTTCCTCGTAGTTAAAAAACTTTACTAAT
TCATTCAAGACGTCATCATGTGTTTTAAAGCCGTTGTGAGATAAATAGTCATTACGTACC
ACCAAAGGTATATCAAAACTATAAGATTCAAGCCTACGCCCTTTATATATAGACCCCGAA
CGTCCATCTACATTTTCAGTTTTTAAAACATAATTAAAAGAGGGTATTTCAAACCCTCTT
TCGACATACAACCAAGGAATTGTTTTGTTGTTCACTTTAATAGTGTCTATCATTGAATAG
CAATTCCTCCTTTTCTAAACTTTACTTTTGTTGATTCTTGCCTTTCTCGCTTTTCTATAG
ACGCGTTCACCTTTTTATCAAAAGCGTATTCGTCAATAATCGGCTGATAATCTTTATCTG
CAATCACATCGTTGGATTGCGCTATTTTCAGTAATAAAGCTATTTGTTGTTGCTGTTGTT
CAATCATTTTCAATAATAAGCTTGGGTCATCAAACCCATTTACACTAGACAATTGACTAG
GACGCTTATTTTTACTCGCTTTTCTCCCTCTTACTTCTGCTGCTGCATAATGCAACATCT
TCATTGCATCATTTCTACGAGCTGGATCTGTTGGAATAATCCATTCTGGATGACCGTCTT
CACCTAAGTTATACCAACCATCAAAAACTTTTCCACCTGTAGCATATGCGTAATCACCAG
CACGCTTAAATCCATCCCAACCGTAGCGTCTAACAATGTACTGCATTGCTGAAATACCTT
GATGAACCGGATTATTAAAGTTAGTATATCCACGTTTAGCGTTTGCTCTAAAAGTTGAGC
CGATGATTTGGAATAATCCTCTTGATGGGTCTCCTCTTTGAGCATTAATATCCCAATTAT
TCACTGCATTTGATTGATAGTTACTTTCACGCTTTGCAACTCGCATCATCTGGTCATGAA
TCCACTTACCTTTATAACGTCCTCCTAAAATACTTTGCGCTTGACGGATTACTCGGCTTG
CATAAGTTGCACCACTTCCAGAAGTAGCACCACCGCCACCAATTGATAACCTACCTTTTT
TCTTTGCATTTCTTAAATATGGTTCAGGGTCAAAGTGACGTCCATTTCTTCTCATTTCAA
AATGTAAGTGTGGTCCTGTACTAAATCCGGTATTACCAGTTAAACCAACAACATCGCCGG
GCTTTACCATCGTGCCACTAGGTGGTGATTTGCTAAAGTTTTTCAAATGCGCAAATAGCA
TATCGATAACTCCACTAGTAATTTTTACATAATTACCATAACCACCAGACATAAATGGCA
TTCTTGTAAGTCTGCCACCCATCGGCGTTCTAACTTCTTGATATACAAATGGAAAATCGA
CACCTTCATGAAATGGTCTTCCAGTTGCAGCAGTATAAGCTGCGGTACGTCCATAATGAT
AATTAATTTTGTCAGGGTCTAATATTCCGCCGACTAAATCGCCACCGCCCATAGCTTCTA
AATTTTCTTTTATCCAATCAGTAGCACTTTTCTTAATCTTAGACCATGCAGCTTTTGTTA
TGTCGCCTGCAATTCCCATACCTTTAGTTAAAGAATTGAAATCAATTCCAAAAGCTTCAA
GTATATAATTTAAAAGTTTGCCAGGATTTTCCATAAAATCTAAAACATCGCCAACTTTAT
CGCCAAGCCATTTGGTACCTTTACCTATTTGATCTTTTGTCCAGTTAAATGCCGATGATG
CACCGGATTTAATATCTTTCCACATAGTACCTAAGCTAAATCTTGGAAGCGTTCCGTTTA
ACATTGAATAAGTTTGTGTACCGTTGTATACTTTTGAGCCTTTAGGTAAATAAGCGGTAG
TATCTGTATTAGGTGTGATTACACGTTTACCATTAGGGAATTCAATTATTTCATTTCTGA
AACCATTCGGACCATTTCCACGTCCTTTATCCCCAACCGTAGCGAACGTATCCCGCGCAA
TCTTACCGTTCTTAACTAATCTTGTAGTAGTATGTGTGTGTTCTGTACCAGTGTGTAACT
TAGGTATTTTATCCATTCCCAGCTTACCACCGACCCAGTTTAAACCTTCAATTAATTTAT
TAAGTCCTTTTTTAATAGCATCTACCATACCGCCGATATGACTTTTAATTTTGCTGATAA
TACTTTGTAAGCCGTCACGCATATTTGTAAAAATTCCACGCACTTTACTCCATAAACGAC
TTGCAATTCCAACCGTATTATCTTTAATGGAATTCCAAATATTTGCCATCCAATTTCTTA
GATTACTAAAAATATCTTTTGTCGCATTCCACAAACTAGTGAATTTTGATTTCACACCAC
TAAATAATGACTGTGCTTTTCCTATCGTATTCGTACGGATACTACTCCATGTGTTAGATA
ACCAATTTTTCATATTCGTGAAAATTGATTTGACACTATTAAATAAGAATCCAAAAATAC
TTTTTGTCGCATTCCAAATTGCTGATAAAGATTTACTGAATATACTTTTTATTACGTCCC
AAATACCTGTTATTAATCCTTTTAGCAATCCGCCAAAGTACCTAACAACGCCAAGTATTT
TGCCTACAAACCATAATTGAATTAAATTCCATATTAATTGAACGACTCCTTTAAGAATCA
TAATAATCGCGTCCCAAACTCCTCGCCAATCTCCAGTAAATAAACTTGAGAAGAACTTAA
TTAAACCTAGTATGATATTTAAAGTTCCTTGTATCACACCTTTTATATTCTCCCAAGTAC
TGACAATCAAGGCTTTAACCGCCGGCCAAATAAATTGCATCACTTGCCAGATTGCAAACA
TTATTGGTTTAATTACAAAATTTAAGATAAATTCAAATATAACTTTGATAAAATTGCATA
TATTTTGAAGCGCTTGAACAATAGAAATTCCGTTTTCATTAAAGAATCCATTAATTTGAC
TCCAAATATCTTTAGCGAAATCAACGATTGCTGAAACCGCTTGTTTAAAGACGTTTTTAA
CGGAATCAATGAAAGGTTGAATAAATTGAATAAAATTACTAAATGTTTGTTTAACACTTT
CAATTGCATCATTAACAAAATTTCTAAATGTTTCAGATTTCTTATAAGCAATTGTAAATG
CGACTGCTAGGCCAGCTAAAACACCTAATACAATGCCAATTGGACCAGTTAAAGCTGTGA
AGACAGTTCCTAATATAGGTACTTTAGTCGATAAAAAACTAATTAATCCATCAGCCTTTG
CAATACCAGCTAATAGTGGGGCTAATACAGTTACTGCATTACCAATTGTGCTTATAAATG
CACCTAACCCAAAAACTACAGGACCAATTGCAGCAGCAATACCACCGAAAATAACAATTG
ATCTTTTAGAACCATCACTTAAATTCGAAAACCAATCGACAGCGACTGATAGCTTTTTTA
TTAATTCTTCCATGACTGGAGCAAACGCACTTTCAATAGAAGCCCATACATCAGCACCTA
CTAATTTTAATTTATTCATTGCTACTTTAAATCTTTCGGAGCCACTTTCAGAATCTTTAA
ATGTTTGGTTTACTGTGCCTTGGGAATCTTCAATAGTTT-TTAAAAATTCTTGATAACTA
AAGCGACCACCTTTAATAGCGTCTGCTAAATCAGGACCTGCCTTTGCACCAAATGCTTCA
ATCGCTAAACTAGTTGCGCTAGCTATATCCGGCGTCTTTTCAATTTCTGCTAATGTCTTC
TTAAATTCTTCTCTTGGGTTTTTACCAGCTTTACCCCAATTTGATATAGCTTTTTTCAAA
CCACTGAATGCTATTTCAGTATTAACGCCTGACTTTTCCCATTGAGAGAATAAAGCAATT
GATTCTTTCATCTCAAAGCCCATAGCTCTCATTGGAGCGCCGTATTTAGTAATACTATCA
GCTAATGTGTCAACACTTATCCCACTAGCTTGCGCCGCTTTTGCTACCATATCCAAAACA
CTTTGATATTCACTTGCTTCGATACCTGCATCGCCCATTGCACGGGTAATTAACTGTACG
GCTTGCACACCGTCAGAACCTGTTATATGACTGAATTTCAAGAATGACTCTGTGGCATTT
TCAAGTTCTTTACCTGTAAAACCTAATCTTGTATTAACTTCTCCTAAAACTCCACCAACA
GTTTCAGCATCTGCTGGAAAATTGCCATAAACATCTTTAAATGAGTTCTGCAATTTTTTT
AATTCACTGCCTGTTGCGCCTGTTGCTTGAGTAACAGTATCTAAACCTTTATCAACTTCT
GCAAAAGCTTTTCCTGATGCTGCTGCGATACCTAAAACAGGTGCAGTTACACCAATCATC
ATGCCTTTACCAATGGATTTTAAACCATCACCCATTTTTGTTAATTTAGGTCCCATACTT
TCAAAAACTTTACTGGTTTTTCCCCAGCCACTTTCTGCCATTCTTTGAGCTTCAACTTGA
GCTTTTTTGAACTCTTCAAATTCGGCTGATGTTTTTTGTAATTCTCTTTCTAAATAATTC
AGTTCATTTGCTTGTTTGTTATATTCTTGTCGTAACTTTTGAGCTCCTGCACTGTTTTCG
CCCTGTTCTTGAGATACCTTGTCATATTGCTTAGCTAAATCATCAACGTTTTTCTTATAA
CCTGTGATAGTTCCATCAAGTTCTTTAATCCTTTGTTTGTAACTATCAGTTGATTTTTCG
GTATATTTGAAGTTGTTGCCTGTTAATTTTAAGTCAGAATTTAAAGTTTTAAAGTTTCGT
TTGATTTCTGCAAATGATCTATTTAAATTTGCTGCATCTAAATCCAAACCTATAGATAAA
CCTTTTATTCTTTCTCCCATTTTTTACCTCCTTTCTAAAAAAGTTCAAAAAAATAACCCT
AACCAAACGGTTAAGGTTAAAATGCATCAATTAAAGCCTCTGCTTTTTCTTCAGAAATGT
CATTGTTTTTATTTTGATATATGGAAAGCACATAATGAAATGGCATTTTTAAAACTTCGT
TAGCGTCTTTACCATTTTCAATTAAGTCCATCATGAGAGTATCCATATTTTTCAACATTG
CTTTATATGTTAAATCTTCAGGCTTTATTTCATGTTCTGGATAAAATTTCTAGTTTCCTC
AGTTTGTTGACCTTGCGTAATGAAAACCACTTGTTCACGAAGTGCATTCATTCCATCAGG
TGCATGCATACGTTCTTTTAGGTCTTTAACTGCGAATTGGTTATCGTAAATTTTTACAAC
CATATCCATCAATCTGTCAGCGATTTCTCTTGGCTTCATCGTGCTATTTTCGTCCTCAAT
ATCATCGATTAAATCCATTGCTTCGTATACAATTTCAAATGAAATGAAGTGTGGTGTTAA
GTACGTTTGTAATTTAATTTCATTTGCTTTTGGATCTTCTACTAATTGAATAATGTTACG
TTTTAATTTTGCCATTTTATAATACTCTCCTTATTTTCAAATAAAATAGAGGGGTTGTCC
CCTCTTATGCTTCTACATTTATTGTTATAGTGTCACTCATATTACCAACATATGCTTTAA
CCGTGGCAATACCTTGTGCTTCCGCAGTGACTTGACCATCACTATTGATTGATACAATAT
TCGTTTGATCTGTTGTGTATTTCAATAACTTACTTTGATTAGATGGCTCTACTACAACAT
TTAAATCATATGTGTTGCCAACTTTTAGTGTTTTAAAACTATCTGGTATATTAACCGACT
TTATCTCAGTTTCCGATGAAGCCGGTTGCGTTACAAAGTTTCGCCGTTATCCTCTGTCAC
GTTTCCAGTATATTCTTCGCCTAAAATTTTCTTTAAGAAAGCCTCTTCGCCTTTTTCACC
ATTTCCACTATGATTTGTCATGTTTGCTGAATCAAAGATATATTTACGTACTGACTTTTT
ATTATCAATTAAAGGGAAAAGTGCCTCACCTTCAACCTCTTCGCTTGAGAAATCCCAATC
TTTCTCAGCCGTTTCGCCATCGATTTTAGGATTTGTAAACATGACTTTAGGTAATAAAAC
CGTTCTAAATGTGCCGTCTCGACGCTCTTGTCTGAACCAAATTGCTACATAGTTGTTTTG
TTTACCTTGAGTTTCTTTATAAACACCGTATTCATCATACTCTTCATTGAATACTATTTT
GCGAATCTCTTTAGGGAAAGCATGCATTTGTAACGAAATTTTACCTTCTCCGTCTGTGTT
CCCTGATTCGATTGGACCACCATCAGCATATGCTGTTTTCAAGTCTCCTCCAGTTTCAAC
ACCGATTTTTTGTAATCCTCTAGTTTTTGTAATATCGCTATATTCTAGCTTTGCGCCTTC
TTTTGTTAATTTAGCGAAACCTAAACCAGTAATGTTAAAATACGCTTTCGGCGCACTTGC
TTGTTTTACTACCATTTATTATTCCTCCTCGTAAAAAATGCCCTCGTAGACACGAGTGCT
TCTATATGTTTTAAATTCTTCTATATATTCAGGTTTTCCGTTGGATACATTTCCCATTTT
CAGTTCAGACCATAATAACTTTTGAATACGATTAGATATCTTATTTCTTATGATTCTCGC
GTTATACTTTTCGTTAAACTTCACAAATACATCTATTTGTACAATGTAACTATATGCGCG
CTCATCTCCGTCAGTATAAGTTGTAGGTATTGGGTCGTCTATATCGTCAATAACTATGAA
AGGTACATCCGTATCTTTTACGTTTGGGTATTTATTGAACTTAATATTATTGATATTTAC
GTGCTCTCTAATAATTCTGTCTTGACTAATCACTTCATGAACTTTGTACAAAATATCAAT
CACAATTTTTTTAACTCCCTTTTTAGCGTCTCAAAATACTTATTTTGCCCTTGTCTTATT
GCTCTATTAACGCCACCCATAGCTTTAGGTTTGATAAATTTACCTGTCCCTTTTTGAACG
TGTCCATTTTCAATTAAATGTACGATTTTATAACGGTCTTTAGAACCTCGCCAATGAACA
GTAATTGTACGTTTTCCGTTTATCCATTCAGGTTTACTAAAACTTACCTCATTAATTAAT
GCGCCCGTATCTTTTGATGGCTTTAGTTGTTTTTTTACTTCTTCAACAATTACTTTAGCA
CCAGCAATTAGCGCCCTATCTTGAACTTTTAACATCGCTTGAGTTCCGAAACGATTTTCT
AATTCTCTTTCTAATGCTTTATCACCTATCACTTTCACACTCATGAACTATATCCTCCAC
GAATCATAATAAAGTCTTTATTATCCAAATCTGGTGATACTTGCTTTATATTCAAACGAT
TTTTGAAATATCTTGATTCAATTTCAAGATAATGTTCTTCACTGGGTAAATAATCACCTT
GCGGATCACGAATATACAATTTAATGTCATTTTGGGTTCCGTTTGAGATAGCTTGTTCTA
ATTCACGTAACCAGACACCATCAATACTCGCCCAACAGCTATATAATAATTTTTCTTCTT
TTTCTCCAGCTTCTGGACCATTATTTTCAGTATACTTATAAAAATGAACACGAGTATTTA
AACGTTTAGTTGTAATTCTAGGTTTTTTAAACACTTTCTTCATCTTCTGATACCTCCATT
AGAGATAACGAAAAATCTATTATTTCAGGTCTGTAATTATCGTTGAAGTGTTCTAATAAA
TCTTGATAAGCATATCTAGCGCGTATAAGTATCAATTCTTGACCTATTAAATTCTCTAAT
TCAAAAACTCCGCACTGATTTTTTATACGCTCGTACGACATTTTTAACAACTGCTTTAAG
TACTCATCCTCTGAATTATGGTCAATCTTTTCAAGTGATTTAAATTTGACAAGCAAATCA
TCAATCGTCATTGTCTTCACCATTCAATAAGTCGACGATTTCACTTTTAACCATTGAACT
AGACGCTTTTTTTTGTAATGATTCGCATAGTTCTAATAATTCTTGTTTTGTCAGCTTATC
TAAAGGTACGATATAAACTTTGTCGTACTTATTTTTGATTTGATTTGTCAACAATTCAAC
ACGAGGATTGTTATACCCTTCAGCTGGATACAACTCCCCTACTTTGTACTTGTGTTGATT
GTGCTCTATGTCTTTAAAAGCTCTAACAACTTTAAATTTCACCATTTTATCACCTCATAA
AATTTTATAGTGTTTCTTCGGTACCTTCTAAAGCTGGCTTATGTCCTTTTAAATCTAATT
TCCAAACAGCAGCAACTTTATTATCTTTCGCTTTGCCGTAAGCAAATTGTTTTGCAGTGT
ATAAATCCATATCATCTAACGCAAGTGTTTCTTTAAATTTCTGAACATTAATACCACCAG
CTAAATAACCATCATATAAACCTTTAACGTACGTTAAAACCTTACCTGCTTCTTGGACTG
TAGACTCGATAACATTCAAATTAAATGGTAAAGCAGTAACATATACGCCATTTGCATTTA
AATGTGTATACTGTGCTTGAACCTCAAAAGCATCGGACGGATTAACAACCATTGTTACAT
TACCTTTAACCGCTACTGATTTACCTTTCTCGTTAGTTGAGTGGTATTTAAACACTTGCG
TCAATTCATTAACTGTAGCGCGCGGATTAGCAAATGTAAGCGTACCTTGTTCTTCTTTCT
CTGGATAAGCACCCTCAGTTACCGATACACCTTTTTGTACTTGACGGTTTAAGCCGATTG
GTTGGTCTTTACCAGTACCTTTTAAGAACGCAGTTTCAAGCGCCACTGCAAATGCTTCTT
CGATTTGAACACGAACAAATCTTTCAATCCACGCAGGACCAAAATCATTTAAATCTTTTG
GTAAAACAACAAACGCTGTCAATTTATTTTGAATTGCTGTTTCTTCACTGAACGCAGCAT
CTAATTGACCTTTAATTTCACCATAGATTTTACCCCAAACGGCTACGCCAGAAGTTTCAG
ATTTTAAGAACTTCAAACGCAAACCAGCGTTTTTAATACCTAAATCAGCTAATAACGGAT
GATTCGTCGTCAAATCTTCAAAAATTCTATCAATTGTTTCTTCTGGCAAAAGTTTTTCTT
CTTTATAGTTAACGTTTTTATTGATATCCATGAAGAAACTTCTTTGGTTTGCACTCAAAG
ATTGTGCTGATTTAGGTAAACTAGAAACTCTTTCAGCTTCTGCTTTTGCTTGTAATTTAG
TTTCTTCAAATAGTTGGTTAATCATGTCACCGTACAATTCATTTTGTCTTTCTTGCGGTT
CACCGTTGTTTACTGCATTAATAAATTCGTTTTTCGCATTTGCGAATGTTTCCGATAAAT
TTATAGTCATTTTATGACCTCCTATTTTTTGTATTAAAAAAGGAATCTTGAAAATCCATT
TGCTGATACTTTACTATCTGCAACATCGATTTCTGATTCCTTTTCTTTCATATTTATTTT
TTCAATTACTTTATTTGCTATTGCGTCAATATCAATGTTAACCTCTGGCGTTTTACTTAC
CAAAGCTGTTACACGATTTAATACATCTTTCGATAACACTTGTGTATTGCTTGCTACAAT
TTGCATATTGTCGTTTTCAAACATTTTACTATCCGCAAAACCTTGTTCAATGGCTTCATC
AGCATTTAGCCACGTTTCCCTAGCCATCATTTCTACAAGTTCTTGTTTGTTTTTACCAGC
TCTAACCGCATATGCCTCAGCCATTATTTGACCAACATGTTCTAATGTTTCTGCAGCATG
ATTTAGATCTTTCGCTTCTCCTTGCGCAATACTTGAAGGATTGTGAATCATCATTCTAGC
AACCGGACTCATTTCGATGTGGTCACCAGCCATTGCGATAAGCGATGCCGCACTTGCTGC
TATTGCTGTGATGCGAACATTCACTTTGCCTTTATGAGCTCTTAAATGTGTATATATTTC
ACTACCAGCTACTAGGTTACCACCATTTGAGTTAATTATAATATCAACATCTTCATCACT
AAATTCTAGTTGTGTTAAAACATCTTTAGGACAAGTCGAATCCATACCAAGCATTTCGTA
AACCCATTTATCTTCGTTGGAAACGATGACGCCTTTAATCTCCGCTTTCATCTTCATCAC
CACCTTTCAAAGTGTTTTCATCTTTTTCTTTTTCATCATTTTCACCACTGTTAGCTTTTT
CGTAGTTTTTAGTAATCAGGTATTCGTCTAATTCAGGATTGTCTGATGGTTCTTCACCTA
ACATAATCCGCACCTCATTCCTTGTAAATGAACCAGAACTTACAAGTTTGTCAATTGCTT
CAGCATATTGAAGTGGGTCTTTTTTATTCACACCGACAATTTCTATTCTTGTATCTTTCA
AATACATGCTTTGTGTTATGAGTTTCGCGTTTAATTCGTTCTGAATCTTTTTTAATAAAG
GTGTTAAACAGAACTTCTCAAATACAAGCGTGTTCTTTTCCAAATCAGCTGTTTCTCCGT
AAATCAAACCTGGAGGTATACCAATCATCAACGCAACATTTTTTATTGCATCTCTCATTA
GCTCACTCAATTCAGAAAAAGGCATGTTACTATTCTTACCACCATTAGATAATTCCTCAT
AATCAAAACCTTCTATCAAAGGCGCGATTGCTAGTTGATTTTTATTAAAAGTATTGAATA
ATTTATTTGTGAACGCTTGTAATTTTTCTATATTCTTTTCGTCATATGCGCTAGAGGCAG
ATTTCAAAATCCCTCTTATTTGATAGTTTTTTAATTGTGCACCTATCATTCTTCCGAATA
TTTTCCCGTAATCTTCGAATAGACTTTCTACAAAGTGTGTCACTTTATTGTTGTTGTACT
TTAAATATATGACCTCTTGCATTGTGAAAGTACGTTGATAAGTATAATCTTTAACCGTTA
CATCTTTGAATATATCATCATACAAAGCGTACTCTTCTCTGTAAAAGCTATCTGCGATAA
GTAATTCTTTGCTGTCACTTACTACGATTAAAACCTCGTTATCATAAATTAGTTTATATA
TAACTTGTTGCCAAAAACTATCGCTTGATAAGTCAGTATTTGGTTTTATATTTAACTTGT
AGTAAACATCATTCTTTTGAATTCTATTACCTTCCAATACTTTAAAATGACTTTGAGCGA
CAGCTCGCGCAACAAATTCAATACAACTATCAATCGCTAAACGTTTCACATACGCTTGTT
GTGATAGATCTTCTATCATATCTAAATCAAGCATATATGTTATATCTTTCCTAGTTTTAA
ATATCTTTTCTAGAATACTCATGTCTCACCTCCTCTATTAGAAATCTATACTCATTAATG
CATCAAGCGCTTTAGACATGTCTTTGTCTACTATATCGTCTGCTCTATATAATGCGTGAA
CAAAAGCCATGAACCCATCGGTTTTTCTTCTATTTTCATCTTTTTTAATATATTCTTTAT
TACCATCGGGTTTAACCTTTACTGCAACATTATTAGTAAACCAACGCATCAAAGGATTGT
CTCCATATATTACGTTATGTTTCGCAAACATTGTATCGATACGTGGTGCAAGTAATCCAT
GTATTGCTTTTGGATTTCTAAGTACTTCAAGTTTTATGCCAGCATCCTCAAACGCACGTC
TTACAATATCAGTTCTATAATTATCAGCTATGACTTTTTCAAGCCCATATTTTTCTCTAG
CCTTTAAAAACCAATCAACTATATATTCAATTTCAATGACATCATCATCGACAATGGTCA
ATAATCCCATTTTTTCCCATTCTTTAATAGGAGGTTCTAATTTGACATCATCCAAAAACC
CTTGTCTTACAAACGAATGTCCTAACCAAATGTAATCATCGTTTTTTCGGAATAATAGCC
CTACACTTGCAAAATCTCGAATGTTTGCAAAGTCTAAACCACCAATACACATTTGATTAT
CTAAATTTGGTATCTCTCTATTAGTCGCTAGTATTTCTTTCCATGGTGCTATTACTTTTT
CAAGGTCAACTTCAGGCAAATTCATTCGCTTAGTCATGAATTCGGGCTTATTTGAACGGT
TGAATGGTAAATCGTTATATTCTTCTTCAATCGTACTTAGCAGTGTTTTAGCGTATTCTG
ATAACGGTTTATGTAACATTGGGTTCGCCTTTTCCCACGTCTGTCTGTCATCAACTTCTT
TTGGATCGTCTAACTTACAATAAAAAGCAAACAATCTACTATTTTTAACCTTGCCACTTA
ATACACTTGCAATTTTGTGCTTCATTGCATCGATATAACCCTCTCTAACAAAACCATCAG
TACTTATATAAAACGTTCTTCTATTTTTCTTTTTACCTAATCCACCACGTTTGACGTTTA
CCATTTCAGGACCAAAGAAATAATGAATTTCATCAAAAATAACACACCCCTCACGTCCAC
CGTCTTTGGTTTTTGTGTTTGATGTGTTATATCGAATAACCGATTTAGTTGCACGGTTTA
TTATTTTTGCTTTACTAACTTCATAAGGAGCTTTTGGCGTTTTACCCGTCTTATTTCGTT
TGTTATCCATTAAAACGGTTCTGATTTCATCAAACGATGTTTTTGCTTGATCTTCACTAT
TAGCAACAATGGAGATGTGATATTCTTTAACTCCGTGTAAGGGCGTAGAAAGAAAATCAC
TAATAGCACTTATTAGACCGTTTTTCCCGCCTCCACGTCCCATGAAAATAGCAAATTCTG
TAAAGAAAGCTTCATCTGTATTTTTATCTATAAGAAATATATTAGCTATGATAAACCTTT
GAAATGGTAATGTTGGAAAATACCATTTTTCAATAAATTTGATACAATCCTCGATTTTCT
GTTCATCAAAATATACATCATCTCGTGAATATATATGTTTTTGTAGATAATTAAAGAGAT
CAATTCTTTCTTTATTTAAAATTATCTTTCCTTGTTTCCACAAATTTATATATTCATCAA
CGTATTTATTACTAATCATAGGTAATCATCAGATGGCGTTTCTGTGTCTTCTTTCTCTTC
GGGCAATAAATCCGATAATTGTTTGATTATTTTTTGATATGCAGCATCTCTAGCATTAAA
TAGTTTGGCTACTGGTCTTTCCCTTTCATATGGTGGCGCCTTTTCAGATTGAGTAAATAA
ATCATAGTCACCTTTTTCTTTTATGTCTTCCCACATGTAATCAAGCATTACACGTAGCCT
TGCTGCTTGAATAATTAAACCATCAACTACTTTTAATTTATTGCTAGGTATGTCTTTATA
TAATACTTGCAGCCTTTCTTTTTCTTTAAGCACTAAGTTTTCATCAACTATAATCTCCAT
TTCATCACCTGCCTTAAAATGGTTATAAGAGGGGGGGTATACATGGATTTTTAAAATTAT
CGCGAAGTCGAGCCCCTCCCCGTTCCCCAAGTATTTTGATCGCTTTTGATTTTTTTGACC
CGGGGGTATTTACCATTTTTCGTCTTTCCATTTATTTTCTTTTTTTATAAATCTCTTTTC
TTTTTTGTTGTGACATTTAATACACAGTGTTTCTAAATTGTTTAAGTCATGAGCAAACTC
CGGATAATGTTCTAGCGATAATATATGATCTACATCCAACGACTTACGCTTGCTTTTGTC
ATATGTCGTTAACTTGCCGTCTCTCTTACATTGTTGACATTCATAATTATCTCTTTCTAG
CACTCTTTTTCTTGTTGTTTGCCATTCTTTAGACTTATAGAATCGTATGCGTTCGTCTTT
AGTCATCATAATGTTTCACCTTATATAACTTAAGTAGTATCAAGACGCATCTATACTTGA
TGTGTAGTAATGTATTTACTATTAGTTTGAACATGTTCATACCTCATAAATAAAAAGACA
CATCACATAGTGATGCGCCTCTTGTTCATGCGTCGTATTAGCATTTAATAACTTTAAATA
TTAATCTGATACTAACATAATAAACTGTTTTAATGCGGACTTACATAGGGTAAAAGTCCG
CTACACATAACCAATATACTTTGCTAACTTATCGATCAGTGCATTCCTTCTACGTAATAT
ACTTGTCTTACTTGTACCAAAGTAATGTGCTATATCTTCCCATTCATAACAACCAATAGG
ACAATCCCAATATCTAAACCTTAATAACTCAAGCGTATCCTCATCACTTTCATCTATCAA
TCTATCTACACCGTTAACTATATTTCTTAATGTATTGTACCTGTTATCACTAAACTTCTT
TATTGCACATCGTTCAATCGGGTTACCCGGCAAATTACTTTTGCCAGCTCCCGCATTATC
TGGTTCATGACTTTCAAGTAATTCATATTCTCGCATCTTCAACTCTCTTCGATAGTTATC
GATGTGCTGAATGTATTCTTCAAGCTTTTTGATATCGTGTTTCTCAATCTTTATCATTCA
ATGTAATACCTCCGATAATATAAATTACTTTTTAATATCGTTATTCATTCGCTTTAATTC
AATCCTGTATTCTTTTAACCCGTTGTATCCTTTAGTTTTAACTACTTCATCAAGTAGATA
ATCATTCATATATCTGAGCGCTTGTATCTCCCTTGCACGATCACTATTAATACTGATACA
AACTAATAGCAATATAGCAAATACAATAGTCATAGTAATCCACATCACTCACTTACCTCC
GCTCGAAAGACGTAATCACTCGGCGCCTCTACATCATCATTAGCCGTCATCATAATATAT
ACTTGCTCAGTTACATACTTACCTAACTCATACATCGCTAGTAAGAATAATAATCTTAGT
ATTTGCTTAATCATTTTTTATCTACCTTCTTTACTTCGTATAAGACCGGATATAAATTTA
AAAAGTGTATTCTATATCCAATCGTCTTAACTTTTACTTTATCACCTACTTTTAACCTAG
CTTGTATGTCTGCGCTATCAAACTTTCCTTTGAAGAATAAGTCTGAGTTTTCGATGACTT
GTTTATCATCTAATACAATATAGAATTTGTCCTCTTTATCTTGTCTTTTGTTATATTTAT
CTGTAATTGTCCCTTGATGTACTTCTTTGTTTTGGTAACTAGCCACTGTATAGATAGGCA
ATGCGACAACAAGTAGCAATGCGGTTATACCGAATAATGACAGTATTCCAACAATAAAGA
TGTCGAACCCATCCATATTTTTAAGTTTTTTAATCATTTCCCACACTCCCTTATATTTTC
AAACAACTGACCCACTTTAATAACTGCATCCCTTTTAACTTGTTTCTCGTACTTCTCTTT
CGCTTCTTCTTTACTCTCTGCCTCAACAACTGTAAACCTTTGATTACTCTTAGCTTTAGT
TATGTGTGTATGTTTACGTCCTGTTGAATCTTTGAATGTTGTGACTAAGTATTGTGTCAT
TCCTCATAGCTCCCTTGAACTTGTTTGAGCTTACTCATAAAAAACATTACTAAAAATGCT
ATTAAGATATGCGTCTTTTGATGTTTATAAGCAAATGTAGATATCATAAAGATAGTAGCA
AGCATTAACATTTCATATATGTTTGTGTGTATAGTCTTTTTACTCTTAAGAAAAATAATT
GCTATGCGATAAAAGAGATAAACGCCAAACCCTATTAAAAATATTTCTAACATGTCGCTC
ACTTCCCCAAAACCTCCTTGACTCGATCTAATATGTCTTTACACTCCGCTACTTCCGAAG
CCTTTTGCTCCACGTTCTGAAACACTCTCGAATTCCTCCACTTGCTTTAGTTCAGGTGTC
CATATAGGCACAATAACCAATTGAGCTAGTTTGTCGCCTTTGTTTATGACATAACTACCA
TTCATACATAAAATTTTATCTGTTACAGGTAGTCGGGCATACTTTCCATCTATCCCAGCA
GGACTCCGACCAAAGTTACTCATATCCTCACTCTCTAACGTTTCATTATCATTCTTGATA
TTAATCCCTAAATTGCCGTGATATCCCGCGTCTATCTTGCCTGTTTCAATCACTAAATGC
GTTTTACTACTTACACCACTACGGCTAGTTAATAGTCCGACATAGCCCTCTGGTATGCTT
ACAGCTACATCTGTTTTGATCACTGCCTTTTCTTGTGGCTCAAGTACGACAGTTTCAGCT
GAGAATATGTCATAACCTGCATCCGTCTTATGATTTCGTTCTGGCATTCTAGCGTTTTCT
GATAATAGCTTTACTTGTAGGATGTTAGTCATTTTCCTTGTCCTCCTCATCAATTCCAGC
CAATTCATACATAACGCTCTCCATACTTTTATCTTTTAAATCTTCTGACACGAATACCTT
TAAATCATGGAATTCTGTAATTATTGTTTTTTCGTCATGGTCGATGTAAATTTCTAGCGT
ACCATCAGCTAAATTAAAAATAGCTTTATCTTCATTTTCTTTGTATCCTTTTTCTTTTAA
TTTCTTCAAAGATTCATTAATTTTCATTTTCCTGTTCCTCCTCATATTCAAGCTCTCTTA
CTTCTCTCAAAACCTCTGACGCCCAGTCTTCTGGATACTCAACCCATTGCGCATTAATAG
CTTCGCGAATTTCATCAAACGCTTGCGCTTTCTTATACACGTCTTCAATCTCTTTTAGCA
ATCCCTCTGTGTCATTGCCGTTATACGCGCTAGCACTGATAACTGATTGTTCGATTTGTT
CGCGGTTATTCATTTGTGTCATCCTCCATTTGCCCTAAAAATTCGTAGAACTCATTTGTT
CCGTCTAGTTTGTCCATTCGGCACAATATAACACTTAAGTTGATTTCAGCTCTTCTATAT
ATAGCTACTTCCTTGTTCGCTCTGCTCTCAATCTGTAGTTCGCTAAGTCTAAAACGGTAA
AATTCGTATCTTCCAAACAATTCATTTTTAAGCGTGCGCCACATGTTCTCCAGCTCTTCG
TTACGCTCTCTTAACTTAGCTATATCCCCAATAAGCTCGTCACGTTGCTTCTTGTACTCA
TCACGTTGTTTTCTCATCTTCTTCAACCTAGCTTCCATTACGCCTATTTGGAATCCTGTT
TCATAGTTCACTTTCATAACCTCCTCTAAAATAAAGTTAGTTGCTTCTGTTCCTCATATT
CCAAACCCTGTTGCTTTATATATGTTTCAAGCTCTTCAGCTGTATCAAATGTCTTTTTCA
CGCCTTGCCAACCTGGTACGATATGCCCATGAAAGTAATAAGTGCCGTTTACTACATGAA
TATGTGCCACTCGTTCGTTATCCTGATACAGATATCTCTTAGATCCAAAGAATTGATTTA
GGTATTCTTTGCGTGCGTTATCTGTCATGATCTACTTCTTAACTTTCACGAATATGTCGT
TTTCCATCAGGTAGCACGCATAACGTCCTCTTGGATGTTTCTGTGGTACATTAAACAAAT
GTGGCTTCTTTCTTCTTAGCTCAGCCTCTTTCTTTCGCTTTCTTTCCAATTTGCGTTCGA
GTCTAGCTTGTTCCAGTCTTTCTATTGTTTTCTTTTCTCTGTACTCGCTTAAACGCGTAC
CTTCTGGTGCGTCCATTGCTTCATGTAGTTCCCAACCGTCTTTTACTCTCTTAGAAACCA
TTCCAGCGGTTATACCGTGACTTTCTATTAATTCCATTTCAGATTTGGTAAACCTATATG
GTTTATCATTTATTGTTACAATCCTTGCTTTTCTCGCCATTTTATCCACCTCTTATATTT
CTTCTATTCGTATGATTATTTTGGGCTCAATTCCATAACGCTTTGAGCTAGTTATTTCTG
TAATTTGGTTATCGTCTTTCCACAAATAATTGTTACAAGCGTCTAGAACTGTCTTCATCA
AATTATCGATATCTGGTTTAGTTACTTTTAATTGTCCAATCGCTTGAGTTTTCTTTTTCT
TCGACCATGATTTAGGTGGAGTAAAGTAAAACTCTAATTCAATTTTTAATGCATTTTCTA
GATTTAGCTTTGGCATTTGATTTTGTAAATATTTTTTATGTTCTGTATATTTTGTAGGCA
TATATGTGTGTGCATATCTACCTTTTGTGCTAAAACGCGGTCGAGGCGAGCCCATCGGCG
CATTAAACACTTCATTAAATTTAATTTCTATCTCCATGTAATCCCTCATATATATTCAAA
TAAGCTTGTTTGGTGTCCTAACTCCATTTGTTCATTATCAATAAGTGTTTTTAATTCATA
ATCATCTAAGTACCAACGTCGACCATTGAATTTTGTGTGTTTTAATCCAACAACTAAATG
CCGTCCATCTTTAAAATGTGGTGTAACTGAAAACATTTTGTTGCCGTCATGATCAAATAG
ATAGTATTTATCAAATGCATCCATTTTCAATCACTCCCATTTGCTATTTAGACGCTTAAT
AAAAGCTTCTCTGTCTTTCTCAAGGTTTTCATCTACTTCCGGCGTTTTCGTTTCTCTCGT
GCTGTCTGTGAGCCATTTGGGTGTTTTTTCTTTTGATTGTTTAACGAAAGGTTTATAATT
TTGTTTTTTGCTTTCAAGTTGTTGCTTTTCAAATGCACGTACTTGTTCAATAGATTTCAA
GTTTGCATTAAGCCATGTATTCAAAATGCTTTTAGCATATCCCCAAGTAACTTTGTTTCT
GTCTTTAGCGATTTTAAGTGATGCGGTAACTATTTCATCTGAATCATTTTCAAATGAATC
AAGATAATAATTTAAATCGTCTAAATTGTAAGAAGTTATGAAACCGAATCCGTTATCTTG
GAAGAAGTCGAAGGCGGTTGTCTTCTTCTTCTCATTATTCACATTCTTTTCATTATTATC
TTTATTATCATTATTGTTTGTGTTGGTTTGATGTTGTTTTGATGTTGGGTTGATGTTTGA
CTGATGTTGTTTTGATGTTGGTTTGATGTCGTTTTGATGTTGGTTCCTGCCCTGCTCACT
TTGATAAAAGTCATAATTGACAATGGTTATAAGGGTATATTTTGATGTTGTTTTGACTTC
TAACATTCCATCACTCTCGAGTAAGTCAAGGAAGGTTTTCACTTTAAATCGTGACCAGTT
AAAAAGGTCAGACAAGGTCAAAATAGATGTTAATCTTTGTCCTCTTTCAACGGTTACAAT
TTGGTTTCCTATAGGCACTTTTGCCTTTGAATGATTCGCTTCCATGAGTAAATATATCCA
TGCTTCAAACTTTGAAAATGTTCTCTTTTCTTTAAATAGCCAATGATTTTGAATTGAGCG
ATCAATACTTATCCAACCAGTCATATACACACCTCACTTTCAAACCGGTTAAATTAGAAT
GGTAAATCATCATCATTTAGTTCAATCGGACCATTTGCATTCGCAAACGGATTATCTTTT
ACTGGTTTGTTATTTGAATATTGCGATTGTCCACGTGTTTGTTGTACTTGTTGTTGATAT
AAATCTTGTTGAGTGTCATTTGAGTTTTTCGGTTCTAAAAATTGAATACTATCAGCAATA
ACTTCCGTAACGTATACACGTTGACCTTCCTTATTTTCATAGTTCCGCGTTTGTAACCTA
CCATCTACGCCCGCCAACGATCCTTTAGATAGGTATTTATTAACGTTCTCTGCTTGTTTT
TTAAATACGATGATATTAATAAAGTCTGCCTCGCGCTCGCCTTGTGCATTTGTAAATGTA
CGGTTAACTGCTAATGTGAATGATGCTACATTTACACCATTTTGAGTGGTTCTTAATTCT
GGGTCTCTAGTTAAACGACCAACTAATATTGTTCTGTTTAGCATTTATAAACCTCCAAAA
TAAACGGGCGCGCCCGTCACTTTTTGTATTTCACTTTTAATGTATTTTGCATTTGAATTT
TGACTACTTAAATGAATTAAATGTATTTCTTCGAGTCTAGTTAAATCATTTGCTTTTAAC
ATTCCGATAGCATGTTCTAAGCTAAAATGAGACTCCATAATTCTGTTTGCTAATGTGCTG
TGCACACTGCCGTTTTTTATGTTTTCTTGCATTTGTTCATAGATATAATTAACTTCTAGC
ATCATGTGCGTAATGCCATTAAATTTGTATTTCAAATACTTTGTATCAGTAACATACAGA
ACCTTATAACCTAGTGTGCTTTGTAATAAGAAAGCCACAGGCTCGTTAGCATCATGTTCG
ATGTCAAACGGTAGAATTGACCATGTACCTATTCGCAGCTCTTGCTTTGCCTTAATCGTG
CATAAGCGATGACTTTCAAAATTCATAGCTTGTTGTGTTCCAGCAGTCATATAGCTGATT
ACACCATTGTCGACAAACTGCTTTGTATACTTTGCATGATCACCATGTTCGTGTGTGATA
AGACACCCTGCTATATGTCTTGTTTTATATTTGAAATGCTTTTGAACACGTTCAAATTTT
ATACCTGCCTCAAGTAGTAACGTAGTACGTCCATCATTTAAGACGTAGCAGTTACCACTT
GAACCAGTTGCTATTGTTTCAATTAAAATGGCTCTTCTTCGCTTTCTTTTTCTGTTGCAG
GTTCTTTTATTTCTTCAAAGTCAGATACATCAATAGGCTTATCATTTTCTAATTCTGTGT
ATTGTGCTTCTTCAAGAACTGGTTGTTCAAAGTCCAATTGTTCTTGATTTGCATTTTCTT
CAACTTCTGCGTCCAACACTTCTTTGCGTTGACGTTGTTCGGATTCTTGTGCGTATTTGA
AAAGATTGCTATCTGTTGATGTGTTGATATAACGTTTAGCAGCTCTATTGATAACTGTTT
TTTTAGCCATTTCTTCTTTGAAATTATTATGTGTTTTAGAATTTTGTAATGCTTTTTCAT
CTTTAATCATTGATGACTGCATCCATGCTTGTTTAATTTGTTCAATAGTCATGACTTCAA
TATAGTTATCTCGTCCATCATTAAATACGATTGTGCAGTACGCACCGATAATGTTTTCTT
TGTCGATGTTAAAGAAGTCTTGTTCGTGTTTAATCGCTTTGATACGTCCTGTTTCTCCCA
TTTCTTGCTTGAATGTATCGCCTTTATAAATCACTTGAGCAACAACATCTTGAGCACCTG
CATCACGTTTTAACATCATTACATTACCGTGATAGCTACGTTGTAACTGCATTTTGTTGC
CGTAAGGAATAAAGTAGCATTGATTTTTAGCTGGATTTAAACCTTGCGTTACCATGTCTA
ATAAGGCATTTGCTTTGCTTGTATCGTTACAACTCATTAATTTGTTATCTTGGCTGATTT
GTAACCATGCTTGTTTCATGGCATTACTTGGTGAATAATCATTTGGCAATTCCAAATTGC
CTTGTGACTCTAAAACTCTCACTTTGTTTAATACGTTGTCAGATACGTTCTTTTCTTGTA
CTAATTGTTGTTCAATAGTTTGTAATTTATTATTTTCAGTCATTTTATATAGTCTCCATT
CTTAATTTTTTATCTTGTTCATTTACTATCAATTGAATTTGTTGTGATTCTGTTTTGATA
AGCTCTGTTACTGATTCAGCATTATCAATAAATATTGGCGCTGTAACTTTAAAATGTTTT
GACAGTGTATTGATGATATCTAAGCCAACATTAATTCTTGAGGCGTTATTTAAACCGCTG
TCGTATTCGACGCCGTTAACCGTTGTGGAACATGTTTCTTCTAATTCGCCGTTAACTAAG
GTATTGAATAGCTTAAATTCAGCAATTTCAAATTCATTATTGATGTTTTCAGTAAGCATT
TTGACTTTTGTTGTTGTAAATTCTTTTAAGATATAAAGGTCATGTGAATACTTTTCTTTT
TCATCCAATAATCTGTCTTCTTCATTTCTTAATTCAGAAATAACATCATCTAGATGTTTA
TTTGATTTTTCGATTGATCTTGACACTTCAATTTCTGATTTTTCTTGAGTAAGTTCGCTT
ATTTTGTCATCTATTCCTGAAACTTTATCTTGAATAGTTTTCCTGATGTTAGAGCGTTTT
TGATTAATCTCATTTATCTCTAACATTACTGCTTTGTATTCGTCAGTTTGCGTAACGTCA
ACGTGAGTTGTTTTCAACTTATTAATTTTGTTTTGTATTCTTGCTGAACGCTCTTCTGCT
TCGTTGATTTTAATTTGAAGATTATTATTGTCATCCTCTAACTTCTCGATGATTAGCTTT
ATTTTCTTGCCTTCTGAAATAATGTGATTGATAGATGTTTGTATTGTTTCTAATTCTTTC
GATTTGCTAGCATTGAATTTCTGCAATGCTTTTTCTCTTGCCATATCCACTTGTTCAACT
GGTAACTTTTGACCACAACAACTACATACATTGTCATCAAGATATTCAAATTTTTGATTT
TTAGCTTTTTCTAAATCACTTTTTAATCCTTTATGATTTTCTAATAATTGATTACGTCTA
TTTTCTTCATGCGTGATTTGTTGTTTGTTTTGCTTTAATCTCGTTTTAAGGTTTGCTACC
GTTCCATTTTCAACGTGTAATTCATTTGTTAAAGCATGGATTTTGTTCTCATTACTTGCG
CTGTTATTGTCTTCTATGCGTTTCAATTCTGATTGTTTATCAGCTAATTGATTACGTAAA
TTAATTTCTTCCTTACCGTTTTGAATATCTATACGCTCATTTTCAAGTTGCTCAATTTCT
TGTTTGATAATTGCGTATCTATCATTATCGAATTCTGGTACATCCTGCTTATTTTGTTGT
GTTTGGTTAATACGTATCGGAATATCTTTGATATCTTTGTTAATCTGTTTTATCTTGTCC
GTAAGAATCTTTTTCTTTGTTTCAATTTCATGATCTCCAAGAATATTATTTAGTTCTTTA
AAATCATCATTTGTTTTAATGACATCCTCATCATTGATTGGTTTAGCAATTTCAAACAAC
AAACTTCTTCGCTTCTTCCAATCTAGTAAGTTAAATGCTTGAGGGTTCGTAATTAACTTG
AATACATCTTCATCAATAAGTTCATCAATACGAGCTTTATAATCCTTTACTTTTATTGAT
TCATCATTGATATATTGTTTCTTCGTTCGACTTCGTGAGTATTCCTTGCGATTCGTCTTT
TGATTTATTGTGTATTTAGGATGTGACTCTTTTTTAAAAGTCGTAATTTTTCCGTCGATT
TCAAATTCTGCGAAAACAGTCGGAATTAACTCATAATTTTCTTCGTTTTTTTCGTTTAAA
GGTACAGGGTTAAATGATTTGGTTGAACCGTCCAAACCTTTATCGAAAAGCAACCATTGT
AATGCGGTTGCTGTTGTAGTCTTACCAGTCGCATTATTGCCGTATATTTTTGCATCTTTA
CCGTCAAAATTAAATTTTTCTTCTTTGATTCCGGCAAAGTTCGATATTGTTAATTTATTT
ATTTTCATATCCTTCCTCATGCTCCTTTTTTAATCTTCCGATGACCTCTTAGTACCTCGA
TAATTAAATTTTTTATTCGTTCATGGCTGTCTGGATTGATTTCATGTATCTGCACAAGCT
TATTGTTTGTTTTGTAACTGTCGTGATAGTGCAAGAAATTAATCGATAAGTATCCGTGAT
GATTACGTTCAATTTCCAATAATGCTCGTTGGTTTGACAAAGTATATTCGTCGAATAACG
TCTTAAAAATATTCAATATATTTCTTTCTGTATCTCTCATGCTTATACCTACCATTTCAT
GACTAAGTTCATTAGTTTGTCCTGTTCATCTGTGTTATTTTCAATCCATTCATAAACACT
TTGTTTCAAAATATCTAAAGCTGTGTATAGATCGTTCTCATCAGAAACTAGTAACCCGTC
AATTGAATTTCCTTCATGGTCTAGAACAACCATTTCGACGCTATACGCTCGTTTCTTAAC
TCTTAATTGAAAATCAAAGCCATCTACATTAATTATTTTTCGACATACGTCACCCGTTTT
GTAATACATTGTTCTCGTCCTCCTTGTCATTATCTATAGCTAGAATTTTTAACGCATTTT
GATAACATCAGCGATATCTCGGTAAACAGCTCTACGTTTCAATAAATTAGCAATATCAAC
AACATTCCCAATCACACAATGTGACGACGGTGTAAAATCTCCGTTGCTAATCCCTACATT
TGAAAAAAGTAAAACGTCAAATTCAGTTTCTTCATCGATTTCGCTCGCTAAATCAAACAA
TTCTGCATTCTTTTCAGCCAATAAACCCCTTAATTCGTCTTGAGTCATATCTTTATAATT
TTTAGTCATGGTTGACTTCCTCCTTGTTTCGTTTTATATTGAAAATGAATTAATTTTGTT
AATCGTTTGTCACTGTTACTTGTTGACGCAAGTAGCAGTTTTTTTATTCTTCATAAAAGT
ATTCTTTGTAGTATATGAATGTTCCAATGCTTGCGAATCCTGCAATTGACCACGCTGTAG
TGAAGTACAGCAATGGCATAAGCACAATCGCTAAGACTGTGAAACATAGCACTGCTAATA
GGTAGCTTTTATATGTGTCGCTCATTTTATTCTCTCCTTATATATTTCATTGAAATGCTC
ATCGACGAATTTATTCATCTTTCTTGCGTTAAATCTCCAGCGATTAAAACTCTCATCTGG
GTAATGCACAATTCCTTGCGCTCTTAGTTCTTTTTCAAATCTAGGATGAAATAGTAATCT
GTCCTTGATAGTCTCATCAGATGCAATTTTTAATTTCTTCTTTAAGTCACTCATGTTCCA
TACAGGGTCTAATGAATAACCAATTAGCTCATCATATTCATCTTTTGTGATAAGTACATG
TGTTTCAGGTATTGGAACTGTTACGTTTAAAATGTGTGGCATTTCTATCTTTCCTTTCGT
GTATAATGTTGTTATCTCCTAGTGAAAGGAGGTGATAAGTATGCATAAGAGATTGCTCAC
TCAATATTTAGATAAAGAAATCGTTACTTCTTTAGATTTACATTTAATTAATGGTGAAGT
TATTAAAGTACAAGAACATATGAAAGATGCTGAAAGCAAAACTCTACACATCATTTATCC
AAAAGATAGAGTTGTCAGTTTAGATCATGTTTTGTATTTCGACATTAACGTTAAAGGTGA
AAAGAATAACGATAGTCCTTATCCATCTTAAAATCCATAGTGCTTATAGTTATTTGCTAT
TTGTTGACAGTTATCACTGGCAAGTCCTACCTTGTCAGCTTGGTAACTGTATTGATTATT
TACTTCATTTACTAATCGATTCCATTCGTCTCTTGGTATATCTTCAAGAAGTAAGAGAAT
CATCTTTAATTTTTCTTCGTTCATTTGTTATTCCTCCTTTTAAGATGTTTGTTTTTCTCC
TAAAAACTTATTAACAAAGTATTGTTGTCCTTTGCCTGTTACTTTTGGCGTCTTACTAAT
TGATGTGTGACCGTCCGAATGTGTGATTGATGTTTCTTTAATTTCGAATAACTCACGTTC
CATTGAATACTGTGTAGGCATGTTATAATCCACACCCTTGCGTTTAATAAGGAATCCGTT
TTGACGTAACCACTCAAACAATCTGCGTTGCCCGATGTTTACACCGTTTTGTTTAATGAT
CTTTGCTAACTCTCCAACTAAAATTGATGTCTTAGTAGTAGCTACTGCATCTGCAAATAC
AATTTTTGGTTTATCACGTTCAATCTTTGTTTCTAATTGATTGATTGTGTTGTTAGCAAT
TTTTAAAGCACGTTGCATAATCATTTCTGGGCTGTTCCATGCTTTTTCAACTTGGATGAA
GTATTGTCTTGCACGTTTACCAGGTTCACTACGTTGAATCATTGCGATTTCTTTTGCAGT
GTCTAGTGTGAGTGCGTGGTCAATATAGTGTGTCATATTGCCTTGAGCTGTTGCTCTTTT
TTGAGCGATAGCTGTGTAATCTGTATTTTCTTCAAATCCGTATTTAAGCATTCTTGGAAA
CCAATCTTTATATGCTGTCTTAACTTCTAATGCTTGATGAAGTTCTCGACCGCTGATTGC
GATTTCTCCATTTTCTTTTTCTTGAATATTGAACATTTCTCCGATGTTCGAATTTGTTTG
TAATGCTTGCATATTGTTTATGCTCCTTTCTGCTATACTCCTATTAAGGAGGTGAATGAC
TTATGACTAATGAAGCTAAATTTGTCCTTTTACAACTTTATTCAATTTACCTTGATAGAA
TTGACGAAGGTATGTCTAAACGTTCTGCATCTTATTTCGGTAGTGATGAATCCTCATTTA
ACGCTTTCTTTTTAGATTTTAATTTTGAAGACTATATCGATGCAGTTCTTGAATTAAAGC
ATAGAGATTTTGTAATTGCTTCTGCTGAAGATGGCGGTTTTCTTGAGATGGCTCTTTCTC
GAGAAGGTATCGCCTACTCAGAATCAGAATCCAAAAAAGATTACAAAACACTTATGGATT
TAATTAGAGATTTGAAAAAATTAATAATCTAAAATCCAATCATCTGCTATTAAATCGTCT
GCGCTAGGCTGCCACCTTCCGGCGGCGGTTTGTCTTTTTTTCTTATAGTGTCTAGATACG
ACTAGGCATTGATAACGCTGCAAATTAGTTGGTAATATCCCATACACATCTTGATTCTCT
CTCCTTATACTTATTCCTTTCTCCATCGCTAGCTTCGTTGCTTCTTGAATGTTCATTTGT
TATTCCTCCTATTAAGATGTTTGTTTTTCTTTAAATGCTAAAATAATTGATTTCTTTTTA
TCATTCGTAAATACGAAATTTTCGTATTCATTACCTAAAAAAATATCATCATATTTAACA
TTAAAAGCACTCATATACTTAGAAAGTAAACTATCTTTAATGTTTGTAGAGTCTTTTTCC
ATATTTTGAATTGTACGTGATGAGACCTTAAATAAATCTCCTAACTCTTTTTGAGTCAAT
CCGTAATCAGTCCTCAACTCTTTTAATGTTTTCATGTTGTCACCGCCTTTCGTAAACCTA
ATATAATACGAAATTTTCGTATTGTCAACATTAAATACGTTTTTTTCGTAA-AAAACTTT
ACTATGATATGAAAATTTCGTATAATAAGAAAAAAGGAGGTAAGTAATATGAACAAAGAA
AGAAATATTATTATAGCCAAAAACATTAGAAAATTTCTCAACGATTCAAATATGTCTCAA
AAGAAACTTGCTGAACTCATTAACATAAAACCATCTACTTTAAGCGATTATTTAAATTTA
CGTTCCAACCCCTCTCACGGCGTTATACAAAGGATAGCTGATGTTTTCGAGGTTGGTAAA
AGCGACATAGATACTACATACAAAGACGATAACGACATCACTTCCATATACAACAAACTC
ACACCTCCCCGCCAAGAAAACGTACTTAACTATGCAAATGAACAATTGGAAGAACAGAAT
TCTAAAGGAGATAACGTTGTAGATATTAATTCATATAAACAGGAGAAAACTCCAGTTAAC
GTCAATGGTTGCGTCTCTGCTGGTGTAGGAGAACGTTTACACGATGAAACGCTATTTACT
GAAATGGTTAAAGGACCTATCCCCACACACGATTTAGCGTTAAAAGTAAATGGTGATTCT
ATGGAACCTATGTTTAAAGATGGCGAAATCATATTTGTGGAGAAAACTCACAATATAAAG
AATGGACAAATTGGTATATTCATCATTGAAGAAGAAGCGTACGTTAAGAAAGTCTTTGTT
GAAGATGATAGATTGACTCTAGTTTCACTAAATAAAGATTACGACGATCTACACTTTTAT
AGAAATGAAAGTGTGAGGTTAATTGGAAAAGTTATTTTATAAAAGGAGCACTTGCAAATG
AAAAAATATGATATTGCAGTCTTAGACTTTGAAACTATGAATGAACATATGAACAGCCCT
TGCGAAGTTGCTGTATCTTTAATTAAGGATTTATCAATAGTAAAAGTTTATTCATCTTAT
ATTAATCCTCCTAATAATAGATATAACTTGAAAAACGCTAAAATACATAAAATACCTGAA
GATGTCATATTAAAAGCACCTAAATATCCAGATATTTACCAAGAAATTCTCTATCTTTTA
AAAGAATCACATTTAATTATTGCTCATAATGCACTTTTTGATATTTCAGTATTAAAAAAT
ACTAATAATTATTATGACTTACCTGTTCCAAACTTCATGTATGTCGATAGTATAAATATC
TTTAGAAGCTTCCACGCAATCTCTAGTTTTAAATTAGAAAATTTGTGTAGCTTATATGAT
ATCGATAAAGAAAAATTACATTCTGCTAAATTTGACGTGCTAGCTTTATCGAAGATGTTG
ATATCACTCGCTAAAAACAATCAGCATTATAGTGTATTAAAATTAATACATTATATGCCT
AAGCAATACATTAGATTTAGCAAATATTCTAACTCTCCAACTAAACTTTTCGATTCAGGA
TTTCAAAAAATTCATATGAAAATATCTGAGATTAATAAAATAGAAGTGGAAAGTGTAATC
CCTATTTTAAAAGATAAAAATGTTGTTTTTACAGGTAATTTTGACACTGAAAAACAAGAT
TTAATGATATTAACTAGAAAGAAAGGAGCTTATATCAGAAGTGACGTAACTGCAAAAACA
GATATTTTAGTCGAAGGTGTTCAAGATGATAAATATAAAGATGTGAACGGACTAGTTTCA
AAACAACGAAAAGCTCGAGAATATGTTGGAAATGGTGCAAAAATTCAATTTTTAAATGAA
GAAGACTTAATAAATTTAATAAAGGAATAATAACGATGATCAAAAAAATTTTTACAAAAA
AGCATGTATTCTTAGTTATAGAAGATGAAAACCATAATCACAGTGATGCTGTTTTTGGAA
AAAGTATATTACTTTCAATTTACGTCGGTGTGAATAAAAAGACTAATTCTAAATCAGGGA
AATTTATATACCTTGACAGATCTAAAAGAATCGTTAGACAATCTGATATCACCAAAATAG
AATCAGCTAACGAAAATGATGTAGATTTTTATAATTTACTGAAGAAAGAAAAGGAAATTG
TTTATTCCAAAAATATAGTAGATAAATACAATTTAGCGAACTATATAATTTACTACGAAG
TTAGTACTAAAGAATAAACCAATCCATTATTTCATAATACTAACCTTAAATTTACAGAGG
TTTTAATTATGAAACATGAAAAAAGCAATCTTAACTTTAAGTCTTATATTTATTACCTAC
TACCTCACTTTTAAATATATGTGGATTAAAGAATTGAAGTATTAATTATGCTTATTTAAA
AAAGACGTCTATTTCAGCAGTGTTTGAAAGGAAGTTTATAATGAAAATAACTAATTGCAA
AATAAAAAGAGAAACTGTAATATACGAAGTTTTAACTAGTGGTAATCAACCATTCACTTA
TGAGTTACCTAAAGATTTATCGTCACATAATGCGCGTAAATACTTGGAATTTATTTCACA
AAAAATAGATGGCGATAAGTTAACCAAAGAAGATTCATTATGATTTTACTAATCAAAAAA
CGTCTACAAGTGTAGACGTTGAATGGTGGTGAGAGTGTGAGCGAGAATAAAGGAGAAATG
ATGACGCATAATATAGAAAAACGCATTAATAAATTAAAAACTTCTGGAAATCCAAAATTT
AAAAAATTAGATTCAGATATTCACTATTTACTCAAGAGATTTGAAGGTGAAAAAAACCAT
AAAGGTTTTTATCCAAAGTTTAAACAAGGAGAAATAGTTTTTGTAGATTTCGGTATAAAC
GTTAATAAAGAATTCTCTAATTCACACTTTGCAATAGTGATGAATAAAAATGATTCTAAT
ACGGAAGATATAGTAAATGTTATTCCCTTATCTTCTAAAGAAAACAAAAAGTATTTAAAG
ATGAATTTTGATTTGAAATGGGAGTATTATTTAAGATTGTTTTTAAATTTAATTAGCGCG
CAAAATAATTCAGCTATATTAAAAGAAGTTTTCGATAAAAAATACCAAAAAAACAACACA
GAATTCATCACTAAAGATTATTTTAGTGAATTTATATCTGATAGTTTAGAAATTGAAAAT
AAATTAAATAAAATTGACAGAAACATTAATAACATAGTATCAGCAATTGATAAGGTAAAA
AAATTAAAAGGTAATAGTTACGCTTGCATAAATTCTTTCCAGCCGATTAGTAAGTTTCGC
ATAAGAAAAGTTTTACCCCAAAAAATTAAAAATCCAGTAATAGATTCTTCGGATATTATG
TTACTGATAAATAGAATTAATAATAATATATTGCAGATTCCTGATATAAGATGATATAAT
TTTAATATATTAAAGGTTTATCCTTTAAAACACGTATATATTCGTTACCATTTTTGGTAA
TTAACCATGTAATCTTATAACTATAAGTGGCGTCTGTATTTTATACAGGCGTCTTTTTTT
ATACAATTTTCATGGGTAGCCCGCCTACCCTTATTATTTTTTGCCAATTTTGAGGAGGGA
ACGCATGAAAACACGTTGTTACGATGGTAAAAAATGGCAATATGAATTTAAGTATGAAGG
AAAAAGATACCGTAAGAAAGGTTTTAGAACAAAGCGTGAAGCTAATTCTGCTGGACTAGA
CAAGTTAAATGAGTTAAGAAGTGGTTTTAATATAGATAACTATATAACTCTTGAAGAATA
CTTCGAAAATTGGATTAAAACGTATAAACAACCTGTTGTTAAAGAAAATACCTACCGTCA
TTATAGAAATGCATTACAACATATACAAAAACATAAAATAGGTAAAATGGAGTTATCAAA
GATAAATAGACAAGTTTATCAGAAATTCATAAACGATTATTCAAAAGAACACGCAAAAGA
AACTATAAGAAAAACAAACGGTGCTATTCGGTCAGCTTTAGATGACGCATTATATGATGG
GCTTATTTTTAAAAATCCCGCTTATAAAGTTAATTATAAAGCCGGAAAACCTACGAAGTC
AGAACAAGAAAAATTCATCTCGGTAACTGAATATGAAATACTAAAAGATCACGTCAGAAA
GAAGAGAACTCGTTCATCATTAGCGCTATTCATAATGATTTGTACGGGTTGTCGTGTCAG
TGGTGCAAGAAATATAAAGATTGAGCATATCAACCAAGTGAAAAACACTATATTTATTGA
CGAGCGAAAAACCGATACTTCCCCTAGATATATCAGTATCGCTAAATCTGATATGAAACA
CATTATGGACGTCATAAGTACATTTGCAATTAGCTATGATGGTTACATTTTCAAAGAAGC
CGGATCTATAATTAACCTTCATGCTATCAATAATGCTTTGAAATCAGCCTGTAGAGTCAA
TAATATATCAATTATTACATCGCACGCATTAAGACACACTCATTGTTCTTATTTACTAGC
AAAAGGTGTATCTATACATTACATTTCTAAAAGATTAGGTCATAAAAATATAGCAATAAC
TACATCCGTGTATTCTCATTTGTTAGAAGAAAAATTTAATGAAGAGGACAAAAAAACAAC
TAAAATTTTAGAAAGTATGTAATTTAGGGACCCATTAGGGACTCCAAACCCAATAAATAC
TGTTGTTACAAGGTTTCTATGTATCCAAACTGGGGGCAATATAAACGCGCTGATTTAATC
GGACAATCTTCTTATATTAAAAATAATGATGTCGTAATATTCAATGAAGCATTTGATAAT
GGTGCATCAGACAAATTATTAAGTAATGTGAAAAAAGAATATCCTTATCAAACACCTGTA
CTCGGCCGTTCTCAATCAGGGTGGGACAAAACTGAAGGTAGCTACTCATCAACTGTTGCA
GAAGATGGTGGCGTAGCGATTGTAAGTAAATATCCTATTAAAGAAAAAATCCAGCATGTT
TTCAAAAGCGGTTGTGGATTCGATAATGATAGCAACAAAGGCTTTGTTTATACAAAAATA
GAGAAAAATGGTAAGAACGTTCACGTTATCGGTACACATACACAATCTGAAGATTCACGT
TGTGGTGCTGGACATGATCGAAAAATTAGAGCTGAACAAATGAAAGAAATCAGTGACTTT
GTTAAAAAGAAAAATATCCCTAAAGATGAAACGGTATATATAGGTGGCGACCTTAATGTC
AATAAAGGCACTCCAGAGTTCAAAGATATGCTTAAAAACTTGAATGTAAATGATGTTCTA
TATGCAGGTCATAATAGCACATGGGACCCTCAATCAAATTCAATTGCGAAATATAATTAC
CCTAATGGTAAACCAGAACATTTAGACTATATATTTACAGATAAAGATCATAAACAACCA
AAACAATTAGTCAATGAAGTTGTGACTGAAAAACCTAAGCCATGGGATGTATATGCGTTC
CCATATTACTACGTTTACAATGATTTTTCAGATCATTACCCAATCAAAGCCTATAGTAAA
TAG
>>ST8-MRSA-IVa+ACME (PVL+)_CP165650_B0354
ATGGTGAAAAAAACAAAATCCAATTCACTAAAA-AAGTTGCAACACTTGCATTAGCAAAT
TTATTATTAGTTGGTGCACTTACTGACAATAGTGCCAAAGCCGAATCTAAGAAAGATGAT
ACTGATTTGAAGTTAGTTAGTCATAACGTTTATATGTTATCGACCGTTTTGTATCCAAAC
TGGAGACTTTTAACATAAAATTACTTATCATTCAAAAAGTAAAACAGCATAATATCAAGG
TTTATAACTTTATCATTATCAATAATACCTCATATAAAATAAAATTTTAGGGACTTTTTA
GGGACTTTAAATTTAAAATTACAAGTTTAATAGAAACATCAAAATAATCACATGTTTGTG
TGGAATGTACACCCCAAAAGCTAGACTGAAAAATCTATTTTTTGAGGTGTATTTTTATAG
GTAAATATAATAAATTAGAGTAGACAACTCAGAATTCCAATTTTATAATAATATTGCTTG
ACATATCAAACTAGATAGTACTATTTTGAATATATTATTATAATCAAAAATTCATTGTAA
ACTTTTAGACAAAAGGAAGTAATAAAAACGTGAAATTTAAAACAACTAAAGAATGTAAAA
GTAATAATATCTTTAAAAGAAGTCAAGAAATTAATAATAGAGAAAGTGAAAAGGGTTGTT
TATGGGGCATTAGCATGTTGATTCTACTTTTCTTATTGATTCTGTTTGGAATAACTGCTT
GTTCATCAAGCATTCACTTTATTAATTAGATTTTTTTACTTGGAGGTATCATGTGAAGAA
CCATACAAATATAATTAATATCTTATTAGTTATAGTCAACTCATTAACTCATTTTCTAAC
TCTAAACACCTCATTTTTTAATAATTCAGCATCGGATTTCTGTTTTATCATAGGGGCTAT
ATTTTTCTTAATCGGAATTTTTGTTGCAATATACGGTATGAAGCGAGCAACATATTGGTT
AAACTTATTGATTTTATTTACCAATATTTTTTATTTTCTACACTTCTGTGTGTTACTTTT
GTTAAAATATATAGGATTTAAATTATTTATTTATGAAGGGTGTGTATTGTTATTTATCTA
ATTTATAGTCTAATTGTCTATTTCATCTGCATTATAAATTTTTTCATAATGGCTGCACCA
TTCTTAATGACTAATGCTGATTATGTATGGACGCCTATGACTACAGTTACGTTATTTATT
TTGAGTTTGATTATTTTCTTGATATTTATAAAAACAAAAGATGTCGTTCATTTAACAATT
TTCATATTAAACTTACTTTTTTCAATACTTTATTGTTTGCCTATACTGTTTTATTTATGA
ACACTTTTATATTATCTAGAAAATTAAAACCACCCGTAAAAGGGTGGTTTTTTTAATATT
TACTTTTTAGTGCTTCGTCAATTTCGTTATAAATCTTTTGAAGTTGATATTTTGCTTCTG
ACATTTTCTTAAAGTCTTTTGACTTAAGAGCATACATTGCTTTTTGACCTGAAATTTTTA
TAGTTCGCTTATAATAAGTGTTTAAACTTCCAGTAGCTAATTCATTAACATTTAGTTCAT
CTAATAACGATTTTAATTCATTAGCTAACTTTTCGTTTTGATATTCATTCGATGTTGGCA
AGCTTGTGCTAGCTTGTGCCTCATTTTTATCTAGATTAGTTACTAGTGGTGATGCTAAAA
CGATTGCTAAAGTTCCCGCAAGTATAGATTTTCTAATTTTCATTTTTTATTCTCCTTAGT
AATTAGTACTAATTTATTTTAATGACTGACTAAAAAAAAGTACATTAATTATTCATTAAC
TATATAGATCTTCTTATTAAATGAAAATTAATAAATTATCAAATTGACATACCTTATTGT
ATTTATAGAAAAACAAAAAAAGGTAAGCACCGAAATGCTTACCTACTTCCCATAAACAAT
ATAACACATATACATTGATTTGGAAAGCGCAAAAATAAATTTAATATACTAGCCCGAAGG
GGAGCAATACATAAAAAATGAAAGGCGCTCCTTGAAAACGCCCAAGGTAATATTAACATA
AAATGGCTACTATTGCATTATCTAATTTTATTTAATTAAAACAAATATATATAGCACAAA
AAAACTAGCCCGAAGGCTAGCTTATGAATAGATGAAAATTTGAACACATTGCTGTGTCTA
AGATAAATATAGCACATATTAATTACTATTAATAGAAAAATTATAGCGTTTTTTAGATTA
TTTCAATTTATCGAGACCAAATTCATCAAAACACTAATTGAATTTTAATTTTTAGTTAAA
AATAATTAATCTTTTATTAATTTCAAGTTAATTAATATATTTCGTCGATTAGATTAAACT
CATTTTAGGAATTTCGCAAAACTAACTATAAATTTAAATATAGAATTTAAGGAGAATTAA
CATCATTATGAAAAAGAAATTAGCAACAACAGTTTTAGCATTAAGTTTTTTAACGGCAGG
AATCAGTACACACCATCATTCAGCGAAAGCTTTTACTTTTGAACCGTTTCCTACAAATGA
AGAAATAGAATCAAATAAGAAAATGTTAGAGAAAGAAAAAGCTTATAAAGAATCATTTAA
AAATAGTGGTCTTCCTACAACGCTAGGAAAATTAGATGAACGTTTGAGAAATTATTTAAA
GAAAGGCACAAAAAATTCTGCTCAATTTGAAAAAATGGTTATTTTAACTGAAAATAAAGG
TTACTATACAGTATATCTGAATACACCACTTGCTGAAGATAGAAAAAATGTTGAGTTACT
AGGTAAAATGTATAAAACATACTTCTTTAAAAAAGGAGAGTCTAAATCATCTTATGTAAT
TAATGGTCCTGGAAAAACTAATGAATATGCATACTAATAGTAGTTACATAAATTAAAAGG
TAGATATTTCTTTTTTATATAAAGGTTTGGCAGACATTTCATAACTTGCCAAACCTTTAT
ATATCTAATTATCAAACTGCACTAAACTTACCAAAACTGCTTATTCTATTACCTGCCTTG
TCTACCTCTCCTGTCGCTATATAACGACGTTGTCCACTATTAGCAATATAAGTAATCCAT
CTATAGCCATTAATGCAATATGCGCCGTCATATTTGATAGTTGCGTTATTGGGTAATACA
CCTGTAATTCTTGAATTAGTTGAATAGCCATCCCTCACGTTATTACCTTTAACATTGGCA
ACTGTGTAATAACCAGTCTCTTTTTTATACGGTACATTGTTTTTATCGAGTGTATAACCT
GCTGGCACTGGTGAATTCTTTTCATTTTTAGCTGGTGTTTTAACATTACTGATACCTGAT
ACACACTTCCAATAAAAATAACCACACCATTTAAGATGCGGTGTAGCGACTGTAATATTT
CTATGTTGTTGAGATATATGTATCGAGTGAAGGGCAAAAAGGATATCAATTGCAGGATAA
GTGTTAGGTTACTAGGCCACTTAACAGGCTATATAGTTCACTCCTACTATATACAGTTAA
TTATAACATAAAAAGCACCCCGTAAACTATTATACGGGAATGCTAAAGTCATATATACTA
CGAGGGAGTAGTATGAAAACTATGCTCTCTATCATAAGAAAAAACACCCAGTGACATGCT
TGGGTGAACAAGGATAGATGTAAATAGTTGATGCATGTGTAACACATCATAACAAAAAAC
TAGCCCGAAAGCTAGCTATAACATACAATCTAAAAAGACGTCCCTTGAATACGTCTAGAA
AGATTATAACATAAAAAAATAGGCAAGTACCGAAGTACCTGCCTAAAAAAGGATTATCCA
CTTTTTCATCCTAACTGATTTCTCCCCATAAGTCACCTAATATCTGATTAGGTGGGGAAG
AACCATTCGTGCATGAATGAGAATTTGATGAAAGATAATTTTCACTACACATATTCAATC
AAGACATTGCTTTCTATAATAAACAACTATTTTGTTTTATTTCTTTTCTATAATAACCTT
TGTAATTAAGTTGAATCCAGGGTTTTTAATATGCTCTGATAAATCTGGGACAACAAAACC
TTTTTCTGTTATAGGGAAAGACTTCGTTTCTTCTTTTTTCTTATTCTTATCATAATAAGT
GACTTCGATCTTTGCGCTTGGATCTAATTCAACTACTCTAAACTCTTTATATGCTGTCGC
ATCTAATGCCCATTCGACATAGTATTCAATTTTTTCTTTTGTAAGTGTAGTCCCAGGTTT
AATAGGAAACTCGACATAATGAGGGGATAGCAATTCATTTCCTTTACCATCAACTCCAGT
CACATTTACCATCAAATACGGGCCTGTTGGTTCAAAATAACTCGCGTCATCGCCTTTTTT
ATATTTTCCTTTGTCGAATGAACTTGATGCACTTACCTCATTAGTAATTGAAGAAAATGA
GAATAATAACAATAAAACAGTTAAAAATAATAAACCTCTTTTGAGCATGGCGCTTCCTCC
AAATATAATATATTTGTTTTTATTTATCTCTTTTTATAGCTAACACCCTTATTTAAGATG
ATAAATATCAACAACTTCATTTTATATTGAGAAAATATTAAAAATCAATAAAATATTAAA
AGAAACTAAAATTACATTAAAAAATAATTAACAAATATTTAACATTTTAACCTAAGAATT
AAAACACTTCTTTCACAATCAATCTCTCATGCCATATCCACTCATTATGATTGTTCCAAT
AAATGCGACACCAACCATCTATAATTTCAAACACATATATTAATGTTCCAGGCGCGTATA
CAGCCTGTCCAACATCGAATCTATAGTTAGTACGATTATCACCGTATCTAGTGGCTGAAG
TAGCACCTAAGCCGTCGATTTTCGCATTAAAATAAGCACCTTTTGACCATTTAAGGTTAT
AAGGCGCTTTACTTCCAACTGTTATTTTACTTGCAGATTTACCGACTGCTTTTTGAGCAG
GTGGTTTAACTTTATTTGTGATCTTATTCATTAAGCCCTCACTTTTATACTTAGGTCTAA
TAAAGTGAGTACAGCCGTAATAATTATCCCAACGTAACTTTGCAGGCGTATTTGCGTTAC
CGTCATAGTTCTGTTCCAAAATTAAAAATTGGTTTGTATTACCACCATTAAACACTAAAC
CAATATGACCGTATTGTTTATATATTCCTTTGGTAAATACAGCCACATCACCTATTTGTG
GAACAAACGATGGTGTGTTTTCATATACTGTTGCCATGTTTTTAAAATCGTTATTGATTG
CATCTTTTGCATTTCCCCACATTCTAATTTCTAACAACCAATAAATGTAATCAACTGCTA
AATCTGCACATTGGTAACCATACCAACCGTCAAAATCAATATATCTACCTTGATACCAAC
GTAACCTTGCTCTTGCTTCACTGTATGTTTTCATTATTTTACCTCCTAGTATTTTCTTCT
TGGTTCTTCATATTCTAAAGCTTGGTGGCTATCACCTATACCTTTAGTAGTCGGGTCTTG
AATCACACCAGTTAATACTAAAAATCCTAATATAGCGTTTAAACCGTCTGTTAATTGCTC
TGTATAAACTTGGATATCATACCCAATAGCTTTTGCGATGTTTTGAGCAAATAAAAAGAT
AGCTGACAATATCGCTACCCAAAATGATTTTTGTTTCATTCTAATTTTCCAATTAATCAT
ATTCTTATCTCCTTTTACCCAAAATAAAAAGACGACTAATAAGCCGTCTATTTGATATTT
ATATTATGGTGTGTTAATTTATATATAGAAAAAGGGCAACATGCGCAAACATGTTACCCT
AATGAGCCCGTTAAAAAGACGGTGGCTATTTTAGATTAAAGATTAAATTAATAACCATTT
AACCATCGAAACCAGCCAAAGTTAGCGATGGTTATTTTTTATTGCTTAATTCAATAAGCT
TGATTACTAGACCTATCAATGCAATAAGGAATAAACCAAACTGCAACATGGTACTAATTG
TAATCATTAGGCGTCTCCTTTCTAAAGATTTCAGTAATGCCACCATAGGCACCACCTCCT
TATACTCAGATAGCCACCATCTATCCAACTTGCTCACTTCTGCATATTACCATAATTACA
ACAATAAATAAAAAGTCAGTACCGAAGCACTGACTAAAACTTATTTACATTTACCGAACC
AAAAACATGTCCAGAAACTATAACCAAAGATTAGTTTAAACATTTTATTCACCTCTCTTA
TATGCCCATAAGCATACGCAATAATGCTATAATTAGCGATCCAAATATTGTCCCAACTAA
ACCAAGCACCCACATTTTCATATCACGTATGTTCTTATCATTTTCTTTCTTATTCTTTTC
ATCTATTTCTCTTTCTTTTTGAATAGCATCTAAGGTTTTATCTAATTTAATGTTAACTTG
CTCTTGGGTTTTTTGACCTAATTTAATTTCATTGAGTGTGCTGAGCATTGTTTTATCATT
CTCTTCTAACCTTCTGATGCGCCATTCATGTTCGTGTTTTTTGAACCACCCCAATTCAGT
ACACCCGCTTTCTAAAAGAATAAAGATTATGAGTATCTAACTCATAGCTTTTCATACTGT
TTCAGTGTTAACTGTTACCTCTGGAGATAAATCTGATCTTTCAACTACTTCTTTAACTAC
TTTCACACGTTGTTTTTTGTTAGTTAATTGATATAACAAATTTAACGTCTCCGCAATTTT
CTTAGCGTTTTCTTCAGATTTAAAATCTTGAGCATGGTTAACCATTTCAGAAGTTGTAAA
ACTTCCTGTGAAATCTTGATATACTACACGTTCTGTACCTTCTTTGTCGATTTGTACTAA
AATAAACCTTTCTGTATTGTTGATAATTTCTTTTGCCATAATTAAATGACCTCCTTAAAT
TTTTGTATAAAAATAGTGCTAAAGATTACTCTTCCTCAGCACATTGTTGATTTTCTTTAT
TTTCTTGTATATACGCTTTTAACATCGCGTTTTCTTGTGTTAACCTCATAATTTCCTGTG
ATAAATAATGAATTGTATATTCAGGATTAGCTTGTAATCCTTGTTTGTTATCCTGCATTC
TTTGACTCCTCCAATTTCTTGATTCTTAGTTGTTGTTCTTTGATAACAGGGATAAGATGA
ATCCATAGACGATCATACGCTATACCTTCAATTTCTCCTTTGTCATCATACGTGACAAAC
TCTTTTAATCCTAAATTCTCCACCTCTTCAGCAATCAAACCTACGTATCTATCAAGTTTA
TAGGTGTCTTCCGATAATTTTCTATCTTCTCTCAGCTCTCTAGCTAAAATTTCAGACTCA
GCTTTATCAAACCACGTTCTAATAGGTAAGTTAAGAATAGCTTTTGAATGTTCCAGTTGT
TCATCTCTATCGTTATATTGATTTTCGATAGATAACTTGTATTTACGCGCTGATGTCGAA
CGCCCAATTGTGCCAGCAGAAGTAATATGCAAATTAGCTGCGGCCGAATAAGTACGTCTA
TAAATTGAGTTAGAAGCTATCCTATCTCCTGCATCATCTGAACCTACAGACAGTAGGTCT
GTACTCTGTATATGAATATACCTATTACCATCACGTCGTTTCAGCATATTAAATTTGCCA
TACCCTGCTTCGATTGTTGTATCTCCACCTGTTGCATATCGTCCATTAACAATTTGAACA
AGACCTTTATTTCTTTCTTTAGAAAACCTGATACCCGCACCGTAATCATAGTTCTCATCA
GAACCAAACATAATATAACCGTCACTCGAATAAGCATTATCTGCATTAGACAGCGTGAAT
GCAAATCGGTTTAATCCAGGCACTTTGTCTGTGTTTGGATATAAATACACCGGTGCCTGT
TTGCTTTTGATATTCGATGAAGCGTAAGACTCCAGAACAACCCGATTATTATCTGACGTT
AGTGCAACGACACCACCATAGGAATTGATTGTTATGCCATTCATACCGCTATCACTGTAA
GTTTTATCCCACCATTGAATAGTACCGGATGAACCTCCGTCTTCGCCTTCTCCATCAATA
TATGTTGAAATACCAAAATGTGACATATAAAGTGAACCGCCTGCGGTATTATTTCTAAAC
CTTAGATGTCCATCTTTAAGACGTGTGAATATATCATCGGTTGATCGTTTGCCTTTCCAA
GTTCGTTGCACAATACCACCTAGTTCAATAGAATCATTCTGTATTTGAACATATCTGTTA
TTGTTACCGCCTTTAATTCCAATTCTATTAACATTGATATCAAGACCCTCTCTTGATAAA
TTAAGGCTGTTGACAATATCGGTTTTATCTACTTTATCTCGCATATTTTGGATAAGAAGG
TTTATTTCTCTATTACCGTTAATATCAATTTTATCAGCATTTAATCTAATACCACGTGGC
CCCACATTTAAAGCTTGAGCCACTCCGTTATCATCATATCTGATTGTTGTTCCATCTGTA
ACGTTTTGGACAATCTCGTTTAATATATTTGAAAGTGTACGATTGGTTGCATTAAACTCT
TCTTTAGTAGTTCTTAATTTGATTTCCTTACCATTTTGTATAATTTGAGAACCATAGCGA
GTCAGTGTTCTCCTCTGTGCATCTGTGCTTTCTTTGACCTTGTTGTCTGTATAAGCATTA
GCTTTCTTTTCAGCGTTTCTAGCCTTTAGTTCTGCGTTTTGTTTTGCCTCTTCAAGTTTA
GCTTGAGCATCTTGTATAGCGCGTTGCTCTTCTTCCGAAATTTTACCATCAGCATACGCT
TGCGATTCCTTCTCTTTAAGATTATCTTGAGCATCAATGTATGATTTTAAAGCTTCTTGC
GCTTCTTGATTTGCTTGTTCAATACTTGCTTTAATCTCAGGATTATTGGACAAATCACTT
AACTGGTCATCAGTATATTGTTTTTGTTCTTCCAATCCGTTTCGATATTCGTTTAACGTA
ACTTTATCTTTGATTTCACCTTTTAAAGTCGTTCTCTCAGCTTCAGCAGTATCTAAACGT
TCAACAATACCGTCTTTGTCTGTTTTATAGTCCGATGTTTTTACATAGTCACGTAATTGT
TCTTTTGTGGATTCTCTAGCTGCTTCAATAGCTGATTTAACAACATTAGGTTCTCCGACT
AACTGCAAATCTTCATTCACCGTTAAACCAAATTTTGTTGCTATTATTTCCAACGCTTCT
TTATATTTTTCATCAGTGTATTGTGACTGTAATAATTTAAATCTATCTGAAATGGCGATT
TTGACATCTTCTACATCTGTATAAACATCTTGTAATTTCTTTCTATACTCAAGAAATAAA
GTTTTTGTATCTACCAACCGACCAATCGTTGCAGTTTCGGGTGTCATAGATTCTAAATTA
TTTTTAATTTGATTATAAACATCAATCACAGCGTCTAAACTTGCTTGTAAGTCCGCTTTC
AAATCATTATCTACTAAGTACTCGCTATTCAGTAATTCTGTAGCTTCTGACAAAAGACTA
GCGTGTTGTATAGATAAATTAATAAAAATATTGTTTAATTCACTGAATAGCGCTTTCTCT
CTTGTTATACCACCTAATTTTTCAACATCATTTGGTGTTGCTTCAATCCATCGACCATTC
CAATATCTACGCAAGACAGCAACATCAGGGTTACTTGTATCATACCAAAGCGTATCATTG
ACTGGATTTTCTGGCGGTGTATCACTTTTATGAATTTTGCGTTCAAAGTATTCTAATTCA
CCATCTACAACATCTTTTACTATAGTATTGATATTGCTAATATTGTCGTTTAATTTTTGG
TGTATTAGGTTTAATCGCTTGTTAAACTCTTCTCGTAATTCTGATTCTTTGAACTCTTTA
GGTTGACCGAATGTATATGTGCTATTTTCTGAAATTATGTTATATTCTTCAGCAATAACT
TCTGCCTCTACATACAATGGCGGGTTAAAATCTCTATGTTTTACTCTGACTGTATCGCCA
ATTGATATAATCTCGTGCGGATACGTAACTTCCAAATCAGTAGAAGTAATCTCATATGAC
ATAACTGCCGACTTACGTTTATTTAACTCTGTTTTGGCTAAAGAACTTAATCGTGTTTCA
TTCATATTTTGATCATCTGATTGTGGTTCATATATCCCCCAAATATAGCGCATAGGTAGG
TTGAATTGACTTTGCGCTTCGTCATCTGTCACAACTAGCTCTAAACGCTTTCCTTTGTCA
TTTTCGGGTCCCACAGCAATTAATGCTGTTTTGATTTCTGACATATCAATCTTCCTAGTT
AACCCAACCAAATCTTTACCATACTCAATTTCTTTACCTTTGAATAAGCTGTTTTTCTTT
TTGAGTACCACATATCTACCTTTGACGGTATTAGAACTAAGCTCTATATAAAAATCCAAT
ACCATTTTATAGGTTGTACATAATTGCTTTAAAACTTCATATCTAGTTTGATAAGAAGTC
CATGACGTAGTACGTAAGCCATCGTATTCGGTTTGTTCAGAAACTTCCCAACCTGTATCG
CTCAACACATCTTTCAATGCTTCTGAAGTTGTCTTTTTCTCAAATTTGCCTGGTGCATAC
GGTTTAGCTGTTGTTATATCAGCAAGATAAGACGCTATACATTCTATCTCTGTGTAGCCG
TCCATCGTATCTTGAACCCAGTTAATAATAAATTCACGCCATTGTTTGTTTGAATCCCTT
ATAATAACACGATGTCGTTCACGGAACTTTTCAGCTCTTTCTGATGATATGAGCAGTTCA
AGCATTTCTGAATTGTCATTAACATTACGTTTATGAATCGCTCTAACTAAGGAAGGGTCA
TCAGTAGAAAGGAAATCTATAATCTTGTCGTTAAAATCTAAAACATGTATCACACTCTCA
TCTCCTTTCTATAAATATCTATCTTGCCATTTAACCGTCGTATCAAAGACGTTTTCAGGT
TGTATGATTAATTCACTGTACCCAGAATCAACATTGAAATAATTACTTCCAAACGATTTC
TCGCTCAACATTGGTTCCTCATTGATGACAACACTTTTTGCTTGCATATCTATTTTTACT
AAATCACCTTTTTGTATAATGACATCCCTTGCGCCTTTCGGTTTTGGTAGAATCTCCGTA
TTGAATGAACCTAATCCATTCATCTCCATCCACTTATAACCATTATACTTCGCACTATAG
ATAGCTATGATAGAAGCTGGACGCTGATAAAACTTACCGCCATCTATCCACTCTTTCTCA
TCCATATCAATAGGTTTACGTCTATCTGGGTCTTTAATGTGATCAAATTTCCAAGTTTTA
ATAGAAAATTTATTACCTACTCTTCTGAGCCGCATATAAACAACGATTCTGTCCAAGTTA
TACATTATCGGTTTATTCTGATAGTCGTATATCTTTTTGGGGTCTCCTTTTTGGTTATAC
AACGTAACAACAATATGTCCTATTTTTCTATCATGATATTTATTTTCATAACCAATAGAA
GCAAGTAACTTACCATCACTATCATAAATATGTTGTGCTGTTCTTCCGGCACCTTTACCT
TTTTGTTCAACAATACATTTATAGGTAATTTGAAAATCTGTCATCGCTTTAGGGAGCCCT
CGTTTCGTGCCAGCACCAACCCAACCTTTTGCATCAGAAAAATTAGTTGCTTTATATCCT
TCGCCAAGATTGGATATCACAAAGTCACCGCCGACTTTACCACCTAAATCATTACTTGGA
ATATCTTCAGTAATCATCTTAGTCCAACCTTTGAAATCACGAAACTCACTATGATAAACA
GGAGGCATGTAATCCTTAACTTCTTTGGTTACCTCATCATCACCAACCATAAAATAATCT
TCATCATTTTTAGTGATCATAAAGTAACTAGATGGTTTAATTGCTCGGGCTTCAACAATT
AAAGGAGTGTCAGCAGTCCCACTATTTACAACTGAAACTTGGTCTGAAATCGCAGTATTT
TTATATCCTGTTACTGAATATTTGTAAGGGTCTGTTAGTACTACTTTGATAGTGAACTTA
ACAGGTATTGCAAATTCTTTGTGCAGCTTTATTGGTCCTTCAAAATAAGCGTTCCAGTAC
CAATCTTTAGATTTGAATTGTAATTTAACTTGTTCCTCGTAGTTAAAAAACTTTACTAAT
TCATTCAAGACGTCATCATGTGTTTTAAAGCCGTTGTGAGATAAATAGTCATTACGTACC
ACCAAAGGTATATCAAAACTATAAGATTCAAGCCTACGCCCTTTATATATAGACCCCGAA
CGTCCATCTACATTTTCAGTTTTTAAAACATAATTAAAAGAGGGTATTTCAAACCCTCTT
TCGACATACAACCAAGGAATTGTTTTGTTGTTCACTTTAATAGTGTCTATCATTGAATAG
CAATTCCTCCTTTTCTAAACTTTACTTTTGTTGATTCTTGCCTTTCTCGCTTTTCTATAG
ACGCGTTCACCTTTTTATCAAAAGCGTATTCGTCAATAATCGGCTGATAATCTTTATCTG
CAATCACATCGTTGGATTGCGCTATTTTCAGTAATAAAGCTATTTGTTGTTGCTGTTGTT
CAATCATTTTCAATAATAAGCTTGGGTCATCAAACCCATTTACACTAGACAATTGACTAG
GACGCTTATTTTTACTCGCTTTTCTCCCTCTTACTTCTGCTGCTGCATAATGCAACATCT
TCATTGCATCATTTCTACGAGCTGGATCTGTTGGAATAATCCATTCTGGATGACCGTCTT
CACCTAAGTTATACCAACCATCAAAAACTTTTCCACCTGTAGCATATGCGTAATCACCAG
CACGCTTAAATCCATCCCAACCGTAGCGTCTAACAATGTACTGCATTGCTGAAATACCTT
GATGAACCGGATTATTAAAGTTAGTATATCCACGTTTAGCGTTTGCTCTAAAAGTTGAGC
CGATGATTTGGAATAATCCTCTTGATGGGTCTCCTCTTTGAGCATTAATATCCCAATTAT
TCACTGCATTTGATTGATAGTTACTTTCACGCTTTGCAACTCGCATCATCTGGTCATGAA
TCCACTTACCTTTATAACGTCCTCCTAAAATACTTTGCGCTTGACGGATTACTCGGCTTG
CATAAGTTGCACCACTTCCAGAAGTAGCACCACCGCCACCAATTGATAACCTACCTTTTT
TCTTTGCATTTCTTAAATATGGTTCAGGGTCAAAGTGACGTCCATTTCTTCTCATTTCAA
AATGTAAGTGTGGTCCTGTACTAAATCCGGTATTACCAGTTAAACCAACAACATCGCCGG
GCTTTACCATCGTGCCACTAGGTGGTGATTTGCTAAAGTTTTTCAAATGCGCAAATAGCA
TATCGATAACTCCACTAGTAATTTTTACATAATTACCATAACCACCAGACATAAATGGCA
TTCTTGTAAGTCTGCCACCCATCGGCGTTCTAACTTCTTGATATACAAATGGAAAATCGA
CACCTTCATGAAATGGTCTTCCAGTTGCAGCAGTATAAGCTGCGGTACGTCCATAATGAT
AATTAATTTTGTCAGGGTCTAATATTCCGCCGACTAAATCGCCACCGCCCATAGCTTCTA
AATTTTCTTTTATCCAATCAGTAGCACTTTTCTTAATCTTAGACCATGCAGCTTTTGTTA
TGTCGCCTGCAATTCCCATACCTTTAGTTAAAGAATTGAAATCAATTCCAAAAGCTTCAA
GTATATAATTTAAAAGTTTGCCAGGATTTTCCATAAAATCTAAAACATCGCCAACTTTAT
CGCCAAGCCATTTGGTACCTTTACCTATTTGATCTTTTGTCCAGTTAAATGCCGATGATG
CACCGGATTTAATATCTTTCCACATAGTACCTAAGCTAAATCTTGGAAGCGTTCCGTTTA
ACATTGAATAAGTTTGTGTACCGTTGTATACTTTTGAGCCTTTAGGTAAATAAGCGGTAG
TATCTGTATTAGGTGTGATTACACGTTTACCATTAGGGAATTCAATTATTTCATTTCTGA
AACCATTCGGACCATTTCCACGTCCTTTATCCCCAACCGTAGCGAACGTATCCCGCGCAA
TCTTACCGTTCTTAACTAATCTTGTAGTAGTATGTGTGTGTTCTGTACCAGTGTGTAACT
TAGGTATTTTATCCATTCCCAGCTTACCACCGACCCAGTTTAAACCTTCAATTAATTTAT
TAAGTCCTTTTTTAATAGCATCTACCATACCGCCGATATGACTTTTAATTTTGCTGATAA
TACTTTGTAAGCCGTCACGCATATTTGTAAAAATTCCACGCACTTTACTCCATAAACGAC
TTGCAATTCCAACCGTATTATCTTTAATGGAATTCCAAATATTTGCCATCCAATTTCTTA
GATTACTAAAAATATCTTTTGTCGCATTCCACAAACTAGTGAATTTTGATTTCACACCAC
TAAATAATGACTGTGCTTTTCCTATCGTATTCGTACGGATACTACTCCATGTGTTAGATA
ACCAATTTTTCATATTCGTGAAAATTGATTTGACACTATTAAATAAGAATCCAAAAATAC
TTTTTGTCGCATTCCAAATTGCTGATAAAGATTTACTGAATATACTTTTTATTACGTCCC
AAATACCTGTTATTAATCCTTTTAGCAATCCGCCAAAGTACCTAACAACGCCAAGTATTT
TGCCTACAAACCATAATTGAATTAAATTCCATATTAATTGAACGACTCCTTTAAGAATCA
TAATAATCGCGTCCCAAACTCCTCGCCAATCTCCAGTAAATAAACTTGAGAAGAACTTAA
TTAAACCTAGTATGATATTTAAAGTTCCTTGTATCACACCTTTTATATTCTCCCAAGTAC
TGACAATCAAGGCTTTAACCGCCGGCCAAATAAATTGCATCACTTGCCAGATTGCAAACA
TTATTGGTTTAATTACAAAATTTAAGATAAATTCAAATATAACTTTGATAAAATTGCATA
TATTTTGAAGCGCTTGAACAATAGAAATTCCGTTTTCATTAAAGAATCCATTAATTTGAC
TCCAAATATCTTTAGCGAAATCAACGATTGCTGAAACCGCTTGTTTAAAGACGTTTTTAA
CGGAATCAATGAAAGGTTGAATAAATTGAATAAAATTACTAAATGTTTGTTTAACACTTT
CAATTGCATCATTAACAAAATTTCTAAATGTTTCAGATTTCTTATAAGCAATTGTAAATG
CGACTGCTAGGCCAGCTAAAACACCTAATACAATGCCAATTGGACCAGTTAAAGCTGTGA
AGACAGTTCCTAATATAGGTACTTTAGTCGATAAAAAACTAATTAATCCATCAGCCTTTG
CAATACCAGCTAATAGTGGGGCTAATACAGTTACTGCATTACCAATTGTGCTTATAAATG
CACCTAACCCAAAAACTACAGGACCAATTGCAGCAGCAATACCACCGAAAATAACAATTG
ATCTTTTAGAACCATCACTTAAATTCGAAAACCAATCGACAGCGACTGATAGCTTTTTTA
TTAATTCTTCCATGACTGGAGCAAACGCACTTTCAATAGAAGCCCATACATCAGCACCTA
CTAATTTTAATTTATTCATTGCTACTTTAAATCTTTCGGAGCCACTTTCAGAATCTTTAA
ATGTTTGGTTTACTGTGCCTTGGGAATCTTCAATAGTTT-TTAAAAATTCTTGATAACTA
AAGCGACCACCTTTAATAGCGTCTGCTAAATCAGGACCTGCCTTTGCACCAAATGCTTCA
ATCGCTAAACTAGTTGCGCTAGCTATATCCGGCGTCTTTTCAATTTCTGCTAATGTCTTC
TTAAATTCTTCTCTTGGGTTTTTACCAGCTTTACCCCAATTTGATATAGCTTTTTTCAAA
CCACTGAATGCTATTTCAGTATTAACGCCTGACTTTTCCCATTGAGAGAATAAAGCAATT
GATTCTTTCATCTCAAAGCCCATAGCTCTCATTGGAGCGCCGTATTTAGTAATACTATCA
GCTAATGTGTCAACACTTATCCCACTAGCTTGCGCCGCTTTTGCTACCATATCCAAAACA
CTTTGATATTCACTTGCTTCGATACCTGCATCGCCCATTGCACGGGTAATTAACTGTACG
GCTTGCACACCGTCAGAACCTGTTATATGACTGAATTTCAAGAATGACTCTGTGGCATTT
TCAAGTTCTTTACCTGTAAAACCTAATCTTGTATTAACTTCTCCTAAAACTCCACCAACA
GTTTCAGCATCTGCTGGAAAATTGCCATAAACATCTTTAAATGAGTTCTGCAATTTTTTT
AATTCACTGCCTGTTGCGCCTGTTGCTTGAGTAACAGTATCTAAACCTTTATCAACTTCT
GCAAAAGCTTTTCCTGATGCTGCTGCGATACCTAAAACAGGTGCAGTTACACCAATCATC
ATGCCTTTACCAATGGATTTTAAACCATCACCCATTTTTGTTAATTTAGGTCCCATACTT
TCAAAAACTTTACTGGTTTTTCCCCAGCCACTTTCTGCCATTCTTTGAGCTTCAACTTGA
GCTTTTTTGAACTCTTCAAATTCGGCTGATGTTTTTTGTAATTCTCTTTCTAAATAATTC
AGTTCATTTGCTTGTTTGTTATATTCTTGTCGTAACTTTTGAGCTCCTGCACTGTTTTCG
CCCTGTTCTTGAGATACCTTGTCATATTGCTTAGCTAAATCATCAACGTTTTTCTTATAA
CCTGTGATAGTTCCATCAAGTTCTTTAATCCTTTGTTTGTAACTATCAGTTGATTTTTCG
GTATATTTGAAGTTGTTGCCTGTTAATTTTAAGTCAGAATTTAAAGTTTTAAAGTTTCGT
TTGATTTCTGCAAATGATCTATTTAAATTTGCTGCATCTAAATCCAAACCTATAGATAAA
CCTTTTATTCTTTCTCCCATTTTTTACCTCCTTTCTAAAAAAGTTCAAAAAAATAACCCT
AACCAAACGGTTAAGGTTAAAATGCATCAATTAAAGCCTCTGCTTTTTCTTCAGAAATGT
CATTGTTTTTATTTTGATATATGGAAAGCACATAATGAAATGGCATTTTTAAAACTTCGT
TAGCGTCTTTACCATTTTCAATTAAGTCCATCATGAGAGTATCCATATTTTTCAACATTG
CTTTATATGTTAAATCTTCAGGCTTTATTTCATGTTCTGGATAAAATTTCTAGTTTCCTC
AGTTTGTTGACCTTGCGTAATGAAAACCACTTGTTCACGAAGTGCATTCATTCCATCAGG
TGCATGCATACGTTCTTTTAGGTCTTTAACTGCGAATTGGTTATCGTAAATTTTTACAAC
CATATCCATCAATCTGTCAGCGATTTCTCTTGGCTTCATCGTGCTATTTTCGTCCTCAAT
ATCATCGATTAAATCCATTGCTTCGTATACAATTTCAAATGAAATGAAGTGTGGTGTTAA
GTACGTTTGTAATTTAATTTCATTTGCTTTTGGATCTTCTACTAATTGAATAATGTTACG
TTTTAATTTTGCCATTTTATAATACTCTCCTTATTTTCAAATAAAATAGAGGGGTTGTCC
CCTCTTATGCTTCTACATTTATTGTTATAGTGTCACTCATATTACCAACATATGCTTTAA
CCGTGGCAATACCTTGTGCTTCCGCAGTGACTTGACCATCACTATTGATTGATACAATAT
TCGTTTGATCTGTTGTGTATTTCAATAACTTACTTTGATTAGATGGCTCTACTACAACAT
TTAAATCATATGTGTTGCCAACTTTTAGTGTTTTAAAACTATCTGGTATATTAACCGACT
TTATCTCAGTTTCCGATGAAGCCGGTTGCGTTACAAAGTTTCGCCGTTATCCTCTGTCAC
GTTTCCAGTATATTCTTCGCCTAAAATTTTCTTTAAGAAAGCCTCTTCGCCTTTTTCACC
ATTTCCACTATGATTTGTCATGTTTGCTGAATCAAAGATATATTTACGTACTGACTTTTT
ATTATCAATTAAAGGGAAAAGTGCCTCACCTTCAACCTCTTCGCTTGAGAAATCCCAATC
TTTCTCAGCCGTTTCGCCATCGATTTTAGGATTTGTAAACATGACTTTAGGTAATAAAAC
CGTTCTAAATGTGCCGTCTCGACGCTCTTGTCTGAACCAAATTGCTACATAGTTGTTTTG
TTTACCTTGAGTTTCTTTATAAACACCGTATTCATCATACTCTTCATTGAATACTATTTT
GCGAATCTCTTTAGGGAAAGCATGCATTTGTAACGAAATTTTACCTTCTCCGTCTGTGTT
CCCTGATTCGATTGGACCACCATCAGCATATGCTGTTTTCAAGTCTCCTCCAGTTTCAAC
ACCGATTTTTTGTAATCCTCTAGTTTTTGTAATATCGCTATATTCTAGCTTTGCGCCTTC
TTTTGTTAATTTAGCGAAACCTAAACCAGTAATGTTAAAATACGCTTTCGGCGCACTTGC
TTGTTTTACTACCATTTATTATTCCTCCTCGTAAAAAATGCCCTCGTAGACACGAGTGCT
TCTATATGTTTTAAATTCTTCTATATATTCAGGTTTTCCGTTGGATACATTTCCCATTTT
CAGTTCAGACCATAATAACTTTTGAATACGATTAGATATCTTATTTCTTATGATTCTCGC
GTTATACTTTTCGTTAAACTTCACAAATACATCTATTTGTACAATGTAACTTTATGCGCG
CTCATCTCCGTCAGTATAAGTTGTAGGTATTGGGTCGTCTATATCGTCAATAACTATGAA
AGGTACATCCGTATCTTTTACGTTTGGGTATTTATTGAACTTAATATTATTGATATTTAC
GTGCTCTCTAATAATTCTGTCTTGACTAATCACTTCATGAACTTTGTACAAAATATCAAT
CACAATTTTTTTAACTCCCTTTTTAGCGTCTCAAAATACTTATTTTGCCCTTGTCTTATT
GCTCTATTAACGCCACCCATAGCTTTAGGTTTGATAAATTTACCTGTCCCTTTTTGAACG
TGTCCATTTTCAATTAAATGTACGATTTTATAACGGTCTTTAGAACCTCGCCAATGAACA
GTAATTGTACGTTTTCCGTTTATCCATTCAGGTTTACTAAAACTTACCTCATTAATTAAT
GCGCCCGTATCTTTTGATGGCTTTAGTTGTTTTTTTACTTCTTCAACAATTACTTTAGCA
CCAGCAATTAGCGCCCTATCTTGAACTTTTAACATCGCTTGAGTTCCGAAACGATTTTCT
AATTCTCTTTCTAATGCTTTATCACCTATCACTTTCACACTCATGAACTATATCCTCCAC
GAATCATAATAAAGTCTTTATTATCCAAATCTGGTGATACTTGCTTTATATTCAAACGAT
TTTTGAAATATCTTGATTCAATTTCAAGATAATGTTCTTCACTGGGTAAATAATCACCTT
GCGGATCACGAATATACAATTTAATGTCATTTTGGGTTCCGTTTGAGATAGCTTGTTCTA
ATTCACGTAACCAGACACCATCAATACTCGCCCAACAGCTATATAATAATTTTTCTTCTT
TTTCTCCAGCTTCTGGACCATTATTTTCAGTATACTTATAAAAATGAACACGAGTATTTA
AACGTTTAGTTGTAATTCTAGGTTTTTTAAACACTTTCTTCATCTTCTGATACCTCCATT
AGAGATAACGAAAAATCTATTATTTCAGGTCTGTAATTATCGTTGAAGTGTTCTAATAAA
TCTTGATAAGCATATCTAGCGCGTATAAGTATCAATTCTTGACCTATTAAATTCTCTAAT
TCAAAAACTCCGCACTGATTTTTTATACGCTCGTACGACATTTTTAACAACTGCTTTAAG
TACTCATCCTCTGAATTATGGTCAATCTTTTCAAGTGATTTAAATTTGACAAGCAAATCA
TCAATCGTCATTGTCTTCACCATTCAATAAGTCGACGATTTCACTTTTAACCATTGAACT
AGACGCTTTTTTTTGTAATGATTCGCATAGTTCTAATAATTCTTGTTTTGTCAGCTTATC
TAAAGGTACGATATAAACTTTGTCGTACTTATTTTTGATTTGATTTGTCAACAATTCAAC
ACGAGGATTGTTATACCCTTCAGCTGGATACAACTCCCCTACTTTGTACTTGTGTTGATT
GTGCTCTATGTCTTTAAAAGCTCTAACAACTTTAAATTTCACCATTTTATCACCTCATAA
AATTTTATAGTGTTTCTTCGGTACCTTCTAAAGCTGGCTTATGTCCTTTTAAATCTAATT
TCCAAACAGCAGCAACTTTATTATCTTTCGCTTTGCCGTAAGCAAATTGTTTTGCAGTGT
ATAAATCCATATCATCTAACGCAAGTGTTTCTTTAAATTTCTGAACATTAATACCACCAG
CTAAATAACCATCATATAAACCTTTAACGTACGTTAAAACCTTACCTGCTTCTTGGACTG
TAGACTCGATAACATTCAAATTAAATGGTAAAGCAGTAACATATACGCCATTTGCATTTA
AATGTGTATACTGTGCTTGAACCTCAAAAGCATCGGACGGATTAACAACCATTGTTACAT
TACCTTTAACCGCTACTGATTTACCTTTCTCGTTAGTTGAGTGGTATTTAAACACTTGCG
TCAATTCATTAACTGTAGCGCGCGGATTAGCAAATGTAAGCGTACCTTGTTCTTCTTTCT
CTGGATAAGCACCCTCAGTTACCGATACACCTTTTTGTACTTGACGGTTTAAGCCGATTG
GTTGGTCTTTACCAGTACCTTTTAAGAACGCAGTTTCAAGCGCCACTGCAAATGCTTCTT
CGATTTGAACACGAACAAATCTTTCAATCCACGCAGGACCAAAATCATTTAAATCTTTTG
GTAAAACAACAAACGCTGTCAATTTATTTTGAATTGCTGTTTCTTCACTGAACGCAGCAT
CTAATTGACCTTTAATTTCACCATAGATTTTACCCCAAACGGCTACGCCAGAAGTTTCAG
ATTTTAAGAACTTCAAACGCAAACCAGCGTTTTTAATACCTAAATCAGCTAATAACGGAT
GATTCGTCGTCAAATCTTCAAAAATTCTATCAATTGTTTCTTCTGGCAAAAGTTTTTCTT
CTTTATAGTTAACGTTTTTATTGATATCCATGAAGAAACTTCTTTGGTTTGCACTCAAAG
ATTGTGCTGATTTAGGTAAACTAGAAACTCTTTCAGCTTCTGCTTTTGCTTGTAATTTAG
TTTCTTCAAATAGTTGGTTAATCATGTCACCGTACAATTCATTTTGTCTTTCTTGCGGTT
CACCGTTGTTTACTGCATTAATAAATTCGTTTTTCGCATTTGCGAATGTTTCCGATAAAT
TTATAGTCATTTTATGACCTCCTATTTTTTGTATTAAAAAAGGAATCTTGAAAATCCATT
TGCTGATACTTTACTATCTGCAACATCGATTTCTGATTCCTTTTCTTTCATATTTATTTT
TTCAATTACTTTATTTGCTATTGCGTCAATATCAATGTTAACCTCTGGCGTTTTACTTAC
CAAAGCTGTTACACGATTTAATACATCTTTCGATAACACTTGTGTATTGCTTGCTACAAT
TTGCATATTGTCGTTTTCAAACATTTTACTATCCGCAAAACCTTGTTCAATGGCTTCATC
AGCATTTAGCCACGTTTCCCTAGCCATCATTTCTACAAGTTCTTGTTTGTTTTTACCAGC
TCTAACCGCATATGCCTCAGCCATTATTTGACCAACATGTTCTAATGTTTCTGCAGCATG
ATTTAGATCTTTCGCTTCTCCTTGCGCAATACTTGAAGGATTGTGAATCATCATTCTAGC
AACCGGACTCATTTCGATGTGGTCACCAGCCATTGCGATAAGCGATGCCGCACTTGCTGC
TATTGCTGTGATGCGAACATTCACTTTGCCTTTATGAGCTCTTAAATGTGTATATATTTC
ACTACCAGCTACTAGGTTACCACCATTTGAGTTAATTATAATATCAACATCTTCATCACT
AAATTCTAGTTGTGTTAAAACATCTTTAGGACAAGTCGAATCCATACCAAGCATTTCGTA
AACCCATTTATCTTCGTTGGAAACGATGACGCCTTTAATCTCCGCTTTCATCTTCATCAC
CACCTTTCAAAGTGTTTTCATCTTTTTCTTTTTCATCATTTTCACCACTGTTAGCTTTTT
CGTAGTTTTTAGTAATCAGGTATTCGTCTAATTCAGGATTGTCTGATGGTTCTTCACCTA
ACATAATCCGCACCTCATTCCTTGTAAATGAACCAGAACTTACAAGTTTGTCAATTGCTT
CAGCATATTGAAGTGGGTCTTTTTTATTCACACCGACAATTTCTATTCTTGTATCTTTCA
AATACATGCTTTGTGTTATGAGTTTCGCGTTTAATTCGTTCTGAATCTTTTTTAATAAAG
GTGTTAAACAGAACTTCTCAAATACAAGCGTGTTCTTTTCCAAATCAGCTGTTTCTCCGT
AAATCAAACCTGGAGGTATACCAATCATCAACGCAACATTTTTTATTGCATCTCTCATTA
GCTCACTCAATTCAGAAAAAGGCATGTTACTATTCTTACCACCATTAGATAATTCCTCAT
AATCAAAACCTTCTATCAAAGGCGCGATTGCTAGTTGATTTTTATTAAAAGTATTGAATA
ATTTATTTGTGAACGCTTGTAATTTTTCTATATTCTTTTCGTCATATGCGCTAGAGGCAG
ATTTCAAAATCCCTCTTATTTGATAGTTTTTTAATTGTGCACCTATCATTCTTCCGAATA
TTTTCCCGTAATCTTCGAATAGACTTTCTACAAAGTGTGTCACTTTATTGTTGTTGTACT
TTAAATATATGACCTCTTGCATTGTGAAAGTACGTTGATAAGTATAATCTTTAACCGTTA
CATCTTTGAATATATCATCATACAAAGCGTACTCTTCTCTGTAAAAGCTATCTGCGATAA
GTAATTCTTTGCTGTCACTTACTACGATTAAAACCTCGTTATCATAAATTAGTTTATATA
TAACTTGTTGCCAAAAACTATCGCTTGATAAGTCAGTATTTGGTTTTATATTTAACTTGT
AGTAAACATCATTCTTTTGAATTCTATTACCTTCCAATACTTTAAAATGACTTTGAGCGA
CAGCTCGCGCAACAAATTCAATACAACTATCAATCGCTAAACGTTTCACATACGCTTGTT
GTGATAGATCTTCTATCATATCTAAATCAAGCATATATGTTATATCTTTCCTAGTTTTAA
ATATCTTTTCTAGAATACTCATGTCTCACCTCCTCTATTAGAAATCTATACTCATTAATG
CATCAAGCGCTTTAGACATGTCTTTGTCTACTATATCGTCTGCTCTATATAATGCGTGAA
CAAAAGCCATGAACCCATCGGTTTTTCTTCTATTTTCATCTTTTTTAATATATTCTTTAT
TACCATCGGGTTTAACCTTTACTGCAACATTATTAGTAAACCAACGCATCAAAGGATTGT
CTCCATATATTACGTTATGTTTCGCAAACATTGTATCGATACGTGGTGCAAGTAATCCAT
GTATTGCTTTTGGATTTCTAAGTACTTCAAGTTTTATGCCAGCATCCTCAAACGCACGTC
TTACAATATCAGTTCTATAATTATCAGCTATGACTTTTTCAAGCCCATATTTTTCTCTAG
CCTTTAAAAACCAATCAACTATATATTCAATTTCAATGACATCATCATCGACAATGGTCA
ATAATCCCATTTTTTCCCATTCTTTAATAGGAGGTTCTAATTTGACATCATCCAAAAACC
CTTGTCTTACAAACGAATGTCCTAACCAAATGTAATCATCGTTTTTTCGGAATAATAGCC
CTACACTTGCAAAATCTCGAATGTTTGCAAAGTCTAAACCACCAATACACATTTGATTAT
CTAAATTTGGTATCTCTCTATTAGTCGCTAGTATTTCTTTCCATGGTGCTATTACTTTTT
CAAGGTCAACTTCAGGCAAATTCATTCGCTTAGTCATGAATTCGGGCTTATTTGAACGGT
TGAATGGTAAATCGTTATATTCTTCTTCAATCGTACTTAGCAGTGTTTTAGCGTATTCTG
ATAACGGTTTATGTAACATTGGGTTCGCCTTTTCCCACGTCTGTCTGTCATCAACTTCTT
TTGGATCGTCTAACTTACAATAAAAAGCAAACAATCTACTATTTTTAACCTTGCCACTTA
ATACACTTGCAATTTTGTGCTTCATTGCATCGATATAACCCTCTCTAACAAAACCATCAG
TACTTATATAAAACGTTCTTCTATTTTTCTTTTTACCTAATCCACCACGTTTGACGTTTA
CCATTTCAGGACCAAAGAAATAATGAATTTCATCAAAAATAACACACCCCTCACGTCCAC
CGTCTTTGGTTTTTGTGTTTGATGTGTTATATCGAATAACCGATTTAGTTGCACGGTTTA
TTATTTTTGCTTTACTAACTTCATAAGGAGCTTTTGGCGTTTTACCCGTCTTATTTCGTT
TGTTATCCATTAAAACGGTTCTGATTTCATCAAACGATGTTTTTGCTTGATCTTCACTAT
TAGCAACAATGGAGATGTGATATTCTTTAACTCCGTGTAAGGGCGTAGAAAGAAAATCAC
TAATAGCACTTATTAGACCGTTTTTCCCGCCTCCACGTCCCATGAAAATAGCAAATTCTG
TAAAGAAAGCTTCATCTGTATTTTTATCTATAAGAAATATATTAGCTATGATAAACCTTT
GAAATGGTAATGTTGGAAAATACCATTTTTCAATAAATTTGATACAATCCTCGATTTTCT
GTTCATCAAAATATACATCATCTCGTGAATATATATGTTTTTGTAGATAATTAAAGAGAT
CAATTCTTTCTTTATTTAAAATTATCTTTCCTTGTTTCCACAAATTTATATATTCATCAA
CGTATTTATTACTAATCATAGGTAATCATCAGATGGCGTTTCTGTGTCTTCTTTCTCTTC
GGGCAATAAATCCGATAATTGTTTGATTATTTTTTGATATGCAGCATCTCTAGCATTAAA
TAGTTTGGCTACTGGTCTTTCCCTTTCATATGGTGGCGCCTTTTCAGATTGAGTAAATAA
ATCATAGTCACCTTTTTCTTTTATGTCTTCCCACATGTAATCAAGCATTACACGTAGCCT
TGCTGCTTGAATAATTAAACCATCAACTACTTTTAATTTATTGCTAGGTATGTCTTTATA
TAATACTTGCAGCCTTTCTTTTTCTTTAAGCACTAAGTTTTCATCAACTATAATCTCCAT
TTCATCACCTGCCTTAAAATGGTTATAAGAGGGGGGGTATACATGGATTTTTAAAATTAT
CGCGAAGTCGAGCCCCTCCCCGTTCCCCAAGTATTTTGATCGCTTTTGATTTTTTTGACC
CGGGGGTATTTACCATTTTTCGTCTTTCCATTTATTTTCTTTTTTTATAAATCTCTTTTC
TTTTTTGTTGTGACATTTAATACACAGTGTTTCTAAATTGTTTAAGTCATGAGCAAACTC
CGGATGATGTTCTAGCGATAATATATGATCTACATCCAACGACTTACGCTTGCTTTTGTC
ATATGTCGTTAACTTGCCGTCTCTCTTACATTGTTGACATTCATAATTATCTCTTTCTAG
CACTCTTTTTCTTGTTGTTTGCCATTCTTTAGACTTATAGAATCGTATGCGTTCGTCTTT
AGTCATCATAATGTTTCACCTTATATAACTTAAGTAGTATCAAGACGCATCTATACTTGA
TGTGTAGTAATGTATTTACTATTAGTTTGAACATGTTCATACCTCATAAATAAAAAGACA
CATCACATAGTGATGCGCCTCTTGTTCATGCGTCGTATTAGCATTTAATAACTTTAAATA
TTAATCTGATACTAACATAATAAACTGTTTTAATGCGGACTTACATAGGGTAAAAGTCCG
CTACACATAACCAATATACTTTGCTAACTTATCGATCAGTGCATTCCTTCTACGTAATAT
ACTTGTCTTACTTGTACCAAAGTAATGTGCTATATCTTCCCATTCATAACAACCAATAGG
ACAATCCCAATATCTAAACCTTAATAACTCAAGCGTATCCTCATCACTTTCATCTATCAA
TCTATCTACACCGTTAACTATATTTCTTAATGTATTGTACCTGTTATCACTAAACTTCTT
TATTGCACATCGTTCAATCGGGTTACCCGGCAAATTACTTTTGCCAGCTCCCGCATTATC
TGGTTCATGACTTTCAAGTAATTCATATTCTCGCATCTTCAACTCTCTTCGATAGTTATC
GATGTGCTGAATGTATTCTTCAAGCTTTTTGATATCGTGTTTCTCAATCTTTATCATTCA
ATGTAATACCTCCGATAATATAAATTACTTTTTAATATCGTTATTCATTCGCTTTAATTC
AATCCTGTATTCTTTTAACCCGTTGTATCCTTTAGTTTTAACTACTTCATCAAGTAGATA
ATCATTCATATATCTGAGCGCTTGTATCTCCCTTGCACGATCACTATTAATACTGATACA
AACTAATAGCAATATAGCAAATACAATAGTCATAGTAATCCACATCACTCACTTACCTCC
GCTCGAAAGACGTAATCACTCGGCGCCTCTACATCATCATTAGCCGTCATCATAATATAT
ACTTGCTCAGTTACATACTTACCTAACTCATACATCGCTAGTAAGAATAATAATCTTAGT
ATTTGCTTAATCATTTTTTATCTACCTTCTTTACTTCGTATAAGACCGGATATAAATTTA
AAAAGTGTATTCTATATCCAATCGTCTTAACTTTTACTTTATCACCTACTTTTAACCTAG
CTTGTATGTCTGCGCTATCAAACTTTCCTTTGAAGAATAAGTCTGAGTTTTCGATGACTT
GTTTATCATCTAATACAATATAGAATTTGTCCTCTTTATCTTGTCTTTTGTTATATTTAT
CTGTAATTGTCCCTTGATGTACTTCTTTGTTTTGGTAACTAGCCACTGTATAGATAGGCA
ATGCGACAACAAGTAGCAATGCGGTTATACCGAATAATGACAGTATTCCAACAATAAAGA
TGTCGAACCCATCCATATTTTTAAGTTTTTTAATCATTTCCCACACTCCCTTATATTTTC
AAACAACTGACCCACTTTAATAACTGCATCCCTTTTAACTTGTTTCTCGTACTTCTCTTT
CGCTTCTTCTTTACTCTCTGCCTCAACAACTGTAAACCTTTGATTACTCTTAGCTTTAGT
TATGTGTGTATGTTTACGTCCTGTTGAATCTTTGAATGTTGTGACTAAGTATTGTGTCAT
TCCTCATAGCTCCCTTGAACTTGTTTGAGCTTACTCATAAAAAACATTACTAAAAATGCT
ATTAAGATATGCGTCTTTTGATGTTTATAAGCAAATGTAGATATCATAAAGATAGTAGCA
AGCATTAACATTTCATATATGTTTGTGTGTATAGTCTTTTTACTCTTAAGAAAAATAATT
GCTATGCGATAAAAGAGATAAACGCCAAACCCTATTAAAAATATTTCTAACATGTCGCTC
ACTTCCCCAAAACCTCCTTGACTCGATCTAATATGTCTTTACACTCCGCTACTTCCGAAG
CCTTTTGCTCCACGTTCTGAAACACTCTCGAATTCCTCCACTTGCTTTAGTTCAGGTGTC
CATATAGGCACAATAACCAATTGAGCTAGTTTGTCGCCTTTGTTTATGACATAACTACCA
TTCATACATAAAATTTTATCTGTTACAGGTAGTCGGGCATACTTTCCATCTATCCCAGCA
GGACTCCGACCAAAGTTACTCATATCCTCACTCTCTAACGTTTCATTATCATTCTTGATA
TTAATCCCTAAATTGCCGTGATATCCCGCGTCTATCTTGCCTGTTTCAATCACTAAATGC
GTTTTACTACTTACACCACTACGGCTAGTTAATAGTCCGACATAGCCCTCTGGTATGCTT
ACAGCTACATCTGTTTTGATCACTGCCTTTTCTTGTGGCTCAAGTACGACAGTTTCAGCT
GAGAATATGTCATAACCTGCATCCGTCTTATGATTTCGTTCTGGCATTCTAGCGTTTTCT
GATAATAGCTTTACTTGTAGGATGTTAGTCATTTTCCTTGTCCTCCTCATCAATTCCAGC
CAATTCATACATAACGCTCTCCATACTTTTATCTTTTAAATCTTCTGACACGAATACCTT
TAAATCATGGAATTCTGTAATTATTGTTTTTTCGTCATGGTCGATGTAAATTTCTAGCGT
ACCATCAGCTAAATTAAAAATAGCTTTATCTTCATTTTCTTTGTATCCTTTTTCTTTTAA
TTTCTTCAAAGATTCATTAATTTTCATTTTCCTGTTCCTCCTCATATTCAAGCTCTCTTA
CTTCTCTCAAAACCTCTGACGCCCAGTCTTCTGGATACTCAACCCATTGCGCATTAATAG
CTTCGCGAATTTCATCAAACGCTTGCGCTTTCTTATACACGTCTTCAATCTCTTTTAGCA
ATCCCTCTGTGTCATTGCCGTTATACGCGCTAGCACTGATAACTGATTGTTCGATTTGTT
CGCGGTTATTCATTTGTGTCATCCTCCATTTGCCCTAAAAATTCGTAGAACTCATTTGTT
CCGTCTAGTTTGTCCATTCGGCACAATATAACACTTAAGTTGATTTCAGCTCTTCTATAT
ATAGCTACTTCCTTGTTCGCTCTGCTCTCAATCTGTAGTTCGCTAAGTCTAAAACGGTAA
AATTCGTATCTTCCAAACAATTCATTTTTAAGCGTGCGCCACATGTTCTCCAGCTCTTCG
TTACGCTCTCTTAACTTAGCTATATCCCCAATAAGCTCGTCACGTTGCTTCTTGTACTCA
TCACGTTGTTTTCTCATCTTCTTCAACCTAGCTTCCATTACGCCTATTTGGAATCCTGTT
TCATAGTTCACTTTCATAACCTCCTCTAAAATAAAGTTAGTTGCTTCTGTTCCTCATATT
CCAAACCCTGTTGCTTTATATATGTTTCAAGCTCTTCAGCTGTATCAAATGTCTTTTTCA
CGCCTTGCCAACCTGGTACGATATGCCCATGAAAGTAATAAGTGCCGTTTACTACATGAA
TATGTGCCACTCGTTCGTTATCCTGATACAGATATCTCTTAGATCCAAAGAATTGATTTA
GGTATTCTTTGCGTGCGTTATCTGTCATGATCTACTTCTTAACTTTCACGAATATGTCGT
TTTCCATCAGGTAGCACGCATAACGTCCTCTTGGATGTTTCTGTGGTACATTAAACAAAT
GTGGCTTCTTTCTTCTTAGCTCAGCCTCTTTCTTTCGCTTTCTTTCCAATTTGCGTTCGA
GTCTAGCTTGTTCCAGTCTTTCTATTGTTTTCTTTTCTCTGTACTCGCTTAAACGCGTAC
CTTCTGGTGCGTCCATTGCTTCATGTAGTTCCCAACCGTCTTTTACTCTCTTAGAAACCA
TTCCAGCGGTTATACCGTGACTTTCTATTAATTCCATTTCAGATTTGGTAAACCTATATG
GTTTATCATTTATTGTTACAATCCTTGCTTTTCTCGCCATTTTATCCACCTCTTATATTT
CTTCTATTCGTATGATTATTTTGGGCTCAATTCCATAACGCTTTGAGCTAGTTATTTCTG
TAATTTGGTTATCGTCTTTCCACAAATAATTGTTACAAGCGTCTAGAACTGTCTTCATCA
AATTATCGATATCTGGTTTAGTTACTTTTAATTGTCCAATCGCTTGAGTTTTCTTTTTCT
TCGACCATGATTTAGGTGGAGTAAAGTAAAACTCTAATTCAATTTTTAATGCATTTTCTA
GATTTAGCTTTGGCATTTGATTTTGTAAATATTTTTTATGTTCTGTATATTTTGTAGGCA
TATATGTGTGTGCATATCTACCTTTTGTGCTAAAACGCGGTCGAGGCGAGCCCATCGGCG
CATTAAACACTTCATTAAATTTAATTTCTATCTCCATGTAATCCCTCATATATATTCAAA
TAAGCTTGTTTGGTGTCCTAACTCCATTTGTTCATTATCAATAAGTGTTTTTAATTCATA
ATCATCTAAGTACCAACGTCGACCATTGAATTTTGTGTGTTTTAATCCAACAACTAAATG
CCGTCCATCTTTAAAATGTGGTGTAACTGAAAACATTTTGTTGCCGTCATGATCAAATAG
ATAGTATTTATCAAATGCATCCATTTTCAATCACTCCCATTTGCTATTTAGACGCTTAAT
AAAAGCTTCTCTGTCTTTCTCAAGGTTTTCATCTACTTCCGGCGTTTTCGTTTCTCTCGT
GCTGTCTGTGAGCCATTTGGGTGTTTTTTCTTTTGATTGTTTAACGAAAGGTTTATAATT
TTGTTTTTTGCTTTCAAGTTGTTGCTTTTCAAATGCACGTACTTGTTCAATAGATTTCAA
GTTTGCATTAAGCCATGTATTCAAAATGCTTTTAGCATATCCCCAAGTAACTTTGTTTCT
GTCTTTAGCGATTTTAAGTGATGCGGTAACTATTTCATCTGAATCATTTTCAAATGAATC
AAGATAATAATTTAAATCGTCTAAATTGTAAGAAGTTATGAAACCGAATCCGTTATCTTG
GAAGAAGTCGAAGGCGGTTGTCTTCTTCTTCTCATTATTCACATTCTTTTCATTATTATC
TTTATTATCATTATTGTTTGTGTTGGTTTGATGTTGTTTTGATGTTGGGTTGATGTTTGA
CTGATGTTGTTTTGATGTTGGTTTGATGTCGTTTTGATGTTGGTTCCTGCCCTGCTCACT
TTGATAAAAGTCATAATTGACAATGGTTATAAGGGTATATTTTGATGTTGTTTTGACTTC
TAACATTCCATCACTCTCGAGTAAGTCAAGGAAGGTTTTCACTTTAAATCGTGACCAGTT
AAAAAGGTCAGACAAGGTCAAAATAGATGTTAATCTTTGTCCTCTTTCAACGGTTACAAT
TTGGTTTCCTATAGGCACTTTTGCCTTTGAATGATTCGCTTCCATGAGTAAATATATCCA
TGCTTCAAACTTTGAAAATGTTCTCTTTTCTTTAAATAGCCAATGATTTTGAATTGAGCG
ATCAATACTTATCCAACCAGTCATATACACACCTCACTTTCAAACCGGTTAAATTAGAAT
GGTAAATCATCATCATTTAGTTCAATCGGACCATTTGCATTCGCAAACGGATTATCTTTT
ACTGGTTTGTTATTTGAATATTGCGATTGTCCACGTGTTTGTTGTACTTGTTGTTGATAT
AAATCTTGTTGAGTGTCATTTGAGTTTTTCGGTTCTAAAAATTGAATACTATCAGCAATA
ACTTCCGTAACGTATACACGTTGACTTTCCTTATTTTCATAGTTCCGCGTTTGTAACCTA
CCATCTACGCCCGCCAACGATCCTTTAGATAGGTATTTATTAACGTTCTCTGCTTGTTTT
TTAAATACGATGATATTAATAAAGTCTGCCTCGCGCTCGCCTTGTGCATTTGTAAATGTA
CGGTTAACTGCTAATGTGAATGATGCTACATTTACACCATTTTGAGTGGTTCTTAATTCT
GGGTCTCTAGTTAAACGACCAACTAATATTGTTCTGTTTAGCATTTATAAACCTCCAAAA
TAAACGGGCGCGCCCGTCACTTTTTGTATTTCACTTTTAATGTATTTTGCATTTGAATTT
TGACTACTTAAATGAATTAAATGTATTTCTTCGAGTCTAGTTAAATCATTTGCTTTTAAC
ATTCCGATAGCATGTTCTAAGCTAAAATGAGACTCCATAATTCTGTTTGCTAATGTGCTG
TGCACACTGCCGTTTTTTATGTTTTCTTGCATTTGTTCATAGATATAATTAACTTCTAGC
ATCATGTGCGTAATGCCATTAAATTTGTATTTCAAATACTTTGTATCAGTAACATACAGA
ACCTTATAACCTAGTGTGCTTTGTAATAAGAAAGCCACAGGCTCGTTAGCATCATGTTCG
ATGTCAAACGGTAGAATTGACCATGTACCTATTCGCAGCTCTTGCTTTGCCTTAATCGTG
CATAAGCGATGACTTTCAAAATTCATAGCTTGTTGTGTTCCAGCAGTCATATAGCTGATT
ACACCATTGTCGACAAACTGCTTTGTATACTTTGCATGATCACCATGTTCGTGTGTGATA
AGACACCCTGCTATATGTCTTGTTTTATATTTGAAATGCTTTTGAACACGTTCAAATTTT
ATACCTGCCTCAAGTAGTAACGTAGTACGTCCATCATTTAAGACGTAGCAGTTACCACTT
GAACCAGTTGCTATTGTTTCAATTAAAATGGCTCTTCTTCGCTTTCTTTTTCTGTTGCAG
GTTCTTTTATTTCTTCAAAGTCAGATACATCAATAGGCTTATCATTTTCTAATTCTGTGT
ATTGTGCTTCTTCAAGAACTGGTTGTTCAAAGTCCAATTGTTCTTGATTTGCATTTTCTT
CAACTTCTGCGTCCAACACTTCTTTGCGTTGACGTTGTTCGGATTCTTGTGCGTATTTGA
AAAGATTGCTATCTGTTGATGTGTTGATATAACGTTTAGCAGCTCTATTGATAACTGTTT
TTTTAGCCATTTCTTCTTTGAAATTATTATGTGTTTTAGAATTTTGTAATGCTTTTTCAT
CTTTAATCATTGATGACTGCATCCATGCTTGTTTAATTTGTTCAATAGTCATGACTTCAA
TATAGTTATCTCGTCCATCATTAAATACGATTGTGCAGTACGCACCGATAATGTTTTCTT
TGTCGATGTTAAAGAAGTCTTGTTCGTGTTTAATCGCTTTGATACGTCCTGTTTCTCCCA
TTTCTTGCTTGAATGTATCGCCTTTATAAATCACTTGAGCAACAACATCTTGAGCACCTG
CATCACGTTTTAACATCATTACATTACCGTGATAGCTACGTTGTAACTGCATTTTGTTGC
CGTAAGGAATAAAGTAGCATTGATTTTTAGCTGGATTTAAACCTTGCGTTACCATGTCTA
ATAAGGCATTTGCTTTGCTTGTATCGTTACAACTCATTAATTTGTTATCTTGGCTGATTT
GTAACCATGCTTGTTTCATGGCATTACTTGGTGAATAATCATTTGGCAATTCCAAATTGC
CTTGTGACTCTAAAACTCTCACTTTGTTTAATACGTTGTCAGATACGTTCTTTTCTTGTA
CTAATTGTTGTTCAATAGTTTGTAATTTATTATTTTCAGTCATTTTATATAGTCTCCATT
CTTAATTTTTTATCTTGTTCATTTACTATCAATTGAATTTGTTGTGATTCTGTTTTGATA
AGCTCTGTTACTGATTCAGCATTATCAATAAATATTGGCGCTGTAACTTTAAAATGTTTT
GACAGTGTATTGATGATATCTAAGCCAACATTAATTCTTGAGGCGTTATTTAAACCGCTG
TCGTATTCGACGCCGTTAACCGTTGTGGAACATGTTTCTTCTAATTCGCCGTTAACTAAG
GTATTGAATAGCTTAAATTCAGCAATTTCAAATTCATTATTGATGTTTTCAGTAAGCATT
TTGACTTTTGTTGTTGTAAATTCTTTTAAGATATAAAGGTCATGTGAATACTTTTCTTTT
TCATCCAATAATCTGTCTTCTTCATTTCTTAATTCAGAAATAACATCATCTAGATGTTTA
TTTGATTTTTCGATTGATCTTGACACTTCAATTTCTGATTTTTCTTGAGTAAGTTCGCTT
ATTTTGTCATCTATTCCTGAAACTTTATCTTGAATAGTTTTCCTGATGTTAGAGCGTTTT
TGATTAATCTCATTTATCTCTAACATTACTGCTTTGTATTCGTCAGTTTGCGTAACGTCA
ACGTGAGTTGTTTTCAACTTATTAATTTTGTTTTGTATTCTTGCTGAACGCTCTTCTGCT
TCGTTGATTTTAATTTGAAGATTATTATTGTCATCCTCTAACTTCTCGATGATTAGCTTT
ATTTTCTTGCCTTCTGAAATAATGTGATTGATAGATGTTTGTATTGTTTCTAATTCTTTC
GATTTGCTAGCATTGAATTTCTGCAATGCTTTTTCTCTTGCCATATCCACTTGTTCAACT
GGTAACTTTTGACCACAACAACTACATACATTGTCATCAAGATATTCAAATTTTTGATTT
TTAGCTTTTTCTAAATCACTTTTTAATCCTTTATGATTTTCTAATAATTGATTACGTCTA
TTTTCTTCATGCGTGATTTGTTGTTTGTTTTGCTTTAATCTCGTTTTAAGGTTTGCTACC
GTTCCATTTTCAACGTGTAATTCATTTGTTAAAGCATGGATTTTGTTCTCATTACTTGCG
CTGTTATTGTCTTCTATGCGTTTCAATTCTGATTGTTTATCAGCTAATTGATTACGTAAA
TTAATTTCTTCCTTACCGTTTTGAATATCTATACGCTCATTTTCAAGTTGCTCAATTTCT
TGTTTGATAATTGCGTATCTATCATTATCGAATTCTGGTACATCCTGCTTATTTTGTTGT
GTTTGGTTAATACGTATCGGAATATCTTTGATATCTTTGTTAATCTGTTTTATCTTGTCC
GTAAGAATCTTTTTCTTTGTTTCAATTTCATGATCTCCAAGAATATTATTTAGTTCTTTA
AAATCATCATTTGTTTTAATGACATCCTCATCATTGATTGGTTTAGCAATTTCAAACAAC
AAACTTCTTCGCTTCTTCCAATCTAGTAAGTTAAATGCTTGAGGGTTCGTAATTAACTTG
AATACATCTTCATCAATAAGTTCATCAATACGAGCTTTATAATCCTTTACTTTTATTGAT
TCATCATTGATATATTGTTTCTTCGTTCGACTTCGTGAGTATTCCTTGCGATTCGTCTTT
TGATTTATTGTGTATTTAGGATGTGACTCTTTTTTAAAAGTCGTAATTTTTCCGTCGATT
TCAAATTCTGCGAAAACAGTCGGAATTAACTCATAATTTTCTTCGTTTTTTTCGTTTAAA
GGTACAGGGTTAAATGATTTGGTTGAACCGTCCAAACCTTTATCGAAAAGCAACCATTGT
AATGCGGTTGCTGTTGTAGTCTTACCAGTCGCATTATTGCCGTATATTTTTGCATCTTTA
CCGTCAAAATTAAATTTTTCTTCTTTGATTCCGGCAAAGTTCGATATTGTTAATTTATTT
ATTTTCATATCCTTCCTCATGCTCCTTTTTTAATCTTCCGATGACCTCTTAGTACCTCGA
TAATTAAATTTTTTATTCGTTCATGGCTGTCTGGATTGATTTCATGTATCTGCACAAGCT
TATTGTTTGTTTTGTAACTGTCGTGATAGTGCAAGAAATTAATCGATAAGTATCCGTGAT
GATTACGTTCAATTTCCAATAATGCTCGTTGGTTTGACAAAGTATATTCGTCGAATAACG
TCTTAAAAATATTCAATATATTTCTTTCTGTATCTCTCATGCTTATACCTACCATTTCAT
GACTAAGTTCATTAGTTTGTCCTGTTCATCTGTGTTATTTTCAATCCATTCATAAACACT
TTGTTTCAAAATATCTAAAGCTGTGTATAGATCGTTCTCATCAGAAACTAGTAACCCGTC
AATTGAATTTCCTTCATGGTCTAGAACAACCATTTCGACGCTATACGCTCGTTTCTTAAC
TCTTAATTGAAAATCAAAGCCATCTACATTAATTATTTTTCGACATACGTCACCCGTTTT
GTAATACATTGTTCTCGTCCTCCTTGTCATTATCTATAGCTAGAATTTTTAACGCATTTT
GATAACATCAGCGATATCTCGGTAAACAGCTCTACGTTTCAATAAATTAGCAATATCAAC
AACATTCCCAATCACACAATGTGACGACGGTGTAAAATCTCCGTTGCTAATCCCTACATT
TGAAAAAAGTAAAACGTCAAATTCAGTTTCTTCATCGATTTCGCTCGCTAAATCAAACAA
TTCTGCATTCTTTTCAGCCAATAAACCCCTTAATTCGTCTTGAGTCATATCTTTATAATT
TTTAGTCATGGTTGACTTCCTCCTTGTTTCGTTTTATATTGAAAATGAATTAATTTTGTT
AATCGTTTGTCACTGTTACTTGTTGACGCAAGTAGCAGTTTTTTTATTCTTCATAAAAGT
ATTCTTTGTAGTATATGAATGTTCCAATGCTTGCGAATCCTGCAATTGACCACGCTGTAG
TGAAGTACAGCAATGGCATAAGCACAATCGCTAAGACTGTGAAACATAGCACTGCTAATA
GGTAGCTTTTATATGTGTCGCTCATTTTATTCTCTCCTTATATATTTCATTGAAATGCTC
ATCGACGAATTTATTCATCTTTCTTGCGTTAAATCTCCAGCGATTAAAACTCTCATCTGG
GTAATGCACAATTCCTTGCGCTCTTAGTTCTTTTTCAAATCTAGGATGAAATAGTAATCT
GTCCTTGATAGTCTCATCAGATGCAATTTTTAATTTCTTCTTTAAGTCACTCATGTTCCA
TACAGGGTCTAATGAATAACCAATTAGCTCATCATATTCATCTTTTGTGATAAGTACATG
TGTTTCAGGTATTGGAACTGTTACGTTTAAAATGTGTGGCATTTCTATCTTTCCTTTCGT
GTATAATGTTGTTATCTCCTAGTGAAAGGAGGTGATAAGTATGCATAAGAGATTGCTCAC
TCAATATTTAGATAAAGAAATCGTTACTTCTTTAGATTTACATTTAATTAATGGTGAAGT
TATTAAAGTACAAGAACATATGAAAGATGCTGAAAGCAAAACTCTACACATCATTTATCC
AAAAGATAGAGTTGTCAGTTTAGATCATGTTTTGTATTTCGACATTAACGTTAAAGGTGA
AAAGAATAACGATAGTCCTTATCCATCTTAAAATCCATAGTGCTTATAGTTATTTGCTAT
TTGTTGACAGTTATCACTGGCAAGTCCTACCTTGTCAGCTTGGTAACTGTATTGATTATT
TACTTCATTTACTAATCGATTCCATTCGTCTCTTGGTATATCTTCAAGAAGTAAGAGAAT
CATCTTTAATTTTTCTTCGTTCATTTGTTATTCCTCCTTTTAAGATGTTTGTTTTTCTCC
TAAAAACTTATTAACAAAGTATTGTTGTCCTTTGCCTGTTACTTTTGGCGTCTTACTAAT
TGATGTGTGACCGTCCGAATGTGTGATTGATGTTTCTTTAATTTCGAATAACTCACGTTC
CATTGAATACTGTGTAGGCATGTTATAATCCACACCCTTGCGTTTAATAAGGAATCCGTT
TTGACGTAACCACTCAAACAATCTGCGTTGCCCGATGTTTACACCGTTTTGTTTAATGAT
CTTTGCTAACTCTCCAACTAAAATTGATGTCTTAGTAGTAGCTACTGCATCTGCAAATAC
AATTTTTGGTTTATCACGTTCAATCTTTGTTTCTAATTGATTGATTGTGTTGTTAGCAAT
TTTTAAAGCACGTTGCATAATCATTTCTGGGCTGTTCCATGCTTTTTCAACTTGGATGAA
GTATTGTCTTGCACGTTTACCAGGTTCACTACGTTGAATCATTGCGATTTCTTTTGCAGT
GTCTAGTGTGAGTGCGTGGTCAATATAGTGTGTCATATTGCCTTGAGCTGTTGCTCTTTT
TTGAGCGATAGCTGTGTAATCTGTATTTTCTTCAAATCCGTATTTAAGCATTCTTGGAAA
CCAATCTTTATATGCTGTCTTAACTTCTAATGCTTGATGAAGTTCTCGACCGCTGATTGC
GATTTCTCCATTTTCTTTTTCTTGAATATTGAACATTTCTCCGATGTTCGAATTTGTTTG
TAATGCTTGCATATTGTTTATGCTCCTTTCTGCTATACTCCTATTAAGGAGGTGAATGAC
TTATGACTAATGAAGCTAAATTTGTCCTTTTACAACTTTATTCAATTTACCTTGATAGAA
TTGACGAAGGTATGTCTAAACGTTCTGCATCTTATTTCGGTAGTGATGAATCCTCATTTA
ACGCTTTCTTTTTAGATTTTAATTTTGAAGACTATATCGATGCAGTTCTTGAATTAAAGC
ATAGAGATTTTGTAATTGCTTCTGCTGAAGATGGCGGTTTTCTTGAGATGGCTCTTTCTC
GAGAAGGTATCGCCTACTCAGAATCAGAATCCAAAAAAGATTACAAAACACTTATGGATT
TAATTAGAGATTTGAAAAAATTAATAATCTAAAATCCAATCATCTGCTATTAAATCGTCT
GCGCTAGGCTGCCACCTTCCGGCGGCGGTTTGTCTTTTTTTCTTATAGTGTCTAGATACG
ACTAGGCATTGATAACGCTGCAAATTAGTTGGTAATATCCCATACACATCTTGATTCTCT
CTCCTTATACTTATTCCTTTCTCCATCGCTAGCTTCGTTGCTTCTTGAATGTTCATTTGT
TATTCCTCCTATTAAGATGTTTGTTTTTCTTTAAATGCTAAAATAATTGATTTCTTTTTA
TCATTCGTAAATACGAAATTTTCGTATTCATTACCTAAAAAAATATCATCATATTTAACA
TTAAAAGCACTCATATACTTAGAAAGTAAACTATCTTTAATGTTTGTAGAGTCTTTTTCC
ATATTTTGAATTGTACGTGATGAGACCTTAAATAAATCTCCTAACTCTTTTTGAGTCAAT
CCGTAATCAGTCCTCAACTCTTTTAATGTTTTCATGTTGTCACCGCCTTTCGTAAACCTA
ATATAATACGAAATTTTCGTATTGTCAACATTAAATACGTTTTTTTCGTAA-AAAACTTT
ACTATGATATGAAAATTTCGTATAATAAGAAAAAAGGAGGTAAGTAATATGAACAAAGAA
AGAAATATTATTATAGCCAAAAACATTAGAAAATTTCTCAACGATTCAAATATGTCTCAA
AAGAAACTTGCTGAACTCATTAACATAAAACCATCTACTTTAAGCGATTATTTAAATTTA
CGTTCCAACCCCTCTCACGGCGTTATACAAAGGATAGCTGATGTTTTCGAGGTTGGTAAA
AGCGACATAGATACTACATACAAAGACGATAACGACATCACTTCCATATACAACAAACTC
ACACCTCCCCGCCAAGAAAACGTACTTAACTATGCAAATGAACAATTGGAAGAACAGAAT
TCTAAAGGAGATAACGTTGTAGATATTAATTCATATAAACAGGAGAAAACTCCAGTTAAC
GTCAATGGTTGCGTCTCTGCTGGTGTAGGAGAACGTTTACACGATGAAACGCTATTTACT
GAAATGGTTAAAGGACCTATCCCCACACACGATTTAGCGTTAAAAGTAAATGGTGATTCT
ATGGAACCTATGTTTAAAGATGGCGAAATCATATTTGTGGAGAAAACTCACAATATAAAG
AATGGACAAATTGGTATATTCATCATTGAAGAAGAAGCGTACGTTAAGAAAGTCTTTGTT
GAAGATGATAGATTGACTCTAGTTTCACTAAATAAAGATTACGACGATCTACACTTTTAT
AGAAATGAAAGTGTGAGGTTAATTGGAAAAGTTATTTTATAAAAGGAGCACTTGCAAATG
AAAAAATATGATATTGCAGTCTTAGACTTTGAAACTATGAATGAACATATGAACAGCCCT
TGCGAAGTTGCTGTATCTTTAATTAAGGATTTATCAATAGTAAAAGTTTATTCATCTTAT
ATTAATCCTCCTAATAATAGATATAACTTGAAAAACGCTAAAATACATAAAATACCTGAA
GATGTCATATTAAAAGCACCTAAATATCCAGATATTTACCAAGAAATTCTCTATCTTTTA
AAAGAATCACATTTAATTATTGCTCATAATGCACTTTTTGATATTTCAGTATTAAAAAAT
ACTAATAATTATTATGACTTACCTGTTCCAAACTTCATGTATGTCGATAGTATAAATATC
TTTAGAAGCTTCCACGCAATCTCTAGTTTTAAATTAGAAAATTTGTGTAGCTTATATGAT
ATCGATAAAGAAAAATTACATTCTGCTAAATTTGACGTGCTAGCTTTATCGAAGATGTTG
ATATCACTCGCTAAAAACAATCAGCATTATAGTGTATTAAAATTAATACATTATATGCCT
AAGCAATACATTAGATTTAGCAAATATTCTAACTCTCCAACTAAACTTTTCGATTCAGGA
TTTCAAAAAATTCATATGAAAATATCTGAGATTAATAAAATAGAAGTGGAAAGTGTAATC
CCTATTTTAAAAGATAAAAATGTTGTTTTTACAGGTAATTTTGACACTGAAAAACAAGAT
TTAATGATATTAACTAGAAAGAAAGGAGCTTATATCAGAAGTGACGTAACTGCAAAAACA
GATATTTTAGTCGAAGGTGTTCAAGATGATAAATATAAAGATGTGAACGGACTAGTTTCA
AAACAACGAAAAGCTCGAGAATATGTTGGAAATGGTGCAAAAATTCAATTTTTAAATGAA
GAAGACTTAATAAATTTAATAAAGGAATAATAACGATGATCAAAAAAATTTTTACAAAAA
AGCATGTATTCTTAGTTATAGAAGATGAAAACCATAATCACAGTGATGCTGTTTTTGGAA
AAAGTATATTACTTTCAATTTACGTCGGTGTGAATAAAAAGACTAATTCTAAATCAGGGA
AATTTATATACCTTGACAGATCTAAAAGAATCGTTAGACAATCTGATATCACCAAAATAG
[truncated: 370,528 more chars]
