# Supplementary material for: Molecular typing of PVL-positive Staphylococcus aureus isolates from Lithuania and genome sequencing of a local outbreak strain
Source: Sci Rep. 2026 Jul 18;16:22540. doi: 10.1038/s41598-026-61973-x (PMC13380623; doi:10.1038/s41598-026-61973-x)
Supplement: Supplementary file 1 — Supplementary Material 1 [file 41598_2026_61973_MOESM1_ESM.zip › Supplemental file 1_Metadata, PCR- and LFA-results as well as microarray data.xlsx]

## Sheet: Tabelle1
Sample Number	Isolate ID	Provenience	Year	Sample type	Patient gender	Patient age	TYPING DATA		SPECIES MARKER							REGULATORY GENES																			METHICILLIN RESISTANCE AND SCCmec TYPING
							CLONAL COMPLEX	STRAIN AFFILIATION	Domain 1 of 23S-rRNA	glyceraldehyde 3-phosphate dehydrogenase, locus 1	katalase A	coagulase	thermostable extracellular nuclease	staphylococcal protein A	IgG-binding protein	staphylococcal accessory regulator A	histidine protein kinase, sae locus	sensor protein	accessory gene regulator allele I				accessory gene regulator allele II				accessory gene regulator allele III				accessory gene regulator allele IV			haemolysin delta	alternate penicillin binding protein 2, defining MRSA	truncated signal transducer protein MecR1	glycerophosphoryl diester phosphodi-esterase, associated with mecA	cassette chromosome recombinase genes A/B-1		plasmin-sensitive surface protein	hypothetical protein from SCCmec elements	cassette chromosome recombinase genes A/B-2		potassium-trans-locating ATPase A, chain 2	potassium-transporting ATPase B, chain 1	potassium-trans-locating ATPase C, chain 2	sensor kinase protein	KDP operon transcrip-tional regulatory protein	methicillin-resistance regulatory protein
									Ribos. STAU	gapA	katA	CoA	nuc1	spa	sbi	sarA	saeS	vraS	agrI (total)	agrB-I	agrC-I	agrD-I	agrII (total)	agrB-II	agrC-II	agrD-II	agrIII (total)	agrB-III	agrC-III	agrD-III	agrIV (total)	agrB-IV	agrC-IV	hld	mecA	delta_mecR	ugpQ	ccrA-1	ccrB-1	plsSCC (COL)	Q9XB68-dcs	ccrA-2	ccrB-2	kdpA-SCC	kdpB-SCC	kdpC-SCC	kdpD-SCC	kdpE-SCC	mecI
									median(s_aur_rrn_1_pm)	median(gapA_11)	median(katA_11)	median(probe_coa_consens_11)	median(hp_nuc1_611)	median(proteinA_12)	median(sbi-var1_11;sbi-var1_12)	median(hp_sarA_611)	median(hp_saeS_611)	median(hp_vraS_612)	median(agrB-I_11;agrC-I_12;agrD-I_11;agrD-I_12;agrD-I_13)	median(agrB-I_11)	median(agrC-I_12)	median(agrD-I_11;agrD-I_12;agrD-I_13)	median(agrB-II_11;agrC-II_11;agrD-II_11)	median(agrB-II_11)	median(agrC-II_11)	median(agrD-II_11)	median(agrB-III_11;agrC-III_11;agrD-III_11)	median(agrB-III_11)	median(agrC-III_11)	median(agrD-III_11)	median(agrB-IV_11;agrC-IV_11)	median(agrB-IV_11)	median(agrC-IV_11)	median(hld_11)	median(mecA_11;mecA-1,4)	median(hp_mecR_611)	median(hp_ugpQ_611)	median(hp_ccrA-1_611)	median(hp_ccrB-1_612;hp_ccrB-1_613)	median(hp_plsSCC_611)	median(hp_Q9XB68_611)	median(hp_ccrA-2_611)	median(hp_ccrB-2_611)	median(hp_kdpA-SCC_611)	median(hp_kdpB-SCC_611)	median(hp_kdpC-SCC_612)	median(hp_kdpD-SCC_611)	median(hp_kdpE-SCC_611)	median(hp_mecI_611)
1	Vilnius-99197	Hospital1	2018	skin and soft tissues	female	24	CC30	CC30-MSSA (PVL+)	POS	POS	POS	POS	POS	POS	POS	POS	POS	POS	NEG	NEG	NEG	NEG	NEG	NEG	NEG	NEG	POS	POS	POS	POS	NEG	NEG	NEG	POS	NEG	NEG	NEG	NEG	NEG	NEG	NEG	NEG	NEG	NEG	NEG	NEG	NEG	NEG	NEG
2	Vilnius-99198	Hospital1	2024	skin and soft tissues	male	42	CC8	ACME-negative CC8-MRSA-IV (PVL+)	POS	POS	POS	POS	POS	POS	POS	POS	POS	POS	POS	POS	POS	POS	NEG	NEG	NEG	NEG	NEG	NEG	NEG	NEG	NEG	NEG	NEG	POS	POS	POS	POS	NEG	NEG	NEG	POS	POS	POS	NEG	NEG	NEG	NEG	NEG	NEG
3	Vilnius-99199	Hospital1	2018	skin and soft tissues	male	18	CC88	CC88-MSSA (PVL+)	POS	POS	POS	POS	POS	POS	POS	POS	POS	POS	NEG	NEG	NEG	NEG	NEG	NEG	NEG	NEG	POS	POS	POS	POS	NEG	NEG	NEG	POS	NEG	NEG	NEG	NEG	NEG	NEG	NEG	NEG	NEG	NEG	NEG	NEG	NEG	NEG	NEG
4	Vilnius-99200	Hospital1	2018	skin and soft tissues	male	69	CC121	CC121-MSSA (PVL+)	POS	POS	POS	POS	POS	POS	POS	POS	POS	POS	NEG	NEG	POS	NEG	NEG	NEG	NEG	NEG	NEG	NEG	NEG	NEG	POS	POS	POS	POS	NEG	NEG	NEG	NEG	NEG	NEG	NEG	NEG	NEG	NEG	NEG	NEG	NEG	NEG	NEG
5	Vilnius-99201	Hospital1	2018	skin and soft tissues	female	33	CC121	CC121-MSSA (PVL+)	POS	POS	POS	POS	POS	POS	POS	POS	POS	POS	AMB	AMB	POS	NEG	NEG	NEG	NEG	NEG	NEG	NEG	NEG	NEG	POS	POS	POS	POS	NEG	NEG	NEG	NEG	NEG	NEG	NEG	NEG	NEG	NEG	NEG	NEG	NEG	NEG	NEG
6	Vilnius-99202	Hospital1	2018	skin and soft tissues	male	46	CC121	CC121-MSSA (PVL+)	POS	POS	POS	POS	POS	POS	POS	POS	POS	POS	AMB	AMB	POS	NEG	NEG	NEG	NEG	NEG	NEG	NEG	NEG	NEG	POS	POS	POS	POS	NEG	NEG	NEG	NEG	NEG	NEG	NEG	NEG	NEG	NEG	NEG	NEG	NEG	NEG	NEG
7 (clone #1)	Vilnius-99203	Hospital1	2018	skin and soft tissues	female	33	CC30	CC30-MSSA (PVL+)	POS	POS	POS	POS	POS	POS	POS	POS	POS	POS	NEG	NEG	NEG	NEG	NEG	NEG	NEG	NEG	POS	POS	POS	POS	NEG	NEG	NEG	POS	NEG	NEG	NEG	NEG	NEG	NEG	NEG	NEG	NEG	NEG	NEG	NEG	NEG	NEG	NEG
8	Vilnius-99205	Hospital1	2018	respiratory tract	male	18	CC59	CC59-MRSA-VT (ermB+/aphA3+/PVL+), "Taiwan Clone"	POS	POS	POS	POS	POS	POS	POS	POS	POS	POS	POS	POS	POS	POS	NEG	NEG	NEG	NEG	NEG	NEG	NEG	NEG	NEG	AMB	NEG	POS	POS	NEG	POS	NEG	NEG	NEG	NEG	NEG	NEG	NEG	NEG	NEG	NEG	NEG	NEG
9	Vilnius-99206	Hospital1	2018	blood	male	81	CC8	CC8-MRSA-[IV+ACME] (PVL+), "USA300"	POS	POS	POS	POS	POS	POS	POS	POS	POS	POS	POS	POS	POS	POS	NEG	NEG	NEG	NEG	NEG	NEG	NEG	NEG	NEG	POS	NEG	POS	POS	POS	POS	NEG	NEG	NEG	POS	POS	POS	NEG	NEG	NEG	NEG	NEG	NEG
10	Vilnius-99207	Hospital1	2018	blood	female	69	CC8	CC8-MRSA-[IV+ACME] (PVL+), "USA300"	POS	POS	POS	POS	POS	POS	POS	POS	POS	POS	POS	POS	POS	POS	NEG	NEG	NEG	NEG	NEG	NEG	NEG	NEG	NEG	AMB	NEG	POS	POS	POS	POS	NEG	NEG	NEG	POS	POS	POS	NEG	NEG	NEG	NEG	NEG	NEG
11	Vilnius-99208	Hospital1	2018	other specimens	female	31	CC121	CC121-MSSA (PVL+)	POS	POS	POS	POS	POS	POS	POS	POS	POS	POS	NEG	NEG	POS	NEG	NEG	NEG	NEG	NEG	NEG	NEG	NEG	NEG	POS	POS	POS	POS	NEG	NEG	NEG	NEG	NEG	NEG	NEG	NEG	NEG	NEG	NEG	NEG	NEG	NEG	NEG
12	Vilnius-99209	Hospital1	2018	skin and soft tissues	male	18	CC30	CC30-MSSA (PVL+)	POS	POS	POS	POS	POS	POS	POS	POS	POS	POS	NEG	NEG	NEG	NEG	NEG	NEG	NEG	NEG	POS	POS	POS	POS	NEG	NEG	NEG	POS	NEG	NEG	NEG	NEG	NEG	NEG	NEG	NEG	NEG	NEG	NEG	NEG	NEG	NEG	NEG
13	Vilnius-99210	Hospital1	2018	skin and soft tissues	male	10	CC30	CC30-MSSA (PVL+)	POS	POS	POS	POS	POS	POS	POS	POS	POS	POS	NEG	NEG	NEG	NEG	NEG	NEG	NEG	NEG	POS	POS	POS	POS	NEG	NEG	NEG	POS	NEG	NEG	NEG	NEG	NEG	NEG	NEG	NEG	NEG	NEG	NEG	NEG	NEG	NEG	NEG
14	Vilnius-99211	Hospital1	2018	skin and soft tissues	male	18	CC152	CC152-MSSA (PVL+)	POS	POS	POS	POS	POS	POS	POS	POS	POS	POS	POS	POS	POS	POS	NEG	NEG	NEG	NEG	NEG	NEG	NEG	NEG	POS	POS	NEG	POS	NEG	NEG	NEG	NEG	NEG	NEG	NEG	NEG	NEG	NEG	NEG	NEG	NEG	NEG	NEG
15	Vilnius-99212	Hospital1	2018	skin and soft tissues	female	27	CC59	CC59-MSSA (ccrC/PVL+)	POS	POS	POS	POS	POS	POS	POS	POS	POS	POS	POS	POS	POS	POS	NEG	NEG	NEG	NEG	NEG	NEG	NEG	NEG	NEG	AMB	NEG	POS	NEG	NEG	NEG	NEG	NEG	NEG	NEG	NEG	NEG	NEG	NEG	NEG	NEG	NEG	NEG
16	Vilnius-99213	Hospital1	2018	skin and soft tissues	male	42	CC45 [agr I]	CC45-MSSA (PVL+)	POS	POS	POS	POS	POS	POS	POS	POS	POS	POS	POS	POS	POS	POS	NEG	NEG	NEG	NEG	NEG	NEG	NEG	NEG	NEG	NEG	NEG	POS	NEG	NEG	NEG	NEG	NEG	NEG	NEG	NEG	NEG	NEG	NEG	NEG	NEG	NEG	NEG
17	Vilnius-99214	Hospital1	2018	skin and soft tissues	male	69	CC8	CC8-MRSA-[IV+ACME] (PVL+), "USA300"	POS	POS	POS	POS	POS	POS	POS	POS	POS	POS	POS	POS	POS	POS	NEG	NEG	NEG	NEG	NEG	NEG	NEG	NEG	NEG	AMB	NEG	POS	POS	POS	POS	NEG	NEG	NEG	POS	POS	POS	NEG	NEG	NEG	NEG	NEG	NEG
18	Vilnius-99215	Hospital1	2018	respiratory tract	female	29	CC121	CC121-MSSA (PVL+)	POS	POS	POS	POS	POS	POS	POS	POS	POS	POS	NEG	NEG	POS	NEG	NEG	NEG	NEG	NEG	NEG	NEG	NEG	NEG	POS	POS	POS	POS	NEG	NEG	NEG	NEG	NEG	NEG	NEG	NEG	NEG	NEG	NEG	NEG	NEG	NEG	NEG
19	Vilnius-99216	Hospital1	2018	skin and soft tissues	female	30	CC25	CC25-MSSA (PVL+)	POS	POS	POS	POS	POS	POS	POS	POS	POS	POS	POS	POS	POS	POS	NEG	NEG	NEG	NEG	NEG	NEG	NEG	NEG	NEG	NEG	NEG	POS	NEG	NEG	NEG	NEG	NEG	NEG	NEG	NEG	NEG	NEG	NEG	NEG	NEG	NEG	NEG
20	Vilnius-99217	Hospital1	2018	skin and soft tissues	male	34	CC121	CC121-MSSA (PVL+)	POS	POS	POS	POS	POS	POS	POS	POS	POS	POS	NEG	NEG	POS	NEG	NEG	NEG	NEG	NEG	NEG	NEG	NEG	NEG	POS	POS	POS	POS	NEG	NEG	NEG	NEG	NEG	NEG	NEG	NEG	NEG	NEG	NEG	NEG	NEG	NEG	NEG
21	Vilnius-99218	Hospital1	2018	skin and soft tissues	female	37	CC30	CC30-MSSA (PVL+)	POS	POS	POS	POS	POS	POS	POS	POS	POS	POS	NEG	NEG	NEG	NEG	NEG	NEG	NEG	NEG	POS	POS	POS	POS	NEG	NEG	NEG	POS	NEG	NEG	NEG	NEG	NEG	NEG	NEG	NEG	NEG	NEG	NEG	NEG	NEG	NEG	NEG
22	Vilnius-99219	Hospital1	2018	skin and soft tissues	female	23	CC8	CC8-MRSA-[IV+ACME] (PVL+), "USA300"	POS	POS	POS	POS	POS	POS	POS	POS	POS	POS	POS	POS	POS	POS	NEG	NEG	NEG	NEG	NEG	NEG	NEG	NEG	NEG	NEG	NEG	POS	POS	POS	POS	NEG	NEG	NEG	AMB	POS	POS	NEG	NEG	NEG	NEG	NEG	NEG
23	Vilnius-99220	Hospital1	2018	respiratory tract	male	21	CC30	CC30-MSSA (PVL+)	POS	POS	POS	POS	POS	POS	POS	POS	POS	POS	NEG	NEG	NEG	NEG	NEG	NEG	NEG	NEG	POS	POS	POS	POS	NEG	NEG	NEG	POS	NEG	NEG	NEG	NEG	NEG	NEG	NEG	NEG	NEG	NEG	NEG	NEG	NEG	NEG	NEG
24	Vilnius-99221	Hospital1	2018	skin and soft tissues	male	18	CC121	CC121-MSSA (PVL+)	POS	POS	POS	POS	POS	POS	POS	POS	POS	POS	NEG	NEG	POS	NEG	NEG	NEG	NEG	NEG	NEG	NEG	NEG	NEG	POS	POS	POS	POS	NEG	NEG	NEG	NEG	NEG	NEG	NEG	NEG	NEG	NEG	NEG	NEG	NEG	NEG	NEG
25	Vilnius-99222	Hospital1	2018	skin and soft tissues	female	27	CC30	CC30-MSSA (PVL+)	POS	POS	POS	POS	POS	POS	POS	POS	POS	POS	NEG	NEG	NEG	NEG	NEG	NEG	NEG	NEG	POS	POS	POS	POS	NEG	NEG	NEG	POS	NEG	NEG	NEG	NEG	NEG	NEG	NEG	NEG	NEG	NEG	NEG	NEG	NEG	NEG	NEG
26	Vilnius-99223	Hospital1	2019	skin and soft tissues	male	25	CC121	CC121-MSSA (PVL+)	POS	POS	POS	POS	POS	POS	POS	POS	POS	POS	NEG	NEG	POS	NEG	NEG	NEG	NEG	NEG	NEG	NEG	NEG	NEG	POS	POS	POS	POS	NEG	NEG	NEG	NEG	NEG	NEG	NEG	NEG	NEG	NEG	NEG	NEG	NEG	NEG	NEG
27 (clone #2)	Vilnius-99312	Hospital1	2019	skin and soft tissues	female	72	CC8	CC8-MRSA-[IV+ACME] (PVL+), "USA300"	POS	POS	POS	POS	POS	POS	POS	POS	POS	POS	POS	POS	POS	POS	NEG	NEG	NEG	NEG	NEG	NEG	NEG	NEG	POS	POS	NEG	POS	POS	POS	POS	NEG	NEG	NEG	POS	POS	POS	NEG	NEG	NEG	NEG	NEG	NEG
28	Vilnius-99225	Hospital1	2019	skin and soft tissues	female	40	CC30	CC30-MSSA (PVL+)	POS	POS	POS	POS	POS	POS	POS	POS	POS	POS	NEG	NEG	NEG	NEG	NEG	NEG	NEG	NEG	POS	POS	POS	POS	NEG	NEG	NEG	POS	NEG	NEG	NEG	NEG	NEG	NEG	NEG	NEG	NEG	NEG	NEG	NEG	NEG	NEG	NEG
29	Vilnius-99226	Hospital1	2019	respiratory tract	female	18	CC30	CC30-MSSA (PVL+)	POS	POS	POS	POS	POS	POS	POS	POS	POS	POS	NEG	NEG	NEG	NEG	NEG	NEG	NEG	NEG	POS	POS	POS	POS	NEG	NEG	NEG	POS	NEG	NEG	NEG	NEG	NEG	NEG	NEG	NEG	NEG	NEG	NEG	NEG	NEG	NEG	NEG
30	Vilnius-99227	Hospital1	2019	blood	male	36	CC121	CC121-MSSA (PVL+)	POS	POS	POS	POS	POS	POS	POS	POS	POS	POS	NEG	NEG	POS	NEG	NEG	NEG	NEG	NEG	NEG	NEG	NEG	NEG	POS	POS	POS	POS	NEG	NEG	NEG	NEG	NEG	NEG	NEG	NEG	NEG	NEG	NEG	NEG	NEG	NEG	NEG
31	Vilnius-99228	Hospital1	2019	skin and soft tissues	female	61	CC121	CC121-MSSA (PVL+)	POS	POS	POS	POS	POS	POS	POS	POS	POS	POS	AMB	AMB	POS	NEG	NEG	NEG	NEG	NEG	NEG	NEG	NEG	NEG	POS	POS	POS	POS	NEG	NEG	NEG	NEG	NEG	NEG	NEG	NEG	NEG	NEG	NEG	NEG	NEG	NEG	NEG
32	Vilnius-99229	Hospital1	2019	skin and soft tissues	male	47	CC30	CC30-MSSA (PVL+)	POS	POS	POS	POS	POS	POS	POS	POS	POS	POS	NEG	NEG	NEG	NEG	NEG	NEG	NEG	NEG	POS	POS	POS	POS	NEG	NEG	NEG	POS	NEG	NEG	NEG	NEG	NEG	NEG	NEG	NEG	NEG	NEG	NEG	NEG	NEG	NEG	NEG
33	Vilnius-99230	Hospital1	2019	blood	female	87	CC8	CC8-MRSA-[IV+ACME] (PVL+), "USA300"	POS	POS	POS	POS	POS	POS	POS	POS	POS	POS	POS	POS	POS	POS	NEG	NEG	NEG	NEG	NEG	NEG	NEG	NEG	NEG	AMB	NEG	POS	POS	POS	POS	NEG	NEG	NEG	POS	POS	POS	NEG	NEG	NEG	NEG	NEG	NEG
34	Vilnius-99231	Hospital1	2019	blood	female	86	CC8	CC8-MRSA-[IV+ACME] (PVL+), "USA300"	POS	POS	POS	POS	POS	POS	POS	POS	POS	POS	POS	POS	POS	POS	NEG	NEG	NEG	NEG	NEG	NEG	NEG	NEG	NEG	AMB	NEG	POS	POS	POS	POS	NEG	NEG	NEG	POS	POS	POS	NEG	NEG	NEG	NEG	NEG	NEG
35	Vilnius-99232	Hospital1	2019	skin and soft tissues	male	75	CC8	CC8-MRSA-[IV+ACME] (PVL+), "USA300"	POS	POS	POS	POS	POS	POS	POS	POS	POS	POS	POS	POS	POS	POS	NEG	NEG	NEG	NEG	NEG	NEG	NEG	NEG	NEG	POS	NEG	POS	POS	POS	POS	NEG	NEG	NEG	POS	POS	POS	NEG	NEG	NEG	NEG	NEG	NEG
36	Vilnius-99233	Hospital1	2019	skin and soft tissues	female	22	CC361	CC361-MSSA (PVL+)	POS	POS	POS	POS	POS	POS	POS	POS	POS	POS	POS	POS	POS	POS	NEG	NEG	NEG	NEG	NEG	NEG	NEG	NEG	NEG	POS	NEG	POS	NEG	NEG	NEG	NEG	NEG	NEG	NEG	NEG	NEG	NEG	NEG	NEG	NEG	NEG	NEG
37	Vilnius-99234	Hospital1	2019	blood	female	77	CC8	CC8-MRSA-[IV+ACME] (PVL+), "USA300"	POS	POS	POS	POS	POS	POS	POS	POS	POS	POS	POS	POS	POS	POS	NEG	NEG	NEG	NEG	NEG	NEG	NEG	NEG	NEG	AMB	NEG	POS	POS	POS	POS	NEG	NEG	NEG	POS	POS	POS	NEG	NEG	NEG	NEG	NEG	NEG
38	Vilnius-99235	Hospital1	2019	skin and soft tissues	female	45	CC121	CC121-MSSA (PVL+)	POS	POS	POS	POS	POS	POS	POS	POS	POS	POS	NEG	NEG	POS	NEG	NEG	NEG	NEG	NEG	NEG	NEG	NEG	NEG	POS	POS	POS	POS	NEG	NEG	NEG	NEG	NEG	NEG	NEG	NEG	NEG	NEG	NEG	NEG	NEG	NEG	NEG
39 (clone #2 from second recloning)	Vilnius-99375	Hospital1	2019	respiratory tract	female	18	CC121	CC121-MSSA (PVL+)	POS	POS	POS	POS	POS	POS	POS	POS	POS	POS	NEG	NEG	POS	NEG	NEG	NEG	NEG	NEG	NEG	NEG	NEG	NEG	POS	POS	POS	POS	NEG	NEG	NEG	NEG	NEG	NEG	NEG	NEG	NEG	NEG	NEG	NEG	NEG	NEG	NEG
40	Vilnius-99237	Hospital1	2019	skin and soft tissues	female	51	CC30	CC30-MSSA (PVL+)	POS	POS	POS	POS	POS	POS	POS	POS	POS	POS	NEG	NEG	NEG	NEG	NEG	NEG	NEG	NEG	POS	POS	POS	POS	NEG	NEG	NEG	POS	NEG	NEG	NEG	NEG	NEG	NEG	NEG	NEG	NEG	NEG	NEG	NEG	NEG	NEG	NEG
41	Vilnius-99238	Hospital1	2019	skin and soft tissues	male	51	CC8	CC8-MRSA-[IV+ACME] (PVL+), "USA300"	POS	POS	POS	POS	POS	POS	POS	POS	POS	POS	POS	POS	POS	POS	NEG	NEG	NEG	NEG	NEG	NEG	NEG	NEG	NEG	AMB	NEG	POS	POS	POS	POS	NEG	NEG	NEG	POS	POS	POS	NEG	NEG	NEG	NEG	NEG	NEG
42	Vilnius-99239	Hospital1	2019	skin and soft tissues	male	67	CC8	CC8-MRSA-[IV+ACME] (PVL+), "USA300"	POS	POS	POS	POS	POS	POS	POS	POS	POS	POS	POS	POS	POS	POS	NEG	NEG	NEG	NEG	NEG	NEG	NEG	NEG	NEG	AMB	NEG	POS	POS	POS	POS	NEG	NEG	NEG	POS	POS	POS	NEG	NEG	NEG	NEG	NEG	NEG
43	Vilnius-99240	Hospital1	2019	urine	male	64	CC30	CC30-MSSA (PVL+)	POS	POS	POS	POS	POS	POS	POS	POS	POS	POS	NEG	NEG	NEG	NEG	NEG	NEG	NEG	NEG	POS	POS	POS	POS	NEG	NEG	NEG	POS	NEG	NEG	NEG	NEG	NEG	NEG	NEG	NEG	NEG	NEG	NEG	NEG	NEG	NEG	NEG
44	Vilnius-99241	Hospital1	2019	skin and soft tissues	female	32	CC30	CC30-MSSA (PVL+)	POS	POS	POS	POS	POS	POS	POS	POS	POS	POS	NEG	NEG	NEG	NEG	NEG	NEG	NEG	NEG	POS	POS	POS	POS	NEG	NEG	NEG	POS	NEG	NEG	NEG	NEG	NEG	NEG	NEG	NEG	NEG	NEG	NEG	NEG	NEG	NEG	NEG
45	Vilnius-99242	Hospital2	2024	skin and soft tissues	male	37	CC8	ACME-negative CC8-MRSA-IV (PVL+)	POS	POS	POS	POS	POS	POS	POS	POS	POS	POS	POS	POS	POS	POS	NEG	NEG	NEG	NEG	NEG	NEG	NEG	NEG	NEG	AMB	NEG	POS	POS	POS	POS	NEG	NEG	NEG	POS	POS	POS	NEG	NEG	NEG	NEG	NEG	NEG
46	Vilnius-99243	Hospital2	2024	blood	female	70	CC8	ACME-negative CC8-MRSA-IV (PVL+)	POS	POS	POS	POS	POS	POS	POS	POS	POS	POS	POS	POS	POS	POS	NEG	NEG	NEG	NEG	NEG	NEG	NEG	NEG	AMB	POS	NEG	POS	POS	POS	POS	NEG	NEG	NEG	POS	POS	POS	NEG	NEG	NEG	NEG	NEG	NEG
47	Vilnius-99244	Hospital2	2024	skin and soft tissues	male	69	CC8	ACME-negative CC8-MRSA-IV (PVL+)	POS	POS	POS	POS	POS	POS	POS	POS	POS	POS	POS	POS	POS	POS	NEG	NEG	NEG	NEG	NEG	NEG	NEG	NEG	NEG	AMB	NEG	POS	POS	POS	POS	NEG	NEG	NEG	POS	POS	POS	NEG	NEG	NEG	NEG	NEG	NEG
48	Vilnius-99245	Hospital2	2024	skin and soft tissues	male	76	CC8	ACME-negative CC8-MRSA-IV (PVL+)	POS	POS	POS	POS	POS	POS	POS	POS	POS	POS	POS	POS	POS	POS	NEG	NEG	NEG	NEG	NEG	NEG	NEG	NEG	NEG	POS	NEG	POS	POS	POS	POS	NEG	NEG	NEG	POS	POS	POS	NEG	NEG	NEG	NEG	NEG	NEG
49	Vilnius-99246	Hospital2	2024	skin and soft tissues	male	37	CC8	ACME-negative CC8-MRSA-IV (PVL+)	POS	POS	POS	POS	POS	POS	POS	POS	POS	POS	POS	POS	POS	POS	NEG	NEG	NEG	NEG	NEG	NEG	NEG	NEG	NEG	POS	NEG	POS	POS	POS	POS	NEG	NEG	NEG	POS	POS	POS	NEG	NEG	NEG	NEG	NEG	NEG
50	Vilnius-99247	Hospital2	2024	skin and soft tissues	male	71	CC8	ACME-negative CC8-MRSA-IV (PVL+)	POS	POS	POS	POS	POS	POS	POS	POS	POS	POS	POS	POS	POS	POS	NEG	NEG	NEG	NEG	NEG	NEG	NEG	NEG	AMB	POS	NEG	POS	POS	POS	POS	NEG	NEG	NEG	POS	POS	POS	NEG	NEG	NEG	NEG	NEG	NEG
51	Vilnius-99248	Hospital2	2024	skin and soft tissues	female	58	CC8	ACME-negative CC8-MRSA-IV (PVL+)	POS	POS	POS	POS	POS	POS	POS	POS	POS	POS	POS	POS	POS	POS	NEG	NEG	NEG	NEG	NEG	NEG	NEG	NEG	NEG	AMB	NEG	POS	POS	POS	POS	NEG	NEG	NEG	POS	POS	POS	NEG	NEG	NEG	NEG	NEG	NEG
52	Vilnius-99249	Hospital2	2024	other specimens	male	82	CC8	ACME-negative CC8-MRSA-IV (PVL+)	POS	POS	POS	POS	POS	POS	POS	POS	POS	POS	POS	POS	POS	POS	NEG	NEG	NEG	NEG	NEG	NEG	NEG	NEG	NEG	POS	NEG	POS	POS	POS	POS	NEG	NEG	NEG	POS	POS	POS	NEG	NEG	NEG	NEG	NEG	NEG
53	Vilnius-99250	Hospital2	2024	blood	female	70	CC8	ACME-negative CC8-MRSA-IV (PVL+)	POS	POS	POS	POS	POS	POS	POS	POS	POS	POS	POS	POS	POS	POS	NEG	NEG	NEG	NEG	NEG	NEG	NEG	NEG	NEG	POS	NEG	POS	POS	POS	POS	NEG	NEG	NEG	POS	POS	POS	NEG	NEG	NEG	NEG	NEG	NEG
54	Vilnius-99251	Hospital2	2024	respiratory tract	male	58	CC8	ACME-negative CC8-MRSA-IV (PVL+)	POS	POS	POS	POS	POS	POS	POS	POS	POS	POS	POS	POS	POS	POS	NEG	NEG	NEG	NEG	NEG	NEG	NEG	NEG	NEG	AMB	NEG	POS	POS	POS	POS	NEG	NEG	NEG	POS	POS	POS	NEG	NEG	NEG	NEG	NEG	NEG
55	Vilnius-99252	Hospital2	2024	skin and soft tissues	male	58	CC8	ACME-negative CC8-MRSA-IV (PVL+)	POS	POS	POS	POS	POS	POS	POS	POS	POS	POS	POS	POS	POS	POS	NEG	NEG	NEG	NEG	NEG	NEG	NEG	NEG	NEG	POS	NEG	POS	POS	POS	POS	NEG	NEG	NEG	POS	POS	POS	NEG	NEG	NEG	NEG	NEG	NEG
56	Vilnius-99253	Hospital2	2024	skin and soft tissues	male	65	CC8	ACME-negative CC8-MRSA-IV (PVL+)	POS	POS	POS	POS	POS	POS	POS	POS	POS	POS	POS	POS	POS	POS	NEG	NEG	NEG	NEG	NEG	NEG	NEG	NEG	NEG	AMB	NEG	POS	POS	POS	POS	NEG	NEG	NEG	POS	POS	POS	NEG	NEG	NEG	NEG	NEG	NEG
57	Vilnius-99254	Hospital2	2024	skin and soft tissues	female	82	CC8	CC8-MRSA-[IV+ACME] (PVL+), "USA300"	POS	POS	POS	POS	POS	POS	POS	POS	POS	POS	POS	POS	POS	POS	NEG	NEG	NEG	NEG	NEG	NEG	NEG	NEG	NEG	AMB	NEG	POS	POS	POS	POS	NEG	NEG	NEG	POS	POS	POS	NEG	NEG	NEG	NEG	NEG	NEG
58	Vilnius-99255	Hospital2	2024	skin and soft tissues	female	37	CC8	ACME-negative CC8-MRSA-IV (PVL+)	POS	POS	POS	POS	POS	POS	POS	POS	POS	POS	POS	POS	POS	POS	NEG	NEG	NEG	NEG	NEG	NEG	NEG	NEG	NEG	AMB	NEG	POS	POS	POS	POS	NEG	NEG	NEG	POS	POS	POS	NEG	NEG	NEG	NEG	NEG	NEG
59	Vilnius-99256	Hospital2	2024	skin and soft tissues	female	81	CC8	ACME-negative CC8-MRSA-IV (PVL+)	POS	POS	POS	POS	POS	POS	POS	POS	POS	POS	POS	POS	POS	POS	NEG	NEG	NEG	NEG	NEG	NEG	NEG	NEG	NEG	AMB	NEG	POS	POS	POS	POS	NEG	NEG	NEG	POS	POS	POS	NEG	NEG	NEG	NEG	NEG	NEG
60	Vilnius-99257	Hospital2	2024	skin and soft tissues	male	58	CC8	ACME-negative CC8-MRSA-IV (PVL+)	POS	POS	POS	POS	POS	POS	POS	POS	POS	POS	POS	POS	POS	POS	NEG	NEG	NEG	NEG	NEG	NEG	NEG	NEG	NEG	POS	NEG	POS	POS	POS	POS	NEG	NEG	NEG	POS	POS	POS	NEG	NEG	NEG	NEG	NEG	NEG
61	Vilnius-99258	Hospital2	2024	blood	male	64	CC8	ACME-negative CC8-MRSA-IV (PVL+)	POS	POS	POS	POS	POS	POS	POS	POS	POS	POS	POS	POS	POS	POS	NEG	NEG	NEG	NEG	NEG	NEG	NEG	NEG	NEG	AMB	NEG	POS	POS	POS	POS	NEG	NEG	NEG	POS	POS	POS	NEG	NEG	NEG	NEG	NEG	NEG
62 (two identical clones)	Vilnius-99259	Hospital2	2024	skin and soft tissues	female	69	CC8	ACME-negative CC8-MRSA-IV (PVL+)	POS	POS	POS	POS	POS	POS	POS	POS	POS	POS	POS	POS	POS	POS	NEG	NEG	NEG	NEG	NEG	NEG	NEG	NEG	NEG	AMB	NEG	POS	POS	POS	POS	NEG	NEG	NEG	POS	POS	POS	NEG	NEG	NEG	NEG	NEG	NEG
63	Vilnius-99260	Hospital2	2024	blood	male	79	CC8	CC8-MRSA-[IV+ACME] (PVL+), "USA300"	POS	POS	POS	POS	POS	POS	POS	POS	POS	POS	POS	POS	POS	POS	NEG	NEG	NEG	NEG	NEG	NEG	NEG	NEG	NEG	POS	NEG	POS	POS	POS	POS	NEG	NEG	NEG	POS	POS	POS	NEG	NEG	NEG	NEG	NEG	NEG
64	Vilnius-99261	Hospital2	2024	skin and soft tissues	female	48	CC8	ACME-negative CC8-MRSA-IV (PVL+)	POS	POS	POS	POS	POS	POS	POS	POS	POS	POS	POS	POS	POS	POS	NEG	NEG	NEG	NEG	NEG	NEG	NEG	NEG	AMB	POS	NEG	POS	POS	POS	POS	NEG	NEG	NEG	POS	POS	POS	NEG	NEG	NEG	NEG	NEG	NEG
65	Vilnius-99262	Hospital2	2024	skin and soft tissues	female	59	CC8	ACME-negative CC8-MRSA-IV (PVL+)	POS	POS	POS	POS	POS	POS	POS	POS	POS	POS	POS	POS	POS	POS	NEG	NEG	NEG	NEG	NEG	NEG	NEG	NEG	NEG	POS	NEG	POS	POS	POS	POS	NEG	NEG	NEG	POS	POS	POS	NEG	NEG	NEG	NEG	NEG	NEG
66	Vilnius-99263	Hospital2	2024	skin and soft tissues	male	63	CC8	CC8-MRSA-[IV+ACME] (PVL+), "USA300"	POS	POS	POS	POS	POS	POS	POS	POS	POS	POS	POS	POS	POS	POS	NEG	NEG	NEG	NEG	NEG	NEG	NEG	NEG	NEG	POS	NEG	POS	POS	POS	POS	NEG	NEG	NEG	POS	POS	POS	NEG	NEG	NEG	NEG	NEG	NEG
67	Vilnius-99264	Hospital2	2024	skin and soft tissues	male	41	CC8	ACME-negative CC8-MRSA-IV (PVL+)	POS	POS	POS	POS	POS	POS	POS	POS	POS	POS	POS	POS	POS	POS	NEG	NEG	NEG	NEG	NEG	NEG	NEG	NEG	AMB	POS	NEG	POS	POS	POS	POS	NEG	NEG	NEG	POS	POS	POS	NEG	NEG	NEG	NEG	NEG	NEG
68	Vilnius-99265	Hospital2	2024	skin and soft tissues	female	73	CC8	ACME-negative CC8-MRSA-IV (PVL+)	POS	POS	POS	POS	POS	POS	POS	POS	POS	POS	POS	POS	POS	POS	NEG	NEG	NEG	NEG	NEG	NEG	NEG	NEG	AMB	POS	NEG	POS	POS	POS	POS	NEG	NEG	NEG	POS	POS	POS	NEG	NEG	NEG	NEG	NEG	NEG
69	Vilnius-99266	Hospital2	2024	skin and soft tissues	female	75	CC8	ACME-negative CC8-MRSA-IV (PVL+)	POS	POS	POS	POS	POS	POS	POS	POS	POS	POS	POS	POS	POS	POS	NEG	NEG	NEG	NEG	NEG	NEG	NEG	NEG	NEG	POS	NEG	POS	POS	POS	POS	NEG	NEG	NEG	POS	POS	POS	NEG	NEG	NEG	NEG	NEG	NEG
70	Vilnius-99267	Hospital2	2024	blood	female	88	CC8	ACME-negative CC8-MRSA-IV (PVL+)	POS	POS	POS	POS	POS	POS	POS	POS	POS	POS	POS	POS	POS	POS	NEG	NEG	NEG	NEG	NEG	NEG	NEG	NEG	NEG	NEG	NEG	POS	POS	POS	POS	NEG	NEG	NEG	POS	POS	POS	NEG	NEG	NEG	NEG	NEG	NEG
71	Vilnius-99268	Hospital2	2024	skin and soft tissues	female	48	CC8	ACME-negative CC8-MRSA-IV (PVL+)	POS	POS	POS	POS	POS	POS	POS	POS	POS	POS	POS	POS	POS	POS	NEG	NEG	NEG	NEG	NEG	NEG	NEG	NEG	NEG	NEG	NEG	POS	POS	POS	POS	NEG	NEG	NEG	AMB	POS	POS	NEG	NEG	NEG	NEG	NEG	NEG
72	Vilnius-99269	Hospital2	2024	skin and soft tissues	male	47	CC8	ACME-negative CC8-MRSA-IV (PVL+)	POS	POS	POS	POS	POS	POS	POS	POS	POS	POS	POS	POS	POS	POS	NEG	NEG	NEG	NEG	NEG	NEG	NEG	NEG	NEG	NEG	NEG	POS	POS	POS	POS	NEG	NEG	NEG	POS	POS	POS	NEG	NEG	NEG	NEG	NEG	NEG
73	Vilnius-99270	Hospital2	2024	skin and soft tissues	male	41	CC8	ACME-negative CC8-MRSA-IV (PVL+)	POS	POS	POS	POS	POS	POS	POS	POS	POS	POS	POS	POS	POS	POS	NEG	NEG	NEG	NEG	NEG	NEG	NEG	NEG	NEG	NEG	NEG	POS	POS	POS	POS	NEG	NEG	NEG	AMB	POS	POS	NEG	NEG	NEG	NEG	NEG	NEG
74	Vilnius-99271	Hospital2	2024	skin and soft tissues	male	53	CC8	ACME-negative CC8-MRSA-IV (PVL+)	POS	POS	POS	POS	POS	POS	POS	POS	POS	POS	POS	POS	POS	POS	NEG	NEG	NEG	NEG	NEG	NEG	NEG	NEG	NEG	NEG	NEG	POS	POS	POS	POS	NEG	NEG	NEG	AMB	POS	POS	NEG	NEG	NEG	NEG	NEG	NEG
75	Vilnius-99272	Hospital2	2024	skin and soft tissues	male	62	CC8	ACME-negative CC8-MRSA-IV (PVL+)	POS	POS	POS	POS	POS	POS	POS	POS	POS	POS	POS	POS	POS	POS	NEG	NEG	NEG	NEG	NEG	NEG	NEG	NEG	NEG	NEG	NEG	POS	POS	POS	POS	NEG	NEG	NEG	AMB	POS	POS	NEG	NEG	NEG	NEG	NEG	NEG
76	Vilnius-99273	Hospital2	2024	other specimens	male	86	CC8	ACME-negative CC8-MRSA-IV (PVL+)	POS	POS	POS	POS	POS	POS	POS	POS	POS	POS	POS	POS	NEG	POS	NEG	NEG	NEG	NEG	NEG	NEG	NEG	NEG	NEG	NEG	NEG	POS	POS	POS	POS	NEG	NEG	NEG	AMB	POS	POS	NEG	NEG	NEG	NEG	NEG	NEG
77	Vilnius-99274	Hospital2	2024	skin and soft tissues	male	36	CC22	CC22-MRSA-IV (PVL+/tst+)	POS	POS	POS	POS	POS	POS	POS	POS	POS	POS	POS	POS	POS	POS	NEG	NEG	NEG	NEG	NEG	NEG	NEG	NEG	NEG	NEG	NEG	POS	POS	POS	POS	NEG	NEG	NEG	POS	POS	POS	NEG	NEG	NEG	NEG	NEG	NEG
78	Vilnius-99275	Hospital2	2024	skin and soft tissues	male	78	CC8	ACME-negative CC8-MRSA-IV (PVL+)	POS	POS	POS	POS	POS	POS	POS	POS	POS	POS	POS	POS	POS	POS	NEG	NEG	NEG	NEG	NEG	NEG	NEG	NEG	NEG	NEG	NEG	POS	POS	POS	POS	NEG	NEG	NEG	AMB	POS	POS	NEG	NEG	NEG	NEG	NEG	NEG
79	Vilnius-99276	Hospital2	2024	skin and soft tissues	female	41	CC80	CC80-MRSA-IV (PVL+)	POS	POS	POS	POS	POS	POS	POS	POS	POS	POS	NEG	NEG	NEG	NEG	NEG	NEG	NEG	NEG	POS	POS	POS	POS	NEG	NEG	NEG	POS	POS	POS	POS	NEG	NEG	NEG	AMB	POS	POS	NEG	NEG	NEG	NEG	NEG	NEG
80	Vilnius-99277	Hospital2	2024	skin and soft tissues	male	39	CC8	ACME-negative CC8-MRSA-IV (PVL+)	POS	POS	POS	POS	POS	POS	POS	POS	POS	POS	POS	POS	POS	POS	NEG	NEG	NEG	NEG	NEG	NEG	NEG	NEG	NEG	NEG	NEG	POS	POS	POS	POS	NEG	NEG	NEG	NEG	POS	POS	NEG	NEG	NEG	NEG	NEG	NEG
81	Vilnius-99278	Hospital2	2024	skin and soft tissues	male	62	CC8	ACME-negative CC8-MRSA-IV (PVL+)	POS	POS	POS	POS	POS	POS	POS	POS	POS	POS	POS	POS	POS	POS	NEG	NEG	NEG	NEG	NEG	NEG	NEG	NEG	NEG	NEG	NEG	POS	POS	POS	POS	NEG	NEG	NEG	AMB	POS	POS	NEG	NEG	NEG	NEG	NEG	NEG
82 (clone #2)	Vilnius-99316	Hospital2	2024	skin and soft tissues	male	22	CC8	ACME-negative CC8-MRSA-IV (PVL+)	POS	POS	POS	POS	POS	POS	POS	POS	POS	POS	POS	POS	POS	POS	NEG	NEG	NEG	NEG	NEG	NEG	NEG	NEG	POS	POS	NEG	POS	POS	POS	POS	NEG	NEG	NEG	POS	POS	POS	NEG	NEG	NEG	NEG	NEG	NEG
83	Vilnius-99280	Hospital2	2024	skin and soft tissues	male	69	CC8	ACME-negative CC8-MRSA-IV (PVL+)	POS	POS	POS	POS	POS	POS	POS	POS	POS	POS	POS	POS	POS	POS	NEG	NEG	NEG	NEG	NEG	NEG	NEG	NEG	NEG	NEG	NEG	POS	POS	POS	POS	NEG	NEG	NEG	AMB	POS	POS	NEG	NEG	NEG	NEG	NEG	NEG
84 (clone #2)	Vilnius-99300	Hospital2	2024	skin and soft tissues	female	55	CC8	ACME-negative CC8-MRSA-IV (PVL+)	POS	POS	POS	POS	POS	POS	POS	POS	POS	POS	POS	POS	POS	POS	NEG	NEG	NEG	NEG	NEG	NEG	NEG	NEG	NEG	NEG	NEG	POS	POS	POS	POS	NEG	NEG	NEG	AMB	POS	POS	NEG	NEG	NEG	NEG	NEG	NEG
85	Vilnius-99282	Hospital2	2024	urine	male	70	CC8	ACME-negative CC8-MRSA-IV (PVL+)	POS	POS	POS	POS	POS	POS	POS	POS	POS	POS	POS	POS	POS	POS	NEG	NEG	NEG	NEG	NEG	NEG	NEG	NEG	NEG	NEG	NEG	POS	POS	POS	POS	NEG	NEG	NEG	NEG	POS	POS	NEG	NEG	NEG	NEG	NEG	NEG
86	Vilnius-99283	Hospital2	2024	urine	male	72	CC8	ACME-negative CC8-MRSA-IV (PVL+)	POS	POS	POS	POS	POS	POS	POS	POS	POS	POS	POS	POS	POS	POS	NEG	NEG	NEG	NEG	NEG	NEG	NEG	NEG	NEG	NEG	NEG	POS	POS	POS	POS	NEG	NEG	NEG	AMB	POS	POS	NEG	NEG	NEG	NEG	NEG	NEG
87	Vilnius-99284	Hospital2	2024	skin and soft tissues	male	76	CC8	ACME-negative CC8-MRSA-IV (PVL+)	POS	POS	POS	POS	POS	POS	POS	POS	POS	POS	POS	POS	POS	POS	NEG	NEG	NEG	NEG	NEG	NEG	NEG	NEG	NEG	NEG	NEG	POS	POS	POS	POS	NEG	NEG	NEG	AMB	POS	POS	NEG	NEG	NEG	NEG	NEG	NEG
88	Vilnius-99285	Hospital2	2024	skin and soft tissues	female	71	CC8	ACME-negative CC8-MRSA-IV (PVL+)	POS	POS	POS	POS	POS	POS	POS	POS	POS	POS	POS	POS	AMB	POS	NEG	NEG	NEG	NEG	NEG	NEG	NEG	NEG	NEG	NEG	NEG	POS	POS	POS	POS	NEG	NEG	NEG	NEG	POS	POS	NEG	NEG	NEG	NEG	NEG	NEG
89 (clone #1)	Vilnius-99319	Hospital2	2024	other specimens	male	68	CC8	ACME-negative CC8-MRSA-IV (PVL+)	POS	POS	POS	POS	POS	POS	POS	POS	POS	POS	POS	POS	POS	POS	NEG	NEG	NEG	NEG	NEG	NEG	NEG	NEG	NEG	AMB	NEG	POS	POS	POS	POS	NEG	NEG	NEG	AMB	POS	POS	NEG	NEG	NEG	NEG	NEG	NEG
90	Vilnius-99287	Hospital2	2024	skin and soft tissues	female	83	CC8	ACME-negative CC8-MRSA-IV (PVL+)	POS	POS	POS	POS	POS	POS	POS	POS	POS	POS	POS	POS	POS	POS	NEG	NEG	NEG	NEG	NEG	NEG	NEG	NEG	NEG	NEG	NEG	POS	POS	POS	POS	NEG	NEG	NEG	AMB	POS	POS	NEG	NEG	NEG	NEG	NEG	NEG
91 (clone #1)	Vilnius-99317	Hospital2	2024	skin and soft tissues	male	69	CC8	ACME-negative CC8-MRSA-IV (PVL+)	POS	POS	POS	POS	POS	POS	POS	POS	POS	POS	POS	POS	POS	POS	NEG	NEG	NEG	NEG	NEG	NEG	NEG	NEG	NEG	POS	NEG	POS	POS	POS	POS	NEG	NEG	NEG	POS	POS	POS	NEG	NEG	NEG	NEG	NEG	NEG
92	Vilnius-99289	Community	2019-2020	Nose	male	20	CC30	CC30-MSSA (PVL+)	POS	POS	POS	POS	POS	POS	POS	POS	POS	POS	NEG	NEG	NEG	NEG	NEG	NEG	NEG	NEG	POS	POS	POS	POS	NEG	NEG	NEG	POS	NEG	NEG	NEG	NEG	NEG	NEG	NEG	NEG	NEG	NEG	NEG	NEG	NEG	NEG	NEG
93 (two identical clones)	Vilnius-99302/-303	Community	2017-2018	Nose	female	60	CC22	CC22-MSSA (PVL+)	POS	POS	POS	POS	POS	POS	POS	POS	POS	POS	POS	POS	POS	POS	NEG	NEG	NEG	NEG	NEG	NEG	NEG	NEG	NEG	POS	NEG	POS	NEG	NEG	NEG	NEG	NEG	NEG	NEG	NEG	NEG	NEG	NEG	NEG	NEG	NEG	NEG
94	Vilnius-99291	Community		Nose	male	30	CC398	CC398-MSSA	POS	POS	POS	POS	POS	POS	POS	POS	POS	POS	POS	POS	AMB	POS	NEG	NEG	NEG	NEG	NEG	NEG	NEG	NEG	NEG	NEG	NEG	POS	NEG	NEG	NEG	NEG	NEG	NEG	NEG	NEG	NEG	NEG	NEG	NEG	NEG	NEG	NEG
95	Vilnius-99292	Community		Nose	male	21	CC59	CC59-MSSA	POS	POS	POS	POS	POS	POS	POS	POS	POS	POS	POS	POS	POS	POS	NEG	NEG	NEG	NEG	NEG	NEG	NEG	NEG	NEG	POS	NEG	POS	NEG	NEG	NEG	NEG	NEG	NEG	NEG	NEG	NEG	NEG	NEG	NEG	NEG	NEG	NEG
96	Vilnius-99293	Community	2015-2016	Nose	male	24	CC121	CC121-MSSA (PVL+)	POS	POS	POS	POS	POS	POS	POS	POS	POS	POS	NEG	AMB	POS	NEG	NEG	NEG	NEG	NEG	NEG	NEG	NEG	NEG	POS	POS	POS	POS	NEG	NEG	NEG	NEG	NEG	NEG	NEG	NEG	NEG	NEG	NEG	NEG	NEG	NEG	NEG
97	Vilnius-99294	Community		Nose	female	24	CC121	CC121-MSSA (PVL+)	POS	POS	POS	POS	POS	POS	POS	POS	POS	POS	AMB	AMB	POS	NEG	NEG	NEG	NEG	NEG	NEG	NEG	NEG	NEG	POS	POS	POS	POS	NEG	NEG	NEG	NEG	NEG	NEG	NEG	NEG	NEG	NEG	NEG	NEG	NEG	NEG	NEG
93 (two identical clones)	Vilnius-99304/-305	Community		Nose	female	23	CC121	CC121-MSSA (PVL+)	POS	POS	POS	POS	POS	POS	POS	POS	POS	POS	NEG	NEG	POS	NEG	NEG	NEG	NEG	NEG	NEG	NEG	NEG	NEG	POS	POS	POS	POS	NEG	NEG	NEG	NEG	NEG	NEG	NEG	NEG	NEG	NEG	NEG	NEG	NEG	NEG	NEG
99	Vilnius-99296	Community		Throat	female	23	CC121	CC121-MSSA (PVL+)	POS	POS	POS	POS	POS	POS	POS	POS	POS	POS	NEG	AMB	POS	NEG	NEG	NEG	NEG	NEG	NEG	NEG	NEG	NEG	POS	POS	POS	POS	NEG	NEG	NEG	NEG	NEG	NEG	NEG	NEG	NEG	NEG	NEG	NEG	NEG	NEG	NEG
100	Vilnius-99297	Community	2012-2013	Nose	female	19	CC30	CC30-MSSA (PVL+)	POS	POS	POS	POS	POS	POS	POS	POS	POS	POS	NEG	NEG	NEG	NEG	NEG	NEG	NEG	NEG	POS	POS	POS	POS	NEG	NEG	NEG	POS	NEG	NEG	NEG	NEG	NEG	NEG	NEG	NEG	NEG	NEG	NEG	NEG	NEG	NEG	NEG
PVL-negative contaminants
7 (clone #2)	Vilnius-99204	Hospital1	2018	skin and soft tissues	female	33	CC101	CC101-MSSA	POS	POS	POS	POS	POS	POS	POS	POS	POS	POS	POS	POS	POS	POS	NEG	NEG	NEG	NEG	NEG	NEG	NEG	NEG	NEG	POS	NEG	POS	NEG	NEG	NEG	NEG	NEG	NEG	NEG	NEG	NEG	NEG	NEG	NEG	NEG	NEG	NEG
27 (clone #1)	Vilnius-99311	Hospital1	2019	skin and soft tissues	female	72	CC45 [agr I]	CC45-MSSA	POS	POS	POS	POS	POS	POS	POS	POS	POS	POS	POS	POS	POS	POS	NEG	NEG	NEG	NEG	NEG	NEG	NEG	NEG	NEG	NEG	NEG	POS	NEG	NEG	NEG	NEG	NEG	NEG	NEG	NEG	NEG	NEG	NEG	NEG	NEG	NEG	NEG
39 (three clones)	V-99313/-99314/99374	Hospital1	2019	respiratory tract	female	18	CC45 [agr I]	CC45-MSSA	POS	POS	POS	POS	POS	POS	POS	POS	POS	POS	POS	POS	POS	POS	NEG	NEG	NEG	NEG	NEG	NEG	NEG	NEG	NEG	NEG	NEG	POS	NEG	NEG	NEG	NEG	NEG	NEG	NEG	NEG	NEG	NEG	NEG	NEG	NEG	NEG	NEG
82 (clone #1)	Vilnius-99315	Hospital2	2024	skin and soft tissues	male	22	CC398	CC398-MSSA	POS	POS	POS	POS	POS	POS	POS	POS	POS	POS	POS	POS	POS	POS	NEG	NEG	NEG	NEG	NEG	NEG	NEG	NEG	NEG	NEG	NEG	POS	NEG	NEG	NEG	NEG	NEG	NEG	NEG	NEG	NEG	NEG	NEG	NEG	NEG	NEG	NEG
84 (clone #1)	Vilnius-99299	Hospital2	2024	skin and soft tissues	female	55	CC2867	CC2867-MSSA	POS	POS	POS	POS	POS	POS	POS	POS	POS	POS	NEG	NEG	NEG	NEG	POS	POS	POS	POS	NEG	NEG	NEG	NEG	NEG	NEG	NEG	POS	NEG	NEG	NEG	NEG	NEG	NEG	NEG	NEG	NEG	NEG	NEG	NEG	NEG	NEG	NEG
89 (clone #2)	Vilnius-99320	Hospital2	2024	other specimens	male	68	CC97	CC97-MSSA	POS	POS	POS	POS	POS	POS	POS	POS	POS	POS	POS	POS	POS	POS	NEG	NEG	NEG	NEG	NEG	NEG	NEG	NEG	NEG	AMB	NEG	POS	NEG	NEG	NEG	NEG	NEG	NEG	NEG	NEG	NEG	NEG	NEG	NEG	NEG	NEG	NEG
91 (clone #2)	Vilnius-99318	Hospital2	2024	skin and soft tissues	male	69	CC8	CC5-MSSA	POS	POS	POS	POS	POS	POS	POS	POS	POS	POS	NEG	NEG	NEG	NEG	POS	POS	POS	POS	NEG	NEG	NEG	NEG	NEG	NEG	NEG	POS	NEG	NEG	NEG	NEG	NEG	NEG	NEG	NEG	NEG	NEG	NEG	NEG	NEG	NEG	NEG
[truncated: 295 more columns]
