# Supplementary material for: Molecular typing of PVL-positive Staphylococcus aureus isolates from Lithuania and genome sequencing of a local outbreak strain
Source: Sci Rep. 2026 Jul 18;16:22540. doi: 10.1038/s41598-026-61973-x (PMC13380623; doi:10.1038/s41598-026-61973-x)
Supplement: Supplementary file 1 — Supplementary Material 1 [file 41598_2026_61973_MOESM1_ESM.zip › Supplemental file 2a_Genome sequences of study strains.fasta]

>>ST8-MRSA-IVa+ACME (PVL+)_Vilnius-99207 [location=chromosome]
CGATTAAAGATAGAAATACACGATGCGAGCAATCAAATTTCATAACATCACCATGAGTTT
GGTCCGAAGCATGAGTGTTTACAATGTTCGAACACCTTATACAGTTCTTATACATACTTT
ATAAATTATTTCCCAAACTGTTTTGATACACTCACTAACAGATACTCTATAGAAGGAAAA
GTTATCCACTTATGCACATTTATAGTTTTCAGAATTGTGGATAATTAGAAATTACACACA
AAGTTATACTATTTTTAGCAACATATTCACAGGTATTTGACATATAGAGGACTGAAAAAG
TATAATTGTGTGGATAAGTCGTCCAACTCATGATTTTATAAGGATTTATTTATTGATTTT
TACATAAAAATACTGTGCATAACTAATAAGCAAGATAAAGTTATCCACCGATTGTTATTA
ACTTGTGGATAATTATTAACATGGTGTGTTTAGAAGTTATCCACGGCTGTTATTTTTGTG
TATAACTTAAAAATTTAAGAAAGATGGAGTAAATTTATGTCGGAAAAAGAAATTTGGGAA
AAAGTGCTTGAAATTGCTCAAGAAAAATTATCAGCTGTAAGTTACTCAACTTTCCTAAAA
GATACTGAGCTTTACACGATTAAAGATGGTGAAGCTATCGTATTATCGAGTATTCCTTTT
AATGCAAATTGGTTAAATCAACAATATGCTGAAATTATCCAAGCAATCTTATTTGATGTT
GTAGGCTATGAAGTTAAACCTCACTTTATTACTACTGAAGAATTAGCAAATTATAGTAAT
AATGAAACTGCTACTCCAAAAGAAACAACAAAACCTTCTACTGAAACAACTGAGGATAAT
CATGTGCTTGGTAGAGAGCAATTCAATGCCCATAACACATTTGACACTTTTGTAATCGGA
CCCGGTAACCGCTTTCCACATGCAGCGAGTTTAGCTGTGGCCGAAGCACCAGCCAAAGCG
TACAATCCATTATTTATCTATGGAGGTGTTGGTTTAGGAAAAACCCATTTAATGCATGCC
ATTGGTCATCATGTTTTAGATAATAATCCAGATGCCAAAGTGATTTACACATCAAGTGAA
AAATTCACAAATGAATTTATTAAATCAATTCGTGATAACGAAGGTGAAGCTTTCAGAGAA
AGATATCGTAATATCGACGTCTTATTAATCGATGATATTCAGTTCATACAAAACAAGGTA
CAAACACAAGAAGAATTTTTCTATACTTTTAATGAATTGCATCAGAATAACAAGCAAATA
GTTATTTCGAGTGATCGACCACCAAAGGAAATTGCACAATTAGAAGACCGATTACGTTCA
CGCTTTGAATGGGGGCTAATTGTTGATATTACGCCACCAGATTATGAAACTCGAATGGCA
ATTTTGCAGAAGAAAATTGAAGAAGAAAAATTAGATATTCCACCAGAAGCTTTAAATTAT
ATAGCAAATCAAATTCAATCTAATATTCGTGAATTAGAAGGTGCATTAACACGTTTACTT
GCATATTCACAATTATTAGGAAAACCAATTACAACTGAATTAACTGCTGAAGCTTTAAAA
GATATCATTCAAGCACCAAAATCTAAAAAGATTACCATCCAAGATATTCAAAAAATTGTA
GGCCAGTACTATAATGTTAGAATTGAAGATTTCAGTGCAAAAAAACGTACAAAGTCAATT
GCATATCCGCGTCAAATAGCTATGTACTTGTCTAGAGAGCTTACAGATTTCTCATTACCT
AAAATTGGTGAAGAATTTGGTGGGCGTGATCATACGACCGTCATTCATGCTCATGAAAAA
ATATCTAAAGATTTAAAAGAAGATCCTATTTTTAAACAAGAAGTAGAGAATCTTGAAAAA
GAAATAAGAAATGTATAAGTAGGAAACTTTGGGAAATGTAATCTGTTATATAACAGCACT
AATGATAACAATCATTTTTTACATTTCTATATGCTAATGTGGCAAGATGAGCAAAACTCA
TTTTGTGGATAATGTTTAAAAGTCATACACACCATACACAAGTTATCAACATGTGTATAA
CTTCGCCAAATCTATGTTTTTAAGACTTATCCACCAATCCACAGCACCTACTACTATTAC
TAAGAACTTAAAACCTATATAATTATATATAAACGACTGGAAGGAGTTTTAATTAATGAT
GGAATTCACTATTAAAAGAGATTATTTTATTACACAATTAAATGACACATTAAAAGCTAT
TTCACCAAGAACAACATTACCTATATTAACTGGTATCAAAATCGATGCGAAAGAACATGA
AGTTATATTAACTGGTTCAGACTCTGAAATTTCAATAGAAATCACTATTCCTAAAACTGT
AGATGGCGAAGATATTGTCAATATTTCAGAAACAGGCTCAGTAGTACTTCCTGGACGATT
CTTTGTTGATATTATAAAAAAATTACCTGGTAAAGATGTTAAATTATCTACAAATGAACA
ATTCCAGACATTAATTACATCAGGTCATTCTGAATTTAATTTAAGTGGCTTAGATCCAGA
TCAATATCCTTTATTACCTCAAGTTTCTAGAGATGACGCAATTCAATTGTCGGTAAAAGT
GCTTAAAAACGTGATTGCACAAACAAATTTTGCAGTGTCCACCTCAGAAACACGCCCAGT
ACTAACTGGTGTGAACTGGCTTATACAAGAAAATGAATTAATATGCACAGCGACTGACTC
ACACCGCTTGGCTGTAAGAAAGTTGCAGTTAGAAGATGTTTCTGAAAACAAAAATGTCAT
CATTCCAGGTAAGGCTTTAGCTGAATTAAATAAAATTATGTCTGACAATGAAGAAGACAT
TGATATCTTCTTTGCTTCAAACCAAGTTTTATTTAAAGTTGGAAATGTGAACTTTATTTC
TCGATTATTAGAAGGACATTATCCTGATACAACACGTTTATTCCCTGAAAACTATGAAAT
TAAATTAAGTATAGACAATGGGGAGTTTTATCATGCGATTGATCGTGCCTCTTTATTAGC
GCGTGAAGGTGGTAATAACGTTATTAAATTAAGTACAGGTGATGACGTTGTTGAATTGTC
TTCTACATCACCAGAAATTGGTACTGTAAAAGAAGAAGTTGATGCAAACGATGTTGAAGG
TGGTAGCCTGAAAATTTCATTCAACTCTAAATATATGATGGATGCTTTAAAAGCAATCGA
TAATGATGAGGTTGAAGTTGAATTCTTCGGTACAATGAAACCATTTATTCTAAAACCAAA
AGGTGACGACTCGGTAACGCAATTAATTTTACCAATCAGAACTTACTAAAAATAAATATA
AATAAAGGATGACGTGATTAATTAAAACGTCATCCTTTATTTTTTGGCAAAAATAATTCT
AGGTGCGTATGTAAAATAAATTTGGCAGCATTTTAAACAGCAAATAAAAGACGCCAATTA
AATTTATGACAAATGTATCCAAAATTTAATAAGTGTGCTTATATGCCCTTTAAATTTAAA
ATTTTAATAGTCAATAACAAGTTGAATATAAAAGTTAAACGCCGTTAAATAGCGTTAAAA
AATTGAAAATGACAGTATTGCCAAAAAATAAGAATTAATTATTTATATGTAAACGGTTTC
TACCTCTATTTTAAATGAAATTTGTGACAAAAAAAGGTATAATATATTAATGACATACAA
AGAAATGGAGTGATTATTTTGGTTCAAGAAGTTGTAGTAGAAGGAGACATTAATTTAGGT
CAATTTCTAAAAACAGAAGGGATTATTGAATCTGGTGGTCAAGCAAAATGGTTCTTGCAA
GACGTTGAAGTATTAATTAATGGAGTGCGTGAAACACGTCGCGGTAAAAAGTTAGAACAT
CAAGATCGTATAGATATCCCAGAATTACCTGAAGATGCTGGTTCTTTCTTAATCATTCAT
CAAGGTGAACAATGAAGTTAAATACACTCCAATTAGAAAATTATCGTAACTATGATGAGG
TTACGTTGAAATGTCATCCTGACGTGAATATCCTCATTGGAGAAAATGCACAAGGAAAGA
CAAATTTACTTGAATCAATTTATACCTTAGCTTTAGCAAAAAGTCATAGAACGAGTAATG
ATAAGGAACTCATACGTTTTAATGCTGATTATGCTAAAATAGAAGGTGAGCTTAGTTATA
GACACGGCACGATGCCATTAACAATGTTTATAACTAAAAAAGGTAAACAAGTCAAAGTGA
ATCACTTAGAGCAAAGTCGTCTAACTCAATATATTGGACACCTCAATGTGGTTCTATTTG
CGCCAGAAGATTTGAATATTGTAAAAGGCTCTCCTCAAATAAGACGACGCTTTATAGATA
TGGAGTTGGGCCAAATTTCTGCTGTTTACTTAAATGATTTAGCTCAATACCAACGTATTT
TAAAGCAAAAGAATAATTACTTAAAGCAGTTACAATTAGGCCAAAAAAAGGACTTAACAA
TGTTGGAAGTATTAAATCAGCAGTTTGCTGAATATGCAATGAAAGTAACTGATAAACGTG
CACATTTTATTCAAGAGCTAGAGTCGTTAGCTAAACCGATTCATGCTGGTATCACAAATG
ATAAAGAAGCGTTGTCGCTGAATTATTTACCTAGTCTTAAATTTGATTATGCTCAAAATG
AAGCGGCACGACTTGAAGAAATTATGTCTATTCTTAGCGATAATATGCAAAGAGAAAAAG
AACGAGGCATTAGCTTATTCGGACCACATCGAGATGATATAAGTTTTGATGTGAATGGCA
TGGATGCTCAAACATATGGTTCTCAAGGACAGCAACGTACAACGGCTTTGTCCATTAAAT
TAGCTGAAATTGAGTTAATGAATATCGAAGTTGGGGAATATCCCATCTTATTATTAGACG
ATGTACTCAGTGAATTAGATGATTCGCGTCAAACGCATTTATTAAGTACGATTCAGCATA
AAGTACAAACATTTGTCACTACGACATCTGTAGATGGTATTGATCATGAAATCATGAATA
ACGCTAAATTGTATCGTATTAATCAAGGTGAAATTATAAAGTAACAGAAAGCGATGGTGA
CTGCATTGTCAGATGTAAACAACACGGATAATTATGGTGCTGGGCAAATACAAGTATTAG
AAGGTTTAGAAGCAGTACGTAAAAGACCAGGTATGTATATAGGATCGACTTCAGAGAGAG
GTTTGCACCATTTAGTGTGGGAAATTGTCGATAATAGTATCGATGAAGCATTAGCTGGTT
ATGCAAATCAAATTGAAGTTGTTATTGAAAAAGATAACTGGATTAAAGTAACGGATAACG
GACGTGGTATCCCAGTTGATATTCAAGAAAAAATGGGACGTCCAGCTGTCGAAGTTATTT
TAACTGTTTTACATGCTGGTGGTAAATTTGGCGGTGGCGGATACAAAGTATCTGGTGGTT
TACATGGTGTTGGTTCATCAGTTGTAAACGCATTGTCACAAGACTTAGAAGTATATGTAC
ACAGAAATGAGACTATATATCATCAAGCATATAAAAAAGGTGTACCTCAATTTGACTTAA
AAGAAGTTGGCACAACTGATAAGACAGGTACTGTCATTCGTTTTAAAGCAGATGGAGAAA
TCTTCACAGAGACAACTGTATACAACTATGAAACATTACAGCAGCGTATTAGAGAGCTTG
CTTTCTTAAACAAAGGAATTCAAATCACATTAAGAGATGAACGTGATGAAGAAAACGTTA
GAGAAGACTCCTATCACTATGAGGGCGGTATTAAATCGTACGTTGAGTTATTGAACGAAA
ATAAAGAACCTATTCATGATGAGCCAATTTATATTCATCAATCTAAAGATGATATTGAAG
TAGAAATTGCGATTCAATATAACTCAGGATATGCCACAAATCTTTTAACTTACGCAAATA
ACATTCATACGTATGAAGGTGGTACGCATGAAGACGGATTCAAACGTGCATTAACGCGTG
TCTTAAATAGTTATGGTTTAAGTAGCAAGATTATGAAAGAAGAAAAAGATAGACTTTCTG
GTGAAGATACACGTGAAGGTATGACAGCAATTATATCTATCAAACATGGTGATCCTCAAT
TCGAAGGTCAAACGAAGACAAAATTAGGTAATTCTGAAGTGCGTCAAGTTGTAGATAAAT
TATTCTCAGAGCACTTTGAACGATTTTTATATGAAAATCCACAAGTCGCACGTACAGTGG
TTGAAAAAGGTATTATGGCGGCACGTGCACGTGTTGCTGCGAAAAAAGCGCGTGAAGTAA
CACGTCGTAAATCAGCGTTAGATGTAGCAAGCCTTCCAGGTAAATTAGCCGATTGCTCTA
GTAAAAGTCCTGAAGAATGTGAGATTTTCTTAGTCGAAGGGGACTCTGCCGGGGGGTCTA
CAAAATCTGGTCGTGACTCTAGAACGCAGGCGATTTTACCATTACGAGGTAAGATATTAA
ATGTTGAAAAAGCACGATTAGATAGAATTTTGAATAACAATGAAATTCGTCAAATGATCA
CAGCATTTGGTACAGGAATCGGTGGCGACTTTGATCTAGCGAAAGCAAGATATCACAAAA
TCGTCATTATGACTGATGCCGATGTGGATGGAGCGCATATTAGAACATTGTTATTAACAT
TCTTCTATCGATTTATGAGACCGTTAATTGAAGCAGGCTATGTGTATATTGCACAGCCAC
CGTTGTATAAACTGACACAAGGTAAACAAAAGTATTATGTATACAATGATAGGGAACTTG
ATAAACTTAAATCTGAATTGAATCCAACACCAAAATGGTCTATTGCACGATACAAAGGTC
TTGGAGAAATGAATGCAGATCAATTATGGGAAACAACAATGAACCCTGAGCACCGCGCTC
TTTTACAAGTAAAACTTGAAGATGCGATTGAAGCGGACCAAACATTTGAAATGTTAATGG
GTGACGTTGTAGAAAACCGTAGACAATTTATAGAAGATAATGCAGTTTATGCAAACTTAG
ACTTCTAAGCGCTGTGAACTGAACTTTTGAAGGAGGAACTCTTGATGGCTGAATTACCTC
AATCAAGAATAAATGAACGAAATATTACCAGTGAAATGCGTGAATCATTTTTAGATTATG
CGATGAGTGTTATCGTTGCTCGTGCATTGCCAGATGTTCGTGACGGTTTAAAACCAGTAC
ATCGTCGTATACTATATGGATTAAATGAACAAGGTATGACACCGGATAAATCATATAAAA
AATCAGCACGTATCGTTGGTGACGTAATGGGTAAATATCACCCTCATGGTGACTTATCTA
TTTATGAAGCAATGGTACGTATGGCTCAAGATTTCAGTTATCGTTATCCGCTTGTTGATG
GCCAAGGTAACTTTGGTTCAATGGATGGAGATGGCGCAGCAGCAATGCGTTATACTGAAG
CGCGTATGACTAAAATCACACTTGAACTGTTACGTGATATTAATAAAGATACAATAGATT
TTATCGATAACTATGATGGTAATGAAAGAGAGCCGTCAGTCTTACCTGCTCGATTCCCTA
ACTTATTAGCCAATGGTGCATCAGGTATCGCGGTAGGTATGGCAACGAATATTCCACCAC
ATAACTTAACAGAATTAATCAATGGTGTACTTAGCTTAAGTAAGAACCCTGATATTTCAA
TTGCTGAGTTAATGGAGGATATTGAAGGTCCTGATTTCCCAACTGCTGGACTTATTTTAG
GTAAGAGTGGTATTAGACGTGCATATGAAACAGGTCGTGGTTCAATTCAAATGCGTTCTC
GTGCAGTTATTGAAGAACGTGGAGGCGGACGTCAACGTATTGTTGTCACTGAAATTCCTT
TCCAAGTGAATAAGGCTCGTATGATTGAAAAAATTGCAGAGCTCGTTCGTGACAAGAAAA
TTGACGGTATCACTGATTTACGTGATGAAACAAGTTTACGTACTGGTGTGCGTGTCGTTA
TTGATGTGCGTAAGGATGCAAATGCTAGTGTCATTTTAAATAACTTATACAAACAAACAC
CTCTTCAAACATCATTTGGTGTGAATATGATTGCACTTGTAAATGGTAGACCGAAGCTTA
TTAATTTAAAAGAAGCGTTGGTACATTATTTAGAGCATCAAAAGACAGTTGTTAGAAGAC
GTACGCAATACAACTTACGTAAAGCTAAAGATCGTGCCCACATTTTAGAAGGATTACGTA
TCGCACTTGACCATATCGATGAAATTATTTCAACGATTCGTGAGTCAGATACAGATAAAG
TTGCAATGGAAAGCTTGCAACAACGCTTCAAACTTTCTGAAAAACAAGCTCAAGCTATTT
TAGACATGCGTTTAAGACGTCTAACAGGTTTAGAGAGAGACAAAATTGAAGCTGAATATA
ATGAGTTATTAAATTATATTAGTGAATTAGAAGCAATCTTAGCTGATGAAGAAGTGTTAT
TACAGTTAGTTAGAGATGAATTGACTGAAATTAGAGATCGTTTCGGTGATGATCGTCGTA
CAGAAATTCAATTAGGTGGATTTGAAAACTTAGAGGACGAAGACTTAATTCCAGAAGAAC
AAATAGTAATTACACTAAGCCATAATAACTACATTAAACGTTTGCCGGTATCTACATATC
GTGCTCAAAACCGTGGTGGTCGTGGTGTTCAAGGTATGAATACATTGGAAGAAGATTTTG
TCAGTCAATTGGTAACTTTAAGTACACATGACCATGTATTGTTCTTTACTAACAAAGGTC
GTGTATACAAACTTAAAGGTTACGAAGTGCCTGAGTTATCAAGACAGTCTAAAGGTATTC
CTGTAGTGAATGCTATTGAACTTGAAAATGATGAAGTCATTAGTACAATGATTGCTGTTA
AAGACCTTGAAAGTGAAGACAACTTCTTAGTGTTTGCAACTAAACGTGGTGTCGTTAAAC
GTTCAGCATTAAGTAACTTCTCAAGAATAAATAGAAATGGTAAGATTGCGATTTCGTTCA
GAGAAGATGATGAGTTAATTGCAGTTCGCTTAACAAGTGGTCAAGAAGATATCTTGATTG
GTACATCACATGCATCATTAATTCGATTCCCTGAATCAACATTACGTCCTTTAGGCCGTA
CAGCAACGGGTGTGAAAGGTATTACACTTCGTGAAGGTGACGAAGTTGTAGGGCTTGATG
TAGCTCATGCAAACAGTGTTGATGAAGTATTAGTAGTTACTGAAAATGGTTATGGTAAAC
GTACGCCAGTTAATGACTATCGCTTATCAAATCGTGGTGGTAAAGGTATTAAAACAGCTA
CGATTACTGAGCGTAATGGTAATGTTGTATGTATCACTACAGTAACTGGTGAAGAAGATT
TAATGATTGTTACTAATGCAGGTGTCATTATTCGACTAGATGTTGCAGATATTTCTCAAA
ATGGTCGTGCAGCACAAGGTGTTCGCTTAATTCGCTTAGGTGATGATCAATTTGTTTCAA
CGGTTGCTAAAGTAAAAGAAGATGCAGAAGATGAAACGAATGAAGATGAGCAATCTACTT
CAACTGTATCTGAAGATGGTACTGAACAACAACGTGAAGCGGTTGTAAATGATGAAACAC
CAGGAAATGCAATTCATACTGAAGTGATTGATTCAGAAGAAAATGATGAAGATGGACGTA
TTGAAGTAAGACAAGATTTCATGGATCGTGTTGAAGAAGATATACAACAATCATCAGATG
AAGAATAATAAAAAATAAGACTTCCCTATATGTAGGGGAGTCTTATTTTTATGCTAGAAA
GTAATGCTTTACTATATTCAATGATTAGTAATGACTAACTTTCTAATTGTTTCATTGCGT
AAGGTATTTCATTGATAAGTCTTGATGGTGGCACCACATACATATCTTTTGCAAGGTTTT
CGCCAATAAAACTATGTGTATATGTGGCACTCATAACCGCTTCTTTTAAGTTATCAAATT
GACCGACAAAGCTTGTAATCATACCAGCAAGTGTATCGCCCATACCACCAGTCGCCATTG
CTGGGCTACCGATTGTCAATTTAAAGTCTTCATCTTTAAAGAAAATTTCAGTACCATGTT
TTTTAAGTACAACAGTTGCACCTAAACGATCAACTGCTTCACGATTACGCTCATATGTCT
GTTCCTCAATAGGAATACCACTTAATCGTTCCCATTCTTTGAGGTGTGGTGTAAAGATCA
CACGACATGTAGGTAATTGCGGTTTCAGTTTACTAAAGATTGTAATCGCATCGCCGTCTA
CGATTAAATTTTGATGCGGTTGTATATTTTGTAGTAGGAATGTAATGGCATTATTTCCTT
TGAAATCAACGCCAAGACCTGGACCAATTAGTATACTGTCAGTCATTTCAATCATTTTCG
TCAACATTTTCGTATCATTAATATCAATAACCATCGCTTCTGGGCAACGAGAATGTAATG
CTGAATGATTTGTTGGATGTGTAGCTACAGTGATTAAACCACTACCGCTAAATACACATG
CACGAGCCGCTAACATAATGGCACCACCTAAGTTAGCAGATCCACCAATTAATAAAATTT
TGCCATAATCACCTTTATGTGAATCTTCTTTACGCTTAGGAATGTTAATAGAATTTAACG
TTTCCATAGTGATATAACCTCCCATGTAAAAGCCTTTTCCGAATTTATTCAATTTTAAAA
ATATATAGTAACTTTTAACAAAATGTATTATAAATTTCTGAATTCATTATTATTTGTCGT
TAAATACAATAGAAAATACTATACCTGTATATGCAATTCGTCAATAGATAAATTATTAAA
TATGCTTACAACAATCTTAATATCCTTTAACGCACTACAATAGTGCTCTGATAATAGGTT
ATAAATGTACGTAAAACCATTGTTTCAATAAAAATGAAAACGTATACTTCAAGAAGGATG
GGTTACTTAATATAAACAAGGGGGTAACATATATGACTTTATATTTAGATGGTGAAACAC
TAACAATTGAGGATATTAAATCATTTTTACAACAACAATCAAAGATTGAAATTATTGATG
ATGCGTTAGAACGTGTCAAAAAAAGTAGAGCGGTAGTTGAACGTATTATTGAAAATGAGG
AAACGGTTTACGGTATTACTACAGGTTTTGGGTTATTTAGTGATGTACGTATAGACCCGA
CGCAATATAATGAATTACAAGTGAATCTGATACGCTCACATGCCTGTGGACTAGGTGAGC
CATTTTCAAAAGAAGTAGCATTAGTCATGATGATTTTACGATTGAATACATTATTAAAAG
GTCATTCAGGTGCCACTTTAGAATTAGTGAGACAATTACAATTTTTTATAAATGAACGTA
TTATACCGATAATCCCACAGCAAGGCTCTCTCGGTGCATCAGGAGATTTAGCGCCATTAT
CACATTTAGCATTAGCATTAATTGGTGAAGGGAAAGTATTGTACAGAGGGGAAGAAAAGG
ATAGTGACGATGTATTAAGAGAATTAAATAGACAACCTTTGAACCTTCAGGCTAAAGAAG
GTTTAGCATTGATTAATGGTACGCAAGCTATGACAGCTCAAGGTGTCATTAGTTATATAG
AAGCAGAAGATTTAGGTTACCAATCTGAATGGATTGCTGCATTAACGCATCAGTCTCTTA
ATGGCATTATAGATGCATATCGACATGATGTGCACGCAGTTCGTAATTTTCAAGAACAGA
TTAATGTGGCAGCGCGTATGCGTGATTGGTTAGAAGGATCAACATTAACGACGCGACAAT
CAGAAATACGTGTACAAGATGCATATACGTTGCGTTGTATACCACAAATCCATGGCGCGA
GTTTTCAAGTATTCAATTATGTTAAACAGCAATTAGAATTTGAAATGAATGCGGCTAATG
ATAATCCACTTATATTTGAGGAAGCAAATGAAACGTTTGTTATTTCAGGTGGTAACTTCC
ATGGACAACCTATTGCTTTTGCATTAGATCATCTTAAATTAGGTGTAAGTGAATTAGCAA
ACGTATCGGAACGTCGTCTAGAGCGACTAGTAAATCCTCAATTAAATGGTGATTTACCAG
CATTTCTTAGTCCAGAGCCAGGATTGCAAAGTGGCGCGATGATTATGCAATATGCTGCTG
CAAGTCTCGTTTCTGAAAATAAAACTTTAGCGCATCCAGCGAGTGTTGATTCTATCACTT
CATCTGCGAACCAAGAAGATCACGTATCTATGGGAACTACAGCTGCTAGACATGGTTATC
AAATTATTGAAAATGCAAGACGTGTGCTGGCAATCGAATGTGTTATTGCATTACAAGCAG
CAGAGTTAAAAGGTGTTGAAGGATTATCACCAAAAACACGTCGCAAGTATGATGAGTTTC
GAAGTATCGTGCCATCCATTACACATGATCGTCAATTTCATAAAGATATTGAAGCGGTTG
CACAGTATTTAAAGCAATCAATTTATCAAACGACTGCATGTCACTAAATCGACATGAGTG
ATGTTTGAAATCGTTACTTGAAAAAGCAAATATAGTTTGCTATATTAAAAATAACTTAAT
AAGACATTGTTCGTAGGACAAGTAATATATAGTGTTCGATATCAGAGAGCTTGTGGTTAG
TGTGAACAAGAATCAACATATATATGAATCTACCTACTTAATTTAAAAGAACAATCGGTG
ATAACCGTTATTTTAGTGAAGTGCAATTTAGGTTTAGTGTATCTTTATAACTTAAATTGT
TAAATAGGGTGGCAACGCGTAGACCACGTCCCTTGTAGGGATGTGGTCTTTTTTTATTTT
CTAAAAAATAAAGACGTACGTCATTCCATAATAAATGATAATTATTTGGGAAAGGATGAA
GGTTAATGTTAGACATTAGATTATTCAGAAATGAGCCTGACACAGTTAAGAGCAAAATTG
AATTACGTGGAGATGATCCAAAAGTTGTAGATGAAATTTTAGAATTGGATGAGCAACGAC
GTAAATTAATTAGTGCAACAGAAGAAATGAAAGCACGTCGTAATAAAGTAAGCGAAGAAA
TCGCATTAAAAAAACGTAATAAAGAAAATGCTGATGATGTGATTGCTGAAATGCGCACAT
TAGGTGACGATATTAAAGAAAAAGATAGTCAATTAAATGAAATTGATAATAAAATGACAG
GTATCCTTTGTCGTATTCCAAATTTAATAAGTGATGATGTACCTCAAGGTGAATCTGATG
AAGATAACGTTGAAGTTAAAAAGTGGGGTACACCACGTGAGTTTTCATTTGAACCCAAAG
CACATTGGGATATTGTAGAAGAATTGAAAATGGCTGATTTTGATCGTGCAGCAAAAGTTT
CAGGTGCGCGTTTTGTATATTTAACAAATGAAGGTGCGCAATTAGAGCGTGCTTTAATGA
ACTATATGATTACAAAACATACAACACAACATGGTTATACAGAAATGATGGTACCACAGC
TTGTGAACGCAGATACAATGTATGGTACAGGTCAATTACCTAAATTTGAAGAAGATTTAT
TTAAAGTAGAAAAAGAAGGATTATATACAATTCCAACTGCTGAAGTACCATTAACGAATT
TCTACCGTAATGAAATTATTCAACCAGGTGTACTTCCTGAAAAATTCACTGGTCAATCTG
CATGTTTCCGTAGTGAAGCAGGATCAGCAGGTAGAGATACAAGAGGATTAATTCGTTTAC
ATCAATTCGATAAAGTGGAAATGGTACGTTTTGAACAACCTGAAGATTCATGGAATGCTT
TAGAAGAAATGACAACAAACGCAGAAGCAATTCTAGAAGAGTTAGGTTTACCATACCGTC
GTGTTATTTTATGTACAGGTGATATTGGATTTAGTGCAAGCAAAACATATGATTTAGAAG
TTTGGTTACCAAGCTACAATGATTATAAAGAAATTAGTTCATGCTCAAACTGTACGGATT
TCCAAGCGCGTCGTGCTAACATCCGCTTCAAGCGTGACAAAGCAGCTAAACCAGAATTAG
CACATACATTAAATGGTAGTGGTTTAGCAGTTGGACGTACATTTGCTGCTATTGTTGAAA
ATTACCAAAATGAAGATGGAACAGTAACAATTCCAGAAGCATTAGTACCATTTATGGGTG
GTAAAACACAAATTTCAAAACCAGTTAAATAAAGGCTTTAGCTACAAGCTTTAAAAAGTA
TATATCTACGTATACTTAAAGCAAGGGCAAGATACTTTAAATAATATTTTAAAAAGTGGT
GACGAAGCTGTCGCCACTTTTTTTGTGCTGTAAAAGTATAATAGTGAGCCAATGCACATA
ACAACAATAAATTAAGTTTGTGGTTTAATGGGGTGAACGCATTTCATTATAGCAACAATA
CGGGATAATTATGATGAACTAAAACAATCTAAAACGTAACAAGTTTGAGCATCACCAATA
TAGGAAAGGAAGCGATAAAATACTGATTTCGTTGATATGTAGTATGAGTTATATCGATGG
AGTAGGGTAGGGGGAGGGGATGATTATAAGGGAGTGGTACATGAATCAATATCCCAGACT
CATCATCAGATATAAAAATTTATAAAATTGATACTTAAAAACAACTACAAATCCATAGAA
AATATGGAGGTAGTCTTAAATAAAAAATTGAAAATTCTCAAAAATAAAAAGTTAATATGA
AGCTGACTAAAGACTCCGGTATGTCTAACCTCAGACAAACTGATGTCTAATGTTATTGCT
TAGGGTATAGAACTGTATTAGACTAGGTATATTATTTTTTCGTAATTATATAAATATAAA
GTGGCAAAGGAGGTAATTGAGATGACAACACATTTAAGTTTTAGACAAGGCGTGCAAGAG
TGTATCCCAACATTATTGGGTTATGCCGGTGTTGGTATTTCATTTGGTATTGTGGCTTCG
TCTCAAAACTTTAGTATTTTAGAAATTGTCTTGTTATGTCTTGTTATATATGCCGGTGCT
GCGCAATTTATTATGTGCGCGTTGTTTATAGCAGGTACACCTATATCAGCGATTGTACTA
ACTGTATTTATCGTAAATTCAAGAATGTTCCTTTTAAGTATGTCGCTTGCACCAAACTTC
AAGACATATGGGTTTTGGAACCGTGTTGGATTAGGTTCATTAGTAACTGACGAAACGTTT
GGCGTCGCCATTACACCTTATTTAAAAGGAGAAGCTATCAATGATCGTTGGATGCATGGT
CTTAACATCACAGCATATTTATTTTGGGCAATTTCATGTGTAGCTGGGGCTTTATTTGGC
GAATATATCTCAAATCCGCAAACGCTAGGGTTAGATTTTGCTATCACGGCTATGTTTATC
TTTTTGGCCATTGCGCAATTTGAATCAATTACTAAATCGCGATTAAGAATTTACATAGTA
CTCATTATTGCCGTCATAGTAATGATGTTATCGCTAAGTATGTTTATGCCTTCATATCTA
GCAATATTAATTGCAGCCACAATTTCAGCAGCGTTAGGAGTGATGATGGAACAATGATAA
CTCATATGAACATGTTAATACTTATTTTATTGTGTGGTATCGTAACGCTATTAATTCGAA
TTATACCTTTTATCATGATTTCAAAAGTGCAATTGCCTGATGTCGTGGTTCGATGGCTAT
CATTTATCCCAATCACACTATTTACGGCACTTGTCATTGACAGCATTATTCAACAGACGC
CTCATGGTGAGGGGTATACATTAAACATCCCTTACATTATCGCGCTCATTCCGACGGTTA
TTTTATCTATAATCACGCGTAGTTTAACTATTACAATTATTAGTGGGATTGTTATCATGG
CAGCATTACGATTTTTCTTTTAAAAATAACTGAAAATCATTGAACAGATATTTAAACTTA
GGTAAACTGTTAGTAATCAGAAAATTCTGATATACAAATCGTCTATGTTAAGATTGGGAA
TCGTGTATACGTAAGCGATTTGGCTAACGCATGACAATGATAACAACATTTTAAATGATA
AAAGTAATTCATCACTGAATCTCAACTAACACATAACAATTTCATATTTCTTATTGTGAG
AAGTTGAGGGACTTGGCCCTGTGATACTTCAGCAACCGACTTTATAGCACGGTGCTAAAA
CCAACGAGTTACTCGAATGATAAGTATAAAGACTTCTTACTTTTCAATAGGGTGAGAAGT
TTTTTTGTTTAAGGAGGAAAGAACAATGACAAATTACACAGTAGATACTTTAAATTTAGG
GGAATTTATTACAGAATCTGGGGAAGTCATAGATAACTTGCGTTTGAGATATGAGCATGT
CGGTTATCATGGACAACCATTAGTTGTAGTTTGTCATGCATTAACTGGCAATCATTTAAC
ATATGGAACAGATGATTATCCGGGTTGGTGGCGAGAAATTATTGATGGGGGATATATACC
CATTCACGATTATCAATTTTTAACATTTGATGTTATTGGTAGTCCTTTCGGTTCAAGTTC
ACCTTTAAACGACCCTCATTTTCCTAAAAAATTAACATTAAGAGATATAGTCAGAGCGAA
TGAACGAGGTATACAAGCCCTTGGTTATGATAAGATTAATATTTTAATAGGGGGAAGTCT
TGGAGGTATGCAAGCAATGGAACTACTCTACAATCAACAGTTTGAAGTAGATAAAGCCAT
TATCCTTGCTGCAACAAGTCGAACATCATCTTATAGTAGAGCTTTCAATGAAATTGCAAG
GCAAGCCATTCATCTTGGTGGTAAGGAAGGTCTAAGTATTGCACGCCAATTAGGTTTTTT
GACATATCGATCATCAAAAAGTTATGATGAACGTTTCACGCCGGATGAAGTAGTCGCATA
CCAACAACATCAAGGTAATAAATTTAAAGAACATTTTGATTTGAATTGTTATCTGACACT
GCTAGATGTATTGGATAGTCACAACATTGACCGAGGTCGCACAGACGTAACGCATGTTTT
TAAAAATTTAGAAACAAAAGTGTTAACGATGGGGTTCATAGATGATTTGCTATATCCGGA
TGATCAAGTTCGTGCATTAGGTGAACGTTTTAAATATCATCGTCATTTCTTCGTGCCTGA
TAATGTTGGGCATGATGGATTCCTACTAAACTTTAGTACCTGGGCACCTAACTTATATCA
TTTCTTAAATTTAAAGCATTTTAAGCGTAAGTAATAATATATATTTTCAAAGAATGAAGC
CACTAAATCACAGTTATCATATTCAAAAACATCTAGAGTACATGAGAGTGGAAATGTATT
GTAAATCTAAATCAAGCTTGATTGCTATGTAGTGGGATTAAATAATCATGTTGAAAATGA
AAGCACACAAAAGCGATTCAAATGAGTATGTTAATTACTTATAAAACATGAAAGTTATTA
TTCAATTAAATGAAATAGAAGCATACAATCTATAAATTGTTAATTTTCATTAAAGAGGTT
AAAATAATAGCTATAGTTAAAAATATGGGAGTGGCTTATGTGTTTTCAAAAATACAACCT
AAAGCAACAATAATTGCAACGATTGCGTTGGTATTTGTCGCTTTAGCTTTATATCTAGTG
CCTGGTTTAGGACTAATATTTGCATTATTTGCAACCATACCAGGTATCGTTTTATGGAAT
AAATCAATACAATCTTTCGGGATTAGTGCACTTATTACAGTAATTATAACAACTGTTTTA
GGTAATACTTTCGTTTTAAGTGCCATCATATTAGTCTTAATTGCAAGTTTAATTATTGGT
CAATTGCTCAAAGAAAGAACGTCTAAAGAAAGAATATTATACGTAACAACAGTAGCGATG
AGCTTAATTTCATTAATCGCTTTTATGTTACTACAAACATTCGGAAGGATTCCACCATCA
GCGAGCATAGTAAAACCTTTCAAGCAAACATTACATGAAGCGATTACGATGAGCGGTGCC
GATGCGAATATGACCCAAATATTAGAAGAAGGGTTTAGACAAGCGACCGTTCAATTACCA
GGTTTCATCATTATCATTACATTTTTAATCGTCTTAATTAACTTAATCGTTACATTTCCG
ATTTTACGAAAATTTAAAATCGCTACACCTGTATTTAAGCCACTTTTCGCGTGGCAAATG
AGCGGTATTTTATTATGGATATACATTATTGTTATCATATGTTTATTATTTACAGGTCAA
CCGAGTGTGTTCCAGAGCATTCTTTTAAACTTCCAACTTGTGTTATCATTAGTAATGTAT
ATTCAAGGTTTAAGTGTTATTCATTTCTTTGGTAAAGCGAAAGGTTTGCCGAATGCAGTA
ACGATTTTACTATTGGTTATCGGTACAATACTGACACCTACGACACATATTGTAGGACTA
CTTGGTGTTATCGATTTAAGTTTGAATTTGAAGCGAATCATGAAAAATAATTCTAAAAAG
TGAATAGAGGTGGAATAATGAATCGGCAGTCCACTAAGAAAGCTTTACTAATACCATTTG
TCATCATGATCATCACAGCAATTGTTTTAATGGGTGTATGGTTTATCTTTAATAGTCTTA
TAGCACTAATTGCATCTATCGTTCTTGTCGTGATGATTATTGTTAGCATCATTTTATTCA
GACAAGCTTTAATGAAAATGGATAGTTATGTAGATGGTTTGAGTGCTCAAATTTCAACAA
CAAATAATAAAGCAATCAAACATTTACCAATTGGTATCATTGTTTTAGATGAAAATGATC
ACATCGAATGGGTTAACCAATTTATGACAGATCATATGGAAGCGAATGTCATTTCTGAAT
CTGTAAATGAAGTATTTCCAAACATTTTAAAGCAATTAGATAGAGTGAAATCCGTTGAAA
TAGAATATAATCAGTATCATTTCCAAGTACGTTATTCTGAGAATGATCACTGCCTCTATT
TCTTTGATATAACTGAACAAGTACAAACAAATGAACTATATGAAAATTCTAAACCAATCA
TTGCGACATTATTTTTAGATAACTACGATGAGATTACGCAAAATATGAATGATACGCAGC
GTTCGGAAATCAACTCAATGGTAACGCGTGTCATTAGTCGATGGGCAACTGAGTATAATA
TATTTTTCAAAAGATACAGTTCCGATCAATTCGTAGCCTATTTAAATCAAAAAATATTAG
CTGACTTAGAAGAATCTAAATTTGATATCTTGAGTCAATTACGTGAAAAAAGTGTTGGTT
ATCGTGCCCAATTAACATTAAGTATCGGTGTTGGTGAAGGTACTGAAAATTTAATCGACT
TAGGTGAATTATCACAATCAGGCCTAGACTTAGCATTAGGACGCGGTGGCGACCAAGTTG
CAATTAAAAGTATTAATGGTAATGTGCGTTTCTATGGCGGTAAGACTGACCCGATGGAGA
AACGTACTCGTGTAAGAGCACGTGTGATCTCACATGCGTTAAAAGATATCCTTGCAGAGG
GTGACAAAGTCATTATCATGGGACATAAACGTCCTGACTTAGATGCAATTGGTGCAGCAA
TCGGTGTGTCTAGATTTGCAATGATGAATAATTTAGAAGCATACATCGTATTAAATGAGA
CTGACATTGATCCAACATTACGACGCGTGATGAACGAAATAGATAAAAAGCCAGAGTTAA
GAGAGCGATTTATTACATCAGATGATGCTTGGGATATGATGACATCTAAGACAACCGTAG
TGATTGTTGATACGCATAAACCGGAACTGGTTTTAGATGAAAATGTCTTAAATAAAGCAA
ACCGTAAAGTTGTTATCGATCATCATAGACGTGGTGAAAGCTTCATCTCTAATCCATTGT
TGATATATATGGAACCATACGCAAGTTCGACAGCTGAATTGGTAACAGAGTTACTGGAAT
ATCAACCAACAGAACAACGTTTAACACGTCTTGAATCAACAGTGATGTATGCAGGTATTA
TTGTAGATACAAGAAACTTTACATTACGAACAGGATCAAGAACATTCGATGCAGCGAGTT
ATTTACGTGCACATGGTGCAGATACGATTTTAACGCAACATTTCTTAAAAGATGATGTGG
ATACTTACATTAATCGATCTGAATTAATTCGAACTGTAAAAGTTGAAGATAATGGCATAG
CCATTGCGCATGGTTCAGACGATAAAATTTATCATCCAGTAACAGTTGCACAAGCAGCAG
ATGAACTGTTAAGTTTAGAAGGTATTGAAGCATCATATGTTGTTGCGAGACGTGAAGATA
ATCTGATTGGTATATCTGCGCGTTCACTCGGTTCAGTAAATGTCCAGTTAACAATGGAAG
CACTTGGTGGCGGTGGACATTTAACCAATGCGGCAACACAACTTAAAGGTGTGACAGTCG
AAGAGGCGATAGCACAATTACAACAAGCAATTACAGAACAATTAAGTAGGAGTGAAGATG
CATGAAAGTAATTTTTACACAAGATGTTAAAGGTAAAGGTAAAAAAGGTGAAGTTAAAGA
AGTACCAGTAGGTTATGCAAATAACTTCTTATTGAAAAAGAATTATGCTGTAGAAGCAAC
ACCAGGTAACCTTAAACAATTAGAGTTACAGAAAAAACGTGCAAAACAAGAACGCCAACA
AGAAATTGAAGATGCTAAAGCATTAAAAGAAACGTTATCAAACATTGAAGTTGAAGTATC
AGCAAAAACTGGTGAAGGTGGTAAATTGTTTGGGTCAGTAAGTACAAAACAAATTGCCGA
AGCACTAAAAGCACAACATGATATTAAAATTGATAAACGTAAAATGGATTTACCAAATGG
AATTCATTCCCTAGGATATACGAATGTACCTGTTAAATTAGATAAAGAAGTTGAAGGTAC
AATTCGCGTACACACAGTTGAACAATAAAGTTGGATTGAAATAAGAGGTGTAACCATTCA
TGGATAGAATGTATGAGCAAAATCAAATGCCGCATAACAATGAAGCTGAACAGTCTGTCT
TAGGTTCAATTATTATAGATCCAGAATTGATTAATACTACTCAGGAAGTTTTGCTTCCTG
AGTCGTTTTATAGGGGTGCCCATCAACATATTTTCCGTGCAATGATGCACTTAAATGAAG
ATAATAAAGAAATTGATGTTGTAACATTGATGGATCAATTATCGACGGAAGGTACGTTGA
ATGAAGCGGGTGGCCCGCAATATCTTGCAGAGTTATCTACAAATGTACCAACGACGCGAA
ATGTTCAGTATTATACTGATATCGTTTCTAAGCATGCATTAAAACGTAGATTGATTCAAA
CTGCAGATAGTATTGCCAATGATGGATATAATGATGAACTTGAACTAGATGCGATTTTAA
GTGATGCAGAACGTCGAATTTTAGAGCTATCATCTTCTCGTGAAAGCGATGGCTTTAAAG
ACATTCGAGACGTCTTAGGACAAGTGTATGAAACAGCTGAAGAGCTTGATCAAAATAGTG
GTCAAACACCAGGTATACCTACAGGATATCGAGATTTAGACCAAATGACAGCAGGGTTCA
ACCGAAATGATTTAATTATCCTTGCAGCGCGTCCATCTGTAGGTAAGACTGCGTTCGCAC
TTAATATTGCACAAAAAGTTGCAACGCATGAAGATATGTATACAGTTGGTATTTTCTCGC
TAGAGATGGGTGCTGATCAGTTAGCCACACGTATGATTTGTAGTTCTGGAAATGTTGACT
CAAACCGCTTAAGAACGGGTACTATGACTGAGGAAGATTGGAGTCGTTTTACTATAGCGG
TAGGTAAATTATCACGTACGAAGATTTTTATTGATGATACACCGGGTATTCGAATTAATG
ATTTACGTTCTAAATGTCGTCGATTAAAGCAAGAACATGGCTTAGACATGATTGTGATTG
ACTACTTACAGTTGATTCAAGGTAGTGGTTCACGTGCGTCCGATAACAGACAACAGGAAG
TTTCTGAAATCTCTCGTACATTAAAAGCATTAGCCCGTGAATTAGAATGTCCAGTTATCG
CATTAAGTCAGTTATCTCGTGGTGTTGAACAACGACAAGATAAACGTCCAATGATGAGTG
ATATTCGTGAATCTGGTTCGATTGAGCAAGATGCCGATATCGTTGCATTCTTATACCGTG
ATGATTACTATAACCGTGGCGGCGATGAAGATGATGACGATGATGGTGGTTTCGAGCCAC
AAACGAATGATGAAAACGGTGAAATTGAAATTATCATTGCTAAGCAACGTAACGGTCCAA
CAGGCACAGTTAAGTTACATTTTATGAAACAATATAATAAATTTACCGATATCGATTATG
CACATGCAGATATGATGTAAAAAAGTTTTTCCGTACAATAATCATTAAGATGATAAAATT
GTACGGTTTTTATTTTGTTCTGAACGGGTTGATATATGTTAAGTTTGTGTATTGAAAGTG
ATAAATTAGTACTGTCAACGCCTCTGTTAAAGGGTTTTTAGGACGTTGAAAACGATTTGT
TAAAATGATTTTTCTTTTAAAAAGGCCGAAAATCAATGTTCGATTTTTATTTGCATTATG
GTCTCGATATTGGTAGAATATCAAATGGTTAAATGAGAAAAACTTGGAGGTGCTCACATG
TCATCAATCGTAGTAGTTGGGACACAATGGGGAGACGAAGGAAAAGGAAAAATAACGGAT
TTCTTGGCAGAACAGTCAGATGTTATCGCGCGTTTTTCAGGTGGTAATAATGCAGGCCAT
ACCATTCAATTTGGCGGAGAAACATATAAATTACATTTAGTACCATCTGGTATCTTTTAC
AAAGACAAATTAGCGGTAATCGGTAACGGAGTCGTTGTTGATCCAGTTGCACTATTGAAA
GAATTAGACGGATTAAATGAACGTGGCATTCCTACAAGTAATTTACGTATATCTAATCGT
GCGCAAGTGATTTTACCATATCACTTAGCACAAGATGAATATGAAGAACGTTTACGTGGT
GACAATAAGATTGGTACAACTAAAAAAGGTATCGGTCCAGCATATGTAGACAAAGTTCAA
CGTATCGGTATTCGTATGGCAGATTTACTTGAAAAAGAAACATTCGAAAGATTATTAAAA
TCAAACATTGAATATAAACAAGCATATTTCAAAGGTATGTTTAACGAAACATGTCCATCA
TTTGATGATATCTTTGAAGAATATTATGCAGCAGGTCAACGTCTAAAAGAATTTGTAACA
GACACATCAAAAATCTTAGACGATGCATTTGTAGCAGATGAAAAGGTACTTTTCGAAGGT
GCGCAAGGTGTAATGTTAGATATCGACCATGGTACATATCCATTCGTTACATCAAGTAAT
CCAATTGCAGGTAACGTTACTGTTGGTACAGGTGTAGGTCCTACATTCGTTTCAAAGGTA
ATTGGTGTATGTAAAGCTTATACATCACGTGTTGGTGATGGTCCATTCCCTACTGAATTA
TTCGATGAAGATGGACATCATATTAGAGAGGTTGGTCGTGAATACGGTACAACAACAGGA
CGTCCACGTCGTGTAGGTTGGTTTGATTCAGTTGTATTACGTCACTCTCGTCGTGTAAGT
GGTATTACAGATTTATCTATTAACTCAATCGATGTTTTAACAGGCCTAGACACAGTGAAA
ATCTGTACAGCTTATGAATTAGACGGTAAAGAAATTACTGAGTACCCAGCAAACTTAGAT
CAATTAAAACGTTGTAAACCAATCTTTGAAGAGTTACCAGGTTGGACAGAAGACGTAACA
AATGTGCGTACTTTAGAAGAATTACCTGAAAATGCACGTAAATATTTAGAGCGTATTTCA
GAATTATGTAATGTACAAATTTCTATCTTCTCAGTTGGTCCAGATAGAGAACAAACAAAC
CTATTAAAAGAATTGTGGTAGAACTTTATATAAGTCATACACAATGATTATAAATACATG
AGCCTTCTATCTTTATTGGTAGGAGGCTTTTGTTATGCTTGCTTCTGTATCGATTCGATT
ATTTAGATAAAAAATACTAACGTAAAGGCGATATTTGCTAGTCATAATTTAGAAGATTAG
ATGATATTTAACGAAAATTAAGATGAAATACTTGAATGTAAGAAGTCTGATGTCGAAAAT
AGCTATTAAAATAGAGTAGACGTAAGTGTAAATGAAAGCACCTAAAATAGAAAAATTTCA
AAAATAGCGTAATTATTATAATGAATAGACTGCCAATAAAATGCAATTTTTCACTTATAA
CATTCTTCAAAAAATAATAGCAAAATTATGTAAAAAATATCTTGTCATGGCAAGATTGGC
TGTGCTATAATCTATCTTGTGCTTAAGAACGGCTCCTTGGTCAAGCGGTTAAGACACCGC
CCTTTCACGACGGTAACACGGGTTCGAGTCCCGTAGGAGTCACCATTTTTTAGGTCTCGT
AGTGTAGCGGTTAACACGCCTGCCTGTCACGCAGGAGATCGCGGGTTCGATTCCCGTCGA
GACCGTACAAATGCCTATCCAAGAGGATAGGCATTTTTTTGCGTTTAATATTATATTAAT
AAAAGATATATGGACGAATGATAATCATATTGATTTATCTGTTCGTCCATTTTCTTTAAA
ATGTATGAACCTCAAGTAACTTAGTGGTTGGATATGAAAGATAAACGTAGACAATAAAAT
CTTTATTAGACGTACAAACATATGCTACTGTCAACATATTTCTTCGTTGTGATATGCCAC
CAGTCCTCCATAACATCAATTGTTAAAGTAACGAATAACGAATAATGATATTTATTTTCT
GAGCAATGACGTGCAACTAGAAGTTGCCATTATCCTAATTTTATTATTGGAATAGAGACC
TCATCATTGTGTTAAATATCATTGTCACAATCCGCCGTGAGAAACTAATAAAAAATAGTA
ATATATAAGTTTATATTGGAAAATAGAATTAATAGCTTATAAATGGTAAATTATATAATA
GGTTACTATACGTTATAAGACGGAAAATGCGCACAATAACAAAAATAGTAAGCGACATCC
TGTGATTTTTTACACAAACATAAACGATAAAGAACAAAAAATGATAAAATAATATTAATG
ATTTAAGAAAAGAGGTTTATGCAAATGGCTAGAAAAGTTGTTGTAGTTGATGATGAAAAA
CCGATTGCTGATATTTTAGAATTTAACTTAAAAAAAGAAGGATACGATGTGTACTGTGCA
TACGATGGTAATGATGCAGTCGACTTAATTTATGAAGAAGAACCAGACATCGTATTACTA
GATATCATGTTACCTGGTCGTGATGGTATGGAAGTATGTCGTGAAGTGCGCAAAAAATAC
GAAATGCCAATAATAATGCTTACTGCTAAAGATTCAGAAATTGATAAAGTGCTTGGTTTA
GAACTAGGTGCAGATGACTATGTAACGAAACCGTTTAGTACGCGTGAATTAATCGCACGT
GTGAAAGCGAACTTACGTCGTCATTACTCACAACCAGCACAAGACACTGGAAATGTAACG
AATGAAATCACAATTAAAGATATTGTGATTTATCCAGACGCATATTCTATTAAAAAACGT
GGCGAAGATATTGAATTAACACATCGTGAATTTGAATTGTTCCATTATTTATCAAAACAT
ATGGGACAAGTAATGACACGTGAACATTTATTACAAACAGTATGGGGCTATGATTACTTT
GGCGATGTACGTACGGTCGATGTAACGATTCGTCGTTTACGTGAAAAGATTGAAGATGAT
CCGTCACATCCTGAATATATTGTGACGCGTAGAGGCGTTGGATATTTCCTCCAACAACAT
GAGTAGAGGTCGAAACGAATGAAGTGGCTAAAACAACTACAATCCCTTCATACTAAACTT
GTAATTGTTTATGTATTACTGATTATCATTGGTATGCAAATTATCGGGTTATATTTTACA
AATAACCTTGAAAAAGAGCTGCTTGATAATTTTAAGAAGAATATTACGCAGTACGCGAAA
CAATTAGAAATTAGTATTGAAAAAGTATATGACGAAAAGGGCTCCGTAAATGCACAAAAA
GATATTCAAAATTTATTAAGTGAGTATGCCAACCGTCAAGAAATTGGAGAAATTCGTTTT
ATAGATAAAGACCAAATTATTATTGCGACGACGAAGCAGTCTAACCGTAGTCTAATCAAT
CAAAAAGCGAATGATAGTTCTGTCCAAAAAGCACTATCACTAGGACAATCAAACGATCAT
TTAATTTTAAAAGATTATGGCGGTGGTAAGGACCGTGTCTGGGTATATAATATCCCAGTT
AAAGTCGATAAAAAGGTAATTGGTAATATTTATATCGAATCAAAAATTAATGACGTTTAT
AACCAATTAAATAATATAAATCAAATATTCATTGTTGGTACAGCTATTTCATTATTAATC
ACAGTCATCCTAGGATTCTTTATAGCGCGAACGATTACCAAACCAATCACCGATATGCGT
AACCAGACGGTCGAAATGTCCAGAGGTAACTATACGCAACGTGTGAAGATTTATGGTAAT
GATGAAATTGGCGAATTAGCTTTAGCATTTAATAACTTGTCTAAACGTGTACAAGAAGCG
CAGGCTAATACTGAAAGTGAGAAACGTAGACTGGACTCAGTTATCACCCATATGAGTGAT
GGTATTATTGCAACAGACCGCCGTGGACGTATTCGTATCGTCAATGATATGGCACTCAAG
ATGCTTGGTATGGCGAAAGAAGACATCATCGGATATTACATGTTAAGTGTATTAAGTCTT
GAAGATGAATTTAAACTGGAAGAAATTCAAGAGAATAATGATAGTTTCTTATTAGATTTA
AATGAAGAAGAAGGTCTAATCGCACGTGTTAACTTTAGTACGATTGTGCAGGAAACAGGA
TTTGTAACTGGTTATATCGCTGTGTTACATGACGTAACTGAACAACAACAAGTTGAACGT
GAGCGTCGTGAATTTGTTGCCAATGTATCACATGAGTTACGTACACCTTTAACTTCTATG
AATAGTTACATTGAAGCACTTGAAGAAGGTGCATGGAAAGATGAGGAACTTGCGCCACAA
TTTTTATCTGTTACCCGTGAAGAAACAGAACGAATGATTCGACTGGTCAATGACTTGCTA
CAGTTATCTAAAATGGATAATGAGTCTGATCAAATCAACAAAGAAATTATCGACTTTAAC
ATGTTCATTAATAAAATTATTAATCGACATGAAATGTCTGCGAAAGATACAACATTTATT
CGAGATATTCCGAAAAAGACGATTTTCACAGAATTTGATCCTGATAAAATGACGCAAGTA
TTTGATAATGTCATTACAAATGCGATGAAATATTCTAGAGGCGATAAACGTGTCGAGTTC
CACGTGAAACAAAATCCACTTTATAATCGAATGACGATTCGTATTAAAGATAATGGCATT
GGTATTCCTATCAATAAAGTCGATAAGATATTCGACCGATTCTATCGTGTAGATAAGGCA
CGTACGCGTAAAATGGGTGGTACTGGATTAGGACTAGCCATTTCGAAAGAGATTGTGGAA
GCGCACAATGGTCGTATTTGGGCAAACAGTGTAGAAGGTCAAGGTACATCTATCTTTATC
ACACTTCCATGTGAAGTCATTGAAGACGGTGATTGGGATGAATAATAAGGAGCATATTAA
ATCTGTCATTTTAGCACTACTCGTCTTGATGAGTGTCGTATTGACATATATGGTATGGAA
CTTTTCTCCTGATATTGCAAATGTCGACAATACAGATAGTAAGAAGAGTGAAACGAAACC
TTTAACGACACCTATGACAGCCAAAATGGATACAACTATTACGCCATTTCAGATTATTCA
TTCGAAAAATGATCATCCAGAAGGAACGATTGCGACGGTATCTAATGTGAATAAACTGAC
GAAACCTTTGAAAAATAAAGAAGTGAAGTCCGTGGAACATGTTCGTCGTGATCATAACTT
GATGATTCCTGATTTGAACAGTGATTTTATATTATTCGATTTTACGTATGATTTACCGTT
ATCAACATATCTTGGTCAAGTACTGAACATGAATGCGAAAGTACCAAATCATTTCAATTT
CAATCGTTTGGTCATAGATCATGATGCTGATGATAATATCGTGCTTTATGCTATAAGCAA
AGATCGCCACGATTACGTAAAATTAACAACTACAACGAAAAATGATCATTTTTTAGATGC
ATTAGCAGCAGTGAAAAAAGATATGCAACCATACACAGATATCATCACAAACAAAGATAC
AATTGATCGTACGACGCATGTTTTTGCACCAAGTAAACCTGAAAAGTTAAAAACATATCG
CATGGTATTTAACACGATTAGTGTTGAGAAAATGAATGCTATACTATTTGACGATTCAAC
CATCGTTCGTAGTTCAAAGAGTGGTGTTACAACCTACAACAATAATACAGGTGTCGCAAA
CTATAACGATAAAAATGAAAAATATCATTATAAAAACCTGTCCGAAGATGAAGCGAGTTC
CAGCAAAATGGAAGAAACGATTCCAGGAACCTTTGATTTTATTAATGGTCATGGTGGTTT
CTTAAACGAAGACTTTAGATTGTTTAGTACGAATAATCAGTCAGGCGAGTTAACATATCA
ACGTTTCCTTAATGGTTATCCAACGTTTAATAAAGAAGGTTCTAATCAAATTCAAGTCAC
TTGGGGTGAAAAAGGCGTCTTTGACTATCGTCGTTCGTTATTACGCACCGACGTTGTTTT
AAATAGTGAGGATAATAAATCGTTGCCGAAATTAGAGTCTGTACGTTCAAGCTTAGCGAA
CAATAGTGATATTAATTTTGAAAAAGTAACAAACATCGCTATCGGTTACGAAATGCAGGA
TAATTCAGATCATAATCACATTGAAGTGCAGATTAACAGTGAACTCGTACCGCGTTGGTA
TGTAGAATATGATGGCGAATGGTATGTTTATAACGATGGGAGGCTTGAATAAATGAACTG
GAAACTGACAAAGACACTTTTCATTTTCGTGTTTATTCTTGTCAACATCGTGTTAGTATC
GATTTATGTTAATAAAGTCAATCGCTCACACATTAATGAAGTCGAGAGTAACAATGAAGT
TAATTTTCAGCAAGAAGAAATTAAAGTACCGACTAGTATATTGAATAAATCAGTTAAAGG
TATAAAATTAGAGCAAATTACAGGGCGATCAAAAGACTTTAGTTCTAAAGCTAAAGGCGA
TTCGGATTTGACCACATCAGATGGTGGAAAATTATTGAATGCGAACATTAGTCAATCGGT
AAAGGTCAGTGACAATAACTTAAAAGATTTGAAAGATTATGTTAACAAGCGCGTATTTAA
AGGTGCTGAATATCAATTAAGCGAGATTAGTTCAGATTCTGTAAAATATGAACAAACGTA
TGATGATTTTCCGATTTTAAATAACAGTAAAGCGATGTTGAACTTTAATATAGAAGATAA
CAAAGCGACTAGTTATAAACAATCAATGATGGATGACATTAAGCCCACAGATGGTGCAGA
TAAGAAGCATCAAGTGATTGGTGTGAGAAAAGCAATCGAGGCATTATATTATAATCGTTA
CTTGAAAAAAGGTGATGAAGTCATTAATGCTAGACTCGGTTACTACTCAGTCGTGAATGA
AACGAATGTTCAATTGTTACAACCAAACTGGGAAATTAAAGTGAAGCATGACGGTAAGGA
TAAAACGAATACTTACTATGTCGAAGCGACAAATAATAACCCTAAAATTATTAATCATTA
ATATGAATCGTAATAAGCTAGCATTGCAAGCTCATCATATGTGAGAAGCGGTGCTAGCTT
TTTTGCTGGTACGGTTTATTATGGCTGATGTTTTTGCGTCTCCAACGTGCGCATTTATTC
ATATTTTAAGTAGAACCGCATTGTAAAATTAGTGTAACTGTTATTTTAAAAACTTTAGTA
TTTGTCTAATCATTGTTATAATAATTAAGAAATTCATTGCACGTGATTATCAAAATTTAA
ATATAAGAAACCGGTCGATGAACTAAAGTTACATAATAGGAAAGGTATACAAAACAGCTA
ATATACTGATAGTTTCTGTAGGGAAAATCGTATATTTGCACTGATGTATATTGCAGTCAT
ATAGAGAGATTGACTGTTTAAAGAGAAAGGATGAGCCGCTTGATACGCATGAGTGTATTA
GCAAGTGGTAGTACAGGTAACGCCACTTTTGTAGAAAATGAAAAAGGTAGTCTATTAGTT
GATGTTGGTTTGACTGGAAAGAAAATGGAAGAATTGTTTAGTCAAATTGACCGTAATATT
CAAGATTTAAATGGTATTTTAGTAACCCATGAACATATTGATCATATTAAAGGATTAGGT
GTTTTGGCGCGTAAATATCAATTGCCAATTTATGCGAATGAAAAGACTTGGCAGGCAATT
GAAAAGAAAGATAGTCGCATCCCTATGGATCAGAAATTCATTTTTAATCCTTATGAAACA
AAATCTATTGCAGGTTTCGATGTTGAATCGTTTAACGTGTCACATGATGCAATAGATCCG
CAATTTTATATTTTCCATAATAACTATAAGAAGTTTACGATTTTAACGGATACGGGTTAC
GTGTCTGATCGTATGAAAGGTATGATACGTGGCAGCGATGCGTTTATTTTTGAGAGTAAT
CATGACGTCGATATGTTGAGAATGTGTCGTTATCCATGGAAGACGAAACAACGTATTTTA
GGCGATATGGGTCATGTATCTAATGAGGATGCGGCTCATGCAATGACAGACGTGATTACA
GGTAACACGAAACGTATTTACCTATCGCATTTATCACAAGACAATAACATGAAAGATTTG
GCGCGTATGAGTGTTGGCCAAGTATTGAACGAACACGATATTGATACGGAAAAAGAAGTA
TTGCTATGTGATACGGATAAAGCTATTCCAACGCCAATATATACAATATAAATGAGAGTC
ATCCGATAAAGTTCCGCATTGCTGTGAGACGACTTTATCGGGTGCTTTTTTATGTTGTTG
GTGGGAAATGGCTGTTGTTGAGTTGAATCGGCTTGATTGAAATGTGTAAAATAATTCGAT
ATTAAATGTAATTTATAAATAATTTACATAAAATCAATCATTTTAATATAAGGATTATGA
TAATATATTGGTGTATGACAGTTAATGGAGGGAACGAAATGAAAGCTTTATTACTTAAAA
CAAGTGTATGGCTCGTTTTGCTTTTTAGTGTAATGGGATTATGGCAAGTCTCGAACGCGG
CTGAGCAGCATACACCAATGAAAGCACATGCAGTAACAACGATAGACAAAGCAACAACAG
ATAAGCAACAAGTACCGCCAACAAAGGAAGCGGCTCATCATTCTGGCAAAGAAGCGGCAA
CCAACGTATCAGCATCAGCGCAGGGAACAGCTGATGATACAAACAGCAAAGTAACATCCA
ACGCACCATCTAACAAACCATCTACAGTAGTTTCAACAAAAGTAAACGAAACACGCGACG
TAGATACACAACAAGCCTCAACACAAAAACCAACTCACACAGCAACGTTCAAATTATCAA
ATGCTAAAACAGCATCACTTTCACCACGAATGTTTGCTGCTAATGCACCACAAACAACAA
CACATAAAATATTACATACAAATGATATCCATGGCCGACTAGCCGAAGAAAAAGGGCGTG
TCATCGGTATGGCTAAATTAAAAACAGTAAAAGAACAAGAAAAGCCTGATTTAATGTTAG
ACGCAGGAGACGCCTTCCAAGGTTTACCACTTTCAAACCAGTCTAAAGGTGAAGAAATGG
CTAAAGCAATGAATGCAGTAGGTTATGATGCTATGGCAGTCGGTAACCATGAATTTGACT
TTGGATACGATCAGTTGAAAAAGTTAGAGGGTATGTTAGACTTCCCGATGCTAAGTACTA
ACGTTTATAAAGATGGAAAACGCGCGTTTAAGCCTTCAACGATTGTAACAAAAAATGGTA
TTCGTTATGGAATTATTGGTGTAACGACACCAGAAACAAAGACGAAAACAAGACCTGAAG
GCATTAAAGGCGTTGAATTTAGAGATCCATTACAAAGTGTGACAGCGGAAATGATGCGTA
TTTATAAAGACGTAGATACATTTGTTGTTATATCACATTTAGGAATTGATCCTTCAACAC
AAGAAACATGGCGTGGTGATTACTTAGTGAAACAATTAAGTCAAAATCCACAATTGAAGA
AACGTATTACAGTTATTGATGGTCATTCACATACAGTACTTCAAAATGGTCAAATTTATA
ACAATGATGCATTGGCACAAACAGGTACAGCACTTGCGAATATCGGTAAGATTACATTTA
ATTATCGCAATGGAGAGGTATCGAATATTAAACCGTCATTGATTAATGTTAAAGACGTTG
AAAATGTAACACCGAACAAAGCATTAGCTGAACAAATTAATCAAGCTGATCAAACATTTA
GAGCACAAACTGCAGAGGTAATTATTCCAAACAATACCATTGATTTCAAAGGAGAAAGAG
ATGACGTTAGAACGCGTGAAACAAATTTAGGAAACGCGATTGCAGATGCTATGGAAGCGT
ATGGCGTTAAGAATTTCTCTAAAAAGACTGACTTTGCCGTGACAAATGGTGGAGGTATTC
GTGCCTCTATCGCAAAAGGTAAGGTGACACGCTATGATTTAATCTCAGTATTACCATTTG
GAAATACGATTGCGCAAATTGATGTAAAAGGTTCAGACGTCTGGACGGCTTTCGAACATA
GTTTAGGCGCACCAACAACACAAAAGGACGGTAAGACAGTGTTAACAGCGAATGGCGGTT
TACTACATATCTCTGATTCAATCCGTGTTTACTATGATATAAATAAACCGTCTGGCAAAC
GAATTAATGCTATTCAAATTTTAAATAAAGAGACAGGTAAGTTTGAAAATATTGATTTAA
AACGTGTATATCACGTAACGATGAATGACTTCACAGCATCAGGTGGCGACGGATATAGTA
TGTTCGGTGGTCCTAGAGAAGAAGGTATTTCATTAGATCAAGTACTAGCAAGTTATTTAA
AAACAGCTAACTTAGCTAAGTATGATACGACAGAACCACAACGTATGTTATTAGGTAAAC
CAGCAGTAAGTGAACAACCAGCTAAAGGACAACAAGGTAGCAAAGGTAGTAAGTCTGGTA
AAGATACACAACCAATTGGTGACGACAAAGTGATGGATCCAGCGAAAAAACCAGCTCCAG
GTAAAGTTGTATTGTTGCTAGCGCATAGAGGAACTGTTAGTAGCGGTACAGAAGGTTCTG
GTCGCACAATAGAAGGAGCTACTGTATCAAGCAAGAGTGGGAAACAATTGGCTAGAATGT
CAGTGCCTAAAGGTAGCGCGCATGAGAAACAGTTACCAAAAACTGGAACTAATCAAAGTT
CAAGCCCAGAAGCGATGTTTGTATTATTAGCAGGTATAGGTTTAATCGCGACTGTACGAC
GTAGAAAAGCTAGCTAAAATATATTGAAAATAATACTACTGTATTTCTTAAATAAGAGGT
ACGGTAGTGTTTTTTTATGAAAAAAAGCGATAACCGTTGATAAATATGGGATATAAAAAC
GAGGATAAGTAATAAGACATCAAGGTGTTTATCCACAGAAATGGGGATAGTTATCCAGAA
TTGTGTACAATTTAAAGAGAAATACCCACAATGCCCACAGAGTTATCCACAAATACACAG
GTTATACACTAAAAATCGGGCATAAATGTCAGGAAAATATCAAAAACTGCAAAAAATATT
GGTATAATAAGAGGGAACAGTGTGAACAAGTTAATAACTTGTGGATAACTGGAAAGTTGA
TAACAATTTGGAGGACCAAACGACATGAAAATCACCATTTTAGCTGTAGGGAAACTAAAA
GAGAAATATTGGAAGCAAGCCATAGCAGAATATGAAAAACGTTTAGGCCCATACACCAAG
ATAGACATCATAGAAGTTCCAGACGAAAAAGCACCAGAAAATATGAGTGACAAAGAAATT
GAGCAAGTAAAAGAAAAAGAAGGCCAACGAATACTAGCCAAAATCAAACCACAATCCACA
GTCATTACATTAGAAATACAAGGAAAGATGCTATCTTCCGAAGGATTGGCCCAAGAATTG
AACCAACGCATGACCCAAGGGCAAAGCGACTTTGTTTTCGTCATTGGCGGATCAAACGGC
CTGCACAAGGACGTCTTACAACGCAGTAACTACGCACTATCATTCAGCAAAATGACATTC
CCACATCAAATGATGCGGGTTGTGTTAATTGAACAAGTGTACAGAGCATTTAAGATTATG
CGAGGAGAAGCATATCATAAATGATGCGGTTTTTTCAGCCGCTTCATAAAGGGATTTTGA
ATGTATCAGAACATATGAGGTTTATGTGAATTGCTGTTATGTTTTTAAGAAGCTTATCAT
AAGTAATGAGGTTCATGATTTTTGACATAGTTAGCCTCCGCAGTCTTTCATTTCAAGTAA
ATAATAGCGAAATATTCTTTATACTGAATACTTATAGTGAAGCAAAGTTCTAGCTTTGAG
AAAATTCTTTCTGCAACTAAATATAGTAAATTACGGTAAAATATAAATAAGTACATATTG
AAGAAAATGAGACATAATATATTTTATAATAGGAGGGAATTTCAAATGATAGACAACTTT
ATGCAGGTCCTTAAATTAATTAAAGAGAAACGTACCAATAATGTAGTTAAAAAATCTGAT
TGGGATAAAGGTGATCTATATAAAACTTTAGTCCATGATAAGTTACCCAAGCAGTTAAAA
GTGCATATAAAAGAAGATAAATATTCAGTTGTAGGGAAGGTTGCTACTGGGAACTATAGT
AAAGTTCCTTGGATTTCAATATATGATGAGAATATAACAAAAGAAACAAAGGATGGATAT
TATTTGGTATATCTTTTTCATCCGGAAGGAGAAGGCATATACTTATCTTTGAATCAAGGA
TGGTCAAAGATAAGTGATATGTTTCCGCGGGATAAAAATGCTGCAAAACAAAGAGCATTA
ACTTTATCTTCCGAACTCAATAAATATATTACATCAAATGAATTTAATACTGGAAGATTT
TATTACGCAGAAAATAAAGATTCATCTTATGATTTAAAAAATGATTATCCATCAGGATAT
TCTCATGGATCAATAAGATTCAAATATTATGATTTGAATGAAGGATTCACAGAAGAAGAT
ATGCTAGAGGATTTAAAGAAATTTTTAGAACTATTTAATGAATTAGCTTCAAAAGTTACA
AAAACATCCTATGATAGCTTGGTCAATAGCATAGACGAAATACAGGAAGACAGCGAAATT
GAAGAAATTAGAACAGCACAAAAAGATAAGACACTCAAGGAAGTGGAAGCACCTAAAGGA
ATAATTCCAAAATATAAAAAAGGTGTATCAAAGACTACTAAAAATGATTCAGAAATTGAA
AAATCAAATAAAGAGAATAAATTAACCGGTAAAGTTGGAGAAAAATTAGCGCTAAATTAC
TTTAATGAGCTAATTGATAATAAAATAGACGAAGATAAGAAAGAACAGTTTAGGAATATT
TTAAATGATAATCCAGGCTCTCAACACGGTCATGGCTATGATTTAGTAGCTTTTGATCCA
ACAAATACAGATAAAGCTGTAGAAAAATTTATTGAAATTAAAACATCTACATCTTCTAGT
ATTGAGGAACCATTTTTTATGTCGCTAAATGAAATGTTTGCTATGAAAGAATATAAGCAG
AAATATTTAATATTAAGAATATTTAATGTTTCCGGTAAAGAACCACAATTTTATTTTATA
GATCCATATGCAAATTATTCTGAATTTAAAGATGTAGATGATCTCATTGACAAAGTATTT
AATGTAGAAGCTATTCAGTATAAAGTTTTTGGCGAAAAATGATTACTTGAACAAGAGCTA
AAATAAAATTGTGATCTAATAAAAATAGAAGGTTCTGTTGCAAAGTAAAAAAATATAGCT
AACCACTAATTTATCATGTCAGTGTTCGCTTAACTTGCTAGCATGATGCTAATTTCGTGG
CATGGCGAAAATCCGTAGATCTGAAGAGACCTGCGGTTCTTTTTATATAGAGCGTAAATA
CATTCAATACCTTTTAAAGTATTCTTTGCTGTATTGATACTTTGATACCTTGTCTTTCTT
ACTTTAATATGACGGTGATCTTGCTCAATGAGGTTATTCAGATATTTCGATGTACAATGA
CAGTCAGGTTTAAGTTTAAAAGCTTTAATTACTTTAGCCATTGCTACCTTCGTTGAAGGT
GCCTGATCTGTAATTACCTTTTGAGGTTTACCAAATTGTTTAATGAGACGTTTGATAAAC
GCATATGCTGAATGATTATCTCGTTGCTTACGCAACCAAATATCTAATGTATGTCCCTCT
GCATCAATGGCACGATATAAATAGCTCCATTTTCCTTTTATTTTGATGTACGTCTCATCA
ATACGCCATTTGTAATAAGCTTTTTTATGCTTTTTCTTCCAAATTTGATACAAAATTGGG
GCATATTCTTGAACCCAACGGTAGACCGTTGAATGATGAACGTTTACACCACGTTCCCTT
AATATTTCAGATATATCACGATAACTCAATGTATATCTTAGATAGTAGCCAACGGCTACA
GTGATAACATCCTTGTTAAATTGTTTATATCTGAAATAGTTCATACAGAAGACTCCTTTT
TGTTAAAATTATACTATAAATTCAACTTTGCAACAGAACCGTATTATGGAATAGAGATGT
TGGTAACATTTATACAGGATCATTATACTTAAGTTTAATTTCGTTATTACAGAACCACAC
ATTCCAACCAGAAGAGAAAGTATGTCTATTTAGTTATGGTTCAGGAGCAGTAGGAGAAAT
CTTTAGTGGTTCAATCGTTAAAGGATATGACAAAGCATTAGATAAAGAGAAACACTTAAA
TATGCTAGAATCTAGAGAGCAATTATCAGTCGAAGAATACGAAACATTCTTTAACAGATT
TGATAATCAAGAATTTGATTTCGAACGTGAATTGACACAAGATCCATATTCAAAAGTATA
CTTATACAGTATAGAAGACCATATCAGAACATATAAGATAGAGAAATAAACTAGTGGCCG
ATTGTGCTTGATGAGCTTGGGACATAAATCCTAACTCGAAATAAATAAGCATATCACTAA
ACTGATTTTTTAAAGTTTACAGTGATATGCTTATTTTTTTATCTTACGATTTTGTACGTG
CATGCTTGCCTAGGGGTATGGCTCGAGCCATTAGTCTCTCGCACATACTATTCCCTCAGG
CGTCAGCACTTACAAAATCGGTTGTAATTTTCATTTTTATACGCATTCTTACTGAGATTA
TACTAATAAGAGGAATAGTAAAAGCAATTCTAAGTAAAATTGCAGATAAGAGGTTTGTTA
AAAGCAGTTCTCAGTAAAATTACAGATAAGAGGTACGTTAAAAGCAGTTCTAAGTAAAAT
TGCAGATAAGAGGTTTGTTAAAAGCAGTTCTAAGTAAAATTGCAGATAAGAGGTACGTTA
AAAGCAATTCCATGCAAAATTGCTGATAAGGGGTAAGTTAAAAGCAGTTCTCAGTAAAAT
TGCAGATAAGAGGTACGTTAAAAGCAGTTCTAGGCAAAATTGCAGATAAGAGGTGCGTTA
AAAGCAGTTCTCAGTAAAATTGCTGATAAGGGGTAAGTTAAAAGCAATCCTAAGTAAAAT
TGCAGATAAGGGGTACAGAAAAACTAGACTTGATTACAAAATGGAGCTTGGGACATAAAT
GATTTTTTAAAAATGAGATGAGACGTAGATTAACTCCATAATCAATACGAATCTATCGAC
TTCTTTATTTATGATATTCATCTCTTTTTAATGGAAATAAAAGTGCGATTAATGTGATAA
TACAGTTACGTTAATTAAAAAAATAAAAATGCAAGGAGAGGTAATATGCTAACTGTATAT
GGACATAGAGGATTACCTAGTAAAGCTCCGGAAAATACAATTGCATCATTTAAAGCTGCT
TCAGAAGTAGAAGGTATAAACTGGTTGGAGTTAGATGTTGCAATTACAAAAGATGAACAA
CTGATTATCATTCATGATGATTATTTAGAACGGACTACAAATATGTCCGGGGAAATAACT
GAATTGAATTATGATGAAATTAAAGATGCTTCTGCAGGATCTTGGTTTGGTGAAAAATTC
AAAGATGAACATTTGCCAACTTTCGATGATGTAGTAAAAATAGCAAATGAATATAATATG
AATTTAAATGTAGAATTAAAAGGTATTACTGGACCGAATGGACTAGCACTTTCTAAAAGT
ATGGTTAAGCAAGTGGAAGAACAATTAACAAACTTAAATCAGAATCAAGAAGTGCTCATT
TCAAGCTTTAATGTTGTGCTTGTTAAACTTGCAGAAGAAATCATGCCACAATATAACAGA
GCAGTTATATTCCATACAACTTCGTTTCGTGAAGACTGGAGAACACTTTTAGATTACTGT
AATGCTAAAATAGTAAACACTGAAGATGCCAAACTTACTAAAGCAAAAGTAAAAATGGTA
AAAGAAGCGGGTTATGAATTGAACGTATGGACTGTAAACAAACCAGCACGTGCAAACCAA
CTTGCTAATTGGGGAGTTGATGGTATCTTTACAGACAATGCAGATAAAATGGTGCATTTG
TCTCAATAGAAAGTTAGAGGTGAGTCTTACGTTTCAGTGACGGTAGACTTACCTTTAACA
TGTTACATACTAAAAAATTAATTTGAATAAGAAAGAGAGACATATATGAAATACGATGAT
TTTATAGTAGGAGAAACATTCAAAACAAAAAGCCTTCATATTACAGAAGAAGAAATTATC
CAATTTGCAACAACTTTTGATCCTCAATATATGCATATAGATAAAGAAAAAGCAGAACAA
AGTAGATTTAAAGGTATCATTGCATCTGGCATGCATACACTTTCAATATCATTTAAATTA
TGGGTAGAAGAAGGTAAATACGGAGAAGAAGTTGTAGCAGGAACACAAATGAATAACGTT
AAATTTATTAAACCTGTATACCCAGGTAATACATTGTACGTTATCGCTGAAATTACAAAT
AAGAAATCCATAAAAAAAGAAAATGGACTCGTTACAGTGTCACTTTCAACATACAATGAA
AATGAAGAAATTGTATTTAAGGGAGAAGTAACAGCACTTATTAATAATTCATAATAAAAC
AGTGAAGCAACCATCGTTACGGATTGCTTCACTGTTTTGTTATTCATCTATATCGTATTT
TTTATTACCGTTCTCATATAGCTCATCATACACTTTACCTGAGATTTTGGCATTGTAGCT
AGCCATTCCTTTATCTTGTACATCTTTAACATTAATAGCCATCATCATGTTTGGATTATC
TTTATCATATGATATAAACCACCCAATTTGTCTGCCAGTTTCTCCTTGTTTCATTTTGAG
TTCTGCAGTACCGGATTTGCCAATTAAGTTTGCATAAGATCTATAAATATCTTCTTTATG
TGTTTTATTTACGACTTGTTGCATACCATCAGTTAATAGATTGATATTTTCTTTGGAAAT
AATATTTTTCTTCCAAACTTTGTTTTTCGTGTCTTTTAATAAGTGAGGTGCGTTAATATT
GCCATTATTTTCTAATGCGCTATAGATTGAAAGGATCTGTACTGGGTTAATCAGTATTTC
ACCTTGTCCGTAACCTGAATCAGCTAATAATATTTCATTATCTAAATTTTTGTTTGAAAT
TTGAGCATTATAAAATGGATAATCACTTGGTATATCTTCACCAACACCTAGTTTTTTCAT
GCCTTTTTCAAATTTCTTACTGCCTAATTCGAGTGCTACTCTAGCAAAGAAAATGTTATC
TGATGATTCTATTGCTTGTTTTAAGTCGATATTACCATTTACCACTTCATATCTTGTAAC
GTTGTAACCACCCCAAGATTTATCTTTTTGCCAACCTTTACCATCGATTTTATAACTTGT
TTTATCGTCTAATGTTTTGTTATTTAACCCAATCATTGCTGTTAATATTTTTTGAGTTGA
ACCTGGTGAAGTTGTAATCTGGAACTTGTTGAGCAGAGGTTCTTTTTTATCTTCGGTTAA
TTTATTATATTCTTCGTTACTCATGCCATACATAAATGGATAGACGTCATATGAAGGTGT
GCTTACAAGTGCTAATAATTCACCTGTTTGAGGGTGGATAGCAGTACCTGAGCCATAATC
ATTTTTCATGTTGTTATAAATACTCTTTTGAACTTTAGCATCAATAGTTAGTTGAATATC
TTTGCCATCTTTTTTCTTTTTCTCTATTAATGTATGTGCGATTGTATTGCTATTATCGTC
AACGATTGTGACACGATAGCCATCTTCATGTTGGAGCTTTTTATCGTAAAGTTTTTCGAG
TCCCTTTTTACCAATAACTGCATCATCTTTATAGCCTTTATATTCTTTTTGTTTTAATTC
TTCAGAGTTAATGGGACCAACATAACCTAATAGATGTGAAGTCGCTTTTCCTAGAGGATA
GTTACGACTTTCTGTTTCATTAGTTGTAAGATGAAATTTTTTTGCGAAATCACTTAAATA
TTCATCCATTTTTTTAACGGTTTTAAGTGGAACGAAGGTATCATCTTGTACCCAATTTTG
ATCCATTTGTTGTTTGATATAGTCTTCAGAAATACTTAGTTCTTTAGCGATTGCTTTATA
ATCTTTTTTAGATACATTCTTTGGAACGATGCCTATCTCATATGCTGTTCCTGTATTGGC
CAATTCCACATTGTTTCGGTCTAAAATTTTACCACGTTCTGATTTTAAATTTTCAATATG
TATGCTTTGGTCTTTCTGCATTCCTGGAATAATGACGCTATGATCCCAATCTAACTTCCA
CATACCATCTTCTTTAACAAAATTAAATTGAACGTTGCGATCAATGTTACCGTAGTTTGT
TTTAATTTTATATTGAGCATCTACTCGTTTTTTATTTTTAGATACTTTTTTTATTTTACG
ATCCTGAATGTTTATATCTTTAACGCCTAAACTATTATATATTTTTATCGGACGTTCAGT
CATTTCTACTTCACCATTATCGCTTTTAGAAATATAACTGCTATCTTTATAAACTTGTTT
GAAATTTTTATCTTCAATTGCATCAATAGTATTATTAATTTCTTTATCTTTTGAAGCATA
AAAATATATACCAAACCCGACAACTACAACTATTAAAATAAGTGGAACAATTTTTATCTT
TTTCATCAATATACTCCTTATATAAGACTACATTTGTAGTATATTACAAATGTAGTATTT
ATGTCAAAATAATGTTATAATTTTTGTGATATGGAGGTGTAGAAGGTGTTATCATCTTTT
TTAATGTTAAGTATAATCAGTTCATTGCTCACGATATGTGTAATTTTTTTAGTGAGAATG
CTCTATATAAAATATACTCAAAATATTATGTCACATAAGATTTGGTTATTAGTGCTCGTC
TCCACGTTAATTCCATTAATACCATTTTACAAAATATCGAATTTTACATTTTCAAAAGAT
ATGATGAATCGAAATGTATCTGACACGACTTCTTCGGTTAGTCATATGTTAGATGGTCAA
CAATCATCTGTTACGAAAGACTTAGCAATTAATGTTAATCAGTTTGAGACCTCAAATATA
ACGTATATGATTCTTTTGATATGGGTATTTGGTAGTTTGTTGTGCTTATTTTATATGATT
AAGGCATTCCGACAAATTGATGTTATTAAAAGTTCGTCATTGGAATCGTCATATCTTAAT
GAACGACTTAAAGTATGTCAAAGTAAGATGCAGTTCTACAAAAAGCATATAACAATTAGT
TATAGTTCAAACATTGATAATCCGATGGTATTTGGTTTAGTGAAATCCCAAATTGTACTA
CCAACTGTCGTAGTCGAAACCATGAATGACAAAGAAATTGAATATATTATTCTACATGAA
CTATCACATGTGAAAAGTCATGACTTAATATTCAACCAGCTTTATGTTGTTTTTAAAATG
ATATTCTGGTTTAATCCTGCACTATATATAAGTAAAACAATGATGGACAATGACTGTGAA
AAAGTATGTGATAGAAACGTTTTAAAAATTTTGAATCGCCATGAACATATACGTTATGGT
GAATCGATATTAAAATGCTCTATTTTAAAATCTCAGCACATAAATAATGTGGCAGCACAA
TATTTACTAGGTTTTAATTCAAATATTAAAGAACGTGTTAAGTATATTGCACTTTATGAT
TCAATGCCTAAACCTAATCGAAACAAGCGTATTGTTGCGTATATTGTATGTAGTATATCG
AGCTTCACATGAAACAGCTAAAGAAGCTTTGGGCGATAAAGAGTTAAGAGCCATTGCACA
TGAGTTAACTAAAACAGTTAAGGATAACATGAGTGTTGATTGGTCTAAACGAGACAGTGC
TAAAGCTAAAATGAGAGTTCAAGTTAGACGCCTATTAAAGAAATATGGCTATCCACCAGA
TCTTCAAAAAATGGCTGTGGAACAAGTTGTAGAGCAAGCAGAATTAATGGCAAGTCAGCA
ATAAAAAAATAAATCATAATGAGTCCGGGACATAAAGTTCTTGGATAAGTGAAAAAAGAC
AATTTCTATTGAAATAATATAGAAATTGTCTTTTTTATAAATTTTTTGATTATTTTCAGC
TCGTTGAGCTACTACTTTTCTTATATTAAGTGCCATTAATACAAAACCAAGTTCTCTTTT
GACTTTATTGAGTCCTCGGACAGACATCCGAGTGAAACCCAAAATAGCCTTCATAAATCC
AAAAACAGGTTCCACATCAATTTTTCTTTGACTGTAGATATTTTTTGTTTCTGGTTCTGA
AAGCTTTTTGTTAATTTGGGATTTAAAATATTCCCAGTTATAATTCTTCATTATTTTTTT
GTTTGTTTTTGAATTGAAGTTCATACATTGATTTTTCAGAGGACATTCTGAACAATCATC
ACATTCATATAATTTGAAGTCTCGCTTATAACCATACTTATCATGACGATAGGCATATCT
TTTAAAACCTAGCCGTTTATTATTCGGACAAATGAATTCGTCATTAATTTCGTCATAGTT
CCAATTTTGAGTATTAAAGATGTCACTTTTATATTTTTTAGTTTTATCTTTTATAAACAT
TCCATATGTTATGAGTGGCGTTCGATTAAAGTCATCTATAATTGCCTTATAATTTGATTC
ACTACCATAACCTGCATCAGCTACAATATATTCAGGTAAATGACCGTAGGTCTCTTGAAT
TGAATTTAAAAATGGAATCATCGTTCTAGTATCCGTTGGATTTTGATACACATTATAAGA
TAAAACAAATTGGGAATTTGTTGCTATTTGTAAATTATACCCTGGCTTAAGTTGTCCATT
TTTCATGTGATCTTCTTTCATTCTCATAAATGTCGCATCATAATCTGTCTTAGAATAACT
ATTTCTATCCTTTAAAATAGATTTTTGAAATTCGTATCGATACTTTCGCTCAAAATAATC
ATTGATTTGCTTTTTGTATTTTTTGATTTTAGTTCTTTTGAGACGTATTTGTTTTCTTGT
TTTAGTACATTTTTCATTGTTGATATGTTGGTTTAAATCTTCGATTTCTTTATCTAAGTG
ACTACCAATCAAATCTATTTCTTCTTTTGTTAATTCATTATCATGATCTTCTTTAATTTC
CGGTATGATTTTATTGGTTACCAATTCATGGTAGAGGGCTTTAGAATCCTCATTCATCTT
TGATTCATGGTTTTGAATACTCTTTTTCCATACAAATGTATATCGATTGGCATTTGCTTC
AATTTTTGTACCATCAATAAAAATAGCTTTATCATCTATAAGATTTTGTTTTACACACTG
ACTGTAAAATTGAATAAATAAAGATTCTAATAAAGCATCTACTTTTGGATTTACTCTAAA
TTGATTAATTGTTTTATAAGAAGGTTTTTGATTTTGTGATAGCCACATCATTCGGATGCT
ATCATTAAGCATTTTTTCTATTTTACGACCTGAGAATACAGATTGTGTGTAGGCATATAG
AATCACTTTTAACATCATTTTAGGATGGTACGAAGTTGCACCACGGTGATGTCTGAATTC
GTCGAATTCATTGTCAGGAATTGTTTCAACAATATCATTTACAGTAAAACGATGTTGATT
TGTTTTGTTTCCATATTGACCTCCATGTATTTGCTATGATTTCAAAATCCATTTTTGACG
TGCCTTAGGGTTGAGTGGATGCATAATTTCATTTGTTACTGGATTGATGAGCTTTTTTAC
TTTCTTTTTATGAGGTTTTAACATTTCCATCACTTGTTCGACACGGTCGATAACAACTGG
TCGCTTCGCATAGGCACCATAAGCAAGAATCACTGTGTCACTTTCACTAATCGCTTTCAT
CAAATGAATATCAGTGTGCTCATCGTATGGATTTTTGATATGTTTGAGGTTTTCGGGTGT
TCTAATATTAGAGAATAGATTTACAAGATATACAGCACCGTATCGTTCTGAATTGGCTAA
TTGGTTGAGGATAAGAACAGTTGTGAGATCGAGTGATAATACACCGTCTAAATGAGGATA
CATCGTTATCACTGTGCATGCAGCTTTCTTTTCATCCCATGTTTTCTTGAGTAAATAGCG
GTGCTGTTCATCATCGCTAAATATGGCTTCTGTGTGTATCGTACTTTTGATTGTATTCAT
CATCGTCACTTCCTTTAGTATTCTTCTGGTAAAAGCATCACATAATAAAAAGCGTCCACG
TCATCTTCACGAATGACGTAGACTTTCTTAGGTAATGCATTTTGATTTTTTTCATAGTTT
GTATAGTGATATTCCAATTTGTATGTGGGTTGTTCTTGTTCATGTGTGATTGAGAGTATA
TTCTCATCTTCTTGTAATTTAAAAATGTGTAGGTAATCTGTATGAGGCTGGTTATCTTTT
TTTTCTACCATGTGCCAAAGTAAGATTTGAAGGTCTAGTGGAATACTTTCATTAATTCCT
CTTGTGATGTATCGATTGATTTTCATGCTATTTCCCTCCCTTCTGCTTTTCTTTCATGAT
GTCGATGATTTCGTTGATAACTGTGACGGATAATTGAGCAACTATGATCCAATTATTCAT
GGTCCTGACCTCCTTGTTTTAGTAAATGACGTTCATCAATAATGATATTTTGAGTATCTG
TAAGGTACAGAAAGTCCATGTCAAAATGGTCTAAGTATCCGACACTGATGAGTTGGTTAT
TGGCATACATTAGAAATGGATAGATACTTAGCTCATGTAGTTCATCATTATAGTAGGTAT
AAGTCTCGAGTGTGAGATGTACCAGTGGAGAATCATTAATAAAACGTTCCGGTAGAATAT
TTTCTGCTGCTTCCTCCAGCGCTTCACATTCCCAAGCTTCGTTATTAGATAGTTGGAATA
GGTGGGTTATATATTGTTTGAGTTCTTGAGTGATGGTTTTCATATTATTGCCTCCTAGAT
AGTGTAATAGTGATGTAGTTCATATACATCATTGAGATAATATATATTTGATTTGTCATT
TATTACGAATCCCGGTGGGAATAAGAGAAAATTCCATATAAAAACCCGCTACAAACGTTG
GTATGCCAAGGAAATCCTGAAATTCCGCCTATTTTGACAAACAATCAACTCATTATTTAT
AAGTATTGATGATAGGGTTGTGTCTCTGCTTCCTTATATATATTATTTATTTATAAAAAG
TAACGGGATTTTGGGATTGTGCTTGCACAATCCTTCTGTTTCTTCGAATCTGCAAATCCC
AATCATTTCCCGATAAAAAATCATTGTGGGATGTTCTTTAGCAATTTCAATATAAGCATT
GTATAGTTATGAAAAAATTACGACAATAACTGTTTCATTAGATAAGTGTTATTGAAATTG
ATAAAGAGCAATTCTTGAAAATAGTTAGATAAAATAAGCGAAAGAATATAGTGAAAATTA
TTGTTATAACAATGATTCTATTAGCTAAATAGTAAGATATAGTGTTTGGGGCAAAAATAA
AGACGAAGTGCTGAGATGCACTTCGTCGAGTTGTTTATTATTGAAAAGTTGTTTAATGAT
TTCGTTATTAAGTTTGAGTGTGACATAGAATTGTTTTTTATGATTACCATCTTTTTTAAT
ATCAATGCGATCAATCACTGATAGATACAATGCTTTGAGTCGAGATTTTTCTATGTGCTT
AATATCATGAAAGATGTGTTGTAATAGTTTACTGATTTCTTTGGCATCAAATAAAGTCTT
ATCTTCATTTTGTTGATTTTTGAGTTGGTTGATTTGATTCGTAATGTCATTGAGTTGCTT
TTCATATTTTTGAATACTTGGTCTGATTACTGATGTTAAGTCCGGATTATCCTCGATGGT
TTTAATCAAGTTATTTATTTTGATTTGTACTTCATCATATTGTTGTTGCTTATAAGCAAT
ATCGTGATGAAGTGCAGCGCCATCAACTTGATTTTCTTGATTGACGTGTGTTACTACGCG
TTGAATGACTTTATCACTTTTGACTATTTCAAGTATTTGCTTCATCACATAATCTTCAAT
CACATCAGCTCTTACACTGTTTGCCGAACATACTTTGGAACCCTTGTTCCGAAAATTACT
ACATGAATAGTAACGAATACGTTTCTTAGTCCCGTCTTTAAGAGTATTCGTGGTATTGCT
TGCTGCCATAGGTGCGCCACATTGGGGACAGTGAATAATGCCTGTAAGCAGATTCGTTCC
TTTGCCATGGACTTGGGGTTTTTGACTGACTTGTTTCTTACGCATTTGTACTTTATCCCA
TAAATCTTGATTAATAATGGGGGAATGCTTACCTTCAGCTATCACTGGTTTATCATTCAG
CCCTTTACGACGTTTTTCACTCCAATCTTTGTATTTCGCAAATTGAATTTTGCCGATATA
GAAAGGGTTAGCTAAGATGTATGTGATTGAACTAATACTGAAAGGTTTCCCCTTTTTAGT
GACATATCCTTTGTGATTCAATGCATTGGCAATTTTACGATAGCCATGTCCTTTGGCATA
GCACTCGAATATATATTTTACAATATTAGCTTCATGTTGGTTAATCATTAGCTCGTGTTT
ACTATCTGGTATTTTGTCATAACCTAGTGGTAAATTGCCTTGATAATAGCCTTCTTGGGC
ACGTCTCGTTTGACCCATAAATACGTTCTCGACAATGTTATTACGTTCGAATTCTGAGAA
ACTCGCAAGTATCTGTAACATGAGTTTACCAGAAGAAGTATTGACTTCCATACGCTCTGA
CAAACTGAAAAATTCGACATTTTGTTTGTGTAAATCTTCGACAATTTTGAGAAGATCAGA
TGTATTACGAGCTAATCGGTTTGTTTTGTATACCATAACACAGTCGATATTGCCTTCTTT
TGCATCTTTCAACATACGTTGGAGCTCAGGTCTGTTCATAGATTTACCTGAAATACCACG
GTCAGCGTATATATATTTAACTTCAAAATGATGGAAGTCACAGTATTCTTTGATTTGATT
GATTTGTCCGTCGATACTATAACCTTCTGTGCTTTGCATTTCTGTTGATACACGTACATA
GATACCGACACGTTTTGTTTTAAGTTGTTGCATTATGTTACATCCTTTCTTCATTTATGC
AATCGATGATTGCATGGTTTGATTGACAATATTGAGTGGTTCATTTTTGAAATAGATTCC
TATAAGATTTTTATCTTTCGTAATGTGAATGGTTTCAATATAGGGGTACAATATGTTTAA
CGTGAAACGTTTTTGAATAATATTTTGAATGATGTGTTGTATTTGATGCCCATTGATAGA
TGTAGTGCGTTGCGGTTGTTGACGTAATGATTGTGTTTGCTCTCTGAACGTTTCTGCATC
AATGATGCCTTGTGCCAACTTTTCTATCAGTTGTTCTTGAGTCAATGTGTGATGTTTTTC
TATGTTTCTTTGTCTTTTGATGCGTTTGTCAATCGCACTTTTAATTTTTGTGTAGATGCG
TTGATTTTGATAAAAGTCTCGGCACACTTCTAATACTTTATCTTCAAGTGTTTGTGCATT
GATGCCTTTAAAATCACAGACAAAGCGTGAAGCATTCATGTTTTTAGGACAGACGTAGTA
ACGTAATGTATGATTCTTTTTTCTAATGGTCATATTTGTAAGTGTTGCATTACAACATGG
GCATTTGATTTTTTGTTTGAGTTGATTATCCGAAGGTGTCTGTTTGGTTTGTTTTTGCAA
TCGAAGTCTCTGCGCTTGCTCATATATACTTGTGGAAACAATAGAAGGAAACATATTGTC
GAATTGGCCATATTGATTGTTGACACGACCACAATAATTAGGATTGATGATAATGTTACG
AACTTGATAGGGTTGTCGATTGATATACGTGTTATCTTCTTCTAATAACTGTGCAATTTT
CTTATAACCATGACCTTTAATGTAATAATTGAATACAGCCTTTACCGTTGGTGACTCATT
TTGATTGATGATGAATGTTCCGTTGTGATATTCGTAACCAAAAGGTGCATGTGTTGTAAT
CAATCGACCTTGCTTTGCTTTTTCTTGAAGCCCATTTCTGACTTGTTCTCCAATGTTATC
CGATTCAAGTTCGGCTAAACTGATGAAGATATTAAGCTTGAGTCGGTCGAAAGCTTGATC
CATATCAAAGTAACCATCATGTACGCTTAAGATATGAACATGGTACGTTTGACATAATTT
GATGAGTTTTAATGCATTTTTCAGATTACGATGCAACCTATTAAGACGATAACAGCATAA
TATGTCACACTGTCCTTGTTGAATTAATTGTGTTATTTGTCGATACCCACTACGATTATC
TTTGCGACCTGATTGTTTGTCGCTATAAAAGTTGATATGTTGAATATGATGTTTTTCGGC
TATTGCTTCGATAGCTTGTTTCTGTGCTGCAAGAGATTGTTGTTTCATCGTACTTTGACG
TAAATAGCCTATGACTTGTTTCATATCGGCTCCTCCTTTCACAGTGATAATATATATTTA
TGGATGAATTGATATATAAGCCCAACATCAATGAGATGTTGGGCGTCCATATTAGTCATT
TGTTTGATTGATTTCTTCAATTACCAAATCGGCTAATATCTCGATAAGTTCATCCATGTT
TTTCACTCCGTTATTTGTTCTATCTTCAATACGTCGATTATTCAGTTTGATGCTTCACAG
TTGTATGATAAAGACAATTAGAAATCTTCGTGAACTCCTGAAGGGCCTATCCCTTCATTA
GCGGATTTAAAAAGTTCTTTCGCAGCTTTGTTATCATTTGACGGTGTCCAATTTTGAAGT
AACGACTTATCTTTAGTTAATCCGAGGATAGATGCAAACTCTACATCTAATTTTAGATGG
TAAAATACAAGTGATTGTTTTTTACCGCTATTATCTTTGACACTTCTTTTAGTTGTTTGG
CGTCCACGGTCAGCTAATATGAAACCTTTATCTCTTAAGGCGTTGACAACATTATTAACA
TCTTGAAATTGATGATTGTTTAGCATCTGTTTAAAAACGTTCGCAATTATTTTTACTTCG
ATATGGTCATCTTTTAATGAGATTAATCCATAGTTCTCAAACATATTTTTCAAAGCACCT
TCATCTGAAAACTTACCTCTGTTTTGTGCCACAAATTGAATGATGACATCAATAGCTTTA
TCAGCTAATGAGCGTTCAGAGACTGTATGAGTATGATAATCAATAAAGTAGTCTCTTATA
TTAGCGATATCAATATCTGTAGATAAAACACGACCTAATATTTTCGCAGATGTTGTAATG
ACTGCATAACGCTTAAACATACGAATACCTGTATTGTTTGTTTCATCTTTCAATTTAGCT
TCAAACCAATCTACTTCCTTGTAAAACCATTGAATAACTTCATCTTCACGATTTATAAGA
TATTTAGCTACTAACGGTAAAACATGACCATAGTTTAGTGCTACAGCTTTTTTAATATTG
TCAGCATTGGTCGCATTTGTAGTGAATTGTTCATTAATCTCGATGGTTCTTACACGTAAT
CCATCGTTTTGAGCTGAATCATTAAAAATACTGTATTCTGACGTTGAAATGACAGAAGTA
CCCCAATTCTTAGGCGTTTTAACTTCTCCATGAACGTTTGAACGTTGACGACCTTGACCT
TCAGCGATGGAATATAACAAACCCGTGGTATCTCTAAGTGTCGTAGATGAAAGCTCATCA
AATACTATAGGAATGCCATAATTGTTACTCAAATAACCTTCAAGTGCGTTTCGTGTGGCA
TTCCAACTTCTAAAAAGAGTTTCATTACCTTTGGTAGGGTTACCAGCGACTGATACAGCT
AAAGCAGCTGCGGTTGACTTACCGGTTGAGGATTGACCTGTAAAACTAAAGAGAATTCCT
GCAAATTCGATTTCATGTTTATGCTTCAGAAAACTTGTCACTAAGGCAGAAATCCCAAAT
ATGACTGCCAATTCTAAAAGAAGATGACCTTTAACCTCGTCAATATACATGTTAAACCAA
TTATCAAATGTACCTTTAGGAGTTAAGTCATAAGCACTATCTACAATAGGGTATGAAGGT
GAGGACTGATTAAATTGAATAGATTTGAGAACTTTATCTAGCGATATCAAGTAGCCAAAA
GGTGTCTCTAGTATACCTACACCCTCATATAATTCAGAAAGTGGTAATCTATCTCGCATC
AATTGCAAGGCATAACTCAATGATCTAATATACTTCTCGTTAATACTGTAGCCATATTTA
ATTAAAGAAGGTAAGTTTCGTGTTGTTAAGATATCAGACTCAAAAATGTCTTTTTTACCA
TTGTTGTTAGTAATAATCAACTTTTCAACACCAGTAATTGGATCAGAAAATCTTGCATTA
ACAATAATAGGGCTAGCCATTCTAACCACTTTTTCACTGTCACCATCTTTTTTAGGTGGT
ATCGTTTCTTTCCAACCGAAGGAATCTAAAGCAAATGGGCCAATTTCAAACAATGTGTAA
CTCATTAGCAATCACCTCCTTTCGAAGGCGTGCTATTATTGCATGGGTTTATCCCTATTT
TCTGATATAATAAACTGCCATTTTTTGTTCCTACAATTTTAAATGGTAATCCTGGCGTGT
ACTTAATCCAGTAAGCAAAACGACGTCCTACTTCACGTTGATCATTCGTGCTACAAACCA
CATTATATTTCTTTCTTAATTCACCATAAGTGAACGTACTTCCAACTGGTTGTTGAAAAG
ATTTAGCAATTATAAAATTATAAAGCTTTTCTTGCTGCTTAGATTTCTTATTCATTTTAA
AATTCCTCCAATAATTTTTAAGGAGTCAATCAATATCATATAGGTTAAACTATCTTCAAT
TGATTGCTATAATAAGCATAAATGAAGCATTATGATTAGACGCGGAACAAAAAATGGGGA
GGGGGGGTATATATTGATACCTACGCTAGAAGAAATTATTGATAAGTATGGAAACTTAGT
TGATTATTTGAAATTTGATGTAACAGTTGAGGTTTATGAAGATTTGTTGTTATTAAGAAG
TTTAAGCGATTTAAATGAACATCAAAAGATGGATAGAGTTTCATTTATAAAAAAACATTT
AAACTCAAATTTCGATTATTTATTAGATGATACTGAGTTTAGAAGTATCAATAAGATTTA
CAGTAATTTAAATATCATGACGCATATCAATAGTCAAAATAATAATTTTAAACGTAATCC
ATTTATAAATGAAGAACAATTGAAATCACTACTCGCGATAAAGAAAGTAGATGCACATAT
GAGTTATGATTCAAATATTACTTCAAAAGCATTGGCAGAAATAAACAAAACGCAAAAAAG
ATTAGTTACAAAGATAGACACACTCTATAATCAGTCAAAAAAAGAAAATGAATATGTACG
GTTAGGAGAAAAAATATCGTATACAAAATTGGAGAATCATTGGAAATATTTATATAATGA
GATTCAGTTTTATAATCTTAATAATCAATTGATTAGTTATGTTGCATTAGAACAGGAATA
TGCTTGGGCTTTTTTAAATGAACTATTTTATTTGATAGAATTGTATTTGAAGGCATTTAA
AGGACAAAAGAAAACAGATTATGAGTTTGGGAAAAAATTAAACGAATTTATTCAATCATA
TGTCATTATTTTACTTATAGATATACGATTACCTGTTGTTAGATTATATATTATTAGAGA
CATTGTAGATACATGTGAAGGAGAAAAAGATAATTACAAAAGAATTACACTGATAGAAGA
ATCTATTAAAAAGTATAGATACGTAAAAGATCAGATTAAAAGATTTAAAAATGGATTAGA
AGAATCGTTATTAAATGCAACTTTATCTATTGAACAAAATATGTTGAAAGTTAAAATTGA
TTATTATAAAGCCTACTGCTTTCCTAGAGAAAAAACAAAGCATAACAATATTGAGTACAA
TGTATCGTTGTTTTTTAAAGCATTAGATGCCTTAAAGAAATAGTTTTTCACTGAAAATAT
TTATAGATATAATTAAAATTAATTAATATTAAGCCAGGATAATGTAGTCTTAATCGTTCT
GAAATACGAAAAATGTTGTGGAAATCGCGTGAAATAATCAGAGGAATCGTTTGAAATCAT
CGTAGTAATCGCGCGAAAATCACGTGAAATAATCAGAGGAATCGTTTGAAATCATCGTAG
TAATCGCGCGAAAATCACGTGAAATAATCAGAGGAATCGTTTGAAATCATCGTAGTAATC
GCGCGAAAATCACGTGAAATAATCAGAGGAATCGTTTGAAATCATCGTAGTAATCGCGCG
AAAATCACGTGAAATAATCAGAGGAATCGTTTGAAATCATCGTAGTAATCGCGCGAAAAT
CACGTGAAATAATCAGAGGAATCGTTTGAAATCATCGTAGTAATCGCGCGAAAATCGCGT
GAAATAATCAGAGGAATCGTTTGAAATCATCGTAGTAATCGCGCGAAAATCGCGTGAAAT
AATCAGAGGAATCGTTTGAAATCATCGTAGTAATCGCGCGAAAATCGCGTGAAATACTAT
GGTAGACGGTTTGAGTAAATTAATGGAGTATTTTAATATTTATGGTTTGGAGGAATTGCG
TTGCATAGAGAAAGTAAATATATAGAGTATAAGAAATCACGAAAAGGATTATCTAATGAT
ATTTGGTCTACGTATAGTGCTTTTGCAAATACTGAAGGTGGTACTATATATTTAGGAATT
GAAGAAAAAAAGATCGAGGACAAAAAAGTCTTTGTTTCAGTTGGTGTTGAAGATCCAGAG
AAAATGATTGAAGATTTTTGGAATGCACTATATGGAAGAAGTAAAGTTAGTCAAAATATT
TTATCAAATAAAGATGTTAAAATTGTTAATATTGAAAATAAAGCGTGCATTGAAATTCAT
GTACCAGAAGCGCCTTATTCGAAGAAACCGATATATGTAGATAATAAAAAAGATTTAGTA
TATAAAAGAGTTGATGATGCTGATAGAATTGCGACTGAAGAAGAGTATAAATTCATGATT
GTAAATTCTCAAGACGATATAGATACAGAATTATTAGATAACTATGACATGTCTGATTTA
AATCACGAATCTATCGAAAATTATAGGAAACTTCTATTAAAAAATACTAATGATGAGAGA
TATGCGAATATGAGCCAACTGGATTTAATGATAGATTTAGGAGCATATAGAAAAGATAGA
AGTTCGAAAGACAAACAGTATAAAATGACTACAGCATGTTTATTATTCTTTGGTAAGTAT
AATGCGATTAGTGATAGATTCCCAGGATTTCAATTAGATTATTTTAAGAAAACAAATTAC
CTAGATACTGATTGGAAAGATAGAATATCAAGTGGAGATTTAGGTAATGAAGATTTAAAC
GTGTATAGTTTTTTTGAAAAAGTATTGATAAAATTAACTGATAACATTGAGGAATCATTT
AGCCTAAATGATGGTTTGACTAGACAAAATTATGCAAGAGATTTAAAAGTAGCAATTCGC
GAAGCACTGGTTAATACATTAATGCATGCGTATTATGATACTAAGCAAAGTATTAAAATA
GTTAATTGTGAAGATTTTATAGAGTTTTATAATCCGGGTAATATGAGAATAAATAAAGAA
GATTTTATTCATGGAGGGCATTCAAAGGACAGAAATAGTATATTATCGACGCTTTTCAGA
AGAGTAGGATATTCAGAAAAAGCTGGATCTGGAGGACCAAGGATATTCGATGTAGTTAAT
AGACATAAGCTTAAAACGCCTGAAATAGAATTAACGGACATGGACACTAATGTAGTACTT
TGGAAACAAGATTTAATGAAGGAGTTTGAAAAATATCCTGAGTTAGACAAAAAAGTAATA
AAGTATATTATTGACTATGGATCAATAAGTAAGGGTGAAGCCTTAAAAATGGAAAATATG
ACAGAATATCAGTTTAGAAATATTTTAAAAAAACTAAAAGATGATAACTTGATAAAAAAA
GAAGGTGAAGGTCCGGCTACTAAATATGTGTTAATAGAATCAAAAGAAGCTGATATATTG
CGAACTAAAAAAGTAATTAAAAGTTTAGAGTCTTTCTTTAGGAATAAATAAAAAAACAAG
AGATAGGTGCGAAGTGTTTGGATTATACAAATGCTTCGCATCTTATATTTATTAATAAAT
ATCATAGAAAACCGTATCATTAACCGATACGCAGAGATGCGGTTTTTTAGACACTTCATA
AAGGGATTTTGAACGTATCAGAACATATGAGGTTTATAGGAATTGCTGTTATGTTTTTTG
ATCACATCAATAAACAAAAAAGGTATGTACTATGTAAAATATTTATTAAATGATATAAAG
CGAGGGTATATAAATGATTTTTAAATAGATATTTATCCAATAATATAAAAAGGAACTATA
AGCTATATCTAAAAGCTATATCTAACTACTTATAGTCCTTCTTCATTAGTATAAATATAA
TTATTAAGAAAGGTATATATCTTTGTAACCTTCGTTTACATTAATAATGTTGTGATAACC
TTTGTGTTCTAAAATACCAATAGCTATAGAACTTCTAATGCCAGACTGACAGTCTACATA
AATAACATCGTTTCTATTGAAAGGTAAATCTGTTTCTAAAAGTTTGCCGTGTGGCACATG
AACCGCTTGGGATAAGTGGCCATTATTCCATTCATTATCATTACGTACATCTAAGACATG
TGCTTCATTACCAGTTATGTCTTTACTATGAACAGATTGTGTTTGAATTTGAGCTTGTGG
TAACTGATATCCAGACACATTATCATATCCAATAAGTTGTAAAGTATGTTATGTGTTGCT
TTTGAAACAAGGTGATAGTCTCCAATCAAGTTAATTTCTTGATTATAGTTTAGATACCAG
CCAATTTGATTGATGAAATTTTTATCATATGGAATATTGATTGTACCTTCAATATGTCCA
CCATGATAAGCCTCCTTACTGCGGAGATCAAAAGTTAATCTGTTTGTACTTGTAGCTGGA
TAAACCGTATAAGGTTGATATAAATTCATACCGAATTGATTAATTTTTTTCATTTGTGCA
AAATGATGTGGTGGTGCAGGTTGGTCAGAAATGAGTTTATCGATAAAGGTAGCTTCATTA
TTTTCAGAAAAAGCCCAGTTCGTTTGTTTTTCATAGCCAAGCGTAGATGTTGGAATAGCA
CCTAAAGATTTACCACAAGGACTACCAGCGCCATGACCAGGCCAAATTTGAATGTAGTCT
GGCAAGTCTTTAATACTTTCAATAGATTTAAACATTTGTTTTGCGCCTATTTCAGATAAT
CCTTCTACTTTAACAGCTTTTTCTAGTAAATCAGGTCTACCGATATCTCCTACAAAAATA
AAATCACCACTGAATAGTCCCATTGGAACTTGTGCTCCAGCACCTTCGTCAGTAAGTAAA
AAACTTATACTTTCTGGCGTGTGACCAGGTGTATGAAGCACTTTTAATTTTATATTTCCT
ACATAAATATCATCATTATGTTGAACAAAATGAGTGTGGTTAGGCATATTTTTATAACCT
AACATGTCATCACTTTCGCCCGATACATAAATACTAGCATTTAACTTTATAGCAACATCT
CTAATTCCTGAAACAAAATTTGCATGTATATGTGTTTCAGCTGCATGAGTAATGGTTAAA
CTCTCTTCATCGGCAACTCGAATATATGAAGATAAGTCACAAATAGGATCAATGATCATG
GCTTCTCCAGTTTTTTGACAACCGATTAAATAAGATGCTTGAGATAAATGTTTATCATAA
ATTGATGATAGTCAATTTGTTATCAAGGGTGATAATTATATTAACTATGGTAATTACATG
GAATTAAAGTTATTAAACAAACTTGATGATGACCAATTAGATTTAGAATTTTTACAAGAT
AATGGGTTAAAAGGTAATGTTCAAGGTCCTATGACTTTAAAGGAACCTTTAAAAAGTTAT
ATACAAAAGTCTTGAAAACGAATATTTTAAATTTAGATAATGAGTTAGAAAACACTGAAT
ATGTCGAAGGTAAACCATATGTACAGTACGGTATTAAATATGAAAGAAATCAGGCATTAA
GAAATGAAGCTATTAAAATTCATGGAACTACATGTAAAGTATGTGGATTTGATTTTAAAG
CTAAGTATGGCGATTTAGGTGAGGGTTTTATTGAAATTCATCATTTAAAACCAATGTTTT
CAATAAAAAGAGAAATAAAAGTAAATCCACAAAAAGATTTAGTCCCACTATGTTCTAATT
GCCATAAAATGATTCATAGAAATACTAAAAAACCTTTAACGATTAAAGAATTAACCAAAA
TAGTTAATTATAATAGCAAATAATTTAATATTTTATAAACTATCATTCAACCCTCTTAAT
TTATTAGGAGGTTTTTTGTATTTATGCTTTCAAATGTGTGATATACTTTGTTTGTTGAAA
TATAGAGTATCTATAGATAGGGTGATTGAGTATGAAATTCACTGAAGTGGAAGTTATCGA
ACATCTTGTAAAGGCATATAAAGAAGCAGGAAAGCCTACTTATCCTCATGAAAATTTATA
TCGAGGACGTAATCATAGTATTTCAGGTATTGGAGAAGACTTGCTGGGTGCTTATTTGAT
TAGTAGATTGGAAGGTGTCCAAATATTTATTGATCAGCCTTTATCTATGATTGATAAATC
TTTAAGTACAAGATATCCGGATTTATTAATTTGTGAAGATAATGAAATTAAAAATATACT
AGAAGTTAAAATGGACTTAGGATATCAAAGAAAAGATTTTATAGATTATTGCCGAAAGAA
AGAAGAATGGATTTCAAATATCGTAGGAAAACAGTGTGTATTGTCTAGAAAGAGAGAAGA
CAAAATTCCTATGAATATAGCTGATGATATTAAATTTCATGTTGTGATTTACAGTGAAAA
CAATGGACCGAAGCGGTTTGATGAAGAAATCATGCCTATCGTTAATGAAACATGTCCACA
TATTGAAGTATATGTCCTAACAAGCGGTCAACACCCTAATTTAGTAAATGTTAATCTTGA
AGGTATTAATATTAATAAAGATGAATTTGAAATATTAGTAAATGCGTTATAAAAAAATAG
AGCATCCTCCACGTTATGGAGGTGCTCTGTTTTTTATTGAAAAGTATCAAGTTAATTAAT
TTAATATGCTTAATAAGTTCTACCTTGACCTTTTTCTCTAGCTTCTGTTCGATCTCTTAT
GTACTCAGTACATACTGGATTTTCTGTTAATTCATCAACTGTATTAGTTTAATCAGAAGA
CGTGTCTACTTTGTAAGCTTCTAAGAACTTATTATATGATATAGCGTTTGAGTTTTGTTG
TTCTTCTATAAATTTCTGTAGTTATTTTTCAAAAACCGCATCATTAACTGATAAGCAGAA
GCGTATCACAAATAAAACTAAAAAATAGATTGTGTATAATATAAAAGGAAGGGATTTATA
TTAAAATTTTGAATTCAAAAATTATTGAAAGGGAAGCTACCTTAGAAATTGAATCTATGG
CCACTAACTGCTTTTTTATATCACCACTTATTAAAAAATGTAAGAATATTCCTCAGTGCT
AAGTGAAGGAGGTTCTAGTTTTATTTAATATTCATATTGATAGGTAATGGTTAATAATTG
CCTGTAAATTATTGTTAAATATCGTTGTTATAGTATCATCATTCATAAAATTTTTATAGA
TTTTATCAAGTATTTCCTCATCTTCAATAGCTGTAAAGCGATGTACTAGTCTTTTTATGA
GCTATATATAATTTTGCGAAGCTAAACTGTTTGTAATTATTCACCAATCAGGTTATGTAG
TGTCACGGTTCATAGGTAATTCTCTTTTTAAAATCATCTAATATTTTATATAATTCATAT
AAGTGTAGTATTAACGTTTTCTACTTTATCTATAAAATATTTAGAATTACATTAGAATTT
TAAATTATACGGCTGGAAATTCAATGCTGTAAAAATAGACAGATTTTAAAAAAGTAGTAA
TAAAAAGTCTAAGTTTTATCTTTGTAATAAACTTCGACTATATTTAAAAATAAATATGAA
TGTCTTTTAATTTCTATAATATCAAAGCTATTATATGATTTGAAATTTTGTAACTTTTTC
TCTAATTTGGAAGTAGATAATGACTTAAAGGTTTTAACTTTTACCCAACGACTTGGCATT
TTATCACTCCTATGTAATGTATTACTTCAATATACCCTTAAATTTTTATAATTAATTATA
TTGTAATATTATTTTATTTTATAAAAATAGTTTAATAAAATGTTTAATTTTTATAAAAAA
TAATTAAATATTATAGACATTACGATAGTTTAATTAGAAAATATATTTAAGAATTATGAA
TTTAGTTCTTATTAATGTTAAAGATCATCAATTATTTTGTCACATTATCTTGAGAGGATT
ACCTTATGAGGTAGCCTTTTATTTGTCACCTAATATTGCTCTAAGGCTAATAATACATAT
ATAAAATAAATAATTATCAGAATATATTTAGAAATTGATATTTAATAATTAAATAAAAGT
ATGCTAAATATTTATAATTTACAAGTGAGCTGATAGAAAGATGAGTATAAGCGAATATAA
AAATAGATACTTAGAGTCACTATATAACACCTTTAAAACTGAGTTAGAAAACGAACGCAC
TCGCTATTTTATATTAGATACCAACTATACAAATAGTGATGATACTGAAAAGGAGTTTAC
TTGGGATGTAAAACAGAATAATAAGATCAGAGAAGGCGATTTGTTCATTTTTAGACGGCC
AACTAATTTATCTCAAATTGCTCAACAATTTTATTTCTTTGGAGCTGGGAAAATAGAAAA
AATTGAGCGAAAAAATAATGTAGCAACCGCTTACATTTCAAAACCCTTACTTTTTGTGGA
TCGTGTTTTAAAAGATAATATTGAAAATTTAAAATGGGAGTTCAAAGAAAGAATTAAAGA
AGAGTGGGAGCAGTTTTTCTTTAAAAATAAAATCAGTAATATTACAAAAAATGATTTTTT
AAAACTACTAAGTTTGAGTAGAAATGTAGTGGAAATAGAAAGTAATTATATTAATAATGA
TATTTCGCTAACTTTTAAACAAATGGCTGATATGGCAACTCGAATAAAGAAAAATATTTA
CTACGTAGGGAATCATGAAGCATTTGTTCAAGCTAAGGGAAGTGCTCATTTTGAGTTTTC
AAAAAGGATTAAACAAAATTATAGTTATAGATGTGCAATTACCGGGATTAAAACTAAAGA
CTTTTTAGTCGTTACACATATTATTCCTTGGCATGAAAATGAGTTTATTAGACTAGATCC
TTCAAATGGTATTTGTTTGTCTTTATTTTTAGCAAAAGCATTTAAGAAAGGCTTTATCAC
TTTTTCTAACAGTTATAGAGTTGTTTTATCTAAAGAAGCAGAGAAAGATGCTGCTTTATA
TGAAGAATTAAAGATTTATGAAAATCAAAAAATCGAACTACCAGATTGTCAGAAACCTAA
TTTGAAATATTTAGATTGGCATAGAGAACATATTTTTAAAAATTAATTTTGGGAGAGGTT
GTATGACAGATATTAGTCAATTAGTAGAGGTGCCATACATCTTTCATTAGTAGATTGAAA
AAGAGCACTTGAAACAGATAATTTGTATTATTTAGCCTATGGATTAACAACTTTAGATAA
TTGTTTTAAATATTACCAATTAATTACACAAAATGAACATTTTTGCTATTCTCAACAAGA
AGAAAGAGAAAGTTATCAGCAAAAATTTCAAAGTATGATTAATGGTTTAAAAATTAAAAT
TGGCATACAAAGTTCAAATGATGATGCGCAATAAGCTACAAAGTTTGATTTTTTAATTGA
ACGTTATATGTTTTTAAAAGAAGAAAGAGCTTCGAATTAATATCTTAATGGAGGAAGATT
AGTAAATGGCTAGAACGTATAATGTGATTAAATATGTCATTAAGAAAAATAAGGATGATC
TTAAAATACATGGATTAAGATTATATGAATTTAATATAAAAGATGAAAAAGCTATAAATA
TTAGCCAACCCATTTTTGTGAACAGAGCAACATTGATTGAGAAAATACAAAATGGTGAAG
CATTTACGCACGCCTTTAGAGTAAATCACAATACTTATTATGCAGGCCAATTAATTTCTT
TATCATTGAATAAAAATGGTTATATTAATAACAACTTTGAGGCCTCACGAGATATTATTA
GAAACATTGAAGTAAGTATTTTAGACTATGAATAAAGGTAATACTGATAGAATACATTAC
AATTAAAAAAGGGAGTATAGGACTCCCTTAATAAGTTGATATATAAGTGACTTATTTTTT
TAATAGAATTTTAATTCCTCTGTTAATGTTCAAGATATATAATATTAAAGCAATTAAAAA
GAATATAATAGTAATAATTAAAAGAATGCTAAATATTAATAATTGATGATCCAAAGGTTT
ATCAAAGACTTCTTTAGAAAAAATAAATGCCAATCTACCTATAAAAAAACTAACCCAAGT
CATAATATGATTAATGAATGCTTTTTTGCCATGTTCTGATGTTGGTTCATCAGCAAGTAT
CCATACAAATAAAGGTAAAATGACAGGTGCGAAAAAGATACTTAAATAACTCAATGCTGA
TAAAACGTAACTATTGTCATTTTTATGCATATTACTATTTGTATTTTCCACTTTTTTCAC
CTTCTTTACTTTTCTTTACTATTATAAAAACATTAATAGCGAGCTATTACAACAGTTATA
AGAGAAGCTTACGATATTGTAAGTATGTGTTGTTATAATCAATATAAAATTAAGAAAGAC
CTGAGAATTTATATTATCATCCACAATCGAAGTGAGTAGCGAAATTTATTGGAAAAGGTA
CTTATATTGAAGATATTGTTAATGGTTCATTTTTAAAAAGCCAAGACGATTTGAAGTTAA
AAGCTTCTGACTTCACTGTCGAAGATAACTATAACTACGGTGTACTTATATTTCCAGAGA
ATCTTTCTCTTACAGATAATAATAAGAAATTGGAATCTTTAATAAAAACTATACTATTTA
CAGGTAAACGATATCAATATACTTATTTTAAAATTTGATCTTAATAGATAAGGATATAAT
GATTTAAACAATTTAAGAGATATTATTTTCACAAAAAAAGAATGCTTTTTGTTAGAGGCA
CTGAACCCTTAAAATGGGAACTTAATAAAAACACTATGTTCTAGGCTGCTAATTCTCTGT
ATTTTACAGGGGATAAGTAGCCTAGTTTTTGTTGAATTCGATTATTATTATAGTTTTTAA
TGTATTTTCGACAATATCTATTACAATATGATTAGAGTTATTAAGCTGATTATTGATGTA
AAAAGTTTCAGACTTTAGCGAGGAATGGAAACTTTCTATCGGGGCGTTATCGGCAGGTGT
TCCCTTTCGGGACATACTTCTGATAATGCCTTTTTCTTCGCATAATTGATAATAAGCATA
AGATGTATAAACGCTGCCTTGATCACTATGTAATATACACCCCTCAGGTATATCGATTTG
ATTTAATGTATCATTAACTAAACGTTGGTCTTGTTTATCATCTATTTTATACGCCACAAT
TTCTCCGTTATAAATGTCCATTATCGAAGATAAATACAACATAGAATGACCAAATGGTAA
ATAAGTAATATCGGTTGTTAATACTTCCATGGGACAACTCGCTTTAAATTGTCTTTGTAA
TAAATTGTCCGTTTTATAATACGGTTTACCTATTCTTGTCGTCTTTTTAGGTCTAACTCG
GCAGTTCAAATGATGCTTCTGCATCACTCTCTGTACTCTCTTATGATTAATTGGTGATGT
ATAACATTGATTAATCAATGCTGTAATCTTACGATAACCGTAGGTATATTGTTTACCAAC
ATGTTGTGAAAATCTATAACTTTCCCCATTTCGATACCATCGCCACCAATTTTTCACTTG
TGTTTTATTTCTAATATTTAATTCTTTCATAATTTCTTTTGTTGGAAATCCTGCTGCTTT
CATTTCAACTGCTTTATACTTTGTTTCTACTGAATAAGAAGCTCTTTTCATAGAAAAAAA
ACACCTCCGTATGATTCATTTTAATATGAATTCAACGAAAGTGTTTTTATATAATTCCCA
CTATTGGGGTCAGTCTAAAATTAAAATTGATAACTTTTTTAATAAAATAGATACACTAAT
TTTAAAACAAGGTAAAAAAATAGAATTATTAAAACAACGCAAACAAGGCTTACTACAAAA
AATGTTTGTGTAATTCTGATAACGTCCTATTATGTTAATTGAAAATAGACAAAAATAAAT
TGAGAGCATCCCTTACCGCAAAGTGAAGGATGCTCTATTTTTGTTGAAATTAATATAAGC
TTCATTCTGATAGATAGTCATTAATAATTGTTTGCAAATCGTTATTAAGTACCGTTGTTA
CAGCGTCATCATTCATAAAATCCTCGTAGATTTTATCAAGAATTTATTCCTCTTACAGAC
ATTCGCGAGAAGTCCGTTTTAATTTTATTAGAAGTAATTCAGGTTTGAACCTACCTAAAT
GAATATATGAGTTATCTTTTATACTACAAAATATATTCAGATTTCAATAATGACATAAAA
TAGGCATCTTTATATTTACCTTTAGTGTAGAATTGCTCTTTAAGTAATCCTTCTGTTTTA
AATCCTTGTGACTCGTATATATGAATAGCTTTTTTGTTATCTGCATCAACATATAGATAG
ATCTTGTGCATATTTAAAATATTGAATGCATAAATTATCGCTTTTTCGAATGCGAATTTT
GCATAACCTTTACCACTGAACTCAGGTTTAATAATTATTTGTATTTCACAATTACGATGG
ATGTAATTAATTTCTACTAATTCAACAATACCTACGACTTGATTTTCATCTTCAACAATA
AAACGTCTTTCCGATTCATCTAATAAATGCTTATCAAATAAATGTTGAAGTTCCGTTAAG
GATTCATAAGGCTCTTCAAACCAATAAGACATAATAGAATATTCATTATTTAATTCATGA
ACAAAAAGTAAATCACTATACTCTAATGCTCTTAGTTTCATAATCCCACTCCCAAAATTT
TCTTATATATTTGCATTATAAATATAAATAACGAATAAGTCATTATTCACTATGAATAAA
TCTATTTTAACAATTCACTACATACTAATTCTCATTTTCTTATTATTCTCTAATATCTCT
GATTTATTACTCAGTGAAAGATGCCCTATTTTTATCAGTATATAGTTTTTATTTTGATAG
ATATTGATTAATAATCGTCTGTAAATCATTGTTAAGTAAGGTTGTGATAGCGTCGTTATT
CATAAAATCTTCATAAATTTTATCAAGTATTTCTTTAATATATTTTTTAATCTTCACACC
TTAAATTCACTTGAAAACCAAATCACTTCTAAATTATGATTTTACATAATAAATTTTTAA
AAATTGGTATTATATAAAATAATCTCAATAATCAGAATTTTTTGTAAATAATAATATTAA
AGTGTAAAATAACAGATAAGAATAGACTTAATGTATATAAATTAAAGGAGTGTTGGAAGT
GAAAACTAGAGCAGCAGTTTTACATGAAATGGGGGCTAAAAAGCCCTATAAAGAATCTAA
ACCTTTAAAAATTGAATACTTAGAACTTGATAATCCTAGCGAACACGAAGTATTAATTAA
AATTCATGCAGCTGGATTATGTCACTCTGATTTGTCAGTAATTAATGGTAACAGACCTAG
ACCTTTACCTATGGCACTTGGTCATGAAGCTTCCGGTGAAGTAATTAAAGTTGGAAAAGC
TGTTACAAGAGTTAGCGAAGGAGATCATGTGGTATGCACATTTATTCCCAGTTGTGGAAA
ATGTATCCCATGTAAAGAAGGACGTCCTGCATTATGTGAAAACGGAGCAATATCTAATGA
AAAAGGCGAAATGTTAGAGGGAGGGATGCGTTTATCTAATGATGAAGGAAAAGTATATCA
TCACTTGGGGATATCAGGTTTTGCTGAATATTCTGTTGTCTCTGAAAACTCTATAGTTAA
AATTGATAAAAAAATACCTTTTGAACGTGCAGCTGCATTTGGTTGTGCTATTATCACAGG
TATCGGTGCTGTGGTGAATACAGCCCAAATTCGTTCTGGTAGTAATGTAGCGGTTGTTGG
TTTAGGAGGTATTGGATTGAATGCTATTATTGGAGCTAAACTAGCGGGAGCCAATGAAAT
TATTGCTTTAGATATTAACGAAGATAAATTTGAATTAGCAAAGCAATTTGGGGCTACAGC
AACATTTAATTCAAGCGATAAAGATATCGATGAGCAAATTAAAGAATATATTCCTGGCGG
AGTAGAATATGCTTTTGAAACAGCGGGTGTAGTGCCAGCTATGAAAGTTGCTTATCAGAT
TACTAAACGAGGGGGGACAACTGTAACAACAGGACTGCCTAATCCTAAAGATAATTTTTC
TTTCCCTCAAGTTACTTTAGCGGCTGAAGAACGTACCATTAAAGGATCATATGTAGGAAG
TTGTGTACCTGACAGAGATATACCAAGGTTCGTTAATCTATACAACCAAGGACGTTTAAA
TATTGATTCACTCATCAGTGAGGTTATCACTTTAGATGAAATTAATGAGGGATTTGATCG
TTTGTCTAATGGTGAAGTAGGTAGAATTATAATGAAGATGCATTGAATATAATAGAATTC
AAGTCGTTCCTCCTCTTGATTTCTATGAAAAGAATAACAATTTGAGTAGGAAGATTACTG
ACAAATATTACATTTGCATTGTGACTGCCAATCTAATTGTATTTTTACATTTCATATCTA
TATATTAGAAGATAAATGTTTTAAAACTAATTACTAATAGTTTTTTTAGATAAAAAAAGA
TATAGGAGCATCCTTCACCGCAAAAGTGAAGGATGCTCTAGTTTTATTAGAATATAGTTT
TCATTTTGATAGATAATGATTAATAATTGTTTGTAAATCATTGTTAAGTACCGTTGTAAT
AGAGTCATCATTTATAAACTCTTCATAGATTTTATCAAGTATTTCCTCGTCATCGATGGC
TGTGAAATGATGCACCAGACCTTTTACTATTGAAATGTAATTTTGTGATGCTAAACAACT
AGCAACCGTTCGCCAATTGGATTGTATAGTGTTGTCATGGTTCATAGATAATACTCCTTT
ACTTTAGTGTCCATTTTTGACGTGCTTTAGGGTTGAGTGGATGCATAACTTCGTTCGTTA
CTGGATTTATGAGCTTTTTTACTTTCTTTTTATGAGGTTTTAACATTTCCATCACTTGTT
CGACACGGTCGATAACAACTGGTCGCTTCGCATAGGCACCATAAGCAAGAATGACTGTGT
CACTTTCACTAATTGCTTTCATTAAGTGTATATCTGTGTGCTCATCATAAGGCTCTTTGA
TATGTTTAAGGTTCTCTGGTGTTTTAATATTAGAGAAAAGATTAACGAGATAAACAGCGC
CATATTGCTCAGAATTAGCTAATTGATTGAGGATGAGAACCGTAGTAAGATCGAGTGATA
ATACACCATCTAAATGAAGATACATCGTTATCACAGTACAAGCCGGTTTCTTGTCATCCC
ATATCTTTTTGAGTAAGTAGCGATGTTGTTCATCATCGCTAAATATCGCTTCTGTGTGTA
TCGTACTTTTGATTGTATTCATATATCGTCACTTCCTTTAGTATTCTTCTGGCAAAAGCA
TCACATAATAAAAAGCGTCTACATCATCTTCTCGGATGACGTAGACTTTCTTAGGTAATG
CATTTTGATTTTTTATATAGTTTGTATAGTGATATTCCAATTTGTATGCGGGTTGTTCTT
GTTCATGTGTAATTGACAACATATTATCATCTTCTTGTAGTTTGAAAATGTGTAGGTAAT
CTGTATTAAGTTGATTGTCTCGATCTTTTACCATGTTCCAAAGTAAGATTTGAAGGTCTA
GAGATAGTTGTTCACTAATGCCTCTTGTGATGTATCGATTGATTTTCATACTATTTTCCT
CCATTTTGCTTTTCTTTCATGATGTCAATCACTTCGTTAATGACTGTAACAGATATTTGT
GCCACTTTGATCCAATTATTCATGGTTATTCCCTCCTTCTTTTAGTAAATGACGTTCATC
GATAATCGTATTTTTAGTATCTGTGAGGTATAGAAAGTCCATATCAAAATGATCCAGATA
ACCAATACTGATGAGTTGGTTATTAGAATACATTAGAAATGGATAGATACTTAGTTCATG
TAGCTCATTATTATAGTAGGTATAAGTTTCAAGTATAAGATGTGCAAGTGGGGAATCATT
AATAAAACGTTTGGGTAGAATATTTTCTGCCGCTTCCTCCAGTGTTTCACATTCCCATGT
TTCATTGTTAGATAATTGGAATAAGCGAGTCATATATTGTTTGAGTTCTTGAGTAGTTGT
TTTCATATCATTGCCTCCCTAGATAGTGTGATAGTGATGTACTTCATATACATCATTGAG
ATAATATATATTTGATTTGTCATTTATTACTGATCCCGTTGACAATATGAGAAAATTCCA
TATAAAAAACCGCTACAAACCTTGGTATGACAAGGAAATCCCGAAATTCCGCCTATTTTG
ACGAACAATCAACTCATTATTTATAAGTATTGATGATAGGGTGGGGTCTCTGCTTCCTTA
TATATATTATTTATTTATAAAGAATAACGGGATTTTGGGATTGTGCTTGCACAATCCTTC
TGCTTCTTCTAATCTGCAAATCCCATTCCTTTCCCGATAAAAAATCATCGTGGGATGTTC
TTTAGCAATTTCAATATAAGCCTCGTGTAGTTATGAAAAAATTACGACAATGACTGTTTC
ATTAGATAAGTGTTATTGAAATTGATAAAGAGAATTCTCAAAAATTTTTAGAAAAAGAAA
GAGGAAGTATGTAGATATAAAATAGATTTATTAAATAGTAAGGTATAATGTTTGCGGTAA
AAATAAAGACGAAGTGCTGGAATACACTTCGTCGATAATAAGGTAGTTGAAGTTTCGATT
ATTTTAAATTGATCATTTTAAGCCTACAAATCCCTCTAATGTTTCACCAGATTTGTACAC
TTTTGTCGCCTTCTTTTTCCTAAATAACGTAAATGCCAAGGTTCATATTGATATCCTGTG
ATGCTTTCTTTGTTTTTAGGATATCTTATAATAAATCCATAATTATGGGCATTCTTAGCT
ATCCAGCGTCCTTCCTCAGTTTTACCAAAACTAGCATATAGATTTTCACAACAAGTTGGT
AAACAATATACCTACGGTAAAGGATTAGAAGAGCTGTCAGAAGTAGAACAATTAAAATTA
GAAAATAAGAGAAAAGATATAGAATTGGATATTTTAAAAAAGTACAAGGTATTGGAAAGG
AAGTGGTACCAACAGTAGTCATAGATTTAGTGGATCAATTAAAAGTAAAATATTCAATCA
AATTGCTACTAAAAGTATTAAACATACCTAAATCAACATATTACCGATGGAAAAACAAAA
CCCATAAAAATGATACCGTAACACAAAAAGTTATTGAATTATGTAAAGCTAACCACTATA
CCTACGGTTATCGTAAGATTACAGCATTGATTAATCAATGTTATACATCACCAATTAATC
ATAAGAGAGTACAGAGAATGATGCAGAAGCATCATTTGAACTGCCGAGTTAGACCTAAAA
AGATGACAAAAATAGGTAAACCGTATTATAAAACGGACAATTTATTACAAAGACAATTTA
AAGCGAGTTGTCCAATGGAAGTATTAACAACCGATATTACTTATTTACCATTTGGTCATT
CTATGTTGTATTTATCTTCGATAATGGATATTTATAACGGAGAAATTGTGGCGTATAAAA
TAGATGATAAACAAGACCAAAGTTTAGTTAATGATACATTAAATCAAATCGATATACCTG
AGGGTTGTATATTACATAGTGATCAAGGCAGCGTTTATACATCTTATGCTTATTATCAAT
TGTGCGAAGAAAAAGGCATTATCAGAAGTATGTCCCGAAAGGGAACACCTGCCGATAACG
CCCCGATAGAAAGTTTCCATTCCTCGCTAAAGTCTGAAACTTTTTACATCAATAATGAGC
TTAATCACTCTAATCACATTGTAATAGATATTGTCGAAAAGTACATTAAAAACAATAATA
ATAATAATAATAATCGAATTCAACAAAAACTAGGCTACTTATCCCCTGTAAAATACAGAG
AATTAATAGCCTAGAACATGGTGTTTTTATTAAGTTCCCGTTTTAAGGGTTCAGTGCCCT
AGGATTATAGGCTCTTTTGTTTATAAAGGTAATTGAACTAAAGTATTATAATTTCAATTC
TTAATTAATGTTCCTATTTTACCGTCTAAAGCGTCCCCTAATCCTGCTAGAGATGTAATC
AAAACACTGCCTTTAGTATTTTTTTCAAGAAATTGAAGTGCAGCTTCAACTTTTGGAAGC
ATACTTCCTTTAGCAAATTGACCATCAGAGATATGTTTTTTCATTTCATCCACAGACACT
TCATCGAGACCTCTTTGGTTTTCTTTTCCATAGTTAATGTAAACATGGTCCACAGCAGTT
AATATGATTAATTGATCAGATTGTAAATGTGCTGCTAATAAAGCACTCGTTTTATCTTTA
TCAATAACTGCATCAACACCTGTATAAACTTCATTTTCCTTAATTACTGGAATTCCACCA
CCGCCGGCAGCGATAACTAGTGTTCCATGAGTGATTAATGTTTCTATACTATCTAACTCA
ACTATACTTATAGGTTGTGGGGAAGGGACAACGCGACGATAGCCGCGTCCAGAATCTTCT
ACAAAAGTATAACCTTTTTCTTTCGTAAATTTATCAGCCTGCTCTTTTGTATAAAATAAT
CCAATTGGTTTAGTAGGGTTATTGAAAGCAGAATCATCGCTTGCAACTTGAACTTGTGTT
ACTAGCGTAACAACTTGTTTATCTATGCCCATTGAATGAAGTTCGTTTTGTAAACTTTCT
TGCATCTGATAGCCAATATAAGCTTGACTCATAGCACCACATTCAGGGAAAGGAAAAGGA
GGACCTTGTTTGTGTTCCGCCGCATAATTTAAACCTAAGTTAATACTTCCAACTTGTGGA
CCATTACCATGACTAATTACAATTTCGTATCCTTTATCGATTAAACTTACTAGAGATTTA
GATGTACTTTTTAATAAATCTAATTGTTCTTTAGGCGATTGTCCTAAAGCGTTACCACCC
AAAGCTACGACGATTTTAGACATATTTATATCCTCCTTTCATTTACTCTCCTAATGTTGC
TACCATGACTGCTTTTATTGTATGTGCTCTATTTTCTGCTTCTTGGAAAACAACTGATTG
TTCACTTTCAAATACTTCATTTGTTACTTCCATTTCAGTTAGACCATATTTTTCTTGAAT
TTGTTTACCGATTATTGTTTCAGTATCATGGAATGATGGTAAGCAATGTTCAAAAATTGT
ATGTGGATTACCTGTTTTTTTCATTAATTCTTTAGTTACACGGTATGGTTCTAATAATTT
GATACGTTTTTCCCAAACTTCATCAGGTTCACCCATAGATACCCAAACATCTGTGTAAAT
TACATCAGATCCTTTGACACCTTCATCAATATCATCAGTTATAAGGATTTCACCACCGTT
TTTGTCAGCTATATCATTACACCGATTTAATAATTCATCAGTTGGATTTAGTTCTTTAGG
ACATACAAGATGGAAAGTCATGCCCATGATTGCTGCTCCTTGCATTAAGGCATTTGCAAC
GTTATTACGTCCATCTCCAACATATGTGAAGTTAATTTCATTATATGGTTTTTTCAATAC
TTCTTTAGCTGTTAAAAAATCAGCAAGTACTTGTGTAGGATGATCTTCATCTGTTAAACC
ATTCCATACGGGAACGCCAGAATATTTTGCCAAATCCTCAACTACTCTTTGTGAGAATCC
ACGATATTCTATGCCATCATACATTCCACCTAAAACACGAGCAGTATCTTTGGTAGACTC
TTTTTTACCCATTTGAGAACCTGTTGGCCCAAGGTATGTTACATGTGCACCTTGATCATA
AGCCGCTGTTTCAAATGCACATCGAGTGCGTGTTGAATCTTTTTCAAAAAGTAGAGCGAT
ATTTTTACCTTTCATTTTTTGTTGTTCTATTCCTGCATATTTTGCGCGTTTAAGATCTTC
AGATAAATTAAGTAAAAATTCCATTTCTTTTTGTGTGAAGTTTAACAAAGTTAAAAAGTT
TCTATTTCTTAAATTTTTCATTTTGAATATCTCCTTTTCAATTAATATTTTATTCATGTT
ATTTTTTTATAATCCAATTTCTTTTATCTTGATATATAATATTTTCTATTTTTAATTCTC
TGATTATTTCACCAGTAGTTTTTCTGTTAAGTCCAGATAAATTACTTATTAATTGAACAG
TCATAATTTGTTTTAATTCATAGAATTCTCCATTATCATCCCCAATTGAAAGGCATAAAA
TTTGTAGTATTCTTTCAATTCTTTCTTTAGCTGAATTAGCTCTTAACGCCATAATATATT
CTACTTGAAATTGAATAGTCTCATTAAGTTTCTTGAAGAGACTTTCAAATATTTCATTAT
GCTTTCTACATAAATACTCAAGTAAATCTTTCGGTAAAGTTAATATTTTACAATCTGTCA
AAGCTGTACATATTTCATATGGTGCAGGGGTTTCATTAAATATGAAGTTCATTGGAAATA
TATTTTCGTCTTTACTTAATCTTAAATAATTGTCACCAGTAATATTAGAAGATTCATGTA
AAATACAACCATTTACTAAAAAGTATACAAATTTTATTTGATCAGTTGAATGATATATGA
CTTGTCCTTTTTTATATTGATAAAGTGTTAAATCCTCTTTATAAGGTCTAACAATACTAA
CAGGAATATTTAAGTATGATGCTAATTGTTTAAGATTATTATCAAATTCATATTCTGAAT
TTTTAATATAAATATTTTCTTCATACATAACTATAAACCCCTTAAAAATTACTTAGTTTA
AATCATAACTTAAAATACAGAAATATTACCTGTAATCAAACGAACTATTCCTATTATTGC
AAGTACAATGATGAATATGAATAACGTATAATCCAATTTTGTCAAATGTTTGTTATTATC
CCTTTGTACGTAGCTGTATACGAGTAATCCAGGTATATATAACAACATCGTTAATAGTAA
ATAATCTAATCCAGCTGCATAAACCAACCAAATTGTGTAAATAGATGCAATAATTCCTAT
TATCCATTGTTTTAAATTAGCTTTAGATTTATTTTGAATAGTATATTTAACCTGGTAAAA
AGCACTGAGTGTATATGGAATTAAGATTGCACTTGATGCAAGTGAAAACGCAAACTGATA
GGCACTATCTGTAAACAACATACTAATTAAAAATAACTGAACTAATATATTAGTAATAAT
TAAAGCGTTGACCGGAGCTTTATTCTTATTTTCTTTAGCAAACCATTTCGGGAAAAGTCC
ATCTTTAGCTACAATGAATGGTAATTCACCAGCTAGTAATGTCCATCCTAACCAAGCTCC
TAAAACAGAGATAATTAAGCCTATATTAACTAACACTGAACCCCAATGACCTACAATATG
TTCTAATACTTGTGCCATTGATGGATTAGCAAGTTTTGAAATTTGGTTCTGCTGAATGAC
ACCTTGGGCTAGTACAGTCATTAAGAAATAAATGACTAGCACAGAAATCAAACCAATAAC
GGTAGCAGTTCCTACATCCTTTTTAGACTTTGCACGTCCAGAAAAGACAACGGCTCCTTC
AATCCCTGTGAATACCCATACAGTTACTAACATAGTACTTTTTACTTGTGCCATTGTATC
TCCCCAACTAAAAACGCCAACACTTCCACTAGTCATACCATAAAAACCGGATTTAAAAGT
ACTGAAGTTGAATACAACTATCATGCATATAATAACTAGAAATATAGGTATTAATTTAGC
TACTGTAACAATACTATTTATAAACGCTGCAGTTTCTACACCTCTAAGTATTAAAAAATG
TACACCCCATAATAAAATTGATGCTATGATAATACTTGGAAGTGTGTTACCTCCTTTAAA
TATAGGGAAAAAGTTACCCACAGCTGACATTAATAGGGTTGCATAAGCCACATTACCTAG
AAATGCTGCAAACCAATATCCCCAAGCACTTGAAAAACCAATAAAATCTCCAAACCCTGT
TTGAGCATAACTATAAATTCCTCCATCAAGATCTGGTCGCTCATTTGTTAAATTTTGAAA
TACGAAAGCAAGAGAAATCATACCAATAGCAGTTATTATCCAACCGATAATTATTGCAAG
TCCACCAGCTTGGCCACCCATATCTGAGATGATATTGAATGCACCACCGCCTATCATAGA
GCCTATGACTAAACCAATTAAGGAAGTTTTACCTAATTTATTTTCATCCATATTAATCTC
CCCTAATAAAGGTGGTAAAAATCTTGTTATTTGATTTAATGAATGAATTACTTGTGACTT
TTACCACCTTTCAAATTTAAATATCTTCTCTAAATAACGGCTGACTCATACATCTTGGGC
CTCCGCGTCCACGTACAAGTTCACTACCAGTAATTTCAATCACTTTAATTCCTTTGTCGC
GTAAAAGTTGGTTTGATACATAGTTGCGATCGTATGTCACCACAACCCCTGGTCGAATAC
ATAATGTGTTTGAGCCATCATTCCATTGTTCACGTGCACCATCAATAACGTCGCCATTAC
CTGTTGGAATAAAGTCCACTTTTTCTACTTCTAAAACTTCAGCAAGTGTTTCACGTAACT
TGCTAGAACGAGTAATTTTTATATCGTCCTTACCATCATTTTGTTCTATGGTAAATATAT
TCATATTATTTTCTTCTTTAAATATTGCTGCATGTACTGTAAACTTATCGTAGTCAATCA
TAGTTAGTACTGTATCTAGGTGCATAAATGTACGTGTATTAGGTATTTCAATAGCTACGA
TTTTTTTAAAACTTGTGTTTGCATCTTTGAAAATATTACGTGCTAACTTTTCTATTGCTT
GAGCTGATGTACGTTCTGATATACCAATAGCTAAAACATCTTTCGATAATACTAATTCAT
CTCCACCTTCAATATTAAATGGTGAGTTACGATCTAACCATACTGGTACATCTTTATCTT
TAAATCTTGGATGATGTTTCAGTATATATGTCATAAAAATAGATTCTCTACGTCGTGCTC
TCCAATACATTCTGTTAATTGTCATTCCTCTACCAATTGAAGCTTGGGGATCTCTTGTAA
AATAAAGGTTGGGCATTGGATCTAAGTAAAATGGATATCTATCATCCATATATTCTACTA
AATGGGTTGTTTCAAGTTGAATTTCTTCTTTACGTACGCCAGCCATGATTTTATTTACAA
GTTCTTGGTCAGATAACTTTGAAAAGAATTCTTTAATTTCAGTTTCATGACCTAATATTG
TCTTTTTAGATTCTGTTAATATGTCGTTTATGAAGTTCTCGCGTACTTCTGGCTCAGTAA
TAGATTCTGCTGCAAGTTTTTCTAAATAAACTACTTCGATTCCTTCATCTCTCAAAGTTT
GAGCAAATTTGTCATGCTCTTCTTGTGCAACTTTTAAGTAGGGAATATCATCGAATAATA
AACCACTTAAATGATCAGGTACTAAATTTTCTAATTCTTTTCCTGGTCTTTTTAACAACA
CAGTTTTCAATTTGCCTATTTCACTATTTACTTGAATGGGTCCTTGTACCATTTCAAATT
CCTCCTTTGCTTTATTACATTCACATTATAAAACGCTTTCAAAAAACATCGTGTGATTTA
ATTCACAATTGTTTAGGGAGGGTTTTCACATATATAGATTTATTCAATGCAAAATTTTGT
ATGAATATGTATTTTGTACTATATAATAGTGAATAATTTGAAAAATCTCATTGTTAAAAC
CTTATCTTATTCAAGCAAAAAGATTTTTTACTCATTTTTTTGTATTAGTAATCATTCCTA
TTAATATAATCATTTAATTTTTAAGGGAATAATTGATAACAAACAAATTCTGCTATTTCA
TTTGAAGAAGTCAAAATCATCAAAGTATCGTTACCTCCAATAATTCCTAATATTTCTTTC
ATTTGTAATTGATCTATGTAATAACTTATACTTTGAGCAAAGCCAGGAGATGTTTTTATT
AAGACATAGTTATTTAGCGTTATAAATTCAATAATCTCATCACTAAATATTTCTAATTGT
TTTTTTGCACTTAATTGATTTGTTTGATTTATTTTCTTGTAAATATACTTTTTATTTTCA
ACAGGGATTTTGTAAATTTCTAATTCTTGTAAGTCACGAGAAATAGTTGTCAAGCTATAG
TAAACTCCAAAATGTCTTGCCATGTAATCCACTATTTGTTGTTTTTTATTAAACTGATTC
TGTTGTATAACAGTTAAGATAAGATTTAAACGTTTTTCTTTTTTCATTTTTATTACCCCC
TTTATTATTTTTGATTATGAAATAGATTTTAAATAACTGTATAAAAATCACTTATAAATC
TCAATTTACAAATAATTTTGAAATAGTGGATGCTTTAATTATAAGTAGATTATTTTATGC
CTAAAAGGAGAGATTAATTAGAATAGATTATAGTCATCATAATTATAAAATCAAAATAAT
TTGCGTAATAATAGCGAAATGTGTAAATTGTAAATGTCAGGTAATAACCACAATATCTCA
TAAAAGAAGTTTGGAAAAAGGCATTGAAATAAAAAGTAGTTTATAAGTTGAAGATATTTA
GGTATGTATTAGAGCGCTTTATAAATAAATAGGTTTATACAAAGAATTACAAAAATAATA
TAAAAAATAGAATCTAATACATGATAAGGAATATATTTGAATAATTTGAATATGAGAATA
AGCATACATATTTAGGGTATATATAAGTAATAGACATCTAAATAATAAGTAATAGGAGGC
TGGTGTAGATGTTCAAAAATATATTATTACCCTATGATTTCGAAAATGATTTTAGTGCTA
TCCCTGACTATTTAGAAAAAGTCACCGATGAAGATTCAGTTGTTGTAATTTATCACGTTG
TAACAGAAAATGATCTTGCAATTAGTGTCAAGTATTATAATAAGCATAAAGAAGATATTA
TTAGAGAAAAAGAGAAAAAACTCACTCCATTTTTACGTGAATTAGAAAAAAGAGATATTC
AATATAAAATAGATGTAGATTTTGGGCATATTAAAGATACAATCTTAGAAAAAATTACTT
CTGGAGATATAAATAATGGTGAATTTGATTTAGTAATTATGAGTAATCATAGAGTCGATT
TGAATATTAAACATGTTTTAGGAGATGTTACACATAAGATTGCTAAAAGAAGTTCTGTCC
CAGTACTAATTGTTAAATAAACATAAGAAGTAAGAAATTTATTAATTCAAAAAGCCTAAA
TACTTTCTCACAAATCGAGAGAGTATTTAGGCTTTTTTATTTTTTTAATAAACGTAATGA
ATTTAATATAACTAATATTGCTGCACCTGTATCACTTAGAACAGCTAACCAAAGTGTTAG
TAATCCAGGGAATACTAACACAAAGGCAATTAATTTAATAATTATAGCAAAATATAGGTT
CTGTTGCAAAGTTGAATCTATAGTATAATTTTAACAAAAAGGAGTCTTCTGTATGAACTA
TTTCAGATATAAACAATTTAACAAGGATGTTATCACTGTAGCCGTTGGCTACTATCTAAG
ATATGCATTGAGTTATCGTGATATATCTGAAATATTAAGGGAACGTGGTGTAAACGTTCA
TCATTCAACGGTCTACCGTTGGGTTCAAGAATATGCCCCAATTTTATATCAAATTTGGAA
GAAAAAGCATAAAAAGCTAATTACAAATGGCGTATTGATGAGACGTACATCAAAATAAAA
GGAAAATGGAGCTATTTATATCGTGCCATTGATGCAGAGGGATATACATTAGATATTTGG
TTGCGTAAGCAACGAGATAATCATTCAGCATATGCGTTTATCAAACGTCTCATTAAACAA
TTTGGTAAACCTCAAAAGGTAATTACAGATCAGGCACCTTCAACGAAGGTAGCAATGGCT
AAAGTAATTAAAGCTTTTAAACTTAAACCTGACTGTTATTGTACATCGAAATATCTGAAT
AACCTCATTGAGCAAGATCACTGTCATATTAAAATAAGAAAGACAAGGTATCAAAATATC
AATACAGCAAAGAATACTTTAAAAGGTATTGAATGTATTTACGCTCTATATAAAAAGAAC
CGCAGGTCTCTTCAGATCTACGGATTTTCGCCATGCCACGAAATTAGCATCATGCTAGCA
AGTTAAGCGAACACTGACATGATAAATTAGTGGTTAGCTATATTTTTTTACTTTGCAACA
GAACCTATAAAAAACATGGGCTTAAAGGGTTAATTTATATAGTATTACTGCAAACATTGA
TTTGGGTCAAAAATTAGGGGTATTAAAAAAATGAATGAATCATAATTTTATCAAGCTGAT
TGGAGAGGTTAAAATGCATTATATAAAATTTATTGAGTCAAAAGATAATACAAAACTTTA
TATGAAAGTGAATGATATTCAAGATGCAAAAGCGAATATCATTATAGCTCATGGTGTGGC
AGAACATTTAGATCGTTATGATGAGATAACAGCATATTTAAATGAAGCGGGTTTTAGTGT
TATTAGATATGATCAAAGAGGGCATGGTCGTTCTGAAGGCAAGCGTGCCTTTTATAGCAA
TAGTAATGAAATTGTCGAAGATTTAGATGCGATAATAAATTATGTGAAGTCAAACTTTGA
AGGTAAAGTTTACTTAATCGGTCATAGTATGGGTGGTTATACAGTCACTTTATATGGAAC
GAAACATCCAAATACAGTGAATGGTATTATAACTTCTGGAGCATTAACACGTTATAATAA
TAAACTATTTGGCAATCCTGATAGAAACATATCACCTGATACTTATATAGAAAACAATTT
AAGTGAGGGGGTATGTTCTGATTTAGAGGTAATGGAAAAATATAAACTTGATGATTTGAA
TGCGAAACAAATCTCTATGGGGCTCGTCTTTTCAATAATGGATGGTGTTAGGTATTTGAA
AGACAATGCTCAACAATTTACAGATAATATTTTGATATTGCATGGCAAGGAAGATGGGCT
AGTAAGCTATGTAGATTCTTTACAGCTTTATCAAGAAATAGGATCAGCACATAAATCATT
ACACATCTATGATCGTTTGGAGCATGAAATATTTAATGAAAGTTCTTATAATAGAACTAT
TTTTAACGAAGTTATTGAATGGCTTGAAACGGAATTAACTTATAACTAAAACAGTATAGT
TCCGTGTATTTGATTATAAGAAATTATGAGGATATTAAACATACTAAGATTAGCTATGAA
GAAATCTATGACGATAGATTTTTTCATAGCTATTTTTTATAGTTATAGAGAGGAGTAGAC
TGTCCAGACTCTTGGATTTTAAATCCGTAAAAAAAACAAGTCAGCTTTACTCTCACCTTT
TGAAATTCGTTTGTAGTATGTTGGGTTCTTGAAACCGTGTATAGGAAAATGAAATGAGAA
AGGTTAAGTAAAGTTTTTAGCTTCTCAACTATTCAAAGGAGGTTTTTTTATCGATTACTT
AGGTGTTGATATTAGTAAAAGGAGTAGTGTAGTTGCACATTATAAAAATGGAAAATTCCA
AAAAGAGTTTTTCATCCAAAATAATAAAAATGGCTACAATTATTTACTCAAGTATTTGAA
TGACTTAGACCACCCACAACTCATTTTTGAATCTACAGGTATCTATTCAAGAGGTATGGA
ACGATTTTGTTGTGTAAATCAAATTAACTATATTCAAATGAATCCGTTAGAAGCCAAATT
TAAAACGAGCGCTCTAAGATCATGGAAAACTGATCAGGCAGATGCTCATAAGCTTGCTTG
TTTAGGACCGACGCTCAAACAAACAGGCAGCTTACCTATACATGAGTTAATATTCTTTGA
ATTAAGAGAACGTGCCCGTTTTCATCTAGAAATCGAGAATGAACAAAATCGACTTAAATT
TCAGATTCTTGAATTACTCCATCAAACATTCCCTGGTTTAGAAAGATTATTTAGTAGTCG
ATATTCAATCATTGCACTCAACATCGCAGAAATTTTTACTCATCCAGACGTGGTTCTTGA
TATCGACAAGGATGTACTTATTACACATATATTCAATTCTACAGATAAGGGAATGTCAAT
GGATAAAGCTACAAAATATGCACTTCAATTAAGAGTGATTGCTCAAGAAAGCTATCCTAA
TGTCGATAGACATTCCTTTCTAGTCGAAAAATTACGCTTACTTATTCAACAATTAAAACA
ATCTATTCATCATCTCAAACAATTAGATGATGCCATGATTCAATTAGCACAACAACTCGA
TTATTTTGAAAATATTCATTCGATACCTGGTATTGGTAAGCTAAGCACAGCTATGATTAT
TGGGGAGATTGGTGATATTAAGCGATTTAAATCAAATAAACAACTCAACGCTTTTGTAGG
CATTGATATCAAACGATATCAATCAGGTCATACACACTGTAGAGATACCATCAACAAGCG
TGGTAATAAAAAAGCGAGAAAACTTTTATTTTGGGTGATTATGAATATAATAAGAGGGCA
GCATCATTATGACAATCATGTCGTCGATTATTACTACAAACTAAGAAAGCAGCCTAATGA
GAAACCTCATAAGACTGCCATCATTGCTTGTATAAATCGATTATTAAAAACGATTCATTA
TCTGGTAATGAATCATAAATTGTACGATTATCAAATGTCACCACATTAGCCAAACGTACA
ATTAAATATATTTTAATACCTTATTCAAAAAATTAAAATGAACGGTTTAGTTAAGTAATG
CTTATTTTAATTATAAGTACTTGACTAATCGTAAGAAAGAGCCTAGGACATAAATCAATG
TCTCGCGACCACAGCTTAATTTTTGGTGTTCATTCATGACTTTAAAAAATCCTTATTGCA
TAAATGTACATAGTGTAGTACTATTCAAAACGTAATTATTACGATTTGAATTAAGCGAGG
AGAATGAAATGACTAAGACTTATGACGTTTGGTGGCAAAAAGGTCAAGAATCAGATGATG
ATATGGCACGAGACCATCAAGAAGCTTGGGAGAGAACAATAAAAATGCTTGATACATCTG
ACATCGAAGGGAAAACGATTTTAGATGTGGGATGTAATCAAGGCGGATTTTTACGACAGT
TATACGATACAACACCGTTTAAAAAAGGTGTTGGCATAGATTTAGCACGTTTATCTTTGG
AAAAGGCAGAGACATTAAAAGGACAACGTCCACTTACATACTATTTAACAGATAAACCGC
AAGAAACGAAGCACGTGTTTGATACGGCAGTAAGTACGTCTGTCTTGTACTTAATAGAAG
ATATTCCGCAACATGCAAAAGATTTAAAAGAGGTATTGAAACCAGGCGGTGTTTATTACG
CTTCATTCGCGGATTTAACTAATAACCCAAGTCGTCAGTTTATGGATGACACGATTAATC
AATATGGTGCAACACCTTCTCAGAATCACTCTCTAAAACATATCGTTGATAGCTTTGTGG
ATGCAGGATTTGAAGTTGCAGTAATGAAAGAGCATGTACCTGACGTGATTGATTTAACAC
ATTATAGCGATTTTTATTTATCACCGAATGATTATTTACAAACACTATATGAAGAATCGT
TTTTAATAAAAGCAAGTGTGAAAGAAGGTACTGAGAAATGAGGAAATGTGTATTAATGAC
GGTAGCAGCAAGTGCTACGCTCTTATTGGCAGGTTGTGGCAATGGTCAAAAAGAAGATAA
AGATGTTACGGTATCGCTACCTACTGAAGCAAAGGCGGATAAACTTGACGCGCAAGGCTA
TGATGCAGCGATGCCCGTTTATAGTGCAGTGTATGATGCATTAGTTAAATATGATAAAGA
TAAGGGTATTAAAGCAGGTTTAGCAGATAAATGGAGCGTTGATGAATCAGGGAAAGTTTA
TGAATTCCATTTGAAAAAGAATGTTAAATTCTCAGATGGTTCAGCATTAGATGCTAAGGA
CGTGAAATTCTCGATTGATCGTGCGAAAGCGATGAACAAAGATTCGACTGTAGAAACGTT
AAAAAAATTAGATAAGGTCGTTGTTAAAAATGAGCACGTGGTCCAAATTAGATTGAAATC
TCCTTCAAATCAAGTGTTAAATGAATTAACACAAGTGAGACCGTTGCGTATTATGAGTCC
ACATTCAGTAGAAGATGGTAAAGTAAACGGTAAATTTGAAAAAGCGATTGGAACAGGTGC
ATTTGTTGTTGATAAAACTGGTAAAGAAAAAACGACAATGAAGCCAAATAAATATTTTGA
CAACGGTCACCCAGTCAATTATCATCTTGCATTCCAAACGATTGAAGATGGGGACTCAAG
AAATTCTGCAGTACAAAGTGGTTCTGTAGATATTTCTGGTGGTGCTTTAGGTATGCTCTC
AGACGAACAAATCAAACAAGATAAGAAAAATAAGAACTTAACGATTGAAGATAGACCTAG
CACAGTAAGTCACTTTATGGCATTTAACCCTAAAAATGATGTATTAAATCAACGCACAAT
TCGTGAAGCGATAAGTAAGAGCATCGATGCGAAAGACATTGCGGGCAAATCTGTAAATGG
TCTGTTCCAGAAGAACGTACAATTTGTGACTAAAAATAATCAACAGCCACACGATTATGA
TATGAAAGCGGCTGAAAGGTTACTTAAATCAGAAGGATATCATAAAAACGATGACGGCAT
CTTTGAAAAGAATGGCAAACCTTTATCATTTAACTTAGTCATTCAAACTGCAGAGTTCCC
AAATTGGAAAGATAAAGCTGAAAAAGTGCAACGTCAGCTTAAACAAGCCGGTATTAAGTT
AAATGTGAAAACGTTAGATTCACAATCATACTATGATACATTATGGACGAAAAAAGACTA
TGATTTGATTTTCTATAGAACGTATTCAGATGCATTAATGCCTTACAACTTTATAAGTTC
AGTGTTTAAAAATAATGATGGTCAACCAGGGGTGTTAGCTGATGATGAAACATTAACGAA
ACAGCTAGACGATTTCCCATCAACCGTATCAAAAGAAGACCAACAGTGTTCATTTGATGA
CATATTTAAACACTTTAATCAACAATACTATGGTGTGCCAATTGCTTATCCAAATGAGAC
GTTTGTAGTGAGTGATAAAGTAAAACAATTCAAATTCTCTGGACTTACGGATGCACCAAT
TGATTATAAAGCGTTGAAAGTTAATGAATAGCAATGCTCAAACGTACAATTAAATTCATA
CTTTATTTAATCGTAAGTTCGTTTATTATCTTCATTTTAGTTGAGAAGACATCTGGTAAT
CCAGCGATTCTGTATCTACAACGTCATGGTTATACGTCGATTACGCAAGACAATATTGAA
GCGGCACAACATCAACTTGGCTTAGGACAACATGTGTTACTAAGATATATCGATTGGGTT
GGACATGCACTCACGGGCAACTTAGGATACGGCTTTAGTACGAACGAAGCAGTTACCGCT
ATGATAATGGAAGCCATCGTGCCGACGCTTGTGCTAATCATTGTCTCTAGTTGTATCATG
TTGCCATTTGGCTATATTGTTGGTTACTTCGTTGGGACGCGTCCGCATACACGTTACGCT
AATGGAATTCGTGGATTCGCCCAAGTGATGACCTCAATGCCAGAATACTGGTTAGCTATT
TTATTCATTTATTATTTAGGCGTACGTTGGCAATTGTTACCATTTGTAGGTAGTGATTCA
TGGCAACACTTTGTGCTGCCAATCTTCACAATTGTTGTTATAGAAGGGTGTCATATCTTA
TTGATGACAGCACATCTGATTACACAAACGTTAGATCAAGATGCGTATCAACTGGCGCAG
TTAAGACATTTTTCGTTAAAAGCGCGTATCATCGTACAAATTAAAGAGATATTTGCACCA
CTAATGACGATTTCAATTAACAGTATCATTCATTTAATTGGAAAAGCCGTAATACTAGAA
GTCATCTTCAGCATGTCTGGTATAGGTAAATTGTTGATTAATGCTATTAACCAACGAGAT
TATCCACTGATTCAGGGCATTGTCATCTTTATCATTGTCTTTATTATGCTAATGAATTAT
TTAGGCGATGTGATTATTTTGAAGAATGAACCTAGACTTCGACGACGTCATACCCAGCAG
TCAGGCAATGAGAAAAGAGGTACGATGTGATGAAAAAATATCAAACGTACATCGCAATAG
GTTCACTATTGAGTTTGATGGTTGTATTAATTACGTATGGTTTAATGCAAGACACGCAAC
ATTTGAACCCACTTGAGTCACCTAATGGACAACATTGGTTGGGTACCGATCAATTAGGCA
GAGACTTCTTAGTAAGACTGATTGTCGGTAGTCTTGTCACATTGAGTTTAACAGGCATAG
TGATTCTATTAAGCGTTTGTATGGGACTTATCTTTGGCTTAATTGCAGGCATAGAAAGAC
GATGGTTAGATCAAATCATCATGTTTGTTGCCGATATGTTGCTGGCTATTCCGTCATTTA
TTATCGCATTAGTCATCTTAAGTTTAGTAAGTAACTCCATGATAGGTTTGATACTTGCTT
TAACGATTGGATGGATAGGACGTTATTTACGTTACTTCAGAAATTTAACGCGAGATATTC
AAAAACGTCCATTTGTTCAATATGCACGATTGAGTGGGAACTCAACATTCAAAACGACAG
TAACACATGTGATTCCACATTTATTAAGTAGTATATTCGCTTTGGTAACGGCTGACTTTG
GCAAAATGATGCTCAGCATATCTGGACTTGCTTTTCTAGGACTAGGTATTAAACCGCCGA
CGCCTGAGTTAGGAACAATTCTTTTTGATGGGAAAAGTTATTTCAACGGCGCACCGTGGC
TCTTCTTCTTCCCTGGTGTATTGTTAGGAGGTTTCGCCTTATTATGTCAAATTATCAACA
AAAAAATAACGCAGTAAATACGGTAGTCAACGTCAATCAATTATCGATTTTAGATCAAGA
GAAAGTATTGTTAAAGGATGTTGATTTGACAGTAACTAAAGGTGCATTTCATTGCATTAT
AGGTGAAAGTGGCAGTGGGAAATCACTGTTAACAAGAACAATACTTGGAATGAAACAATC
ACAATTATGTTATCAAGGAGATATTGACATCGATTTAACTCAAACAGATGCAGTGTTTCA
AGATGTTCAAAGTAATATGTTTCAAAATATAACATTAGCTAAGCATTTCCAATACATTTA
TGAAGCCAATCGCACACATCTCACTAAACAGCGTATTAAGGAAGATGTCTTACAGATGAT
GCAATTACTTGGTTTAAGACAAGGGGAACAATTGCTTGAGCGTTATCCCTTCGAACTTAG
TGGAGGTATGGCACAACGTGTCGCCTTTATAATGTCATTAATTAGACGTCCGAACTACTT
ATTTTTAGATGAACCAACGAGTGCACTTGATCAAGAAAATATTAAAAAGTTTATGCATTA
CCTTCTTAGGGCACAGGAGCGCTACCAAATGACCATTGTTTTTATCACACATGATATTAA
CTTAGTGAAAGATTGTGCCACACATATTAGTATTATGCAGCAAGGTAAATTGATAGAAAA
TGGTGAGGCCGCGTCGATCTTAACTAAGCCGACACATAATTACACGAAAAAATTAATTAC
GATTGCACATCGGAGACAACCTTATGCTTAAAATAGAGAGATTAACCAAATATATAGACA
CGCAACTGATATTTAAAGAGATATCATGTACAATTAACGACCAGCACTTACTCATAAGTG
GGGAGAGTGGTTGTGGTAAATCCACATTAGCCAAGATTATCGCTGGCTTAGATACGGATT
ATCAGGGCGAATTATATCTTAATGGGCGCTTACGTGAATCTTATACGTCTAAAGAGTGGA
TGAAGCACATCCAATATGTACCTCAATATCAACGTGATACTTTAAATCAGCGTAAAACGG
TATTAGCTACATTATTAGAACCACTTAAGAATTATAAGGTAAATAAACAGCGTTATACAT
CAAGCATTGAAGCAGTGCTTGATCAGTGTAATTTACCACACGATATACTTAATCATAAAG
TTTCGACATTAAGTGGTGGCCAATTTCAACGCGTCTGGATAGCTAAAGCTTTAATATTAG
AACCAGAGATTCTCATATTGGATGAAGCTACAACCAACTTAGATGTCATTAATGAAGAAG
CTATACTTCAAATGTTGATTTCCTTAAAGATGACACAATTAATCATTATTTCACATGATA
CATACGTCTTAAGCCAATTTGAAGGAATTCAGTTACAGCTAAATAAATTGAATAATTAAG
ATCACAAATCTTAATATGGTGAATATTTAATGGTACCTAAAAAATAAAATTTAAACTACA
ATGTCTAAATCCATATGTTGTTTCATTAGAGGATTTAAAAATGATTATAACACTAAAAGA
TTTCAAATTATTATATTTAATATAAATTTACATATGATAAACGAATAACAATTCCAATAT
AAATTATTTTTTGATTATTTTTATTTATAACTATATATTTTATATGAAAAATATAAGTTA
TAATAATAAGTTTAATATTGCCTCGTGGTTCTGAGCTTGAACTTATCTCTAAATCATTTT
GAGCTACTTATCTATCAATTCATATATTCTATAACAATATTTGTGACATCACGTGCTATT
TCATGAAGTGATTTTACGATATCACCTTCTTTAGAAAAAATATATTTCAGTAGGCACCGA
CGTATACAGAATCATTTGAGTATTAAAAATAAAAACTAGAAAAAGAAACCGCATCATTAA
CTGATACGCAGAATCATATTATAAATAAAACTAAAAATGAGGTTGTATATAACTCACTCT
GAAATTGATTGAATATATAGTATCTTTAATAAAATGCAGCTATTGTGGCGTAGAATTTGA
GAATCAAAAAATGATTAATATAGTTTGAAGAGACTGAGCATAAATACTAGAAAAATGGCC
AGTAAATGAGTTTACTATAAACTCATTTACTGGCTTCTCTAATAATTATCAAGACAATTT
GCGTTTCTAGGCATACTTTGAAATGCGCTATTTTCTTTAAGAATATTAATATATGACTTG
TGTTGGTAATGATAACCTTGGTTAGAGTGTATTGTCATGTGATAGTTAAGATTAGATCTT
TTAATTAAAACATTGTTTTAAATATCGATGACAAGGTCTAATGTAGGACGTGTAGATATA
AGGTTCGGAATTATATAAATCCATAAAAGGAGATAAATCGAAAACCTTTATACCCTGGGT
GGGTATATGTTATAGTATAAGTAGCTTTACTATAACATTTTCATTAGGAGGGGTTAATTT
GAATAATAATGGTGAAGAGCATAATCATCAAAATCACATGAATCATTCCAATCAAATGCA
TCATGATAACCATGCCTCACATGATCATCATAGTGGCCATGCACATCATCATGGAAATTT
TAAAGTTAAGTTTTTTGTTTCATTAATTTTTGCAATACCTATCATTCTTTTATCGCCACT
GATGGGTGTTAACTTACCTTTTCAATTCACATTTCCAGGTTCTGAATGGGTAGTGTTAAT
ATTAAGTACAATTTTATTCTTTTATGGTGGTAAACCGTTCTTGTCTGGTGGTAAAGATGA
AATTGCTACAAAAAAACCAGGCATGATGACCTTAGTTGCCCTAGGTATTTCAGTAGCTTA
TATTTATAGCTTGTATGCTTTTTATATGAATAACTTTAGTAGTGCAACTGGTCATACAAT
GGACTTTTTTTGGGAATTAGCAACCTTAATTTTAATTATGCTATTAGGACATTGGATAGA
AATGAATGCTGTCGGAAATGCTGGAGATGCTTTAAAGAAAATGGCAGAACTGTTACCTAA
TAGTGCTATTAAAGTTATGGATAATGGCCAACGCGAAGAAGTTAAAATATCAGACATCAT
GACTGATGATATCGTCGAAGTAAAAGCCGGAGAAAGCATTCCAACAGATGGTATTATCGT
TCAAGGACAAACATCTATAGATGAATCCCTAGTCACTGGAGAATCTAAAAAAGTACAAAA
AAATCAAAATGACAACGTCATCGGGGGTTCTATTAATGGGTCTGGAACAATACAAGTCAA
GGTTACAGCTGTGGGAGAAGATGGATATCTTTCTCAAGTTATGGGACTTGTTAATCAAGC
ACAAAATGATAAATCTAGTGCTGAATTGTTATCTGATAAAGTAGCGGGTTATTTATTCTA
CTTTGCTGTAAGTGTTGGCGTGATTTCTTTTATTGTCTGGATGCTCATTCAAAATGATGT
TGATTTTGCATTAGAACGTCTTGTAACTGTGTTAGTCATTGCTTGTCCACATGCTTTAGG
CTTGGCAATACCTTTAGTCACTGCACGTTCTACTTCAATTGGTGCACATAATGGTTTAAT
TATTAAAAATAGAGAGTCTGTAGAAATAGCTCAACATATCGATTATGTAATGATGGACAA
AACTGGTACTTTAACTGAGGGTAACTTTTCTGTGAATCATTATGAGAGCTTTAAAAATGA
TTTGAGTAATGATACAATATTAAGCCTTTTCGCCTCATTAGAAAGTCAATCTAATCACCC
ATTAGCTATAAGTATTGTTGATTTTGCGAAAAGTAAAAATGTTTCATTTACTAACCCACA
AGACGTTAATAATATTCCAGGTGTCGGATTAGAAGGTCTAATTGATAATAAAACATATAA
AATAACAAATGTCTCTTATCTTGATAAACATAAACTTAATTATGACGATGACTTGTTTAC
TAAATTAGCTCAACAAGGTAATTCAATCAGTTATTTAATTGAGGATCAACAAGTCATTGG
CATGATTGCTCAAGGAGATCAAATTAAAGAAAGCTCAAAACAAATGGTAGCTGATTTACT
ATCAAGAAATATTACACCAGTCATGCTTACAGGTGACAATAATGAAGTGGCACACGCTGT
CGCAAAAGAATTAGGTATTAGTGATGTCCACGCACAACTCATGCCAGAAGATAAGGAAAG
CATTATAAAAGATTATCAAAGTGACGGTAATAAAGTCATGATGGTCGGAGACGGTATCAA
CGATGCGCCGAGTCTTATAAGAGCGGATATTGGTATAGCAATTGGTGCAGGTACAGATGT
TGCAGTGGATTCAGGTGATATCATACTTGTTAAAAGTAATCCATCAGATATCATTCATTT
CTTGACCCTTTCAAATAATACTATGAGAAAAATGGTGCAAAACTTATGGTGGGGTGCAGG
TTATAATATTGTTGCTGTACCTTTAGCAGCTGGTATTTTAGCATTTATTGGCTTGATTTT
ATCACCTGCAATAGGTGCTATTTTAATGTCTTTAAGTACAATTATCGTTGCAATTAATGC
CTTTACATTAAAATTAAAATAAAAGATAGGAGTTTTATTATGATTAAAAAATTATTTTTT
ATGATATTAGGATCATTACTAATATTATCAGCTTGCTCCAATAATGATGAAAAAGATAAA
GACACTAATGACCAAAAAAGTGAGAGCCATATGAAGCATAATGATGAAAGTAAAGTTCCA
GAAGATATGAAATCGACTAATGAGGGTGAATTTAAAGTGGGAGATAAAGTAACGATTACA
GCAGGGCATATGCCAGGTATGAAAGGTGCAGAAGCTACTGTAAAAGGTGCGTATAAAACA
TATGCCTATGTTGTAAGTTATAAACCCACAAATGGAAATGAAAAAGTAAACAATCATAAA
TGGGTCGTAAACGAAGAGATTAAAGATGCACCTAAAGATGGATTTAGTAAGGGCGATACT
GTTAAATTAGAAGCAAGTCATATGTCTGGTATGAAAGGTGCTACAGCCAATATAGATAAC
GTGAAAAAGACTACTGTTTACGTAGTTGATTACAAATCCAAAGATAATGGTAAAATCATT
AAAAATCATAAATGGATGACAGGAAATGAGCTGAAAGCACGATAAAAATCTAGTTCTAAA
TTGAGAAATAAATAGATATAAAAATATCCTCCTTAATCAATAATTTAAATAACTTATTAT
TGTTAAGGAGGATATTTTTTAGTGTGTAAATTAAAAAGAATTTTAGAAGAATAACATTTA
TCAAAAAACTGTTCATTACCTTATTAATTGAAATTATATAATTAAAAACCGCATCATTAA
CCGATACGCAGAGGCGTATCATAAGTAAAACTAAAAAATTCTGTATGAGGAGATAATAAT
TTGGAGGGTGTTAAATGGTGGACATTAAATCCACGTTCATTCAATATATAAGATATATCA
CGATAATTGCGCATATAACTTAAGTAGTAGCTAACAGTTGAAATTAGGCCCTATCAAATT
GGTTTATATCTAAAATGATTAATATAGAATGCTTCTTTTTGTCCTTATTAAATTATAAAA
GTAACTTTGCAATAGAAACAGTTATTTCATAATCAACAGTCATTGACGTAGCTAAGTAAT
GATAAATAATCATAAATAAAATTACAGATATTGACAAAAAATAGTAAATATACCAATGAA
GTTTCAAAAGAACAATTCCAAGAAATTGAGAATGTAAATAATAAGGTCAAAGAATTTTAT
TAAGATTTGAAAGAGTATCAATCAAGAAAGATGTAGTTTTTTAATAAACTATTTGGAAAA
TAATTATCATAATTTAAAAACTGACAATTTGCGAGACTCATAAAATGTAATAATGGAAAT
AGATGTAAAATATAATTAAGGGGTGTAATATGAAGATTAATATTTATAAATCTATTTATA
ATTTTCAGGAAACAAATACAAATTTTTTAGAGAATCTAGAATCTTTAAATGATGACAATT
ATGAACTGCTTAATGATAAAGAACTTGTTAGTGATTCAAATGAATTAAAATTAATTAGTA
AAGTTTATATACGTAAAAAAGACAAAAAACTATTAGATTGGCAATTATTAATAAAGAATG
TATACCTAGATACTGAAGAAGATGACAATTTATTTTCAGAATCCGGTCATCATTTTGATG
CAATATTATTTCTCAAAGAAGATACAACATTACAAAATAATGTATATATTATACCTTTTG
GACAAGCATATCATGATATAAATAATTTGATTGATTATGACTTCGGAATTGATTTTGCAG
AAAGAGCAATCAAAAATGAAGACATAGTTAATAAAAATGTTAATTTTTTTCAACAAAACA
GGCTTAAAGAGATTGTTAATTATAGAAGGAATAGTGTAGATTACGTTAGACCTTCAGAAT
CTTATATATCAGTCCAAGGACATCCACAGAATCCTCAAATTTTTGGAAAAACAATGACTT
GTGGTACAAGTATTTCATTGCGTGTACCGAATAGAAAGCAGCAATTCATAGATAAAATTA
GTGTGATAATCAAAGAAATAAACGCTATTATTAATCTTCCTCAAAAAATTAGTGAATTTC
CTAGAATAGTAACTTTAAAAGACTTGAATAAAATAGAAGTATTAGATACTTTATTGCTAA
AAAAACTATCGAATTCTTCAACTACAGAAAATATATCTATAGATATATCAAGATTTTTAG
AACTAAGTAATATGATACTCTTGTTAGATGATATGCTCGACGTCAATATATATATATATA
TAAATTCTTTTAAAAATAATACATTAGAGACATTTGATGCGACTGATCCTGAAGTTGATT
ACATCACTGAAATAGGAGATTACTTATTAAAATATGACGTTAATTCTATAAATGATGTCA
GAATTGAAGTGATAGATAATTTGGGGCATTCAAATAATATGCTACTAAAAACGATACTAC
ATGCAGAAGTTGAAATGGAAGATGGAAAGAAATATTTATTACAAAATGGGAAATGGGGTT
ATTTTAATAGAGAATTTTTTGACCTTTTGAATGATCATTTGAATGAGATAGAAATTAGGT
ATAACACACTAACTCCCACAGGTTTAGTATTTAAAGAAGGAGAAGAAGGATATATAAAAG
AAATAGTAGGAAGATTGCCAGAAGAATATTTAATGTTACATAAAAAATTCATAAAACCAA
TAAATAAGAATTTTATAGTAAAAGGAAATGGAATAGAGTTGGCAGACTTATACAATATTA
AAAACAAAGAGCTTTTCACGATTAAAAGAGGAATTAATACATCTTTATCTCTTTATAGTC
TAGAACAGAATATAATAGCAATTAACGCCTTAAAATATCCAGAATCATATAATTTTGAAG
AATTAATAGAAGCTATTCCTGATAACTCGGAAAATATATTTAATGATATACAACGGAGTA
CAAATTTTAGTATAGTATGGATTTTACCGATATCATCTATTGATAATATGCCCATAAAAG
ATATGGTTCATACTAGTAACGTAATAAATAAAAACTTTCAATTAACTAATTTAGGTTCAG
TATTACTTAAAAATAAATTAGTAGAGTGGTCTCTCTATTTAAAAGATCAAAGAATTAATC
CAATTATTTATATGGAAACGCCAACTGAAGATAGAAATTAAACTTTTATTTTAAATCACC
CTAGTTCATACCTAAAAGACTTTCACACAAACAAAGGAGGAAACTTAAATTCCTCCTTTC
CCTTATTACTCATACTATAATTCAATTTTAACGTCTTCGTCCATTTGGGCTTCAAATTCA
TCTAGTAGTGCTCGTACTTCTGCAATTGATTGTGTGTTCATCAATTGATGGCGAAGTTCG
CTAGCGCCTCTTATGCCACGCACATAGATTTTAAAGAATCTACGCAAACTCTTGAATTGT
CGTATTTCATCTTTCTCATATTTGTTAAACAATGATAGATGCAATCTCAACAAATCTAAT
AGTTCTTTGCTTGTGTGTTCGCGTGGTTCTTTTTCAAAAGTGAATGGATTGTGGAAAATG
CCTCTACCAATCATGATGCCATCAATACCATATTTTTCTGCAAGTTCAAGTCCTGTTTTT
CTATCGGGAATATCATCGTTAATTGTTAACAATGTGTTTGGTGCAATTTCGTCACGTAAA
TTTTTAATAGCTTCGATTAATTCCCAATGTGCATCTACTTTACTCATGCGTTTGATAAAA
ACTTAAATAATATTAATTCGGTCATCAGTGGCGTTAAATCTTTTATCATTTTTAGTTATA
GTTGATAAATTTATATTTATAAGCATATATGGATATTTCATCAAAAATTTTTATTTATAT
AAATCCGAACTGCATACATATTTGTTTAAATAAGAGGTATTATTTTTCGGGAAATTGCTG
TCTGAGTTAAAAGGATTAGTTTTATAAAATGAGTTGAACTATAGCAAAAACGATTAAAAT
ACTGATAATCCATTTTTGTATTATGTTAGGGACTTTTTTACTTAATTTTAACCCTATTGG
AGCAAATATAATACTCCCTATTATAAGGAATAAGGCGTCATATAAAGGGATATAACCTTG
AATAAGTTTGATGACAAAAGCACCAATTGAAGATATAAAAGCAATTACTATACTATTAGC
GACTACAGTATTCATTGGTAATTTGAATAAAACCAATAATATAGGAATAATAATGAAGGC
ACCACCTGCACCTACTATACCTGAAATAATACCAATGAAAAGGCCAATGATAACTAATAA
ATATTTATTAAATGAAGACTTTTCGGAACTAGGTTTCACTTTAATAAACATTAATGTTAA
TGCAAGTAAAGCAATAATGATATATACCGTATTTACAAATGTAGCATCAAATAAATTTGC
TAGAAATGCACCTAACATACTCCCTATAATCATGCCGCCACCCATATAAAGAACTAATTG
TGGCGAGAACTCTGTTTTTTTTCGAGCTTTTAATGAGCCACTTAATGTACTGAAAAAGAC
TTGGCTAGAAGTAAGACCTGATGCGATATATGCGCTATATGCAGGGGCTCCGAATAATGG
TGGTAATAATAAAATAGCTGGATAAATAATGATAGCACCACCTACGCCTACTAGACCAGA
TATGAACCCACCGAATACCCCAATGAGTAACATGATAACTATATTAACAATATCCATTAC
TTACTTTTCACCAATAAGTTTACAGCTTCATTAATTAACTCTTGGGAGCTTTCTTCATCA
TCCGCAGCTGCTTTTACACATTCTATTAAATTCTCACTAATAATGATACCCATCAAGCGT
TGGAGTGAACTCTTTGATGCACTTATTTGTGTAATGACATCTTTACAGTCTTTTCCTTCC
TCCATCATTTTAATAATTCCATTTAGTTGCCCTTGTATTCTATTAATACGATTAATCATT
TTTTTATCATAATTCATAGTCATACCTCCACTTTTAATTGAATAAAAATATATTAATAGA
TAAACACAAATGTGTCAAATACCCCTAGAGGTATTTGACAAGTTCCATCCAACTGTTTAA
AATACCCCTACAGGTATTTTTAGGGAGGTTATTATGAAACAATACGGAGAAAAGTTTATC
GATGAATTTAGTAAAGCAGAATTGGAAAAACTAGCCAAGCAAGGGCAATTAATTGACGTT
AGAACAGAAGAGGAGTATGCATTAGGACATATCAATGGTTCCATACTTCATCCTGTTGAT
GAGATTGAGTCATTCAATAAAGAAAAAAATAAAACCTATTATGTAATCTGTAGAAGTGGT
AACAGAAGTGCTAATGCTAGTAAATATTTAGCTAAACAAGGTTATAACGTTATAAATCTT
GATGGTGGTTATAAAGCTTATGAAGAAGAAAACGATAGTTATGATACACAAGAAGAATAT
AAAAGTATAGAAATTAAAGCAGATCGTAAACAATTTAACTATCGTGGTCTTCAATGTCCA
GGGCCAATTGTAAAAATTAGTCAAGAAATGAAGAATATTGAAGTAGGTGACCAAATTGAA
GTCAAAGTCACAGACCCTGGATTCCCTAGTGACATTAAAAGTTGGGTGAAACAAACAAGG
CATACTTTAGTTAAGCTTGATGAAAATAACAATGGAATTAATGCGATTATTCAAAAAGAA
AAAGCAAAAGATTTAGATATAAATTATTCTGCTAAAGGTACTACAATTGTATTATTTAGT
GGAGAATTAGACAAAGCTGTAGCAGCGTTGATTATTGCAAATGGTGCTAGAGCTGCTGGA
AAAGATGTAACTATCTTCTTTACTTTTTGGGGGCTTAATGCATTAAAAAAAGTGCAAACA
GTTAATGTTAAAAAGCAAGGTATTGCAAAAATGTTTGATTTAATGTTGCCCAAAAAGAAT
ATACGAATGCCTCTTTCCAAAATGAATATGTTTGGTTTAGTAAATATGATGATGCGCTAC
GTAATGAAAAAGAAAAATGTTGATTCATTACCAACACTTATCAATCAAGCTATTGAGCAA
AATATCAAATTAATCGCTTGTACGATGAGTATGGATGTCATGGGTATTCAGAAAGAAGAA
CTTAGAGATGAAGTTGAGTACGGTGGTGTAGGCACTTATATTGGTGCTACTGAAAATGCG
AATCATAATTTATTTATCTAATTAAATCTATTAATAAAAGGAGTTGTTATCATGTTTTTT
AAACAGTTTTACGATAATCATTTATCTCAAGCATCATATTTAGTGGGTTGTCAACGTACA
GGAGAGGCAATAATAATAGACCCTGTTCGTGATTTATCGAAATATATAGAAGTTGCAGAT
TCTGAAGGTTTAACAATTACACAAGCTACAGAAACACATATTCATGCTGATTTTGCTTCA
GGAATTCGTGATGTGGCTAAACGCTTAAATGCAAATATATATGTGTCTGGCGAAGGTGAA
GATGCATTAGGGTATAAAAATATGCCATCAAAAACACAATTTGTTAAACATGGAGATATC
ATTCAAGTAGGCAATGTTAAATTAGAAGTTCTGCATACTCCAGGACACACGCCTGAAAGT
ATTAGCTTTTTACTCACTGATTTAGGTGGTGGTTCAAGTGTTCCGATGGGATTATTTAGT
GGTGACTTTATTTTTGTTGGTGATATAGGTAGACCTGATTTATTAGAAAAATCTGTTCAA
ATAAAGGGTTCTACAGAAATTAGCGCGAAACAAATGTATGAGTCCGTTCAAAATATTAAA
AATTTACCAGACTATGTTCAAATCTGGCCGGGTCATGGTGCTGGAAGCCCTTGTGGTAAA
GCATTAGGTGCCATACCTATATCTACAATAGGTTATGAGAAAATTAATAACTGGGCATTT
AATGAAATTGATGAGACTAAATTTATTGAATCATTAACATCAAATCAACCAGCACCACCG
CATCATTTTGCACAAATGAAACAAGTTAATCAGTTTGGTATGAATTTATATCAATCATAT
GATGTTTATCCTAGTTTAGATAATAAGAGAGTAGCATTTGATCTTCGTAGCAAAGAGGCC
TTTCACGGTGGCCACACAAAAGGAACAATCAATATACCATACAACAAAAACTTTATTAAT
CAAATTGGTTGGTACTTAGATTTTGAAAAAGATATAGATTTAATTGGAGATAAATCTACT
GTTGAGAAAGCGAAACACACTTTACAATTAATTGGGTTTGATAAGGTAGCAGGCTATCGT
TTGCCAAAATCAGGCATTTCAACCCAGTCCGTTCATAGCGCTGATATGACAGGTAAAGAA
GAACATGTATTAGACGTACGTAATGATGAAGAGTGGAATAATGGACACTTAGATCAAGCA
GTTAATATTCCGCATGGTAAATTATTAAATGAAAATATTCCTTTTAATAAAGAGGATAAA
ATATATGTACATTGTCAGTCAGGTGTTAGAAGTTCAATTGCAGTGGGTATATTGGAAAGC
AAAGGTTTTGAAAATGTGGTGAATATTAGAGAAGGCTATCAAGATTTTCCAGAATCATTA
AAATAATTTAAGGATGTGGAAAAAATGAATAAGCATTATCAAATTGTTATTATTGGTGGC
GGTACAGCAGGTGTTACCGTAGCATCAAGACTATTAAGAAAAAATCAAAACTTAAAAGAG
AAAATAGCAATTATAGATCCAGCAGACCATCATTACTATCAACCATTATGGACGTTGGTT
GGTGCAGGGGTATCTAGTTTGAAAAGTTCTCGTAAAGATATGGAAAGTGTTATACCTGAA
GGTGCTAACTGGATAAAACAGGCTGTTTCAAGTTTTTAACCTGAAAATAATAGCGTTATT
TTAGGAGATAATACAGTCGTTTATTATGATTTTTTAGTAGTAGCTCCAGGATTACAGATT
AATTGGTCTTCAATTAAAGGACTAAAAGAAAATATAGGTAAAAATGGTGTTTGCTCTAAC
TATTCACCTGACTATGTTAACGAAACTTGGAACCAAATTTCTAATTTTAAACAAGGAAAT
GCCATTTTTACGCATCCAAACACTCCTATAAAGTGTGGAGGTGCGCCTATGAAAATTATG
TATTTAGCTGAAGATTATTTTAGGAAACATAAAATCCGTTCTAACGCTAATGTGATATAT
GCAACGCCAAAAGATGCTTTATTTGACGTAGGAAAATATAATAAAGAATTAGAAAGGATT
GTTGAAGAAAGAAATATAACAGTCAATTATAATTATAACCTTGTTGAAATCGACGGTGAC
AAAAAAGTGGCTACATTCGAACATATCAAAGCATACGATAGAAAAACAATAAGTTATGAT
ATGTTACATGTAACACCACCTATGGGTCCCTTAGATGTAGTAAAAGAAAGTACACTTTCA
GATAGTGAGGGTTGGGTAGATGTTAACCCAACCACATTACAGCATAAAAGCTACTCTAAT
GTATTTGCACTTGGTGATGCTTCAAATGTACCTACTTCAAAAACAGGCGCAGCTATTCGT
AAGCAAGCACCTATCGTCGCTAATAATTTATTGCAAGTGATGAATAATCAAATGTTAACG
CATCATTATGATGGTTATACTTCATGCCCTATTGTTACTGGATATAATAGGTTAATACTT
GCAGAGTTTGATTATAATAAAAATACTAAAGAAACAATGCCGTTTAATCAGGCCAAAGAA
CGTAGAAGTATGTATATATTTAAGAAAGATTTATTACCTAAAATGTATTGGTACGGCATG
CTAAAAGGATTAATATAATAAAGTACAGAAAACAATAAATTTTTAATGAAAAATCTTTTA
CTATAAAAGATTAAGTATTTAAATGACGTGTCAGTGTTGTGTTTATATGTCGTGAATTTT
TAGCTCTAAATAGTATAAGATTGAAAAAGTTGTTACTGTTTTAAATGATCACGATGAAGT
CATTCAATAAGAATGATTATGAAAATAGAAACAGCAGTAAGATATTTTCTAATTGAAAAT
CATCTCACTGCTGTTTTTTAAAGGTTTATACCTCATCCTCTAAATTATTTAAAAATAATT
AATGGTATTTGAGCACGTTTAGCGACTTTATGACTGACATTACCAATTTCCATTTCTTGC
CAGATATTCAAACCACGTGTACTCAAAATGATAGCTTGGTATGTACCTCCAATAGTAATT
TCAATAACTTTGTCTGTTGAACACTAAGAGCAATTTTAATTTCATAATGTGTTGTAAACA
TTTTTTTTGATTGGAGTTTTTTTTCTGAGTTAAACGATATCCTGATGTATTTTTAATTTT
GCACCATTTCCAAAAGGATAAGTGACATAAGTAAAAAGGCATCATCGGGAGTTATCCTAT
CAGGAAAACCAAGATAATACCTAAGTAGAAAGTGTTCAATCCGTGTTAAATTGGGAAATA
TCATCCATAAACTTTATTACTCATACTATAATTCAATTTTAACGTCTTCGTCCATTTGGG
CTTCAAATTCATCGAGTAGTGCTCGTGCTTCTGCAATTGATTGTGTGTTCATCAATTGAT
GTCGAAGTTCGCTAGCGCCTCTTATGCCACGCACATAGATTTTAAAGAATCTACGCAAGC
TCTTGAATTGTCGTATTTCATCTTTTTCATATTTGTTAAACAATGATAAATGCAATCTCA
ATAGATCTAATAGTTCCTTGCTTGTGTGTTCGCGTGGTTCTTTTTCAAAAGCGAATGGAT
TGTGGAAAATGCCTCTACCAATCATGACGCCATCAATGCCATATTTTTCTGCCAGTTCAA
GTCCTGTTTTTCTATCGGGAATATCACCGTTAATTGTTAACAATGTATTTGGTGCAATTT
CGTCACGTAAATTTTTAATAGCTTCGATTAATTCCCAATGTGCATCTACTTTACTCATTT
CTTTACGTGTACGAAGATGAATAGATAAATTGGCAATGTCTTGTTCGAAGACGTGCTTCA
ACCAATCTTTCCATTCATCGATTTCATAGTAGCCAAGGCGTGTTTTAACACTTACCGGAA
GCCCACCTGCTTTAGTCGCTTGAATAATTTCGGCAGCAACGTCAGGTCTTAAGATTAAGC
CGGAACCCTTACCCTTTTTAGCAACATTTGCTACAGGACATCCCATATTTAAGTCTATGC
CTTTAAAGCCCATTTTAGCTAATTGAATACTCGTTTCACGGAACTGTTCTGGCTTATCTC
CCCATATATGAGCGACCATCGGCTGTTCATCTTCACTAAAAGTTAAGCGTCCGCGCACAC
TATGTATGCCTTCAGGGTGGCAAAAGCTTTCAGTATTTGTAAATTCAGTGAAAAACACAT
CCGGTCTAGCTGCTTCACTTACAACGTGTCGAAAGACGATATCTGTAACGTCTTCCATTG
GCGCCAAAATAAAAAATGGACGTGGTAATTCACTCCAAAAATTTTCTTTCATAATATATT
TATACCCTCTTTATAATTAGTATCTCGATTTTTTATGCATGATGATATTACCACAAAAGC
CTAACTTATACAAAAGGAATTTCAATAGATGCAACCATTTGAAAGGGAAGTCTAAGAGTA
GTCTAAAATAAATGTTGTGGTAAGTTGATCAATACAAAGATCAAGGATTATAGTATTAAA
TTGTTCATTATTAATGATACACTACTTATGAATATGATTCAGAATTTTCTTTGGCTACTT
TTACAGTAAAGCGATTTTTTAGTTATCTTATAACAAAGACAAATTTATAAAGGTGATATT
ATGGAAGGTTTAAAGCATTCTTTAAAAAGTTTAGGTTGGTGGGATTTATTTTTTGCGATA
CCTATTTTTCTGCTATTCGCATACCTTCCAAACTATAATTTTATAACTATATTTCTTAAC
ATTGTTATCATTATTTTCTTTTCCATAGGTTTGATTTTAACTACGCATATAATTATAGAT
AAAATTAAGAGCAACACGAAATGAATCATTAATACGAATGTGATTAAACATAAAACTGAA
GGAGCGATTACAATGGCGACTAAGAAAGATGTACATGATTTATTTTTAAATCATGTGAAT
TCAAACGCGGTTAAGAGAAGAAAGATGATGGGAGAATATATTATTTATTATGATGGCGTG
GTTATAGGTGGTTTGTATGATAATAGATTATTGGTCAAGGCGACTAAAAGTGCCCAGCAG
AAATTGCAAGATAATACATTAGTTTCGCCATATCCAGGTTCTAAAGAAATGATATTAATT
CTAGACTTTACCGAAGCAACAAATCTCACTGATTTATTTAAGACCATAAAAAATGATTTG
AAAAAGTGAAGTAGTGAAGTGTGGGTGCAGAGAGAACTAAGCCCATCGATAAATGGTCGC
TTGTTAAAGAAGAGTGACGGTCACTCTTCTTTATGTGCATATTTTATTTTGCCTGTTTTG
TTAACAAGCAGCAGTGTAACAAATATGAGTAAGGATAAAATGAGTATAATATAGAAACCG
AATTTATCATTAATTTCATTAATCCATCTTCCTAAAAATGGAGCAATTAAACTTTGCAGT
AACAATGAAATTGACGTCCATATCGTAAATGAGCGACCGACATATTTATCTGAAACAGTG
TTCATTATAGCTGTATTCATATAAATTCTGATTGATGAAATTGAGTAGCCTAGTATAAAT
GATCCTATGAATAAGTAAAATGCTGAGTTTATCCAAATAAATAGTGCTGAATTTATGACT
AATATGAAATATAACAAAAATATCAATACTTTAGTTGAGATTTTCTTCGAAAGAATAGCT
GAAATTAAACCTGCACATAATCCTCCAATGCCATATAACATATCTGAAAAACCAAATTGT
ACAGACGAAAGTTTTAAAACATTATAAACATATCCTGGTAATGATATGTTAAAGATCATT
GTAAACACCATTGGTATGATTGAAATAACTCCAAAAATAAATATCATCATGTTGTCTTTT
AAAAATTTCCATCCTAATAAATATTCTTGCAATAAGCTATTTGTTGATTCTTCCTCTGAA
TGAGTTGGTTTATCTACATGCAATCTAAATAACATAAAAATGCTGATTAGAAACATCATT
ATAGTCATCGCTATAATTAGAGTGAATCCATTTATTTTATATAATATTCCTGATAATCCA
CCTGCAATAAACATACCTGTTTGCAAACTAATCTCTAATAGAGAATTTGCATCTGTATAT
TGATCTGGTTTTAATATCTGTTTAACTAAACTTCTAGATGTTGCCATATACGTAGTCCAA
CCTATCCCATTAACAATCGCAAATCCAATCACTAAATAGGTCTCAAATCCTATCATTACG
AGTGCTATGACAATGAGTAAATATAATATTACCTGAAGAAGATAGGTGATTAAAATAATA
TTTCGTCTATTATATTTATCGGCTAGTCCACCTATTATAGGAGAAGCTAAGAAACCGGAT
AATACATTTAAAGCTAACATAATACCTAATAGTTGGGAGTCGTTAGTTTTGTCGATTAAA
TACCAATTAGCCCCAACTGTACTAATTCCAACTCCGAATGCTGAAATTATTTCTGCTAAA
AAGAACAATCTGAAGTTTTTAATTTTCAACAAATCAGTCATAAATATCACCTTTTTTCAA
TGCAAGATTTATATTTGCGAGCTCTTCTATAAATTGAGAGTCGTTTAAAATATCGAATGG
TTTATTGCCTTCGCCGATCAAAAATCTATAGTTAGTAATATTCATAAACTCAAATATTAA
TTTGAATTGGTTGACTAAAGGTTGTGCTTTGGTATGCGGATTGTCGCCACCTATGATTAA
AATCAAATACTTTTTTTGTGACATGATTTCTTTGAAGTTGTCTATTTGCGTATCTCGCAA
TGACTCGGTCCATCTATCAATGAAGAGTTTTAAAGACGCACTCATGGAGTACCAATAGAG
TGGTGTTGAAAAAATAATAATATCTGATTCTAAAACTTTGATTAAAATTTGTTCGTAATC
ATCATTATGAAAGTTGGCACCTTTGCTATGACGATTATCTGTAACCTTTTCAATGTTGCT
TTGATATAAATTCACAAAGTTGACTTTTAAATTCTTCAATAGATTCTCTACTGCGATAGC
TGAATTGCCACCTTTCTACTACTTCCAAATAAACAAGTAATCATAGTCATAACTCCTTTC
GATTTACCTTTATAATAATATTTAATATATTATTATTAAATCAGAATTCTTAGAATTCAG
GATTCGATAAAAGGGAACCCTAAAGGAGGTACTACTTTGAACTTAAACATTTTAAAATCA
TTTTTAGTAACTAGTGAAACAAAGAACCTTACTAAAGCATCAGAGTTACTTAACTATTCA
CAGTCAACTGTATCTACACATATTGAAAAATTAGAAAGGCAATTAGATGTTAAATTATTT
TATAGAAAAAAATATGGTATGGAACTAACGGAAGAAGGCTTAGCATACGTTAAATACGCT
AAAGTGATTTTAGATAGTAATAGCGAATACGAGAGAGAAATAAAAGGACTTTACAATAAG
AAGGTAAATATAAGTATTAACATGCAAGAAAGTCAGTATTTGTATCGCTACTATAATAAG
ATTAGTGAATGGTTAGCTGAACACCCATATGTAAACTTGAAGTTTAAATCCGCACATTCT
AATTTCTATATTAAAGAAGAAATTGCTAATTTCAAATCGGATATTAGCCTTATCACAGAC
GAAAAGATTATTAATAGTAACTTAACTGCTATTCCTATAACTGAAGAACGTTTAATATTT
GTTACTAACAAAGAGATGAAAGATTTCAAATTAAACGATATTCAAAACCATACATTACTT
GTTACTGAAAAAGGGTGTAGTTACAGAGAACAGTTAGAAATGATTTTATATAAATATAGC
TTTTCAACAAAACAAATGATTGAATTTCTAGGAATTGAGTCATTAAAAAAACACTTGAAA
AATTCAGGTGGGATTGCGCTATTGCCGGAATTTATTGTTGCAGATGAATTAGAAAATAAA
AGTTTGTTTCAAATAGACGTAGATGTCGATATTCCGAATTTAGAAACAACATTGATAATT
AATCCTGAATCGAATAAGCAAGTACTTGAATCTTTTGTAAAAGATGTTTTTTTATAATTA
TTGGTGAAAACGTGTAGTTATGGTGAAACTCAAAGATAATAATTTAAATGAGATGTTAAT
GAAAAAGTAATTCAATATAAAAACAGGTGATTTATATCTTTAATAAGGATTATTTCTAGT
TGAAATTTCAAATTGCGGGCATTCATTTTCAAAATAGTAAAGAATTTAATAGATGAAAAC
CTTTGAATCATACTAGTTAGTATGGATTGATTAATATTTTAACCTGCTAAATGAGTAGCT
TATGTATTTTAAATAGCTGTCATCTAGCAGGTTCTTTATTATTAATAAGTTCAGATAAAT
TATTTTAGTCTGTTTTCTAATGTTGATAATAATAACTTTAAATCTGTACTTTCATTGTGA
GATATATAGTACATCATAAATTTTTATATTTGGATTGAGACTCTTTGGAAGATTTTCAAT
AAATGAATATTTCACAAACTTCCACTTATCAGGATTATAAATTATAATTTCTGCAACTGC
ATTATCGAAGATTCTAAACAATTTTTTGATTTCTATTTCTTTTAGAGATAAAGTAGGGAA
AATGTCGATATATTCTTCAAGCGCATAAAGACTATGTTTAACAGAATCGGTTATGTTCAT
TGAATATATCACACCAATATTTATATTTTGCCATCCAAAAGAAGAAATAACATTATCATA
AAATCCATTGAATATAAATTCAGTCATCCCCTCTGAACTTCTCCATAAATATAATGGTGA
ATAAGTATTTGTAATGCAATTAGTAGTTGTTTGACTTATTAAATAAGCTTTTATAATTAA
ATTTTTAAATCCATCAGTCTTATAACCATTTAATCGAACTCTATCTCTAATTATTTCCAT
ATTGTAATCACTAGGCAACTTAACATGATATTGCATTGCATGCATTTAGCATACCCCCTT
TTATAAAAAGGATAGCAATAATAAGTAAAATCTCATATTATCCAATTGTGATATAGTTAT
CATAAAAAGTGATAGGTGATTAAATTGAACTTTAATGATTTGGAAATTTTTATAACTGTA
TGTGAAGAAGCATCTATCAATAAAGCTGCAATTAAACTTAGATATGCACAATCTAATATA
TCTCAAAGAATTAGCAAGCTTGAAAATGAATTAGGTGTAGTTTTGCTTTTTAGAAATCAA
AAAGGTGCTAAGGCAACTAAAGCAGGCGAAGAATTCTTAGCGTATAGCAAAAAAGTATTA
AGAGATACAGAGACTATAAAAAATAAAATGAAAAATAATACTATGTCTATTTTATGCTCA
GAACTGTTATTTAATTATTTATCTGAGAGCGAAGAAATTATGATGTCGAATAACTCAATT
AATTTTATTTCTAGTGGAAATATTAGAAAAGCTATAGAAAAAAATAATTATGATAAGGTT
ATTTCATTCATAAAAATTAACGACTCAAATTATAGACTTAGTAATGTTGATACTATGAAA
GTAACGCTTTACAGTAATGGAAGTAATTATGATAAAGAGGCTTTACTAATAAATAAAGAT
GAGTTTTGTCCTTTAAGGAAAATAACTTTAGATAATAAGCTTGATTCACAACGGGTAATG
GAAATTGATTCATTGGCAGCAATAATAAACTTAGTTAAACAAGGAAAAGGAAAGGCTTTA
TTACCTATGACTTTTGAGAATAAAAGAGATATAGTACAGGACATTTCTAAGATATTTGAA
GTTAACTACTATACTTATAATCATATTATGCATCATTAATTGAAAGTTGATTGAGTTTAA
ATTACAGGAACGATTTTAAAAGTCTAGTAGTTAGAATGAGCGATGTGACAGAAAAGAAAT
TATGCCTTTTATTTTGTAAATTCGTTGTTTTAAAGTAAAGGTCCTTGTAGTATAGGAAAA
AGTGGATGACTTCTCCGCCTTTACCACCCTTTCAAGCATAATGATAACTGCTAAATATTG
ATTATAGCACCATTGCAAAACTAATCATTAATTGTCATATTCAACTATTTTGAAAAGTAT
CAATTTCACATTATCAAATTATTGAGTATCTCAATTTATTGTTATACACAAACAGTATTT
TTGTTATCATAGAGTTAATAAATATAATAAATTAAACAAGTAACTTTACAAAAATTAGAA
TGATTCAATTCAATCATAATTGTTTGAAAATAGAGGTGAGCAGGTGAACGATATGTTAAT
TAGTCTTGTAATCCCAGTTTTTGCTTTGTTAGTTATTGGTGGTATTATTTGGATGATTAT
AGAAGGTATAGTACATATTTCAAAAAAGAATAAAGCAATTGATAACTTTTTTAACCAAGT
TAATAAAGTAAGTGAGACATATAAATTCGCTACTACTTTTTTATTTCTAATCTTGGCTAC
GGCTGGTATTTCTCAATTTTATCTATATTATATAGTATCAGCGTTTCTTTTTTGGCTTGT
CATACTTACCTTTGGCATTGCAGGTATCATTTTTTTAATGCCATATGGATTATGTTTTCT
ACCGTTTTATAAGCAAAAAAAGAAAAAACAGACATTTAAAAAATACATGGTTTACACTAC
GATTGGTTTGTCAATTTGTCTAGGCTTATCTCTAGTTTTGGTTCACACTACGAAAATTTA
TATGGACGAAGGTGGCGTAAGATACTATTACGGTAGTTTTGTAATGAAACAAGCGGGCGG
TTATGCTTATTTAGCTTTAGCGGTACTTTCAACGTTGTTAATTGTTGCGAAAAAAGCTAC
AAATAAAAATAAAGAAATCGAAACCGTCGACAATACAAATATAACGGAAAGATAATTAAG
GGAGTGCTCATTCAGGAGTGCTCTTTTTTGATGTCCAAATTTAGTTGCAAATGAAGGCAT
AGAAGAAATTTTTATAGTCATTTATTGGATAATGAATTATGGTCATATCGATTAATTTTA
TTAGTGAGGATTTTACAAACATTTGTTGAATAAATATGGTAATGATAATATATGAATATT
TTTGAAAAAACACTAATATGATTAAATTATTTGTTAAAATAGCATTAAGTAAAAAACAAA
TAGGGAACAAGGTGGGATTTCATGAGTCAATTGCTAAATGATACGTTATCGGCTTGGTTG
TTAATTGAATCTTTAAGTCCAGGAGAAGTAAATTTTACAGCGGAAGATATACTCTCAGCT
GAACATTTTAAAAATGGTGCAAAGCAAGCACAACTTCAAAGTTTTGATGAATATTTTGAA
ATATGGAATGCTGAACGCTTTATTATATCAGAAGAAAAATCAGAGACTGGGGAACTTATA
TTTAAATTTTATAGACATTGCTTCCGCTATAATGAAATTAATTTGAAAATTCAGGATATT
TTTGATGATTATTCTGAGATTCATAATCCAAATGGGACACACTGTTATGGTTACACATTT
AACACAGATAAACACGGCAAAGTGATAGTTGATTCTATACATATTCCGATGATTATGAGT
GCATTAAAAGAAATTGAAAAGAACAAAAATGCCAATATAGAAGAAAAATTTAATGATTCT
GTTGAAAAATTTGTTCAAAAAGTAAAAGAAATTTTAGCAGATGAACCAATTAATGAATTT
AAATTGAAGAAGATGGACAAAGCTTATGATGAGTACTTTTCTGTATTAAATTCAAAGAAA
GATGGATTATTTGGACATTATGTAGCAATAGAATATGTGAAAGATAGTGATTTACCACAG
CCGGAATTTAACAGCTTCTTCATAAGTGATATTGAGAAAGCAAGAAAATCTCCCAACCAA
ACTTTAATTGATTACATTGAAGGTGTAGAAGAAAGTCAGCACATAGAAGTAGATGAAAAT
AAAGAAATGTTTGACAAATTTTTACATCCTTCACGTTTGCCTGATGGACGATGGCCATCA
CAGACTGAGTTTAGATTGTCTTTAATGCAACAACTTGCTGTAAACCAAATTACGAGTGGT
AATGAAAGAATAAGTTCAGTTAATGGGCCACCAGGTACAGGTAAGACTACTTTATTAAAA
GATATATTTGCTCATCTAGTAGTTGAAAGAGGTAAAGAGTTAGCTAAACTAAATAATCCT
AAAGATGCATTTGTCAAAACAAAAATTCATGAAACGGATGATAAATACGTATACTTACTA
AAGGAATCTATTGCCAAATATAAGATGGTAGTCGCATCTAGTAATAATGGAGCTGTTGAA
AATATATCTAAAGATTTACCGAAAATTGAAGAAATTATAAGAAATCCCGAAAAATGTAAA
TTCCCTAAATATGAACAGAATTATGCAAATTTAGCACATGAATTAAAAGATTTTGCTGAA
ATAGCTGAAGATTTGATTGGTGAAAGTGCCTGGGGCTTATTTTCTGGAGTTTTTGGTAAA
AGTACTAATATTAACCAAGTATTGAGTCATATGTTAAAACAAGATGCGAATGATATTGGC
TTTGCTAAATTACTACAAAATGAGAATAATCGTATGAGTTATAACGAGTTAATGAGTGAA
TGGCAATCACATCAACGTGCATTTTTAGAAGAGTTGAGGCATGTTGAAATGTTAAAAGAA
GAATCTATTAGAGCATATGATGTTTATAAAAATTGTGAGTCTTTCTCTAAGATTGAACAG
GTTATTAATAGTGAAAAAACAAGTATTGAAGAACAGGTATATCATTTAGATAATGAAACG
TTACGAGACAATAAAGAAATAGAAGATTTGGATAATCGAATTAATTATATTGTTAAGCAA
ATAGAAACTTTAAATGAGTTAATTAAATCCATCAAAGAAAGCAACAAAGGTTTTATTAAC
AAACTGAAAGCGATGTTTAATTCAGAAGAAGATGAAAGCTATAAAGATCATAATAAAGAG
AAGCAACAATTATTAACACAACAGTTAGAGTTAGAGAAATGTAAAAAAAACAAACATGAA
GACCTTGTTAGCAAACTAAAAGAAAAAGAGAAATTAATTAAACAATTAACTAAAGTACAG
TTGCAATTAGACGAGTTAAATTCACAGTTACAAGAGTTAGAAGCATATCGTATTGAGTCA
AAAATTACAATTCCAGAAAAAGATTTTTGGAGTGACAACAATTATGATGAGCGCCAAGTT
ACTAATCTGTGGACGAGTGACGAACTTCAATACAGACGTGCCATGCTCTTTTTAAGAGCA
ATGATATTGCATAAATTATTATTGATTGCTAATAATACAACTATTTATTATGCGATTAAT
GATTTTAAAGATAGAAGGAAATTAATTGATGCAAATCCAGATAAAGTACACAACGCATGG
AATGTGATGCATTTAATATTTCCAGTAGTTAGTACGACGTTTGCAAGCTTTAAATCTATG
TATGGGGGCATACCAAAAGATTTCATAGACTACTTATTTATTGATGAAGCAGGACAAGCA
ATACCTCAAGCAGCTGTGGGAGCATTATATCGTTCAAAAAAAGTTGTAGCTGTAGGTGAT
CCGATTCAAATAGAACCGGTTGTGACTTTAGAAAGTCATTTAATTGATAACATTCGTAAA
AATTATCATGTTCCGGAATATCTAGTTTCTAAAGAAGCTTCTGTGCAGTCTGTTGCAGAC
AACGCCAATCAATATGGTTTTTGGAAATCTGATGCTACTGATAGTAATCAAAAAACCTGG
ATAGGCATACCTTTATGGGTGCACAGACGATGTTTAAAACCTATGTTCACGATAGCTAAC
CAAATCGCTTATAATAATAAAATGGTGTTGCCAAGTAATATTACAAAAGTAGGTAAAACA
GGTTGGTATGACGTTAAAGGAAACGCAGTTCAAAAACAATTTGTGAAAGAGCATGGTGAA
AAAGTAGTGGGATTATTAGCTGATGATTGGATTGAAGCAATTAAGGAAGGTAAAAATGAA
CCGAGCTCATTTGTAATATCGCCTTTTTCAGCAGTACAGCAACAGATTAAACGTATGTTA
AAGCAACAACTACCGACTAGAATTGATATTGAACGTACAAAAATTAATCAATGGGTCGAT
AAATCCATTGGTACTGTTCATACTTTTCAAGGTAAAGAGGCTCAGAAGGTGTATTTTGTA
ATAGGTACTGATAATACCCAAGATGGTGCTGTGAACTGGTCATGCGAAAAACCAAACTTG
TTAAACGTTGCAGTGACAAGAGCTAAGAAAGAGTTTTATGTAATTGGCGACATGCAAAGA
ATACAGATGAAACCATTTTATGAGACGATTTTTAAAGAAAGAAATGTAAAATAACATACA
AAAAAGTATATAGAGGAAGTTATACATTTTAAAAGGAGCAAAATTGAATAATGGAGAAAT
TTAACAACTGGATATTAAATGCAATAAGTGGATCTCAAACAGACAAGAATGAAACAACTG
AAGAATTAAAAGGGGCAAAATTTATCATTTTATATGCATATTCAATGCTCGTTTTGCTTG
CGTTAGTAATTTCTAACATATTCATTCACATTTTGGAGCCTAAACTATCAATCACCACTC
AAATCATCATCGTTTTGATTTTAATTGAAGCACTAATTGGACTGCGTTTCTTGAAAGCGT
ACGATGTTAAGCGTGGCAAAGATAAAGAAAATAAGAAAAATAGTAAGGATTTCGTTAAAC
TAAAATCAATTTTAGTAGCAATTTTATTTACATCATTGGCGCTGACAGCAGGTACTGTAG
CTGATATATACGGTTTCACTGACTTAGGAAATACTAGAAGTGATTTAATCGTTTGGAGCA
TAGGTGGTATTATATTTGGCCTCGTATGTTACACAATGGAAGATAAAAGATAACGATAAG
GAGCTGGCGATTATAAAGCTAGCTCCTTTTTTAACTTATATATGTAAAGAACTATCCTAA
GGGTTTTTAATCATATGTCAATAATTTCTATAATACATTATTAAAACATCAATTAAATAA
GTTTTAAAATTTTACACATATTTTTATTTAAAAAAGATGTATAATTAATGTATTAAATAT
AGAAAGAAGTTGATATTATGAAAAAGTGTATTAAGACTTTGTTTTTAAGTATCATTTTAG
TAGTGATGAGTGGTTGGTATCATTCAGCACATGCGTCAGATTCGTTGAGTAAAAGTCCAG
AAAATTGGATGAGTAAACTTGATGATGGAAAACATTTAACTGAGATTAATATACCGGGTT
CACATGATAGTGGCTCATTCACTTTAAAGGATCCAGTAAAATCAGTTTGGGCAAAGACTC
AAGATAAAGATTACCTTACCCAAATGAAGTCGGGAGTCAGGTTTTTTGATATTAGAGGTA
GAGCAAGTGCTGATAATATGATTTCAGTTCATCACGGCATGGTTTATTTGCATCATGAAT
TAGGAAAATTTCTCGATGATGCTAAATATTACTTGAGTGCTTATCCAAACGAAACAATTG
TGATGTCTATGAAAAAGGACTACGATAGCGATTCTAAAGTTACGAAGACATTTGAAGAAA
TTTTTAGAGAATATTATTATAATAACCCGCAATATCAGAATCTTTTTTACACAGGAAGTA
ATGCGAATCCTACTTTAAAAGAAACGAAAGGTAAAATTGTCCTATTCAATAGAATGGGGG
GTACGTACATAAAAAGTGGTTATGGTGCTGACACGTCAGGTATTCAATGGGCAGACAATG
CGACATTTGAAACGAAAATTAATAATGGTAGCTTAAATTTAAAAGTACAAGATGAGTATA
AAGATTACTATGATAAAAAAGTTGAAGCTGTTAAAAATTTATTGGCTAAAGCTAAAACGG
ATAGTAACAAAGACAATGTATATGTGAATTTCTTGAGTGTAGCGTCTGGAGGCAGCGCAT
TTAATAGTACTTATAACTATGCATCACATATAAATCCTGAAATTGCAAAAACGATTAAAG
CAAATGGGAAAGCTAGAACGGGTTGGCTGATTGTTGACTATGCAGGATATACGTGGCCTG
GATATGATGATATCGTAAGTGAAATTATAGATAGTAATAAATAAGGATTCAATAATGATA
TTAAGACGAGTATGAAAATAGTTAGATTCTAATTATTTTCACTACTCGTTTTTATTTTGA
AAATAAGTAATAATTCAACAATATTATAAATTGAACAGATTGTTTGTGAAATTTTTGATA
ATATTAAAGTGAAAAAGTGTTATAAATTGATAAATATATGTAATTAACAAAAACAAATCA
TTTTAAAAAGAAGAGAGTTGTAAGATGATGAAACGATTAAACAAATTAGTGTTAGGCATT
ATTTTTCTGTTTTTAGTCATTAGTATCACTGCTGGTTGTGGCATAGGTAAAGAAGCGGAA
GTTAAGAAAAGCTTTGAAAAAACATTGAGTATGTACCCTATTAAAAATCTAGAGGATTTA
TACGATAAGGAAGGCTATCGTGATGATCAGTTTGATAAAAATGATAAAGGTACATGGATT
ATAAATTCTGAAATGGTTATTCAACCTAATAATGAAGATATGGTAGCTAAAGGCATGGTT
CTATATATGAATAGAAATACCAAAACAACAAATGGTTACTACTATGTCGATGTGACTAAG
GACGAGGATGAAGGAAAACCGCACGACAATGAAAAAAGATATCCGGTTAAAATGGTCGAT
AATAAAATCATTCCAACAAAAGAAATTAAAGATGAAAAAATAAAAAAAGAAATCGAAAAC
TTTAAGTTCTTTGTTCAATATGGCGACTTTAAAAATTTGAAAAATTATAAAGACGGAGAT
ATTTCATATAATCCAGAGGTGCCGAGTTATTCGGCTAAATATCAATTAACTAATGATGAT
TATAATGTAAAACAATTACGCAAAAGATATGATATACCGACGAGTAAAGCTCCAAAGTTA
TTGTTAAAAGGTTCAGGGAATTTAAAAGGCTCATCAGTTGGATATAAAGATATTGAATTT
ACGTTTGTAGAGAAAAAAGAAGAAAATATATACTTTAGTGATAGCTTAGATTATAAAAAA
AGCGGAGATGTATAATCATGGCTCAATCAGAATATGAAATCAATCCCGGAAAAAGAGAGT
GATGAAATGATAAAACGTGTAAATAAATTAGTGCTTGGTATTAGTCTTCTGTTTTTAGTC
ATTAGTATCACTGCTGGTTGTGGCATGGGTAAAGAAGCGGAAATAAAGAAAAGTTTTGAA
AAAACATTGAGTATGTATCCGATTAAAAATCTAGAGGATTTATACGATAAAGAAGGATAT
CGTGATGATCAATTTGATAAAAATGATAAGGGAACATGGATTGTAAATTCTCAAATGGCA
ATTCAAAATAAAGGAGAAGCTCTAAAAATAAAAGGCATGCTTTTGAAGATAGATAGAAAT
ACAAGAAGTGCAAAAGGATTTTACTATACTAATGAAATAAAGACGGAGAAATACGAAGTA
GCTCAGGATAATCAAAAAAAATATCCAGTTAAAATGATTAATAATAAATTCATTTCTACT
GAGGAAGTTAAAGAAGAAAACATAAAAAAAGAAATCGAAAACTTTAAGTTTTTTGCGCAA
TATAGCAATTTTAAAGATTTAATGAATTATAAAGATGGAGATATATCATATAATCCAGAG
GTGCCGAGTTATTCAGCTCAATATCAATTAACTAATGATGATTATAATGTAAAACAATTA
CGTAAAAGATATGACATACCAACAAATAAAGCGCCGAAGCTGTTGTTGAAAGGTACAGGG
AATTTAAAAGGTTCATCAGTTGGATATAAAAAAATTGAATTTACTTTTTTAGAGAATAAA
AATGAAAATATTTACTTTACTGATAGTCTACATCTTGAACCGAGCGAGGATAAATAATCA
TCTTTTAACCAGAATATGAAATCAATCTAGGACAACCTAATAAAAGGAGAGAGTTGTAAG
ATGATGAAACGATTAAACAAATTAGTGTTAGGCATTATTTTTCTGTTTTTAGTCATTAGT
ATCACTGCTGGTTGTGGCATAGGTAAAGAAGCGAAAATAAAGAAAAGTTTTGAGAAGACA
TTGAGTATGTATCCGATTAAAAATCTAGAGGATTTATACGATAAAGAAGGTTATCGTGAT
GACGAATTTGATAAAAATGATAAAGGTACATGGATTATTGGTTCTGAAATGGCAACTCAA
AATAAGGGGGAAGCTCTGAAAGTTAAAGGTATGGTCTTGTATATGAATAGAAATACCAAA
ACAACAAAAGGATATTATTATGTAAATGCAATAAAGAATGATAAAGACGGAAGACCCCAA
GAGAATGAAAAAAGGTACCCAGTTAAAATGGTCGATAATAAAATCATTCCAACAAAAGAA
ATTAAAGATAAAAACATAAAAAAAGAAATCGAAAACTTTAAGTTCTTTGTTCAATATGGA
AACTTTAAAGATTTGTCGAAGTATAAAGACGGAGATATTTCATATAATCCAGAGGTGCCG
AGTTATTCGGCTAAATATCAATTAACTAATGATGATTACAATGTAAAGCAATTACGTAAA
AGATATGACATACCAACAAATAAAGCACCGAAGTTGTTGTTGAAGGGTACAGGGAATTTA
AAAGGTTCATCAGTTGGATATAAAGACATTGAATTTACGTTTGTAGAGAAAAAAGAAGAG
AACATTTACTTTAGTGATGGGTTAATTTTTAAACCAAGTGAGGATAAATAATCATGACTC
GATCAAAATATGAAATCAATCCAGGAAAGATAATAAGAAGAATAGGATTGTGAAATTATG
AAACGATTAAACAAATTGGTATTGTATATTAGTTTTTTGATATTAGTCATTAGTTTCACT
GCTGGTTGTGGCATAGGTAAAGAAGCGGAAGTTAAGAAAAGCTTTGAAAAAACATTGAGT
ATGTATCCGATTAAAAATCTAGAGGATTTATACGATAAAGAAGGTTATCGTGATGACGAA
TTTGATAAAAATGATAAAGGTACATGGATTATTGGTTCTGAAATGGTTGTTCAACCTAAA
GGGGAACGTATGAAATCAAAAGGTATGGTTCTATATATGAATAGAAACACTAAGACTACA
ACCGGGAAGTATATAGTGAGTGAAACACTTCATGATGAAGATGGTAGACCTAAGAGTAAA
GATAAAGAATATCCCGTTAAAATGGTAGACAATAAAATCATTCCAACTAAAGGTATCAAA
GACGAAAATATAAAAAAAGAAATCGAGAATTTTAAGTTCTTCGCGCAATATGGCAGCTTT
AAAGATTTGTCGAAGTACAAAGACGGCGATATATCATATAATCCAGAGGTACCGAGTTAT
TCAGCAAAATATCAATTAACTAATGATGACTATAATGTAAAACAATTACGAAAAAGATAT
AAAATACCAACGAATAAAGCACCAAAGTTATTGTTGAAAGGTTCGGGAGACTTAAAAGGT
TCATCAGTTGGATATAAAGACATTGAATTTACTTTTGTGGAGAAAAAAGGTGAAAATACT
TTTTTTACTGATAGTCTACATCTTGAACCGAGTGAGGATAAATAATCATCCACACACACG
ATTCAATATGAAATTCAAATATGTTGCTGTAAAATAATGTAAAATAAACGTATTCATATT
ACTGAATTGAGGGATAGTATGCAACGTGATTATTTAATTCGAGTAGAAACTGAGAGTATG
TCAGATTTCAAAAGGCTCAATAGTTTAATGATTGGTTTTGTTATTAAAGGTGAGGCACAC
ATTTATGATGAAAATAATATGACGCAATGCAACAGTGGCGACATTTTCATCATTAACCAC
CGCGACTTGTATCGATTTCAACTTCAACAAGATGGCATCATATGTTATATCCAATTCCAA
ATGAAATATTTAGCAGACAAGTTTGATGATGTGCATTGTCTATATTTTCACTTAACAGAT
GCGACCACAACAAAGAATATACATCAACTGAGAAATATAATGGCAAGACTGGTTTCAACA
CATATCCGACATAATGAGTTGTCTAAATTGACTGAGCAACAACTTGTGATTCAGTTGCTT
ATGCATATGATTCATTATGTCCCGCGTACATATCATTCGAACCAAAGTATCTTAAATGAT
GATAAAGTGAATCAAGTATGCGACTATATCGAGTTACATTTTCATGAAGATTTAAGCCTT
TCAGAATTAAGCGAATACGTTGGGTGGTCAGAGAGCCATCTGTCTAAAAAGTTTACAGAA
TCGCTAGGTGTAGGATTCCATCATTTCTTAAATACGACGCGAATTGAGCATGCGAAACTC
GATTTGACATACACAGATGAAACCATTACTGATATTGCATTGCAAAATGGCTTTTCAAGT
GCAGCGAGCTTTGCGAGAACATTTAAACACTTTACGCATCAAACACCTAAACAATATCGA
GGTGATCGTCCAGCAATCACTGAAAACCAGCAATCGGCACAACATGATTATCACGACCGT
GAATTGATATTACTTTTAAATGACTACATTGAAGAAATGAATCATTTTATTGAAGATATT
GAAAAGATGAACTATAAAGAGATTGCCTTTCAACCAACCAATCACCAACTAAATCAATTT
AATCATATTATTCAAGTGGGCTATTTGAGGAATTTGCTCAATACACAGTATCAATCACAG
TTCCTTACATGTCATCATGATTTTCAAGTCAATGAAGTATTAGCATATGATGTGATTCCA
TATATCATGAAAAAGCTCAATGCGCCATTCACGTATGATGCAGAAATTTCGAATATATTT
TATGATATTGATTTGTGTTTAGACTTTTTATTAGATCATAACTTTAGTTTGACCATGCAT
TTGGATCAGTATGACTCACGTGATTATATCGATGCATTTAAAATTTTTATCCATCACGTT
GCCCTGCATGTCAGTCATAGAAAAGATTTGAAGTTCAACTTGTATGTGACGACATTGCAC
ACGTCTTTGATTGAAATGATTGATTATTTTAAAGCATTATTCCCTAATGGTGGCTTGTAC
ATTCACTTAGATCAAGCTACGGAAAGACATCTACCATTATTGAAACGACTTGAGCCACAC
ATCGACCATTTTGTATTTGATGCCAATTCAAATGACGCTGTTGATTTTAATAAAATGAAT
GATGATGAATTTAAAACCGCGAGTCAAATGATTATTAATAAAACGAATTACCTTATCGAC
TTAATGCATCGTCATCGCCTAAAGCGTCCACTCATTTTACTCAATTGGAATACATTGACG
GGTGATACATTTATTACAAACGGCGAATATTTTAGAGGTGGTATCATCATTGAGCAATTA
TTAAAATTAAGTTCTAAAGTAGAGGGTATCGGTTATTGGTTGAATTATGATTTGCACGTC
AGTCATTGTAAAAATGAACGGGATTATATGAATTCTATTGAACTATTTCATCAATATAAT
GGAAAACGTCCGGTCTATTTCACGGCATTGCTATTTAATAAATTAACAAGCAATATTTTG
TATTCTGATGATACATGTATTGTCACGGGGACTGATTCAAATTTTCAAATATTGTTATAT
GATGCAAAGCATTTTAATCCGTACTTAGCGTTGGACAATCAAATGAATATGCGTGCGACG
GAAATGATTCATTTGAACATTAATGCCCTGGAAGAAGGTATGTATAAGATTAAACATTTT
ACCTTAGATAAAGAAAATGGTGCGTTATTTAATCTTTGGCGCAAACATCATACGATACAT
GGCATGGACAAGGACTCTATAGATTACGTTAATCGAATGAGTTTTCCGAAATTAGAAGTA
TATGATATAGATATCACGGACACACTGGCATTAAACATTAAAATGATTACGAATGGGATT
CACTTAATTGAAGTAAAACGTTACCCAAGTTCATAAAATGATCACAAATCACAAATTTTG
ATATACATAATTTGTGATTTTTTATATTCAAAGCTAAAATTGCAAAAAATTAATGGTTAA
CATCTCTGTTGTTGGCAATATAAATAATGATTAATCATTTATGATGTAACTAAGGAGATG
AAGGATATGAATCAACAATTAATTGAAACTTTAAAATCTAAAGAAGGCAAAATGATTGAG
ATCAGACGTTATTTACATCAGCATCCAGAATTATCTTTTCATGAAGATGAAACGGCGAAA
TACATCGCTGAATTTTACAAAGGTAAAGATGTGGAAGTAGAAACGAATGTCGGACCACGT
GGAATTAAAGTAACGATTGATTCAGGGAAACCTGGTAAAACATTAGCAATCCGTGCAGAC
TTTGACGCATTACCCATTACTGAAGATACAGGATTATCTTTTGCATCACAAAATAAAGGT
GTTATGCACGCATGTGGTCACGATGCACATACAGCATACATGCTTGTATTAGCAGAGACG
CTTGCTGAAATGAAAGATAGTTTTACAGGAAAAGTCGTTGTGATACATCAACCAGCTGAA
GAAGTACCACCAGGTGGTGCTAAAACAATGATTGAAAATGGTGTATTAGACGGTGTTGAT
CATGTATTAGGTGTACACGTCATGAGCACAATGAAAACAGGTAAAGTGTATTACAGACCT
GGTTATGTTCAAACAGGACGCGCATTCTTCAAATTGAAAGTTCAAGGTAAAGGTGGTCAT
GGTTCATCACCACATATGGCCAATGATGCCATTGTTGCAGGTAGCTACTTCGTCACAGCG
TTACAAACAGTTGTATCTAGACGACTAAGTCCATTTGAAACCGGTGTTGTCACAATCGGT
TCATTTGACGGTAAAGGTCAATTCAATGTCATTAAAGATGTTGTTGAAATTGAAGGTGAT
GTACGTGGATTAACAGATGCTACAAAAGCAACAATTGAAAAAGAAATTAAACGTTTATCA
AAAGGATTAGAGGATATGTATGGTGTAACTTGCACCTTAGAATATAACGATGATTATCCA
GCATTATATAATGATCCAGAGTTTACTGAGTACGTGGCTAAGACGTTGAAAGAAGCAAAC
CTTGATTTTGGTGTTGAAATGTGTGAACCACAACCACCTTCAGAAGACTTTGCATATTAT
GCTAAAGAACGCCCAAGTGCCTTTATTTATACAGGTGCAGCGGTGGAAAATGGTGAAATT
TACCCACATCATCATCCTAAATTTAACATTTCAGAAAAATCATTACTTATTTCTGCAGAA
GCAGTAGGGACAGTTGTTTTAGATTACCTTAAAGGAGATAACTAACATGAATGAAACGTA
TCGCGGGGGCAACAAGTTAATCTTAGGTATTGTATTAGGTGTTATTACATTTTGGTTGTT
TGCACAATCACTTGTAAATGTTGTACCGAATTTACAACAAAGTTTTGGTACAGACATGGG
GACAATTAGTATTGCGGTCAGTCTAACTGCACTATTTTCAGGCATGTTTGTTGTTGGAGC
AGGTGGTCTGGCAGATAAAATTGGGCGCGTGAAAATGACGAATATCGGTTTATTATTAAG
TATTATTGGTTCAGCATTAATTATTATTACGAATTTACCGGCATTATTAATTTTAGGTCG
TGTTATACAAGGTGTATCAGCAGCGTGTATTATGCCTTCTACATTGGCCATTATGAAAAC
TTATTATCAGGGTGCTGAACGTCAGCGTGCCTTAAGTTATTGGTCTATCGGTTCTTGGGG
TGGCAGTGGTATCTGTTCACTCTTCGGTGGTGCAGTTGCGACAACTATGGGTTGGAGATG
GATTTTCATCTTCTCAATTATCGTTGCCGTACTTTCAATGTTACTCATCAAAGGGACGCC
TGAAACGAAATCAGAAATTACCAATACACATAAATTTGACGTTGCAGGGCTAATTGTTCT
AGTAGTTATGTTGCTAAGTTTAAACGTTGTCATTACTAAAGGTGCAGCACTTGGTTACAC
ATCATTATGGTTCTTTGGTTTGATTGCAATCGTAATTGTAGCATTCTTTATTTTCTTAAA
TGTTGAGAAAAAAGTAGATAATCCACTTATTGATTTTAAATTATTTGAAAATAAACCATA
TACAGGTGCAACGATTTCGAACTTCTTATTAAACGGTGTTGCAGGTACATTAATTGTAGC
GAATACATTCGTGCAACAAGGTTTAGGTTATACAGCATTGCAGGCAGGATACTTATCAAT
TACTTATTTAATCATGGTGTTATTGATGATTCGAGTTGGTGAAAAATTATTACAAAAAAT
GGGTTCTAAGCGACCAATGTTATTAGGTACATTCATTGTGGTCATTGGTATTGCACTTAT
TTCATTAGTATTCTTACCAGGCATATTTTATGTTATCAGTTGTGTCGTAGGATATTTATG
TTTCGGACTAGGCTTAGGTATTTATGCAACACCTTCTACAGATACAGCTATTTCGAATGC
ACCGTTAGATAAAGTTGGCGTTGCTTCAGGTATTTATAAAATGGCTTCATCACTTGGTGG
CGCATTCGGTGTCGCAATTAGTGGTGCTGTATATGCTGGTGCAGTTGCTGCAACGAGCAT
TCATACAGGTGCGATGATTGCACTTTGGGTTAACGTATTAATGGGAATCATGGCATTTAT
CGCAATTTTATTCGCGATTCCTAATGATGATAAACGTGTCAAAGATGCGAAATAATAACG
ATGACACGCCAAGTGTTTTGATAATGATATAAATGAAAGTAAAGCAAATTAAATGAGGAA
ATGTATAGAGCAGTGCATATAGATAAATCTATGATTGGATTAACACTAATATAAATATAA
ATGAAAATGAAAAACCATCCACTTAAATTTTTGATAAGTTAGGTGGATGGTTATTTATTG
CGTTGTTCTAAAAATTTGGACATTTATATGGAAAGAACTATATATAATGTGAAGGTTATG
GCAATTCGCTTCAATGAAGGCGACGTGTAAAAGTGTATATTAAACGTTTCGGGGTCAGAC
TCCGAGAACAGTGTCCGTCATGCTTACCGCATACTAATGAAGCATTATTATATCAGTGTT
TATAGCCGATTTAAGATAATAAATTTTGCTAAACAAAAAAGCCAACCCATGAATGTTGGA
TTGGCTTTTTACATGCATCTGAATCTCTAATTTTAAAAAAATATGAATATAAATAAGACA
GTAAAAATTAAATTTCAGTTGTTGCAATTTCTTCATCTGTAGGTACATCATCGTTAAGGC
CAACAAGTGCTTCAGAAACATTTCGTGAATGATAACCGATACGTTCAAGAACACCAATCA
TATCGATATATAGTAATCCGCCTTTTGTTGTACATTCACCACGATTAAGGCGTTTAATAT
GACCTTTGCGTAGTTTATGTTCAATATTAAATGATTCTCTACTACGTTCTACAATTTCAT
CTTTTTTCGTTTTGTCATAAACATCTAACATGTCGATGGCTTTATCAAATGACTCAGCAA
CATGGTTGAATAATTTATCCATACCGCGTTGTGCATCTTCTGTAATGCGAATATCTTCAT
CATGTTGGCGTTTTAATTGAGCGACATACTCTTCTGTTAGCTCTGCTACTTTTAAAATAG
AGCGATTGACATCAAACATAACTGCTAAACGCTCAACGTCTGCCTTCGTAATGGCTTTTG
TAGAAATTCTAACTAAATAATTTCGAATGCTATCATTGATTGTTTCAACAGCTTGATGCT
TTTGTTCAAGCTTTTTGATCAATTTTTTATCGTCTTTTGTAATTTCGCGAATGTCTTCAA
ACATTGATAAGACAATCTGACCCACATTTTGTAATTCTTTTTGAGTTTCTTGTAATGCAA
CACCAGGTGCGTGATAAACAAGATCTTTGTTTAAGTGCTGAGGTTTATAGTCATCAGCAA
TATCTTTACCTGGGACAAGCTTTGTAACAATCCATGCTAAACCTGCTACAAATGGTAATT
GAATCAAAGTATTTGTTATGTTGAAGATACCATGTGATACTGCAATCGTCATCGCTGGTT
TTAAGTGCCATAAATCTTGTAACAAACTAATCAAATGAATCACAACTGGCAAGAAAATTG
TGAAGATAATTACCCCGATTAAGTTAAAGATGACGTGTACAAGCGCCGCACGTTTTGCAG
CGATTGAGCCGGCTAAACTAGCTAAGATAGCTGTAATCGTGGTACCAATGTTATCGCCTA
GTAACACAGGGATTGCTGCGTTTAAGCTAATTAAATCTTGTTGATAAAATTCTTGTAAAA
TACCAATCGTCGCACTTGAACTTTGAACTAGTGCTGTTAACCCTGCGCCGACAATGACAG
CGAGTATTGGATTTGTAGACATATCAAGCATTAATTGCTTAAATCCATCTAATGATGCTA
AAGGTTTAACGGCATCACCCATAAATTCTAGACCGAAGAATAGTGAACCGAAACCGAATA
GTATGCGGCCAATGTTATTGATTTTAGAGCGTTTAAAGAAAAAGATTAAGAATGCACCTA
ATGCTAAAATTGGCATTGCATATTCGCCTAAATCTATACCGATAATAAATGCAGTTACCG
TTGTTCCGATATTAGCACCCATTATCACTCCAATGGCTTGTTTCAATGTCATAAATCCAG
CTGTTACCAGTCCGATTGTGATAACTGTCGTACCTGAACTACTTTGTATTAAAATAGTTA
CAACGATACCTGCAATAACACCTAATACTGGATTTGATGTAAATTTGTTTAAAATATCTC
GTAGCCTGTCTCCTGCTGATGCTTGAAGCCCGTCTCCCATGATTTTTAAGCCGTAAAGGA
AAATACCTAAACCACCTAAAAAGGAGAAAATGACTTCTGTAACCGACATTTCCATTATTT
CACCTCAAATAAGCTTTATATTTAGATTATCGCTTATAATTGTAAATTTAATGTTAAGAT
TAGGTAAAATTATTTAACAATATATGTTATTTGTATATGACTTGTAAAATATCGTCACTT
ATTATGTAAATTTTCAGTGTGAAATGGCAGGTTTGCAATCACTTGTTTAACAAAATGATG
CAATCAATCATGTAATTATGTTTCATCAAAAAAATCATGAGAGTGGAACAACGAAATAAT
TTTTATGAAAACATCATTTCTGTCCCAGTCTCATGATTTGAAATCACCAAATAAAAATCT
ATTAATGGTTTTCGTTATAACAATTTGTGTTCTTTTAATAATGACTCAATGTACGTACCT
TTTATCTTTTTAAGGAATCCTGCTAATGCGAGTTTTTGCATTTTCGAATCTTTAGTAATC
TCACGCAAATCTTGGTGGTCATTCAGTTCGTATATGGCATCCATTAAGACGCGAAGATCA
AATGGACTATTGATGACTTCTGGAATACCACGATCTATATTTAGTAATTGATAAACAGCT
TCCATGGCAGTACGAACCGAATATTCTGTTGTAAATACAGTGTCTCGCTCTGTTTCTGCA
AAGTTACCAATAAATGCTAAGTTCTGAGATTGATGCGGGACGACTAAAGGTCTGTCGCCG
ATAGCACGCGTCATGAAATAAGATGTGATATATGGCATATAAACAGGAATCGTATTAGAT
GCATGTTTTGCTAAGTCTTCAATTTTGTCAGTTGATACACCTAAGTGATACAGCCATTCT
TGGCATATTTCATTACCACTACATTCTGTAATTGGCTTTTTAATATAATCGCCGTTTACA
TCTGAATATAAGGCATAAATCCATGTAGATATTTCATTTTCAGGTTGGTCTTTAAACTGT
TGCTGACGATTGATTGTAAAACTCATTTGCCATGCAGAATCATTGATTGTAATAATACCG
CCTGTAACTGTTTTGCCTGCAAGTGGGTCACGTTTACAAATACTTTCTATTGTATCGATA
ATCTCTTTATTGTTTGTTGTAGAAGTTGCTGAAACAAACCAACTTTTTTTAGGAATATTT
TGGCAAAACTTATCAGGATTACCAAATTCAGGACTTTGTCGCGCTAAATTTTTCCATAGT
GTCCAACTACCACCTAATTCGTCAGTTGGTGGCGCTGGTGTATCATTATCACCATAAGTA
GAGCTTTCTGTAATACTACCGTTTGTCACAAAGACAAGATCGTTTATAGTCAGTTTAATA
GATTCTGCATTACCATTACGGTCAATTAATATTTCTCGGGCAATTTTTTGACTTGTCGTA
ACATCTATTTTAATATCTTCGACTTTTACATCGTATTCAAATTGAACCCCATGCGATTTT
AAATATTCAACCATAGGTAATACTAAAGATTCATATTGATTATATTTAGTGAATTTTAAA
GCTGAAAAGTCTGCGAGACCACTAATATGATGAACGAATCGCATTAGATAGCGACGCATT
TCCATTGCAGAATGCCACGGTTCAAATGCAAACATCGTTTTCCAGTAAATCCAAAAGTTT
GAATTAAAGAAGTCATCGGAAAATACATCTGTTATTTTGACATCATCTAAATCTTCTTCA
TTCGTTAAGCATAAATCTAAAATTTCTTTAATCGCCGTTTTAGTCAAAGTGAAGTCTCCG
TCTGTGACTAAACGTTGACCCTGTTTCTCAATAACACGACAGCGAGAATAGTTAGGGTCT
TCTTTGTTTAGCCAATAGAACTCATCTAATACAGACGCGTTATCGATTTCTAATGAAGGG
ATAGATCTGAATAAGTCCCACAAACATTCAAAGTGGTTCTCCATTTCACGACCACCGCGG
ACAACATAGCCTTTTAAAGGCATATTTTCACCATCAAGACTACCACCTGCTTTAGGTAAC
TCTTCTAAAATATGAATCTTCGAACCTTCCATTTGACCATCCCTTATTAAAAAACAAGCT
GCAGCAAGTGAAGCTAGACCAGATCCGATTAAGTAAGCGGATTTGTTTTCTACATTTTCA
GGTTTTTTAGGGCGCGCAAATGCTTCATAATTTCCATAACTGTAATACATATCCACCAAG
TCCTTTCGTATTAGAATACACTCAGACTATACCCCTTTGTGAATTGCAAATATTAGTATT
TATATTGGTAAATTTGACGAAATTAGATCATTTTTATATTTTTGATTTTTAAAATTTTAT
CACTCGAATGTTTTTGGATTCTGAGGTGCGGGACTTGGAATAATTATGTATTTTGAAAGA
AGTTACTTAAACTAACGCCTAGTAGAGTGATAATTCCGCCTATAATAGCAAGGGTTGTTG
GTAGCTCGTCTAATAACAGATAAGATAATAATAAAGAAACGATAGGTGTTAAATAAAGAG
ACATTGTTGCATCAGAGACACCAACTGACTTCACAATATAAGCAAGCAAAACGTATGGAA
TTATAGTAGGGAATATAGCTAAATAAAGTACCGATACTATTGATGTAAAAGTGGCGCCGT
GTATATCGTTGATGATTTCAGGAATAAAAATAAGCATAAATGGTGAGCTTGCCATTATTG
TATATAGTGTGAAAGCGATGAAGCCGTATTTTTCTATGTATTTTTTCTGGAAAGTAAAAT
ACAAACTTTCACTAAAAGATGCAAGTAAAATAATAAAAACACCTAATACATTAATAGTTG
TGTAATCATCTTTACTTATTGAAATAATGGATATTCCTATAAATGCGACGAGTGAACTTA
ACCAATTCCATTTTGAAAAATGCTCTTTTAAAAATATATAAGCTAAAGCACTAGAAAAAA
TAGGCGTTGTAGAGACTAGAATTCCAGATATACCTGCACTAATCAAAGCTTCACCAAAAT
TTAAAGCTGTGTGATATATCACAAATCCACAAAATCCTAAAATAAAAATAACAGGGATAT
CTCTTAGTTCAGGGGTAGGCAATTTCTTTATAATTACGAACGGCAAGAGAATTATTGTTG
CTAAAATTAAACGAAATGCCGACAATGATTCTGCACTAAAATCATTTAACGCAATCTTTA
TCATTGGAAATGCAGATCCCCACAATATGATAGTAAATAAATATGATAGAAAAGTAGTGT
CTTGAAGTTTATTCATTAATATCATCACTCCTTTAATTATGTGTTTCTATATTAAAAAAT
ATGATTTAAAATGAGTACAACCAATTTTGAATGGATTTACCTATCCAATTTTAAAAGGGA
GGGAGAAGATGGCTAAATATAAAGATATTGCTAGTGACATAAGAGATAAAATAATCACAG
GGGATTGGTTTTATGGAATGAAAATACCTTCACATAGGCAGTTGGCGATACAGTACAACG
TAAATAGAGTAACGATTATTAAAAGTATTGAGTTATTAGAAGCTGAAGGATTTATCTATA
CTAAAGTAGGTAGTGGAACATATGTTAATGACTATTTGAATGAAGCACATATTACAAATA
AGTGGTCTGAAATGATGTTATGGTCCTCTCAACAAAGAAGTCAGTATACGGTGCAATTAA
TTAATAAAATTGAGACAGATGATTCGTATATACATATAAGTAAAGGTGAATTGGGTATAT
CGTTAATGCCACATATTCAATTGAAAAAAGCCATGTCTAATACAGCCAGTCATATTGAAG
ACTTATCTTTTGGTTATAATAATGGCTATGGTTATATCAAGTTAAGAGATATTATCGTTG
AACGAATGTCAAAGCAAGGTATAAATGTAGGTAGAGAAAATGTAATGATCACTTCAGGCG
CTTTACATGCCATTCAACTTTTATCTATTGGGTTTTTAGGTCAAGATGCCATAATAATTT
CGAATACACCATCATATATTCACTCTACAAATGTTTTTGAGCAATTGAATTTTAGACATA
TTGATGTTCCTTATAATCAAATTAATGAAATTGATACCATCATTGATAGATTTATTAATT
TTAAAAATAAAGCGATTTATATAGAACCTAGGTTTAATAACCCGACAGGTCGTTCTTTAA
CGAATGAGCAAAAGAAAAATATAATTACTTATAGCGAAAGACATAATATTCCTATCATTG
AAGATGATATCTTTAGAGATATTTTCTTTAGCGATCCAACTCCTTCTATCAAAACTTATG
ATAAATTGGGAAAAGTTATACATATAAGCAGTTTTTCAAAAACGATTGCACCAGCAATAA
GAATAGGTTGGATTGTTGCTTCTGAAAAAATAATAGAGCAATTGGCAGATGTAAGAATGC
AAATTGACTATGGATCCAGTATTTTGTCACAAATGGTTGTATATGAGATGTTGAAAAATA
AGTCTTATGATAAACACTTAGTAAAGTTAAGGTATGTTTTAAAAGATAAACGAGACTTTA
TGTTAAACATCCTCAATAATTTATTTAAGGATATAGCACATTGGGAGGTTCCAAGTGGAG
GTTATTTTGTATGGTTAGTCTTTAAAATAGATATAGATATTAAATATTTATTTTACGAAT
TGTTAAGTAAAGAAAAAATATTAATCAATCCGGGTTACATTTATGGCAGTAAAGAAAAGA
GTATAAGGCTATCTTTTGCCTTTGAATCAAATGAAAATATTAAGCATGCGCTCTATAAAA
TTTATACATATGTGAAAAAGGTTTAATTAAAACAATAATTCGAATCATTATGTGGCATGT
TAAACAGCTAAATATAAGCTATGCACATTTAACAAGCGGATACTCCTGACGCAATTATAG
TATCATTACATATTGTTTAATCGTTTGGGGTAATGTAATTAAAAGGTAAAATAGGCAGAG
TGTTATACATAAAATGTAAAGAAAGAGGCGATAGAATGTCTAAAATCAGGTCTTTTACAA
TATTAAGTCTACTTATTTACTTAGCTATGATGTGCTATACAGTAGTGACCTATCCAAAAT
TACCAACCAAAGTGCCTATTCATTATAATTTAGCAGGGGATGCTGATAATTTTGCTGATA
AATGGGTGCTGCTTTTGATTAATAGCGCATTTATAGTGATTTGGCTTATATTTTTCATTG
CAGGTAGATACTATGAACGATTTGCCAAATGGTCACATTATAATCATACACCACGTGAAA
TTCGAGCGATTAAATTATTTTTAAGTACGTTAAATTTAGAGATTATGAGCTATATGTCTA
TCTTCACAGTATTAGAAATTTGGCAAATACAACACCATCATCAATTCAATTTACTATGGT
TTAATATGATATTTATCATTATCATTGGTTTGACGCTTGTCATATTTTGTTTACTTCCTA
CAATTCATAAAATGAGAGATTCTCAATAAAAATATAAACTCTCATGATGCAGTTTTGAAG
CGAATTCCTGAGATTATTATAAATAATATCTAGTATTTATAATTAAAATGATATATTATT
TATTATAGTTAAATATTGTGTATATTTTGTGAACTTTTTGTAAAAATTCGATTGCCTGTC
ACATATAGGAGTGTTACATTTTAAATATGTGATCATCGCAAAATATAAGTTGAAATAGGT
TGTAGATTAATCAGAATGATAAATATTTTATATAAAGAGAGGGAGTCATTATGACACTAC
TTACTGTAAATCCATTCGATAATGTCGGATTATCAGCCTTAGTTGCAGCAGTACCTATTA
TTTTATTTTTATTATGCTTAACCGTTTTTAAAATGAAAGGCATTTATGCAGCATTGACAA
CTTTGGTTGTTACATTGATTGTGGCTTTATTTGTATTTGAATTACCAGCGCGTGTATCAG
CAGGTGCGATTACAGAAGGCGTTGTTGCCGGTATTTTCCCAATAGGATATATCGTTTTAA
TGGCAGTTTGGTTATATAAAGTTTCTATTAAAACAGGACAATTTTCTATTATTCAAGATA
GTATTGCAAGTATTTCAGTGGACCAAAGAATCCAACTATTATTAATTGGATTTTGTTTCA
ACGCATTTTTAGAAGGTGCAGCAGGATTTGGTGTGCCAATTGCGATTTGTGCAGTATTAT
TAATTCAACTTGGATTTGAACCATTAAAAGCAGCGATGTTATGTTTAATTGCTAATGGTG
CGGCGGGTGCCTTTGGTGCAATTGGTTTACCAGTTAGTATTATTGATACGTTTAACTTAA
GTGGAGGCGTTACAACATTAGATGTTGCGAGATACTCAGCATTAACACTTCCAATTTTAA
ACTTTATTATTCCATTTGTTTTAGTATTCATTGTAGATGGTATGAAAGGTATTAAAGAAA
TTTTACCTGTCATTTTAACAGTGAGTGGTACATATACTGGATTACAATTATTATTAACAA
TATTCCATGGTCCAGAACTAGCAGACATTATTCCATCACTAGCAACAATGGTGGTGTTAG
CATTTGTTTGTCGTAAATTTAAACCGAAAAACATTTTCAGATTGGAAGCGTCTGAACATA
AAATTCAAAAACGAACGCCTAAAGAAATTGTCTTTGCTTGGAGTCCGTTCGTAATTTTAA
CTGCCTTTGTATTAGTATGGAGTGCACCATTCTTCAAAAAATTATTCCAACCTGGAGGTG
CACTTGAAAGTTTAGTAATAAAATTGCCAATTCCAAATACTGTGAGTGATTTATCGCCTA
AAGGAATTGCGTTGCGTCTCGATTTAATTGGTGCAACTGGGACAGCGATTTTATTAACAG
TAATTATTACAATTTTAATTACGAAGTTAAAATGGAAAAGTGCAGGTGCTTTATTGGTCG
AAGCAATTAAAGAATTATGGTTACCGATCCTTACAATTTCAGCTATCCTAGCTATTGCTA
AAGTTATGACATACGGTGGTTTGACTGTAGCAATTGGACAAGGTATTGCTAAAGCGGGAG
CAATTTTCCCATTATTCTCTCCAGTATTAGGTTGGATTGGTGTGTTTATGACTGGTTCAG
TTGTAAATAACAATACTTTATTCGCACCTATTCAAGCGACAGTGGCACAACAAATTTCAA
CAAGCGGTTCATTACTTGTGGCAGCTAACACTGCAGGTGGTGTAGCAGCGAAACTTATTT
CACCACAATCAATTGCCATTGCGACTGCAGCTGTTAAAAAAGTTGGTGAAGAATCTGCAT
TATTAAAAATGACGTTAAAATACAGTATTATATTTGTTGCTTTTATTTGTGTTTGGACGT
TTATACTAACGTTAATATTCTAAATATAAATAATGTTGTCACTTGGATTCAAATGACATT
TTAAATCTAATTATTCATGAATCGAACTAGTACGAAATGCAATGAGCATCTTGTCTAGTT
CGATTTTTTAATGCCTAAAAATGTCATATATGTAATCAGAGTAGAAAGTGTTGAGGCGTT
TCAGAAGTTGTTTAGAAAAGTAAGTAAAATAAAAAATGCACTGAGCAACAAAAGATGTTG
CTCGTGCATTTAGATGATTCTTATCATTTCAAATAAGAATGTGTTAATCAACGTATATAA
GTTAAAATTGGTTTGGATAAAATGATATCTATCGTTGTGTATTGTTTGTTTTTATAGTTC
GCGACGACGTCCAGCTAATAACGCTGCACCTAAGGCTAATGATAATCCACCAAATACAGT
TGTACCGATGAATGGATTTTCTTCACCAGTTTCTGGTAATGCTTGAGCTTTGTTAGCATC
TGCATGGTTTGCTGGTTGCTTCTTATCAACAACAAGTTCTTGACCAGGTTTGATCATGTT
TTTATCAGCTAATTTGTTATCTGCAGCAATTTTGTCAGCAGTAGTGCCGTTTGCTTTTGC
AATGTCATTTACTGTATCACCAGGTTTAACGACATGTACTCCGTTACCATCTTCTTTACC
AGGTTTGTTGCCATCTTCTTTGCCAGGCTTGTTGCCGTCTTCTTTACCAGGTTTTTTGTT
GTCTTCTTTACCAGGCTTGTTGCCATCTTCTTTACCAGGTTTTTTGTTGTCTTCTTTACC
AGGCTTGTTGCCGTCTTCTTTGCCAGGCTTGTTGTTGTCTTCTTTACCAGGCTTGTTGTT
GTCTTCTTTGCCAGGCTTGTTGTTGTCTTCTTTGCCAGGCTTGTTATTGTCTTCTTTGCC
AGGCTTGTTATTGTCTTCCTCTTTTGGTGCTTGAGCATCGTTTAGCTTTTTAGCTTCTGC
TAAAATTTCTTTGCTCACTGAAGGATCGTCTTTAAGGCTTTGGATGAAGCCGTTACGTTG
TTCTTCAGTTAAGTTAGGTAAATGTAAAATTTCATAGAAAGCATTTTGTTGTTCTTTGTT
GAATTTGTTGTCAGCTTTTGGTGCTTGAGCATCATTTAGCTTTTTAGCTTCTGCTAAAAG
GTTAGCGCTTTGGCTTGGGTCATCTTTTAGGCTTTGGATGAAACCATTGCGTTGTTCTTC
GTTTAAGTTAGGTAAATGTAAGATTTCATAGAAAGCATTTTGTTGTTCTTTGTTGAATTT
GTTATCCGCTTTCGGTGCTTGAGATTCATTTAACTTTTTAGCTTCTGACAATAGGTTAGC
ACTTTGGCTTGGGTCATCTTTTAAGCTTTGGATGAAACCATTGCGTTGTTCTTCGTTTAA
GTTAGGCATATTCAAGATTTCATAGAAAGCATTTTGTTGTTCTTTGTTGAAATTGTTATC
AGCTTTCGGTGCTTGAGATTCGTTTAATTTTTTAGCTTCACCTAAAACGTTAGTGCTTTG
GCTTGGGTCGTCTTTAAGACTTTGAATGAAGCCGTTACGTTGCGCTTCGTTTAAGTTAGG
CATGTTCAAGATTTCATAGAAGGCGCTTTGTTGATCTTTGTTGAAGTTATTTTGTTGCGC
ATCAGCTTTTGGAGCTTGAGAGTCATTAAGTTTTTGAGCTTCACCTAAAACGTTAGCACT
TTGGCTTGGATCATCTTTAAGGCTTTGGATAAAACCATTGCGTTGATCAGCATTTAAGTT
AGGCATATTTAAGACTTGATAAAAAGCATTTTGTTGAGCTTCATCGTGTTGCGCAGCATT
TGCAGCAGGTGTTACGCCACCAGATATAAGTAATGTACCTAAAGTTACAGATGCAATACC
TACACCTAGTTTACGAATTGAATAAATGTTTTTCTTTTTCAAATTAATACCCCCTGTATG
TATTTGTAAAGTCATCATAATATAACGAATTATGTATTGCAATACTAAAATCTATATTTA
TAATTAAATTTAAAGGTAAGTTTTACAACTTATAAAATAAATATTTTGCTGAAAGATTTA
TTCAGGAAGTAAAAGGCTTAAAACCGCAAAATCACGCTATTTCGATTAATAAAAACAGAT
AAAATATAGAGATATTTTTTATAATGAAAGCGGTTTAATACATATGAGTTAAAAAATATT
TTTAAGAATAAAGTGGGGCTTTGAATGTGCTGAGGTTTAATTTCGGAAATGGTTTTAAGT
GATATAGAAAATAGAAAGTTGTTCATTATGTGCTGAGGTTTTATTAAAAAATAGAAAACA
CAAGTGCACTTTAGAATACAGCACACTTGCGTAATAGAGATATTATTCAAAAACAAGATG
TAAATGATCTTTATCTGCTAATAATTGATTCACTTGAGCTAATAATTGTTCAGCATGGTC
TTGCTGCGCGTCATCCATATGAATTAAAATTTTTCTTTCATCTTCAGTTGAGCGTTCTTT
TATTAGATAGCCTTGCTTTTTTAAATTATTGAGAGCTCTAACAGTTTGAGGGTATTTATG
GTGGATTGTTTCAATTAAATCTTTAAGAAGAACGATGTTTTTATTTTGAGAAGTGATAAT
AGCTAGAATTGTGAATTCTACAAAACTTAATGTTAGATGTTTTTTGATAATATTCTTGAA
ATACATTGTATACATCATCAAGTTTAGAAATTCTTTACTATCTTTTGGTATCATCTGTGA
TTCACTTTGATCTGCAAGGTTAAATTGTTTAATGATTTGATCAAACAATGTAACACGTTC
TGCAATTTTCTCTCGTTGTTCTTCAGATATTGAAATGTAAGTATTACGCTCATCAATTTT
ACTTCGAACTTTACTAATATATGAATGTTTCACAAGTACTTTTATATGCTGTACTAAATC
CGATTGTTTATAACATAAATCTGAAACAATCTTCTTAAATGGAAGTGTGTTTTCTTGTTG
ATGAAATAAATAAGTCAGTAATATAAATTCTTTTATAGTCATATCGACTTCAGGCTTGAC
TTTTTTCTTAAAACGAAACATATATGCTTCAATGATTATAAAATCTCTAATTTTGTCATG
GTTATTATATTTCATTGTTTTATCTCCTTGTATATGCACTTTATTTTAATATAACACAAT
ATAATAAGAAAAATAATCCATAATTTACAATTAAAAATAATATGATATTTTTATTAAAAT
TTGTGTTTTTGAATAAATGACATTATCAAACACTATATTTAAATAAGAAATAGTTATCGA
TATTTGAAAAATCGAAGAATATTGATTGATATTATAGAATATGAGTCGGTGTTATTTGTA
TATAAAGTATTAATATGTAATTAAGAAAGTCGACGATTGTTAACAATAACAACAACTATA
TGTATAAAAAAACCTCGCAACGGTTAGTTAACTGAATCATTTAGCTAACTTCGTTGTGAG
GTCATTTTGTTTTAATAATATCGTTATAACTTTTTCACGGTTAATAATAAGTATATGAAG
AATGGGGCACCAAAAGCAGCAATAAATACACCTGCTGGCACTTCTTTAGGCAAGAATAAG
GTACGCCCAATTAAGTCTGCAATAACAATTGATATGGCACCAATCATTGCTGACATTAGT
AACTTTTTAGCATAACTTCCGCGAACGATTGTTTTCGCGATATGTGGTGCGATTAAACCG
ACAAACCCAATGTTACCTACTAAACTGATTGCCATAGATACGAGTATAGTAGAAGTGATT
AATTGGATTAGTTTCATACGTTGTACATGTAAGCCTAAGCCAATCGCTACAGGGTCATCA
AGTATAGATATTTTCATTTTTGGTATAACAAGAAATAACAACGGCACAACAGCTAAAATA
ACCATACCCAAAATGATTGTATCTTTAAACGTAGCACCGTAAAGACTTCCGACTAGCCAT
GTATAAGCTTTGGCAGCAGATAATTGCTTCGTTGTAATGAGTAATCCTTGGACAAGCGCA
ATAAACAACGTTTGCATCGAAATACCGATGATTATGAGTGTTGTCGGGCGTATTTGTCCT
TTCGTTTGAAACACTAATAGTATCATCATTGCAACTGCGCCACCTAATACTGCAAATAGT
GGAAGTAAATGTATTGTTAAATGGCTGAAAAATGCAATAAAGACAACAGCACTTAAGCTA
GCACCACCTGTGATACCGATAATATCAGGTGAGGCAATTGGATTTTTTAATACATTTTGC
AACATTAAACCACTCATTCCTAGTGCGGCACCTGCTAAAATCGCAAGTGTAATGCGAGGT
AAGCGTAATACTTCTAAAGTGAATTGATCCATACTGTCATTTGGATTTATAAAGTACATC
AGTACGCGTTGTAATGGTATAAAGCTTGAACCAATCATCATACTTACCACTGAAACGATG
GCTAAAAAGATTAACGCGAAGATGAGATGGTAATTGTCTTTTTTATTAATCTTTTCGGTC
ATAAGCGTTGACGTCCTTTCTTCATAATATAGATTAAGACAATAGCGCCAATGACAGCGG
TAACGACACCGATAGGCAACTCTAGTGGCTTAATTATTATACGAGCAACAATGTCTGAAA
TGATCATTAGGATTGCTCCAGCTAATGCAGTAAAAGGAATTAAATACTTATAGTTTGGTG
GTAATAATCGTTTGCTAATATTCGGTACGATAAGACCCACAAAGACGATTGATCCAGCTA
CGGCTACCGAAATACCGGCTAACATACTGATGAGCATAATAATCATCCATTTGATTAATT
TTATGTTTTGACCGAGGCCGGTTGCAATGTCGTCACTTGTCATCAAGATGTTGATGTGTG
CAGCCATGCTAAATGCAATTAAAATAAGTATCAATACAAGCGGAATAATCCATGGGATAT
CCCAAATATTACGTAATGAAACGGAGCCACTTAACCAAAATAATAGGCCTTGTAAGTCTG
TTTCGTTCATAATAAGTATGCCTTGAGTAAAGGCTGTAAATAGCATCGCAATCGCAGCAC
CTGCCAAAATGACACGGTGAGGTGAGAATAGTGTTTGTCTAAACATACCTAGTGCAACAA
CTAATACAGTAACAACAATAGCCCCCAAAAATGCAATAACTACAATCATTTTAAAAGATT
GAATTTGGATAAATGTAATACTAAAAATGACAAAAAATACTGCGCCTGCATTGACACCGA
AAAGCCCTGGTGAGGCTATTGGGTTTCGTGTAAGTGCTTGCATCAACAAACCTGAGACAG
CAAGGGCAGCACCAGTCAATAACGCAATGATTGTTCTCGACGCCCGTGCACCAGTGACAA
CATCATGTAAATCGTTTTCACTATCAAAGTTGAATAACGCCTGTATCACCGTACCTGGTG
ACACAAGCGTATTTCCAATCATTAAACTTAAGATAGCTACTATTGCAAGACATAAACCAG
CAATAACGATTTGGTATTTTGGTTTAAGTAGCATCGTAAAACTCCTTAATTATTTTGATT
GTTTTTCAATATTTAACTTTTCATATAAATCGTCAATAAGTTTTAATGAAGATTTATATC
CGCCAGCTAAGTTCCAAGTGATTTCATCTAAATCATCAGATACTTGGTTGTTTTTAACTG
CGTCTAAATTTTTCCACTCTTTACTTGAAGTCCATTCGCTTTCAGTCTTTTTAACTAATG
CAGCATCTTTCGCATTTGGATCTGATTTTACTACAAAAATATGATCAGCGTTCATTAATG
GAATGCTTTCTTTAGATGTAAGTTGGATAATATCTTTACCATTATCAACTTGTTTTTGTA
AGTCTTTATTACGTTTGAATCCTAAATCATTTAAGATTTCACCAGCATATCCACCAGCAT
AAATTCTTGTATGATCAGCACGGAAGTTAACAACTGAAGCTTTCAATGGCCATGCATCTT
TATACTTTGCTTTTGCATCTTTTTGGAATGCAGCTACTTTATCATCGTACTTTTTAAGTA
AATCTTCAGCTTCTTTTTCTTTCCCTAAAGCTTTCCCCATTAACTTAGTTGTATCTTTGA
ATTTGAAAACTGTATCAGTAGAAACTGTTGGTGCGATTTTAGATAATTGATCGTAAACTT
TTTCATTTCTAACTTTTGACGCGACAATTAAGTCCGGTTTTAATTTAGAGATTTCCTCTA
AGTTAGGTGCAGGTTCTTGACCTACAATCTTAGTATCTTTTAAATCATTTTTTATGTATT
CGAATTTCGGTTTTTGTGTCCATGATTCTACAGCACCTACAGGTTTAACACCTAAAGATA
CAGCGACGTCAGTGGCACCTTGATATAGCGTAACAACACGCTTTGGTTTCCCTTTAATTT
CAGTTGTACCCATTGCATGTTTAATTGAAGTTGTTTCCTTATCTTTGTTATCAGATGATT
GTTTATTTGAATTCCCACTACATCCTGCTAAAACAAGTAGGAAAGCAAGCGTAACAACAA
GCATTTTAATTACTTTATTCATTGACTAATTAGCCTCCTTCGTGATGTATGACAATGAGA
ATCATTATCACGATTTAGTATGAATTAAATTTTTTCCTAAGTCAATAAAATATTTATGAT
TTACATGCAACTTATAATTATTTGACATATAAATGCATAAAAAATATAATCCTAATTACT
TGATAGTGAGAATCATTATCAATTAGGTAACACACAATATTATAGAATTTTAAATTTGAG
GAGGAAGCGCTTTTGATTGAAAAAAGTCAAGCATGTCACGATTCATTGTTAGATTCTGTA
GGGCAAACACCTATGGTTCAACTTCATCAACTATTTCCGAAACATGAAGTGTTTGCAAAG
TTAGAGTATATGAATCCTGGAGGCAGCATGAAAGATCGACCTGCCAAGTACATCATTGAA
CATGGTATTAAACATGGTTTAATCACTGAGAATACACATTTAATTGAAAGTACTTCTGGT
AATTTAGGCATTGCGTTGGCAATGATAGCTAAAATCAAGGGATTAAAACTCACGTGTGTT
GTTGATCCTAAAATATCACCAACAAATTTGAAAATTATTAAAAGTTATGGTGCCAATGTA
GAAATGGTTGAAGAACCTGATGCACATGGGGGTTATTTAATGACTCGTATTGCAAAGGTG
CAAGAACTGTTAGCCACTATTGACGATGCATATTGGATTAATCAATATGCGAATGAGTTA
AATTGGCAATCCCATTATCATGGTGCAGGCACAGAGATTGTTGAAACAATTAAGCAACCT
ATAGATTATTTTGTCGCGCCAGTCAGCACGACAGGTAGCATTATGGGTATGAGTAGAAAA
ATAAAAGAAGTGCATCCAAACGCACAAATTGTTGCTGTTGATGCGAAAGGGTCAGTCATT
TTTGGTGACAAACCTATTAATAGAGAATTACCTGGTATCGGTGCTAGTCGTGTACCCGAA
ATATTGAATAGATCAGAAATTAATCAAGTGATCCATGTAGATGATTATCAATCTGCTTTG
GGCTGTCGAAAACTGATTGATTATGAAGGCATATTTGCCGGAGGTTCAACAGGTTCGATT
ATTGCAGCGATTGAGCAGTTGATAACGTCAATTGAAGAAGGTGCAACAATTGTCACGATT
TTACCAGATCGAGGCGATCGTTACTTAGATTTAGTTTATTCAGATACATGGTTAGAAAAA
ATGAAATCAAGACAAGGAGTTAAATCAGAATGAATAGAGAGATGTTGTATTTAAATAGAT
CAGATATTGAACAAGCGGGAGGTAATCATTCACAAGTTTATGTGGACGCATTAACAGAAG
CATTAACAGCCCATGCGCACAATGATTTTGTACAACCGCTTAAGCCGTATTTAAGACAGG
ATCCTGAAAATGGACACATCGCAGATCGAATTATTGCAATGCCAAGTCATATCGGTGGTG
AACACGCAATTTCAGGTATTAAGTGGATAGGTAGTAAGCACGACAATCCATCGAAACGTA
ATATGGAGCGTGCAAGTGGCGTCATTATTTTGAATGATCCAGAAACGAATTATCCAATTG
CAGTTATGGAAGCAAGTTTAATTAGTAGTATGCGTACTGCAGCAGTTTCAGTGATTGCAG
CAAAGCATTTGGCTAAAAAAGGATTTAAAGACTTAACAATCATTGGATGCGGGCTAATCG
GAGACAAGCAATTACAAAGTATGTTAGAGCAATTCGATCATATTGAACGCGTGTTTGTTT
ACGATCAATTCTCTGAAGCATGTGCACGCTTTGTTGATAGATGGCAACAACAGCGTCCGG
AAATTAATTTTATTGCGACAGAAAATGCTAAAGAAGCAGTATCAAATGGTGAAGTAGTCA
TTACATGTACCGTAACGGATCAACCATACATTGAATATGATTGGTTACAAAAGGGTGCAT
TTATTAGCAACATTTCTATCATGGATGTGCATAAAGAAGTCTTTATTAAAGCTGACAAAG
TCGTAGTAGATGACTGGTCACAATGTAATCGAGAAAAGAAAACTATTAACCAATTGGTGT
TAGAAGGTAAATTCAGCAAAGAAGCTCTTCATGCTGAACTAGGACAACTTGTGACAGGTG
ACATACCAGGACGTGAAGACGATGATGAGATCATATTACTTAATCCGATGGGTATGGCTA
TCGAAGATATTTCAAGTGCTTATTTTATTTATCAACAGGCACAACAACAAAATATTGGGA
CAACATTGAACCTATATTAAGAATGCGAGGTGTCTGAACATTGCAGAATCATACAGCAGT
CAATACAGCACAAGCGATAATATTAAGAGATTTAGTTGATGCATTATTATTTGAAGATAT
AGCCGGAATTGTATCGAATAGTGAGATTACTAAAGAAAACGGACAAACGCTTTTGATATA
CGAACGTGAAACACAACAAATAAAGATACCTGTTTATTTTAGTGCTTTAAATATGTTTCG
TTACGAAAGTTCACAACCAATTACGATAGAGGGAAGGGTGTCTAAGCAACCTTTAACGGC
AGCTGAATTTTGGCAAACAATTGCTAATATGAATTGTGATCTAAGTCATGAATGGGAAGT
GGCTCGCGTTGAAGAAGGACTGACTACTGCTGCCACACAGCTTGCTAAACAATTATCAGA
ATTAGATTTAGCGTCACATCCTTTTGTGATGTCAGAGCAGTTTGCAAGTTTAAAAGATCG
TCCATTTCATCCATTAGCTAAAGAAAAAAGAGGATTAAGAGAAGCGGATTATCAAGTGTA
TCAAGCTGAATTAAATCAATCATTTCCTTTAATGGTTGCAGCAGTTAAAAAGACACATAT
GATTCATGGCGATACTGCAAATATCGATGAATTAGAAAATTTGACAGTACCTATAAAAGA
ACAAGCGACAGACATGTTAAATGATCAAGGGTTATCAATAGATGACTATGTACTATTTCC
GGTACATCCTTGGCAATATCAGCATATTCTGCCGAACGTCTTTGCGAAAGAGATTAGTGA
AAAGTTGGTTGTACTATTACCGTTAAAATTTGGAGATTATCTGTCGTCTTCAAGTATGCG
TTCATTAATTGATATTGGCGCACCGTATAACCATGTCAAAGTACCATTTGCAATGCAGTC
ATTAGGCGCATTAAGGCTAACGCCTACGCGTTACATGAAAAACGGAGAACAAGCAGAACA
ATTATTACGTCAGCTTATAGAAAAAGATGAAGCACTAGCTAAGTATGTCATGGTTTGTGA
TGAAACAGCTTGGTGGTCATATATGGGTCAAGATAATGATATTTTCAAAGATCAATTAGG
TCATCTAACTGTTCAGCTAAGAAAGTATCCCGAAGTGCTAGCCAAAAATGATACGCAACA
GCTAGTGTCAATGGCAGCACTCGCGGCAAATGATCGCACTTTATATCAAATGATTTGTGG
AAAAGATAATATTTCTAAAAATGATGTCATGACGTTATTTGAAGATATCGCGCAAGTCTT
TTTAAAGGTAACACTATCATTTATGCAATACGGCGCATTACCAGAGTTGCATGGTCAAAA
TATATTGTTGTCATTTGAAGATGGACGTGTACAAAAATGCGTGTTACGTGATCATGATAC
TGTCAGAATTTATAAACCATGGCTAACAGCACATCAGCTTTCATTGCCGAAGTATGTCGT
CAGAGAAGATACACCTAATACGCTAATTAATGAGGATTTGGAAACATTCTTTGCTTATTT
TCAAACATTAGCTGTATCGGTAAATCTATATGCCATTATTGATGCAATTCAAGATTTATT
TGGTGTAAGTGAGCATGAACTTATGTCGTTGTTAAAACAAATTTTAAAAAATGAAGTGGC
AACTATTTCCTGGGTTACAACTGATCAGCTAGCTGTCAGACACATTTTATTTGATAAACA
GACGTGGCCATTCAAACAAATTTTATTACCATTGCTATATCAACGTGATAGTGGTGGAGG
TAGTATGCCTTCAGGTTTAACTACCGTACCAAATCCAATGGTGACATATGATTAATCAGT
CTATATGGCGCAGTAACTTTCGCATTTTATGGCTCAGTCAGTTTATAGCGATTGCTGGAC
TGACAGTACTTGTGCCATTATTGCCAATTTATATGGCATCACTACAAAATCTATCAGTCG
TAGAAATACAGTTGTGGAGTGGTATAGCGATTGCTGCTCCAGCTGTAACGACGATGATAG
CTTCGCCGATATGGGGGAAGCTAGGTGATAAGATCAGCCGAAAATGGATGGTGTTAAGAG
CGTTACTTGGTTTGGCGGTATGCTTATTTTTAATGGCATTGTGTACGACACCATTACAGT
TTGTACTTGTGAGGTTATTGCAGGGACTATTTGGTGGTGTTGTTGATGCATCAAGTGCGT
TTGCGAGTGCAGAGGCGCCAGCTGAAGATCGTGGAAAGGTATTAGGAAGACTGCAAAGTT
CAGTCAGCGCAGGGTCTCTTGTGGGGCCATTAATTGGCGGTGTTACAGCTTCGATATTAG
GTTTTAGTGCGTTACTGATGAGTATTGCCGTTATTACTTTTATTGTCTGTATTTTCGGTG
CATTAAAATTGATTGAAACGACACATATGCCAAAATCACAAACACCAAATATTAATAAAG
GTATTCGCCGTTCATTTCAATGTCTATTATGCACACAACAAACATGTCGATTTATTATCG
TTGGCGTTTTAGCAAACTTTGCTATGTATGGCATGCTAACTGCATTATCACCACTTGCTT
CATCAGTGAATCATACAGCGATAGATGACCGTAGTGTGATTGGATTTTTACAGTCCGCAT
TTTGGACGGCTTCGATATTAAGCGCGCCTTTATGGGGACGCTTTAATGATAAATCATATG
TTAAATCAGTATATATATTTGCCACGATTGCATGTGGTTGTAGTGCGATACTGCAAGGTT
TAGCGACGAATATAGAGTTTTTAATGGCTGCAAGAATACTTCAAGGATTAACATATAGTG
CATTGATTCAAAGTGTCATGTTTGTTGTCGTGAATGCGTGTCATCAACAACTTAAAGGCA
CATTTGTTGGAACGACGAACAGTATGTTAGTTGTTGGTCAAATTATTGGCAGTCTTAGTG
GCGCTGCCATTACAAGTTATACTACACCAGCTACTACGTTTATCGTTATGGGCGTAGTAT
TTGCAGTAAGTAGTTTATTTTTAATTTGTTCAACCATCACTAATCAAATCAACGATCACA
CATTAATGAAATTATGGGAGTTGAAACAAAAAAGTGCAAAATAAAGAATTAATACAACAT
GCAGCGTATGCGGCTATCGAACGCATTTTAAATGAATATTTTAGAGAAGAAAATTTATAT
CAAGTACCACCTCAAAATCATCAATGGTCTATACAATTATCAGAGCTCGAAACTTTAACG
GGTGAATTTCGCTATTGGTCTGCGATGGGGCATCATATGTATCATCCAGAGGTATGGCTT
ATCGATGGAAAAAGTAAAAAAATAACAACTTATAAAGAAGCAATTGCGCGTATTTTGCAA
CATATGGCTCAAAGTGCAGATAATCAAACGGCAGTGCAACAACATATGGCGCAAATTATG
TCTGACATCGATAATAGCATTCATCGCACGGCACGTTATTTGCAAAGTAACACAATAGAC
TACGTAGAGGATCGTTATATCGTTTCAGAACAATCTTTATACTTAGGTCATCCATTTCAT
CCGACTCCTAAGAGTGCAAGTGGGTTTTCAGAAGCAGATTTAGAGAAATATGCACCCGAA
TGTCATACATCATTCCAATTGCATTATTTAGCTGTGCATCAAGATGTTCTGCTCACGCGC
TATGTAGAAGGTAAAGAAGATCAGGTTGAGAAAGTGTTGTATCAATTAGCAGACATAGAT
ATATCAGAGATACCCAAAGATTTTATTTTATTACCAACACATCCTTATCAAATCAATGTG
TTGCGACAGCATCCACAGTATATGCAATATAGTGAACAAGGTTTAATAAAAGACCTTGGC
GTTTCCGGTGATTCAGTGTACCCGACGTCTTCGGTTAGAACTGTATTTTCAAAAGCATTA
AACATTTATTTAAAATTACCGATACACGTTAAAATCACTAATTTTATACGTACGAATGAC
CTTGAACAGATTGAACGGACAATTGATGCCGCGCAAGTTATCGCATCAGTCAAAGATGAG
GTTGAAACACCCCATTTTAAATTGATGTTTGAAGAAGGATATCGTGCATTGTTACCGAAT
CCATTAGGGCAAACAGTTGAACCTGAAATGGATTTATTAACAAATAGTGCCATGATTGTT
CGTGAAGGGATACCGAATTACCATGCTGATAAAGATATTCATGTATTGGCGTCATTATTT
GAAACGATGCCTGATTCACCGATGTCTAAGTTATCACAAGTGATTGAGCAAAGTGGTTTA
GCACCAGAAGCATGGCTTGAATGTTATTTGAATCGTACATTATTGCCGATATTAAAGCTG
TTTAGTAACACAGGCATTAGTCTAGAAGCACATGTACAAAATACATTAATTGAATTAAAA
GATGGCATACCCGACGTATGCTTTGTCAGAGATCTTGAAGGCATTTGTCTATCTAGAACG
ATTGCTACTGAAAAACAGCTTGTGCCAAATGTTGTGGCAGCATCAAGCCCTGTTGTATAT
GCACATGATGAAGCATGGCATCGTCTTAAATATTACGTTGTAGTAAATCACTTAGGACAT
TTAGTATCAACTATTGGTAAAGCGACTAGAAATGAAGTTGTGTTATGGCAACTTGTAGCG
CATCGTCTTATGACTTGGAAAAAAGAATACGCGAATAACGCAGTATTTGTTGACTGTGTA
GAAGATTTATATCAAACGCCGACCATTGCGGCTAAAGCGAATTTGATGAGTAAATTGAAT
GATTGTGGTGCAAACCCTATTTATACACATATACCAAATCCAATTTGTCATAACAAGGAG
GTATCGTATTGTGAATCAAACAATTCTTAATCGTGTAAAGACTAGAGTGATGCACCAACT
GGTATCATCACTTATTTATGAGAATATTGTTGTGTATAAAGCGTCATATCAAGACGGTGT
CGGTCATTTTACAATAGAAGGACATGATTCAGAGTATCGTTTTACTGCTGAAAAGACACA
TAGCTTTGATCGTATACGTATCACATCACCAATTGAGCGTGTCGTAGGAGATGAGGCAGA
TACAACAACAGACTATACACAATTATTGAGAGAGGTTGTATTTACATTTCCTAAAAATGA
TGAAAAGCTAGAACAATTTATTGTCGAGTTATTACAGACAGAATTAAAAGATACGCAAAG
TATGCAGTATCGAGAATCAAACCCACCAGCAACACCTGAGACATTTAACGACTATGAATT
TTATGCGATGGAAGGGCATCAGTATCATCCAAGTTACAAATCACGTTTAGGATTTACGTT
GAGTGATAATTTGAAATTTGGTCCTGATTTTGTACCAAACGTTAAACTGCAGTGGTTAGC
TATCGACAAAGATAAAGTAGAAACGACGGTATCAAGAAATGTTGTAGTTAACGAAATGTT
ACGTCAACAAGTTGGCGATAAGACTTATGAACATTTTGTACAGCAGATTGAAGCATCTGG
CAAACATGTAAATGATGTTGAGATGATACCTGTACACCCATGGCAGTTTGAACATGTCAT
CCAAGTTGATTTGGCTGAAGAAAGGCTTAATGGCACAGTACTATGGTTAGGGGAAAGTGA
TGAGCTATATCACCCTCAACAATCGATTCGTACGATGTCGCCAATAGACACGACAAAATA
TTATTTAAAGGTACCAATAAGTATAACGAACACTTCAACGAAACGAGTGTTGGCGCCTCA
TACAATTGAAAATGCAGCGCAAATTACGGATTGGTTAAAGCAGATACAGCAACAAGATAT
GTATTTAAAAGATGAATTAAAGACAGTTTTTCTAGGGGAAGTCTTAGGACAGTCTTATTT
AAATACACAACTTTCGCCTTATAAACAAACTCAAGTTTATGGTGCGTTAGGTGTTATATG
GCGTGAAAATATATATCATATGTTAATCGATGAAGAGGATGCGATACCATTTAATGCACT
TTATGCAAGTGATAAGGATGGTGTACCATTCATTGAAAATTGGATTAAACAATATGGTTC
TGAAGCTTGGACAAAGCAATTTTTAGCTGTAGCGATTCGTCCAATGATTCATATGCTTTA
TTATCACGGTATTGCCTTTGAATCGCATGCACAAAATATGATGCTCATTCATGAAAATGG
TTGGCCTACACGTATTGCCTTAAAAGATTTCCATGATGGTGTTCGTTTTAAGCGTGAGCA
TTTAAGTGAAGCTGCTTCACACCTGACATTAAAGCCAATGCCAGAAGCACATAAAAAAGT
GAATAGTAATTCATTTATTGAAACAGATGACGAACGTTTAGTACGCGACTTTTTACATGA
TGCATTTTTCTTTATTAATATCGCCGAAATCATCTTATTTATTGAAAAGCAATATGGTAT
CGATGAGGAGCTGCAATGGCAATGGGTTAAAGGCATCATCGAGGCGTATCAAGAAGCATT
TCCAGAGTTGAATAACTATCAACATTTCGATTTGTTTGAACCTACGATTCAAGTTGAAAA
GTTAACGACACGTCGATTATTAAGTGACTCCGAGTTAAGAATTCATCATGTTACAAATCC
ATTAGGTGTAGGAGGTATCAATGATGCAACAACTATCTCTGAAACATAGATTAAACAATG
GTGATTCAGTTTATGGCATTTTTAATTCTATACCGGACCCATTGATGATCGAGGTTATCG
CAGCAAGCGGGTATGACTTTGTTGTGATTGATACAGAACACGTGGCGATTAATGATGAGA
CACTAGCGCATTTAATTCGTGCAGCTGAAGCAGCGCATATTATACCAATTGTACGTGTCA
CTGCAGTGATAGATAGAGATATCATTAAAGTGTTGGATATGGGTGCGAGAGGTATTATTG
TGCCACACGTTAAAGATCGTGAGACAGTTGAGCATATTGTGAAATTAAGTCGTTATTACC
CGCAAGGATTAAGAAGTTTGAATGGTGGTCGCATGGCAAGATTTGGACGTACACCATTAC
TTGATGCAATGGAGATGGCTAATGAGCATATTATGGTGATTGCCATGATAGAAGATGTTG
AAGGGGTTATGGCCATTGACGATATAGCACAAGTCGAAGGTTTAGACATGATAGTCGAAG
GTGCCGCAGATTTATCGCAGTCACTTGGCATACCATGGCAAACGCGTGATGATCAAGTAA
CATCACATGTTCAACATATTTTTGAAGTTGTGAATGCACATGGTAAACATTTTTGTGCAT
TACCACGTGAAGATGAAGATATTGCAAAATGGCAGGCACAAGGTGTACAAACATTTATTT
TAGGTGATGATCGCGGAAAAATATATCGCCATTTAAGTGCATCTCTAGCGACGTCTAAAC
AGAAAGGGGATGAAGGCTAATGCGTATAGTTCAACCTGTTATTGAACAATTAAAAGCACA
ATCTCATCCAGTTTGTCATTATATCTATGATTTAGTCGGACTGGAACATCATTTGCAACA
TATTACATCGTCATTGCCGAGTAATTGTCAAATGTACTATGCAATGAAAGCAAATAGTGA
ACGAAAAATCCTAGATACAATTAGTCAGTATGTTGAAGGATTCGAAGTTGCATCTCAAGG
TGAAATAGCAAAAGGTCTTGCTTTTAAACCAGCAAATCATATTATTTTTGGTGGCCCTGG
TAAGACAGACGAGGAACTAAGATATGCAGTAAGTGAAGGTGTTCAGCGTATTCATGTTGA
AAGTATGCATGAATTACAACGGCTAAATGCCATCTTAGAAGATGAAGATAAGACACAACA
CATTTTATTGCGTGTTAATTTAGCAGGACCATTTCCCAATGCAACGTTGCATATGGCAGG
ACGCCCAACACAATTTGGTATTTCTGAAGACGAAGTTGATGATGTCATTGAAGCTGCGCT
CGCAATGCCAAAGATTCATCTAGATGGATTTCATTTTCATTCTATTTCTAACAATTTAGA
CTCGAATTTACATGTCGATGTAGTGAAACTTTATTTTAAAAAAGCAAAGGCATGGTCTGA
AAAACATCGATTTCCACTCAAACATATCAATCTTGGTGGTGGCATAGGCGTTAACTATGC
AGATTTAACTAACCAATTTGAATGGGATAATTTTGTAGAACGTTTTAAAACACTTATCGT
TGAGCAAGAAATGGAAGATGTGACATTGAACTTTGAATGTGGGCGCTTTATTGTGGCACA
TATTGGTTACTATGTGACAGAAGTGCTAGACATTAAGAAAGTACATGGTGCTTGGTATGC
CATATTAAGAGGAGGTACGCAACAATTTAGACTGCCGGTATCTTGGCAACATAACCATCC
TTTTGACATTTATCGCTATAAGGACAATCCATATTCATTTGAAAAAGTTTCAATTTCGAG
ACAGGACACAACGTTAGTCGGTCAATTATGTACACCGAAAGATGTCTTTGCTAGAGAAGT
ACAGATAGACGCAATCAGTACAGGCGACGTTATTGTTTTCAAATATGCAGGTGCATACGG
ATGGTCTATTTCACATCACGATTTCTTAAGCCATCCACATCCTGAATTTATTTATTTAAC
GCAAACAAAGGAGGATGAATAACTATTGAATCATATTCATGAACATTTAAAATTGGTACC
AGTAGATAAGATTGATCTTCACGAAACATTCGAACCTTTAAGATTGGAAAAAACGAAAAG
TAGTATTGAAGCAGATGATTTTATACGTCATCCTATTTTAGTGACAGCGATGCAACATGG
TAGATATATGGTTATAGATGGTGTGCATCGGTATACAAGTTTGAAAGCGTTAGGATGTAA
GAAAGTTCCAGTGCAAGAAATCCATGAAACACAATATTCAATTAGTACATGGCAACATAA
AGTTCCATTTGGTGTGTGGTGGGAAACGTTACAACAAGAACATCGCTTGCCATGGACTAC
TGAGACAAGACAAGAAGCGCCATTTATTACAATGTGTCATGGTGATACAGAACAATATTT
GTATACAAAAGATTTAGGCGAAGCACATTTTCAAGTATGGGAAAAGGTTGTCGCAAGTTA
TAGTGGTTGTTGTTCTGTAGAGAGAATTGCACAAGGTACATATCCTTGTCTTTCTCAACA
AGATGTACTCATGAAGTATCAGCCATTGAGTTATAAGGAAATTGAAGCGGTTGTTCATAA
AGGGGAAACTGTGCCAGCAGGTGTGACACGCTTTAATATTTCAGGACGATGTCTTAATCT
TCAAGTACCACTGGCATTACTTAAACAAGATGATGATGTTGAACAACTGCGCAATTGGAA
GCAGTTTTTAGCAGATAAGTTTGCCAATATGAGATGCTATACTGAAAAAGTATACTTGGT
GGAGCAATAGTTTTACTGTGATGTTGAGGGAAATATGATGATTTAGCGTATTGATAGCGA
AAATATAATAAAACAATATAGTGTGGAGAACTTTTGATATTTTATAAATATTGAAGTTCT
CCATTTTTGTATTTTGCATATAAAAATTAAATAAAATAAGGTATATTAAGGTAAAGTATA
AATTTTAAATAAATGGGGAATGAGTATGAGCTCAATTATAGGAAAAATAGCAATTTGGAT
AGGCATCGTAGCTCAAATATATTTTAGTGTCGGATGATATCTATTAATATTGCTGGAGGA
TCTGATTACGAAACAATTTTTTTATTAGGATTAATATTGGCTCTTTTCACTGTTTTACCA
ACCATCTTTACTGCGATTTATATGGAAAGTTACTCTGTAATCGGAGGTGCACTTTTTATT
GTTTATGCTATTATTGCACTGTGTTTATATAATTTCCTTTCGTCAATTTTATGGCTGATT
GGTGGTATTTTGCTGATTTGGAATAAATACTCAAAAGATGAATCGACAGACGAAAATGAA
AAAGTTGATATTGAAAGTACAGAGAATCAATTTGAATCTAAAGATAAAATCACTAAAGAA
TAAAGAGAATATTTAAGGTAAAGTATAAATTTTAAATAAATGGGGAATAGACATGGAAAA
AAATGTAGAAAAATCATTCATAAAGATAGGTTTATATTTTCAAATAGCTTATATAGTACT
CATGGCTATAACTTTATGTGGGTTTGTAATTTGCTATGGACTAATTTTCGGCCTTTTCTA
TTTATTATCAGGTAGCAGAGCTGATTATTTAATAGTAACAATAGTTATATCGGCAATAAT
TTCTATATTTGTAATTATACTTTCAATCGTACCTGTCATCGTATTGGCATCTGACTTATT
TAAAGAAAGGATTTCAAAAGGTGTCATATTAATTGTATTGGCTATTATCGCTTTAGTATT
ATGCAACTTTGTATCTGCAATACTCTGGTTTGTTTCAGCCATATCTATTTTAGGTAGAAA
AAAATTAGTAGCTGCAGCAGATACTACCACTATTCAAAAAAGTAAAGGGAACGCAAATCA
AGCATCACATAAAGACACGTGTAAAAAGGAACTTGATAGTCAAGACATGATGGAACATCC
TGAGGTTAAAAATCCCACGACTAAAAACCTTGAAGGATTTAACGAAGAAATACATAAAGA
TGAAGCTACAACTAAAGTTGTCAGTGATAACACGGAACCGCCTATTGAATCAAAAGACCA
TGTCTCGAAAAAAGATTGATGACAAACTAATCGAGAGACTTAAAAAAATAATATTCAACA
TAAGAACTTTTAAAACGACATTTAAACGCATTGCCAATCACTAATGGTAGTGCGTTTAAC
TATACCTTAAATATCTGAATATTTTGTTAAATGGAGCTACCTTTGTTGTACTATTCAAAT
GAAGAGGAGTAAAATGTAATTAAAGGAAAGAAATTTGAGGAGTGATCTTTATGACAAACA
ACAAAGTAGCATTAGTAACTGGCGGAGCACAAGGGATTGGTTTTAAAATTGCAGAACGTT
TAGTGGAAGATGGTTTCAAAGTAGCAGTTGTTGATTTCAATGAAGAAGGGGCAAAAGCAG
CTGCACTTAAATTATCAAGTGATGGTACAAAAGCTATTGCTATCAAAGCAGATGTATCAA
ACCGTGATGATGTATTTAACGCAGTAAGACAAACTGCCGCGCAATTTGGCGATTTCCATG
TCATGGTTAACAATGCCGGCCTTGGACCAACAACACCAATCGATACAATTACTGAAGAAC
AGTTTAAAACAGTATATGGCGTGAACGTTGCAGGTGTGCTATGGGGTATTCAAGCCGCAC
ATGAACAATTTAAAAAATTCAATCATGGCGGTAAAATTATCAATGCAACATCTCAAGCAG
GCGTTGAGGGTAACCCAGGCTTGTCTTTATATTGCAGTACAAAATTCGCAGTGCGAGGTT
TAACACAAGTAGCCGCACAAGATTTAGCGTCTGAAGGTATTACTGTGAATGCATTCGCAC
CTGGTATCGTTCAAACACCAATGATGGAAAGTATCGCAGTGGCAACAGCCGAAGAAGCAG
GTAAACCTGAAGCATGGGGTTGGGAACAATTTACAAGTCAGATTGCTTTGGGCAGAGTTT
CTCAACCAGAAGATGTTTCAAATGTAGTGAGCTTCTTAGCTGGTAAAGACTCTGATTACA
TTACTGGACAAACAATTATTGTAGATGGTGGTATGAGATTCCGTTAATAATCATCCACTA
ATGATAAATAAATCCTTATTGTTAAGTTTAATCACTTAGCAGTAAGGATTTTTTAGTGCA
CTTAGAAGGGAGTGTATTGGTAGAAAATTAATAAGCGAAGTTCTTAAGTGAGTTATGATG
TCACAGTCTAATGCATCAGTTGAAAGCATTATTAGTATTAACACACCCAAGATATTATAA
AACATCACAAAAACACCACTATCTAATTTATCTCAATAAAAATTCACAAAGTTATCTCAT
TTTATTTTTATAAATAAAAAATATCGATAAAAAGCTTACAATACTTTATGTTTTTATGAT
ATATTTTTAATGTATAAATGAGGTGGAAGATTTGGAAAGAGTTTTGATAACTGGTGGGGC
TGGTTTTATTGGGTCGCATTTAGTAGATGATTTACAACAAGATTATGATGTTTATGTTCT
AGATAACTATAGAACAGGTAAACGAGAAAATATTAAAAGTTTGGCTGACGATCATGTGTT
TGAATTAGATATTCGTGAATATGATGCAGTTGAACAAATCATGAAGACATATCAATTTGA
TTATGTTATTCATTTAGCAGCATTAGTTAGTGTTGCTGAGTCGGTTGAGAAACCTATCTT
ATCTCAAGAAATAAACGTCGTAGCAACATTAAGATTGTTAGAAATCATTAAAAAATATAA
TAATCATATAAAACGTTTTATCTTTGCTTCGTCAGCAGCTGTTTATGGTGATCTTCCTGA
TTTGCCTAAAAGTGATCAATCATTAATCTTACCATTATCACCATATGCAATAGATAAATA
TTACGGCGAACGGACGACATTAAATTATTGTTCGTTATATAACATACCAACAGCGGTTGT
TAAATTTTTTAATGTATTTGGGCCAAGACAGGATCCTAAGTCACAATATTCAGGTGTGAT
TTCAAAGATGTTCGATTCATTTGAGCATAACAAGCCATTTACATTTTTTGGTGACGGACT
GCAAACTAGAGATTTTGTATATGTATATGATGTTGTTCAATCTGTACGCTTAATTATGGA
ACACAAAGATGCAATTGGACACGGTTATAACATTGGTACAGGCACTTTTACTAATTTATT
AGAGGTTTATCGTATTATTGGTGAATTATATGGAAAATCAGTCGAGCATGAATTTAAAGA
AGCACGAAAAGGAGATATTAAGCATTCTTATGCAGATATTTCTAACTTAAAGGCATTAGG
ATTTGTTCCTAAATATACAGTAGAAACAGGTTTAAAGGATTACTTTAATTTTGAGGTAGA
TAATATTGAAGAAGTTACAGCTAAAGAAGTGGAAATGTCGTGAAAATGACATTGAAGCTG
TCCATAATAATAAGGGTTATGCCTATCAAAGAAAATTAGACAAACTAGAAGAAGTGAGAA
AAAGCTATTACCCAATTAAACGTGCGATTGACTTAATTTTAAGCATTGTTTTATTATTTT
TAACTTTACCGATTATGGTTATATTCGCCATTGCTATCGTCATAGATTCGCCAGGAAACC
CTATTTATAGTCAGGTTAGAGTTGGGAAGATGGGTAAATTAATTAAAATATACAAATTAC
GTTCGATGTGCAAAAACGCAGAGAAAAACGGTGCGCAATGGGCTGATAAAGATGATGATC
GTATAACAAATGTCGGGAAGTTTATTCGTAAAACACGCATTGATGAATTACCACAACTAA
TTAATGTTGTTAAAGGGGAAATGAGTTTTATTGGACCACGCCCGGAACGTCCGGAATTTG
TAGAATTATTTAGTTCAGAAGTGATAGGTTTCGAGCAAAGATGTCTTGTTACACCAGGGT
TAACAGGACTTGCGCAAATTCAAGGTGGATATGACTTAACACCGCAACAAAAACTGAAAT
ATGACATGAAATATATACATAAAGGTAGTTTAATGATGGAACTATATATATCAATTAGAA
CATTGATGGTTGTTATTACAGGGGAAGGCTCAAGGTAGTCTTAATTTACTTAATAAGTTC
AAATAAAAGTTATATTTTAAAGATTGTGACCAATTGTTACAGTATAACGAGGAATCCCTT
GAGACAGTATCAAATGGCATTAAGAAATATGTGCCATCATTGATTTGCATGGCTATAAAT
ACTATTCATCTGATGAGATAGCCATGTTAAGAAATTGAAAGTATAGCATTAAAGGGGTTT
GTAACAGTTGAAAATTATATATTGTATTACTAAAGCAGACAATGGTGGTGCACAAACACA
TCTCATTCAACTCGCCAACCATTTTTGCGTACACAATGATGTTTATGTCATTGTAGGCAA
TCATGGACCAATGATTGAACAACTAGATGCAAGAGTTAATGTAATTATTATCGAACATTT
AGTAGGTCCAATTGACTTTAAACAAGATATTTTAGCTGTCAAAGTGTTAGCACAGTTATT
CTCGAAAATTAAACCTGATGTTATCCATTTACATTCTTCCAAAGCTGGAACGGTCGGACG
AATTGCGAAGTTCATTTCGAAATCGAAAGACACACGTATAGTTTTTACTGCACATGGATG
GGCTTTTACAGAGGGTGTTAAACCAGCTAAAAAATTTCTATATTTAGTTATCGAAAAATT
AATGTCACTTATTACAGATAGCATTATTTGTGTTTCAGATTTCGATAAACAGTTAGCGTT
AAAATATCGATTTAATCGATTGAAATTAACCACAATACATAATGGTATTGCAGATGTTCC
CGCTGTTAAGCAAACGCTAAAAAGCCAATCACATAACAATATTGGCGAAGTAGTTGGAAT
GTTGCCTAATAAACAAGATTTACAGATTAATGCCCCGACAAAGCATCAATTTGTTATGAT
TGCAAGATTTGCTTATCCAAAATTGCCACAAAATCTAATCGCGGCAATAGAGATATTGAA
ATTACATAACAGTAATCATGCGCATTTTACATTTATAGGCGATGGACCTACATTAAATGA
TTGTCAGCAACAAGTTGTACAAGCTGGGTTAGAAAATGAAGTCACATTTTTGGGCAATGT
CATTAATGCGAGTCATTTATTATCACAATACGATACGTTTATTTTAATAAGTAAGCATGA
AGGTTTGCCAATTAGCATTATAGAAGCTATGGCTACAGGTTTGCCTGTTATAGCCAGTCA
TGTTGGCGGTATTTCAGAATTAGTAGCTGATAATGGTATATGTATGATGAACAACCAACC
CGAAACTATTGCTAAAGTCCTGGAAAAATATTTAATAGACAGTGATTACATCAAAATGAG
TAATCAATCTAGAAAACGTTATTTAGAATGTTTTACTGAGGAGAAAATGATTAAAGAAGT
GGAAGACGTTTATAATGGAAAATCAACACAATAGTAAATTACTAACATTGTTACTTATCG
GTTTAGCGGTTTTTATTCAGCAATCTTCGGTTATTGCCGGTGTGAATGTTTCTATAGCTG
ACTTTATCACATTACTAATATTAGTTTATTTACTGTTTTTCGCTAACCATTTATTAAAGG
CAAATCATTTTTTACAGTTTTTCATTATTTTGTATACATATCGTATGATTATTACGCTTT
GTTTGCTATTTTTTGATGATTTGATATTTATTACGGTTAAGGAAGTTCTTGCATCTACAG
TTAAATATGCATTTGTAGTCATTTATTTCTATTTAGGGATGATCATCTTTAAGTTAGGTA
ATAGCAAAAAAGTGATCGTTACCTCTTATATTATAAGCAGTGTGACTATAGGTCTATTTT
GTATTATAGCTGGTTTGAACAAGTCCCCTTTACTAATGAAATTGTTATATTTTGATGAAA
TACGTTCAAAAGGATTAATGAATGACCCTAACTATTTCGCGATGACACAGATTATTACAT
TGGTACTTGCTTACAAGTATATTCATAATTACATATTCAAGGTCCTTGCATGTGGTATTT
TGCTATGGTCTTTAACTACAACGGGGTCTAAGACTGCGTTTATCATATTAATCGTCTTAG
CCATTTATTTCTTTATTAAAAAGTTATTTAGTAGAAATGCGGTAAGTGTTGTGAGTATGT
CAGTGATTATGCTGATATTACTTTGTTTTACCTTTTATAATATCAACTACTATTTATTCC
AATTAAGCGACCTTGATGCCTTACCGTCATTAGATCGAATGGCGTCTATTTTTGAAGAGG
GCTTTGCATCATTAAATGATAGTGGGTCTGAGCGAAGTGTTGTATGGATAAATGCCATTT
CAGTAATTAAATATACACTAGGTTTTGGTGTCGGATTAGTGGATTATGTACATATTGGCT
CGCAAATTAATGGTATTTTACTTGTTGCCCATAATACATATTTGCAGATCTTTGCGGAAT
GGGGCATTTTATTCGGTGCATTATTTATCATATTTATGCTTTATTTACTGTTTGAATTAT
TTAGATTTAACATTTCTGGGAAAAATGTAACAGCAATTGTTGTAATGTTGACGATGCTGA
TTTACTTTTTAACAGTATCATTTAATAACTCAAGATATGTCGCTTTTATTTTAGGAATTA
TCGTCTTTATTGTTCAATATGAAAAGATGGAAAGGGATCGTAATGAAGAGTGATTCACTA
AAAGAAAATATTATTTATCAAGGGCTATACCAATTGATTAGAACGATGACACCACTGATT
ACAATACCCATTATTTCACGTGCATTTGGTCCCAGTGGTGTGGGTATTGTTTCATTTTCT
TTCAATATCGTGCAATACTTTTTGATGATTGCAAGTGTTGGCGTTCAGTTATATTTTAAT
AGAGTTATCGCGAAGTCCGTTAACGACAAACGGCAATTGTCACAGCAGTTTTGGGATATC
TTTGTCAGTAAATTATTTTTAGCGTTAACAGTTTTTGCGATGTATATGGTCGTAATTACT
ATATTTATTGATGATTACTATCTTATTTTCCTACTACAAGGAATCTATATTATAGGTGCA
GCACTCGATATTTCATGGTTTTATGCTGGAACTGAAAAGTTTAAAATTCCTAGCCTCAGT
AATATTGTTGCGTCTGGTATTGTATTAAGTGTAGTTGTTATTTTTGTCAAAGATCAATCA
GATTTATCATTGTATGTATTTACTATTGCTATTGTGACGGTATTAAACCAATTACCTTTG
TTTATCTATTTAAAACGATACATTAGCTTTGTTTCGGTTAATTGGATACACGTCTGGCAA
TTGTTTCGTTCGTCATTAGCATACTTATTACCAAATGGACAGCTCAACTTATATACTAGT
ATTTCTTGCGTTGTTCTTGGTTTAGTAGGTACATACCAACAAGTTGGTATCTTTTCTAAC
GCATTTAATATTTTAACGGTCGCAATCATAATGATTAATACATTTGATCTTGTAATGATT
CCGCGTATTACCAAAATGTCTATCCAGCAATCACATAGTTTAACTAAAACGTTAGCTAAT
AATATGAATATTCAATTGATATTAACAATACCTATGGTCTTTGGTTTAATTGCAATTATG
CCATCATTTTATTTATGGTTCTTTGGTGAGGAATTCGCATCAACTGTCCCATTGATGACC
ATTTTAGCGATACTTGTATTAATCATTCCTTTAAATATGTTGATAAGCAGGCAATATTTA
TTAATAGTGAATAAAATAAGATTATATAATGCGTCAATTACTATTGGTGCAGTGATAAAC
CTAGTATTATGTATTATTTTGATATATTTTTATGGAATTTACGGTGCTGCTATTGCGCGT
TTAATTACAGAGTTTTTCTTGCTCATTTGGCGATTTATTGATATTACTAAAATCAATGTG
AAGTTGAATATTGTAAGTACGATTCAATGTGTCATTGCTGCTGTTATGATGTTTATTGTG
CTTGGTGTGGTCAATCATTATTTGCCCCCTACAATGTACGCTACGCTGCTATTAATTGCG
ATTGGTATAGTAGTTTATCTTTTATTAATGATGACTATGAAAAATCAATACGTATGGCAA
ATATTGAGGCATCTTCGACATAAAACAATTTAAGTACCGGTAATGCTATACTTTAGAAAA
TTAAGATTAAGAAGAAAAGGCAATTTCTTATTGAAAAATGGAAGTTGTCTTTTTTAATTC
TCTTTAAAAGCGGGAAACAAAAGCAGTTAAATGCCTTTTTGCATTCAATATTAAATATTA
TATCAATTTCGAATATTTAAATTTTATATAATTGGATATAACAAATAAATAATAATTATT
GCAAAACACACCCGAAATTAATTATTATAAAAGTATATTCATAAAAGGAGGAATATACTT
ATGGCATTTAAATTACCAAATTTACCATATGCATATGATGCATTGGAACCATATATAGAT
CAAAGAACAATGGAGTTTCATCACGACAAACATCACAATACGTACGTGACGAAATTAAAC
GCAACAGTTGAAGGAACAGAGTTAGAGCATCAATCACTAGCGGATATGATTGCTAACTTA
GACAAGGTACCGGAAGCGATGAGGATGTCAGTCCGTAATAATGGCGGTGGTCATTTTAAC
CATTCATTATTCTGGGAAATACTATCACCTAATTCTGAAGAAAAAGGTGGCGTAATAGAT
GACATCAAAGCGCAGTGGGGCACTTTAGATGAATTTAAAAATGAATTTGCAAATAAAGCA
ACAACATTATTTGGATCAGGTTGGACTTGGTTAGTTGTTAATGATGGCAAATTAGAAATT
GTGACAACGCCAAACCAAGATAATCCATTAACAGAAGGCAAAACACCAATCTTACTATTT
GATGTTTGGGAGCATGCCTACTATCTGAAATATCAAAATAAACGTCCAGACTATATGACT
GCATTTTGGAACATTGTTAACTGGAAAAAAGTTGATGAATTATACCAAGCAGCAAAATAA
TATAACTTAATATAATTGAGGTGGAGCATCTACAAGGTGTTCCACTTTTTTGTACTTAAT
ATCTTTACTTATTTGTTTTTGTGTAATGGGATAGCACGTAAAAGTGGAAAAATAATAAGA
TAAATTTCAACTCGAAATACCTTATTATTGTTGACTATAACGATGACCTAAATATTATAT
ACATTAGACAACACTATTAATTAATCAACATATTGACATTAAATAAATTGACAAAATAAG
TAATTATTGTGAATCTAAAGTGAAATTTTTATAAAAAAATGTAATGATTCAAAAATTTTG
TTGCATTTCTTTTGTAATCGTATGATAATGTAAATGTAATCAAATTGTAATATAAGGGGA
CAAGACAATGAAAAAATTAGCAACAGTAGGTTCTTTAATTGTAACAAGCACTTTAGTATT
CTCAAGTATGCCTTTTCAAAATGCGCATGCCGACACAACTTCAATGAATGTGTCGAATAA
ACAAAGCCAAAATGTACAAAATCATCGTCCTTATGGCGGAGTAGTACCACAAGGAATGAC
GCAAGCACAATATACTGAATTAGAGAAAGCTTTACCCCAATTAAGCGCTGGCAGTAATAT
GCAAGACTATAATATGAAATTGTATGATGCGACGCAAAATATTGCTGATAAATACAATGT
GATAATTACAACTAATGTAGGGGTATTTAAACCACATGCTGTTAGAGATATGAATGGCCA
TGCGTTACCTTTAACAAAAGATGGCAATTTTTATCAAACGAATGTAGATGCAAATGGTGT
TAATCATGGTGGTAGTGAAATGGTGCAAAATAAAACAGGTCATATGAGTCAACAAGGCCA
TATGAATCAGAACACACACATGAACCAACAGCCACACATGCAACAAGGTCATATGCAATC
ATCAAACCATCAAATGATGAGTCCAAAAGCAAATATGCATTCATCAAATCATCAAATGAA
CCAAAGTAACAAAAAAGTTTTACCAGCTGCTGGTGAAAGTATGACATCAAGTATTCTTAC
TGCAAGTATTGCCGCACTACTATTAGTATCTGGGTTATTCTTAGCATTTAGACGACGTTC
AACAAATAAATAAACATAATACGATTAATAATAGAAAAATCGTGTGATTATCTGAGCGAG
CCTAGGACATAAATCAATGTCCTAGGCTCGCTAATGTTATATTGGCAGTAGTTGACTGAA
TGAAATTGCGCTTGTAACAAGCTTTTCCATTTCTTACCAACTCCCTAAATAGTCATCAAA
AAATTTCTTATATTTTAATAATTTTTAATAATCCGATTGTCTTATACGTGTCAGTGTTAA
TTCAGATATTTCCTGTGGAATATACCACTTATTAATCATAATTGGATAAGGTGTTTGTGC
GTACAGTGTTTCAATAATCAGCCAACAATGTGTATCACCATCAAACACGTGACTATGATT
TTTGAAGTGGGGCGCTTTGGTAATAGACATTTTTAAATCTGATTGATATGCATTGCTATA
AATCGTTTGCTCAACGAATGTCTTCATGTCGTCTTCGTTTTGTGTATTCACTTTAAATGT
GTCAATGACATTTAACGGTATAAAGGTAAAGCAAAATGCATCAGCTTGCTTAGAATGATT
GTCCTTTTTTTGATAATAGCGTTCCATTGCAATGACGGCAGAAGGATGGTTTGCAAACAA
ATGATTTGTATATTCACTTTCTAAATCAACACGATAATTAATTGATGACATAGATACGCG
AGCTAGCAATATTTGATCAAGTGGATGCTTAAATTGATCCATACTTGAAGCGTGTTGGGC
ATTTGTTTGTGGAATAACAAAGTGTCCCTTCCCTCTTGTACTCTCTACGATGCCATCTTC
GGCTAACAATTTTATAGCTTGGCGCAAAGTCATACGACTGACATCAAAGCGCGCACAAAG
TTCCTTTTCAGTAGGTAATGCATGGCCACTCGGATATTTTCCTATTTGAATTTCTTTATA
TAACGTATTATAAATCGTTAAAAATTTTGGTTGTGTTTGCGTCACGTAGACAACCTCCAT
AAAGTTACTTAATCACTCTCATCATACAATAATTTTTACTCAAATTGGAAAAATTATAAA
AATTAAATATAGATAGGCTTTGAAAATTAGTTTTATACAAGGTTAGTAGCTGTAACTGTA
AAATGTTCTTAATATTGTCAAAATGTAATGCTTGAAAGCGCTTTTAAAAAATATTATTAT
ATACATGGTTAGACAAATAGACAAATCACTATACAAATATTGGGAGGAATATTTTATGAA
ATCAACACCACACATTAAACCAATGAATGACGTCGAAATTGCAGAAACGGTTCTATTGCC
AGGAGATCCGTTAAGAGCTAAGTTCATTGCAGAAACTTATTTGGATGATGTGGAACAGTT
CAATACAGTGCGAAACATGTTTGGTTTTACCGGAACATATAAAGGTAAAAAAGTTTCTGT
CATGGGTTCAGGTATGGGTATGCCATCTATTGGCATTTACTCTTATGAATTAATTCATAC
ATTTGGTTGTAAAAAATTAATTCGCGTTGGCTCTTGTGGCGCGATGCAAGAAAACATTGA
TTTATATGATGTGATTATTGCACAAGGTGCCTCTACTGATTCAAATTACGTTCAACAATA
TCAATTACCAGGTCATTTTGCGCCAATTGCTTCTTATCAATTATTAGAAAAAGCAGTTGA
AACAGCACGTGACAAAGGTGTACGTCATCATGTAGGTAATGTGTTATCAAGTGATATTTT
CTATAACGCGGATACAACAGCGAGTGAACGTTGGATGCGTATGGGTATTTTAGGTGTAGA
AATGGAATCAGCTGCATTATACATGAATGCAATTTACGCTGGTGTCGAAGCATTAGGTGT
GTTCACAGTGAGCGATCATTTAATTCATGAAACGTCAACAACACCTGAGGAAAGGGAACG
TGCATTTACAGATATGATTGAAATTGCACTGTCATTGGTGTAGATGATTATGAATGTTGA
ATATTCTAAAATAAAGAAAGCAGTACCTATTTTATTATTCTTATTTGTATTCAGTTTGGT
TATAGACAACTCATTTAAATTGATTTCTGTAGCCATTGCTGATGACTTAAACATATCTGT
AACGACAGTAAGTTGGCAAGCGACATTAGCCGGTTTAGTAATTGGTATTGGCGCTGTAGT
ATACGCTTCATTATCTGATGCCATTAGTATACGCACACTATTTATTTATGGCGTGATATT
AATCATTATCGGATCAATTATTGGTTACATTTTCCAACATCAATTCCCATTACTTTTAGT
TGGACGTATTATTCAAACTGCCGGTTTAGCTGCTGCAGAGACATTATATGTGATATATGT
TGCAAAGTATCTTTCTAAAGAGGACCAGAAGACTTACCTTGGCTTAAGTACGAGCAGTTA
TTCCTTGTCATTAGTTATCGGTACATTATCAGGTGGATTTATTTCTACGTATTTACACTG
GACAAATATGTTTTTAATTGCATTAATCGTAGTATTTACGTTGCCATTCCTATTTAAATT
ATTACCAAAAGAAAATAATACGAATAAAGCTCATTTAGATTTTGTTGGCTTAATTCTAGT
GGCAACTATTGCTACAACAGTCATGCTGTTTATTACGAACTTTAATTGGTTATATATGAT
TGGTGCCTTAATTGCGATTATCGTTTTTGCGCTATATATTAAAAATGCGCAACGTCCATT
AGTAAATAAATCATTTTTCCAAAATAAACGTTATGCTTCATTTTTATTTATAGTATTTGT
AATGTATGCTATCCAATTGGGTTATATTTTTACGTTCCCATTCATAATGGAGCAAATTTA
TCATCTGCAACTAGACACAACATCACTGTTATTAGTACCGGGTTATATAGTAGCAGTCAT
TGTTGGTGCACTAAGTGGTAAAATCGGCGAATATCTGAATTCAAAACAAGCGATTATCAC
AGCAATTATTTTAATAGCACTGAGCTTGATTTTACCTGCATTTGCAGTAGGTAATCACAT
TTCAATCTTCGTCATTTCTATGATATTCTTTGCAGGTAGCTTTGCTTTAATGTATGCACC
TTTACTTAACGAAGCCATTAAAACAATAGATCTTAATATGACAGGTGTGGCTATTGGTTT
TTATAATTTAATTATTAATGTGGCGGTATCTGTAGGTATTGCGATTGCTGCGGCTCTAAT
CGATTTTAAAGCATTAAATTTCCCAGGCAATGATGCATTAAGTTCACATTTCGGTATTAT
TTTAATTATTTTAGGTTTAATGAGTATTGTCGGATTAGTTTTATTCGTCAGCTTAAATCG
TTGGACACAATCTGAAAAATAAATAGATATAAATTCGCGAGATATATTCGTATTTATAGT
AAAATTAAATAAAGAGATTATATAACACGAGGAGTAGTAAGTATGAAATTTGAGAAATAT
ATAGATCACACTTTATTGAAGCCTGAGTCAACACGTACGCAAATCGATCAAATCATCGAT
GAAGCGAAAGCATACAATTTTAAATCTGTATGTGTGAATCCAACACATGTTAAATATGCA
GCAGAGCGACTAGCTGATTCAGAGGTGCTCGTTTGTACGGTAATAGGATTCCCATTAGGT
GCGTCGACAACTGCAACGAAAGCATTTGAAACAGAAGATGCAATTCAAAATGGTGCAGAT
GAAATTGACATGGTCATCAACATCGGCGCATTAAAAGATGGACGTTTTGATGATGTACAA
CAAGACATTGAAGCAGTGGTTAAAGCTGCGAAAGGTCACACAGTAAAAGTGATTATTGAG
ACGGTATTGTTGGACCATGACGAAATTGTAAAAGCGAGTGAATTAACAAAAACGGCTGGT
GCGGACTTCGTTAAAACTTCAACAGGTTTTGCAGGTGGCGGTGCGACTGCAGAAGACGTT
AAATTAATGAAAGATACAGTAGGTGCTGATGTAGAAGTAAAAGCATCAGGTGGCGTACGT
AATTTAGAAGATTTCAATAAAATGGTTGAAGCAGGTGCGACACGTATTGGTGCGAGCGCA
GGTGTTCAAATTATGCAAGGTTTAGAAGCAGATTCAGATTACTAATATATATAAATTTTG
GGAGTGATAGCTATGACAAGACCATTTAATCGTGTACATTTAATCGTAATGGATTCAGTA
GGTATTGGTGAAGCGCCAGACGCAGCTGATTTTAAAGATGAAGGTTCACATACTTTAAGA
CATACCTTAGAAGGTTTCGATCAAACTTTACCAAACCTTGAAAAGTTAGGTCTAGGGAAC
ATCGATAAATTACCAGTAGTAAATGCAGTTGAACAACCAGAAGCATACTATACTAAATTG
AGTGAAGCTTCAGTTGGTAAAGATACAATGACTGGTCACTGGGAAATTATGGGATTAAAT
ATTATGCAACCTTTTAAAGTATACCCTAATGGATTCCCTGAAGAGTTAATTCAACAAATT
GAAGAAATGACAGGTCGTAAAGTTGTTGCTAACAAACCGGCATCGGGTACGCAAATTATC
GATGAGTGGGGCGAGCACCAAATGAAAACTGGTGACTTAATTGTTTATACAAGTGCAGAC
CCAGTATTGCAAATTGCTGCACATGAAGACATTATCCCATTAGAAGAGTTATATGATATT
TGTGAAAAGGTTCGTGAGTTGACAAAAGACCCTAAATATTTAATTGGTCGTATTATCGCA
CGTCCATATGTTGGTGAACCAGGAAACTTTACACGTACATCTAATCGACATGACTATGCG
TTAAAACCTTTTGGTAAAACTGTCTTAGATCATTTGAAAGACGGTGGTTATGATGTTATT
GCCATCGGTAAAATTAATGACATTTATGATGGTGAAGGTGTAACAGAAGCGGTTCGTACG
AAGAGTAACATGGACGGTATGGATCAATTGATGAAAATTGTTAAGAAAGATTTCACAGGT
ATTAGCTTCTTAAACTTAGTAGACTTTGATGCATTATACGGTCATCGTCGTGATAAACCA
GGTTATGCACAAGCAATTAAAGATTTCGATGATCGCTTGCCAGAACTGTTTAGCAACTTA
AAAGAAGACGATTTAGTAATTATTACAGCAGACCATGGTAATGACCCGACAGCGCCAGGT
ACGGACCATACGAGAGAATATATCCCAGTAATTATGTACAGTCCGAAATTTAAAGGTGGT
CATGCACTAGAAAGTGATACTACATTCAGTTCTATCGGTGCAACTATAGCAGATAATTTC
AACGTAACATTACCAGAGTTCGGTAAAAGTTATTTAAAGGAATTGAAATAGAATAAATTT
AGATATTATAAAAACAGCAGTGAAGTTAACTATAACAATAGTTTTCTTCACTGCTGTTTT
TATTATAATAGAGAAACGTAAGACGGTAGGACTTCTTATTTAGGAGTATCCTGATTTAAT
GTTAAACAATACGTTTTCGGATTGAACCGGAAATTAAATCGACAATTGCGACCATTAGTA
CTAAACCGATTAATATAATACCTACACGGTCCCAAGAACGTGTTTGAATGGCAAATATGA
GTGGTGTCCCGATACCACCAGCCCCAATTAGCCCCAGTATAGAAGCTGAACGTAAGTTTA
GTTCAAAGCGATAAAGTATGAGTGATAGAAAGGCAGGCATAATTTGTGGTATGACTGCAA
ATACGAGTGTTTTAATCTTATTCGCACCACTGGCCTTTAATGATTCTACAGCACTGAAAT
CTAGACCTTCAATATCTTCAGCTAAAAGTTTCCCAAGCATACCTACGGAATGGATACCTA
AAGCTAATACACCTGAAAATGAACCTGGGCCAACAGCTTTGATAAATATAAGTGCCATTA
CAATTTCTGGGAAGACACGTATAACACTTAAAATAAATTTGCTAACACCTGAAACTGGGC
GTAGCTTTACCATATTATTTGCACCTAGAAATGCTAATGGAATACAGATAATTGCGGCGA
TGAAAGTACCTACAACGGCTATCGCAAAGGTTTCAAGTAAACCACGTAATAAGTCTTCGC
CATCTGGTATATAGATATAGCTGATATCAGGATGGAATAATCCGCTGAATATGGATTTTA
AGATTTCTAATGATTTACTTTTAAGTTCTAAACTTGGTACACCTGCAAATGCCCAGATGA
TAATAGCTAAGACGACAATTGCAATAAGCCATCTTTTAATCAATTTTCGTTTGTGTGCTT
TTGTGTGAACATTATATTTTGCTATTTCCTGTGTCATGCGAGATGTGCCCTCACTTTCGT
ACTGATGTAATCAATGACGACGACGATAACTAAAGTAAATAAAATAATCGTTGCTGTTTT
TGGATATTGAAATAAACCAAGTGTTTGATCATAAAACAATCCAATACCGCCAGCGCCGAC
TAATCCAAGCACAGCTGAAGCACGTATATTTACTTCAAATGCATATAATACGTATGACAT
AAATGACGATATGGCTTGTGGTACAACACCGAAAACAATCCATTTTATTTTATTAGCGCC
AACAGCCGTCATTGCTTCCATTGGACCTGGATCTATCGTTTCCAATGATTCATATAATAA
TTTTCCAATAATACAGATAGTTAAAATAAACAGTGCTAATATCCCTGGAATTTGACCGAT
TCCAAATACAGCCACAAAGATTGCTGCTAATAACAAATCTGGAATAGTACGAACTATATT
TAAAATAAAGCGCGAGGGTATTGAAATCCACTTTTGATGAACGATATTGCTAGCACATAA
TAACGCAATTGGTATTGAAACGATGCTACCTAATACTGTACTTACGATAGCCATTCGAAT
GGTATCTAACATTGGCGTTGTAATTTGTTGTAAATACTCGAAATCAGGTGGAATCATTTG
TTTGAATAGATCACCTATTTGAGGTATTCCTATCATTAAATCTCCAAAATTAAATCCCGT
ATAAATGAAGCTCCAAATGATAAGCACAATGATTAACATGAAGGTAAAACTCGTTTTTAA
AGAAACCTTTTTCTTTAAAAGGGAGTCATACTTTGTAGGTATTTCTAAAGGCATGTTAGT
TCACTCCTAGCTTTTCATCTTCTTTAATTGTACGTCCATATATTTCACTAAATACGTCAT
CTGTTGCTTCAGATGCAGGACCATCATAGACAACTTCACCATCACGTAAACCAATGATGC
GTGTGCCATATTCTTTTGCCAAGTCAACAAAATGTAAATTAATTAAAATTGTGATGCCTA
ATTCTTGGTTGATTTTTCTTAAATCATCCATAACCTGTTTCGTAGTTAATGGGTCTAATG
AAGCAACTGGTTCATCTGCAAGAATAATTTCAGATTCTTGGCATAGCGCACGTGCAATAG
ATATACGTTGTTGTTGGCCACCTGATAATTCATCAGAGCGTTGATTATATTTATCTAAGA
TATTGACGCGTTCTAGTGCATCCATTGCCTTAATTTTGTCTTCTTTTGGGAATAAACCTA
ATACCATTTTCCAAGTAGGGTGATAACCTACACGTCCACTTAGTACATTTCGTAATACAC
TTGACCGTTTAACTAAATTAAAATGTTGGAAAATCATACCTATATTTCGGCGCATTTCTA
ATAATGCTTTACCATGGGCTTTAGTGATTGATTTACCTTGGATGAAAATTTCACCTGACG
TGATATCATGCAAACGATTTACAGATCTTAATAACGTGGATTTCCCAGCACCAGATAGTC
CGACAATAACTGCAAATTCACCTTTTTCAATATTTAAGTTAATATTTTTCAAGCCTACAT
GACCGTTAGGATAGACTTTACTGACGTTTTTAAATTCGATTTGACTCATGTTTGACACCT
TTCTTTAATAAAGAAAAGCCAAGGTAAACTGAAATATCATAGACATTGGGTTTCTGTGTA
CAAATGGTTTCAAATGTACAGCGACACCTTTCTATATCTGTTTCAGTTTAGCGCCTAGCT
TTTCAATATTAATCTAGAATATATCTATTGAACGAAAGCTTTTAATACCAAATTCGCTAA
TGATTCATTTGTTAAATAATGATTATTTCATATCTTTAACTAATTTTTCGTACTCTCTTA
CAATGTCGAAATTTGAATCTTTCGTTTCTGTGTATCCTTCATGTGAATAAACTTCGCTAA
TAATTTTGTGACCTTCTTTTGATTTAGCAATGTCTATAAAAGCTTTTTTCAATTTTTCTT
GAAAATCTTTATCCATATCTGGTCTTACAGAAATTGTGTCATTCGGAATAGCTTGTGTTA
ATTTTAAAATTCGTGTGTCTTTAAATACATTTGGTTGGTCTTTTTTCACAGTATTACGTG
CATCGTTAAATACAGCCGCAGCATCTACATCTCCATTTAATAATGAGATAACTGCTTGGT
CATGACCTTTAACATTCACAATTTTCATATCTTTAGTTGCATTAATACCTGCTTCGTTTT
TTAACATCGCAAGTGGGAATGTATATCCAGCAGTTGATGTTACATCTTGTAAGGCAATTT
TCTTACCTTTTAAATCTTTCAAGCTTTTAATTTTTGAGTCTTTTTTAACAAGAATTTCTG
ATTTATAACTATCTACAAGTTCTTTACTTGCTGAACCATCTTCTTTTACACCGAAACGTT
GTGCTTGTAATAATAAATCAGCTGCTTTTTGATCATGTGCTAATGTGTATGCCGTTGGTG
GTAAGAAACCAACATCAACTTTTTTAGACTTCATAGCTTCAACAATTGTATTGTAGTTAG
TTGATACAGACACTTTAACTGGAATCCCTAATTCTTTAGATAGTAATTTTTCTAATGGTT
TTGCTTTAGCTTCTAATGTTCCAGCATTTTGCGAAGGTACAAATTGAACGGTTAATTCTT
TAGGTTTGTATCCTCCTGATTTAGAATCCGAATCATTACTAGCGTTCTTTTGATTATCTA
AAGAACTTGAGTTTCCACATGCTGCTGCAAAAACAATGACTGCTAACATTAATACAAATA
AACACTTAAAATTTTTCATTTGATAACTGTCCCCTTCACATTCTTAATCGTGTAATATGT
ATGCAATGAAATTACACTTATAGCGTACCACATTTAAATATTAAAAAGTATTTTATAAAA
ATGAATTTTAATAACTTTCTTTAAGAGTTTGATAAGATTTTGTAAATTTTTCGTTAAATT
GCTCATATGCAACGAATTTTTATCCTATAATTCAAGAACAAATTTATTTTAAAAGGAGCC
TCACAAAATGAAAAAAATATATAAGTCATTAACTGTCTCTGCAATTGTTGCAACGGTATC
ATTAAGTGCTTTACCGCAATCTTTAGCTATAACGCATGAATCGCAACCTACAAAGCAACA
GCGAACGGTATTATTCGATCGTTCTCATGGTCAAACAGCTGGTGCTGCAGATTGGGTTAG
TGATGGTGCATTTTCAGATTATGCGGATTCAATACAAAAACAAGGTTATGACGTTAAAGC
TATTGATGGTCATTCGAACATAACAGAAGCAAGTTTGAAAAGTTCCAAAATATTTGTAAT
TCCTGAGGCTAACATTCCTTTCAAAGAATCAGAACAGGCAGCAATTGTTAAATATGTGAA
ACAAGGTGGCAATGTTGTCTTTATTTCAGATCATTACAATGCTGACCGAAATTTAAATCG
TATTGATTCATCGGAGGCAATGAATGGTTATCGACGTGGAGCATATGAAGATATGTCGAA
AGGTATGAATGCAGAAGAAAAAAGTTCTACTGCAATGCAAGGTGTGAAAAGTTCAGATTG
GTTATCTACAAACTTTGGCGTACGTTTTCGATATAATGCACTAGGTGATTTAAATACGAG
CAATATTGTTTCTTCAAAAGAAAGTTTCGGTATTACTGAAGGTGTGAAATCTGTCTCTAT
GCATGCCGGATCGACATTAGCAATTACTAATCCAGAGAAAGCAAAAGGTATTGTGTATAC
ACCAGAACAATTGCCAGCGAAAAGTAAATGGTCACATGCTGTAGATCAAGGTATTTATAA
TGGGGGCGGTAAAGCAGAAGGCCCCTATGTAGCAATTTCTAAAGTTGGAAAAGGTAAAGC
AGCATTTATCGGTGATTCATCACTTGTGGAAGATAGTTCGCCCAAATATGTAAGAGAAGA
TAATGGAGAAAAGAAGAAAACATATGATGGTTTTAAAGAACAAGACAACGGTAAGCTATT
AAATAATATAACGGCTTGGATGTCTAAAGATAATGATGGGAAATCACTTAAGGCGAGTAG
CCTAACATTAGATACAAAGACTAAGTTGCTTGATTTTGAACGACCAGAGCGTTCAACTGA
GCCTGAAAAAGAGCCATGGTCACAACCGCCGAGTGGTTATAAATGGTATGATCCAACAAC
ATTTAAAGCAGGTAGTTATGGCAGCGAAAAAGGCGCAGATCCTCAGCCAAACACACCAGA
TGATCATACACCACCAAATCAGAACGAAAAAGTAACATTTGATATCCCGCAAAATGTTTC
TGTAAATGAGCCATTTGAAATGACAATACATTTAAAAGGATTTGAAGCAAATCAAACACT
TGAAAATCTTAGAGTTGGTATTTACAAAGAAGGCGGACGTCAAATCGGACAATTTTCAAG
TAAAGATAACGATTATAACCCACCAGGTTACAGTACTTTGCCAACAGTTAAAGCAGATGA
AAACGGAAATGTCACAATTAAGGTCAATGCTAAAGTACTTGAAAGTATGGAAGGTTCAAA
GATTCGTTTAAAACTCGGTGACAAAACCTTGATTACAACAGACTTCAAATAAATATATAA
TAGAAATAAGAAAGATGTTTGTGATTGAAGGAGTGAGTGAGGATGTCAAACATAGCATTT
TATGTCGTGAGTGACGTACATGGTTATATTTTCCCAACAGATTTTACGAGTAGAAATCAA
TATCAACCTATGGGATTGTTACTAGCGAATCATGTTATAGAACAAGACAGAAGGCAGTAT
GACCAAAGTTTTAAAATAGATAATGGTGATTTTTTGCAAGGGTCACCATTTTGTAATTAC
TTAATCGCGCATAGCGGCAGTAGCCAGCCTTTAGTTGATTTTTATAATCGAATGGCATTC
GACTTTGGTACGCTTGGTAATCATGAATTTAATTATGGATTACCATACTTAAAAGACACT
TTACGCAGACTCAATTATCCAGTTTTGTGCGCTAATATATATGAAAATGATAGTACATTG
ACTGATAACGGTGTGAAGTATTTTCAGGTTGGAGATCAAACTGTTGGTGTGATAGGTTTA
ACGACACAATTTATTCCCCATTGGGAACAACCAGAGCATATTCAGTCACTTACGTTTCAT
AGTGCTTTTGAAATACTTCAACAATACTTACCTGAAATGAAGCGACATGCAGATATCATT
GTGGTTTGTTACCATGGTGGATTTGAAAAGGATTTAGAAAGTGGTACGCCGACCGAAGTA
TTAACGGGTGAAAATGAAGGATATGCCATGTTAGAAGCGTTTTCTAAAGATATAGATATC
TTTATTACGGGTCACCAACATCGACAAATTGCTGAAAGGTTTAAGCAAACGGCTGTGATT
CAACCTGGTACGAGAGGTACAACTGTAGGCAGAGTAGTCTTGAGTACTGATGAATATGAA
AATCTATCCGTTGAATCATGTGAATTACTTCCTGTTATAGATGATTCCACATTTACTATT
GATGAAGATGACCAACATTTACGAAAGCAGTTAGAGGACTGGTTAGATTACGAAATTACT
ACATTGCCATATGATATGACGATTAATCATGCATTTGAGGCACGTGTGGCACCGCATCCT
TTTACAAATTTTATGAATTACGCTTTATTAGAAAAAAGTGACGCAGATGTTGCCTGTACA
GCTTTGTTTGATTCTGCTAGTGGTTTCAAGCAAGTCGTGACGATGCGAGATGTTATTAAC
AATTACCCATTTCCAAATACATTTAAAGTTTTAGCTGTAAGTGGTGCCAAACTTAAAGAA
GCCATTGAACGATCAGCAGAATATTTTGACGTGAAAAATGATGAAGTTAGTGTGAGCGCA
GACTTCCTTGAACCCAAACCACAACACTTTAATTATGATATATATGGTGGCGTAAGTTAT
ACCATTCATGTTGGAAGACCAAAGGGACAACGTGTGAGCAATATGATGATTCAAGGTCAC
GCAGTTGATTTAAAGCAGACATATACAATTTGTGTAAATAATTATCGTGCAGTAGGCGGT
GGTCAGTATGATATGTATATCGACGCGCCAGTTGTAAAAGATATTCAAGTTGAAGGCGCA
CAATTACTTATTGATTTTTTATCAAATAATAATTTGATGCGCATCCCGCAAGTTGTTGAT
TTTAAAGTTGAAAAGTGACGGATATATGTAAAACTTACTTGATTTTAATCGGGTAAGTTT
TTGTTTTTGTTTAAAGCGAGAAAGTATTATCTTTAGACGACGTGATTGAAATGTCACGTC
CTGTCAAAATGAATAGTTTATTAAAGTTGTATTTTGATAGAAATTTACTGACACCACAAA
AATTATTGAATTATTTAAAAGTTGATGAAACATTTTTGAATCATCTAGCAGGTATTAATT
TAAAACTCTTTAAGGATTATGTTAATGAAAATAGAGAATATAATATAACGAATCTATATA
AATAAGGCACCAATATTTAAACCTCGAGCTGAAAAGATCATCATTTCAGTTCGAGGTTTT
TTATTTTATCCTCTTTGTATGGGTATTCTTTTACTTGAAATTTGTTTTCCTGTTTTTTTA
TTGTAAATTTTTATTACATAGTATCCTAAGTTATATCCTGACATTTGTTCTCCAGTATTT
TTAGTTTTTTAGTAGGAACATAATGGTATTTTTTTGCTGTTAGTGGAACATATTTTTTAG
TGTTTTGAATTTCGTTTCATCCATTTGTAAAACTGGATACTCTAATATCCGGTAATAGCC
GGTTAAATCGACATAGGATGTCACTAGCTATTCCAAAATTGTCTTTTGACGCTATAACGA
TTGTTGGGAATCTTAGCATGTCTAACGCAGAGAGACTTTCACATTTTATGAGTACTAATC
CTGAAATTCGGCTTTGGGATATTTTACAAACAAACTTTAAAGCTAAAGCTCTTAAAGAAA
AAGTTTATATTGAATATGACAAAATAAAAGCAACTCTTTGGAATAGACGTAGTATGCGCG
TTGAATTTAATCCTAATAAGCTTTCGCATGATGAAGTGCTTTGGTTAAAACAAAATATCA
TCAGTTATTTGGACGATGTTAGTTTTACGAGATTAGATTTGGCTTTTGATTTTGAATTTG
ATTTAAATGACTATTATGCATTGTCAGATAAGTCGGTAAAGAAAACTATATTTTATGGAC
GTAATGTAAAACCAGAAACAAAATATTTTGGTGTGCGTAATAGTGATAGGTTTATTCGGA
TTTATAATAAAAACAAGAACGTAAAGATAATGCAGATGTTGAAATTGATTCAACATTTCT
ATGGCGTGTGGAAATTGAATTAAAACGAGATATGGTTGATTGTTGGAAAGATTGTTTTGA
TGATTTGCATATTTTAAAACCGAATTTAAAAATGATTGAAAATATACAAGAACGAGCAAT
GCTTCATTTATTAACTCACGAAGAAGAGGAATGGGGAAATTTAGAAAGACGTACTAAAAA
TAAATATAGAGATAAGTTGAAAAATATAGCGTCTATTGATTTGACAGATTTAATGAAAAT
ATCTTTAAGAGGAAATGAAAACCAATTGCAAAAACAAATCGACTTTTGGTTGAATTAATT
ATTATAACTAAAGAACTATGTTCACTTATGCTCATCTACTTAAAATAAGTATTTTTTTGT
TGGTTTTTAAAAGTAGTTGAAATGTTTATAATAATATTGAAAGATATTTCTGTTTTCCTT
TTGAATAATAAACTTAAAAGAGAATATAAAATAATGCTTATTAAAATTAGGGGTGGAAAT
ATGAAAAGAGATTTTTTTGAAAAGTGGTCGTTTATTTTAAATTTAATTTTATTTTGTGCT
TTTTTGTTTTTAGTGGTTCTGATGTTTTATAAGGATGTCGATTTGATTTATATTTTTTGT
ACATTATTAATATCATTATTACCTTTGCTAAATATTATAAAAAGAATAGGCTGGGAAATA
AATCAATCTTCTATGATCTACGAAGTTATATTGGCAGTAATTGACTGAACGAAAATGCGC
TTGTAATAAGCTTTTTTCAATTCTAGTCAGGGGCCCCAACACAGAGAATTTCGAAAAGAA
ATTCTACAGGCAATGCGAGTTGGGGCGGGGCCCCAACAAAGAGAAATTGGATTCCCAATT
TCTACAGACAATGCAAGTTGGGGTGGGACGGCGAAATAAATTTTGCGAAAATATCATTTC
TGTCCCACTCCCCAGAAAAGGTTCTACCATTGTCAAAAAAATGCATCTCTACATGTTAGA
GTAAATATTGGTCAGCCAACCAAAATAATCAACACGAGGAGATGCTATTTAATGTCATCT
GACACAAACAGTTTAGCACATACGAAATGGAATTGTAAGTAACATATTGTCTTTGCACCT
AAATACAGAAGACAAGCGATATATGGAAAAATAAAAAAAGATATAGGGATTATATTACGT
CAATTATATGAAAGAAAAGGTGTAGAGATAATTGAAGCAGAGGTATGTAAAGATCATATC
CATATGTTAGTTAGTATACCACCCAAACTTGGGGTATCATCATTTGTTGGCTATTTAAAA
GGAAAAGTAATTTAATGATATTTGATAGACATGCTAACTTAAAGTATAGATATGGAAATA
GAAAGTTTTGGTGTAAAGGATTTTATGTGGATACAGTAGGTAGAAATAAAAAAGTGATTG
AAAATTATATTCGTAATCAATTACAAGAGGATATCGTTGCAGATGAAATTTCAATGGAAG
AATATTTAGATCCTTTCACTGGAGAGAAAAATAAAAAAAGAAAGAAAAAAGAGTAAACCT
TTAGGATTGCTGGAATAGTAGTGCAGTTGGCTGACTTGTCAGTGCCCTTTTAGGGCTGGC
CAGTAAGGAAGGCTTATAGCCGCAGAACAAACCACCCGTTCACACGGGTGGTTTTTATTT
GTAACATCTGTTGATAGGTATCGACAAGGACCTTTTAATGTTGTGTTTTGTGCGATATAA
CAAGCTTTTTAGGCTATTAAAGAATATTCAGAATTAAATATATAATTATGAATAAATTAT
GTCATTGAAAAAATTATGATTATAAAATCATTCTAAAAACACCGAAATAACAATGATTTC
ATGAAAACATTTATTTTAAAATTTGATATTTGTTCAAATAATATTCGAAATTAAACTTTT
TTGTATAGAATTTTCTTTATATCCTGAGAGACATGTACTATAATGTTTGTGAAATAATTC
ACAAAGTATAAAGGAGTGGTTGTATATGTTAACTATACCTGAAAAAGAAAATCGTGGATC
GAAAGAACAAGAAGTGGCAATTATGATTGATGCTCTAGCTGACAAAGGGAAAAAAGCATT
AGAAGCATTATCTAAAAAGTCACAAGAAGAAATTGATCATATTGTTCATCAAATGAGCTT
AGCAGCTGTTGATCAACATATGGTGCTAGCAAAATTAGCACATGAAGAAACTGGAAGAGG
TATATACGAAGATAAAGCGATTAAAAATTTATACGCTTCTGAATATATATGGAATTCAAT
AAAAGACAATAAGACAGTAGGGATTATTGGTGAAGATAAAGAAAAAGGATTAACGTATGT
AGCGGAACCAATTGGTGTTATTTGTGGTGTTACGCCAACAACAAATCCTACGTCGACAAC
TATTTTTAAAGCGATGATTGCAATTAAGACAGGAAATCCAATCATTTTTGCATTCCATCC
AAGTGCACAAGAATCGTCGAAGCGTGCAGCAGAAGTTGTATTAGAAGCGGCAATGAAGGC
AGGTGCACCTAAAGATATTATTCAGTGGATTGAAGTGCCTTCTATCGAAGCAACAAAACA
ATTAATGAATCACAAAGGTATTGCATTAGTTCTAGCAACAGGTGGTTCGGGCATGGTTAA
GTCTGCATATTCAACTGGCAAACCGGCATTAGGTGTGGGACCAGGTAACGTGCCGTCTTA
CATTGAAAAAACAGCACACATTAAACGTGCAGTAAATGATATCATTGGTTCAAAAACATT
TGATAATGGTATGATTTGTGCTTCTGAACAAGTTGTAGTCATTGATAAAGAAATTTATAA
AGATGTTACTAATGAATTTAAAGCACATCAAGCATACTTTGTTAAAAAAGATGAATTACA
ACGCTTAGAAAATGCAATTATGAATGAACAAAAAACAGGTATTAAGCCTGATATTGTCGG
TAAATCTGCAGTTGAAATAGCTGAATTAGCAGGTATACCTGTCCCCGAAAATACAAAACT
TATCATAGCCGAAATTAGCGGTGTAGGTTCAGACTATCCGTTATCTCGTGAAAAATTATC
TCCAGTATTAGCCTTAGTAAAAGCCCAATCTACAAAACAAGCATTTCAAATTTGTGAAGA
CACACTACATTTTGGTGGATTAGGACACACAGCCGTTATCCATACAGAAGATGAAACATT
ACAAAAAGATTTTGGACTAAGAATGAAAGCTTGTCGTGTACTTGTAAATACACCATCAGC
GGTTGGAGGTATTGGTGATATGTATAACGAATTGATTCCGTCTTTAACATTAGGTTGTGG
TTCCTACGGTAGAAACTCAATTTCACATAATGTTAGTGCGACAGATTTATTAAACATTAA
AACGATTGCTAAACGACGTAATAATACTCAAATTTTCAAGGTGCCTGCTCAAATTTATTT
TGAAGAAAATGCAATCATGAGTCTAACAACAATGGACAAGATTGAAAAAGTGATGATTGT
CTGTGACCCTGGTATGGTAGAATTCGGTTATACAAAAACAGTTGAGAATGTATTAAGACA
AAAAACGGAACAGCCTCAAATTAAAATATTTAGCGAAGTCGAACCGAACCCATCAACTAA
TACAGTATATAAAGGTCTGGAAATGATGGTTGATTTCCAACCGGATACAATCATTGCACT
TGGTGGTGGTTCAGCGATGGATGCTGCAAAAGCAATGTGGATGTTCTTTGAACACCCTGA
GACATCATTCTTCGGTGCTAAACAAAAGTTCCTAGACATCGGTAAACGTACTTATAAAAT
AGGCATGCCTGAAAATGCGACGTTCATTTGTATCCCTACGACATCAGGTACAGGTTCAGA
AGTAACACCATTTGCAGTTATCACAGATAGTGAAACAAATGTAAAATATCCGTTGGCTGA
TTTTGCTTTAACACCTGACGTTGCAATTATTGACCCTCAATTTGTGATGAGTGTGCCAAA
AAGCGTTACAGCAGATACAGGAATGGATGTACTAACGCATGCAATGGAATCATATGTATC
TGTAATGGCTTCAGACTACACAAGAGGTTTGAGTCTACAAGCGATTAAATTGACGTTCGA
ATATTTAAAATCATCTGTTGAAAAGGGTGATAAAGTTTCAAGAGAGAAAATGCATAACGC
ATCAACTTTGGCTGGTATGGCATTTGCAAATGCATTCTTAGGCATTGCACACTCAATTGC
GCATAAAATTGGTGGCGAATATGGTATTCCGCATGGTAGAGCGAATGCGATATTACTACC
GCATATTATCCGTTATAATGCCAAAGACCCGCAAAAACATGCATTATTCCCTAAATATGA
GTTCTTCAGAGCAGATACAGATTATGCAGATATTGCCAAATTCTTAGGATTAAAAGGTAA
TACGACAGAAGCACTCGTAGAATCATTAGCTAAAGCTGTCTACGAATTAGGTCAATCAGT
CGGAATTGAAATGAATTTGAAATCACAAGGTGTGTCTGAAGAAGAATTAAATGAGTCAAT
TGATAGAATGGCAGAGCTCGCATTTGAAGATCAATGTACAACTGCTAATCCTAAAGAAGC
ACTAATCAGTGAAATCAAAGATATCATTCAAACATCATATGATTATAAGCAATAATCTAT
CTGATAATAATCATCTAACTCACCTGAAATTACAAAAGTAAAAAATGCCACATAAACTTT
AAGTCGATAATCATTATACGGTTATCGGCTTTTATTTATTGCCAAATCTTCAGAGAGATA
CAAACTAGACAATCATTTTTTTAAATAAAGAAAATATTAAGATTGATACTCATTTCACAA
ACTATTACTACTTTAGAGTATAATTATTTTTAATTTCATATAAATAAAAAGGCGAAAATA
ATGCGGTTTAAAAGTAATTAATTGTTCAAACGATATGTAATATGTAAATACTATATATAT
AATACCAATTTTAATGAAAATTTTTAAGGGAGGTAAATAATGGAAAGTACATTAGAATTA
ACAAAAATTAAAGAAGTATTACAAAAAAACTTGAAGATTTTAATTATTTTACCGCTATTA
TTTTTAATTATTAGCGCTATTGTTACATTTTTCGTCTTATCACCTAAATATCAAGCTAAT
ACTCAAATTTTAGTGAATCAAACTAAGGGTGACAATCCTCAGTTTATGGCGCAAGAGGTT
CAAAGTAATATTCAACTTGTAAATACGTATAAAGAAATTGTTAAAAGTCCTAGAATTTTA
GATGAGGTGTCAAAGGACTTAAATGATAAGTATTCACCATCTAAATTGTCGAGTATGTTG
ACAATTACAAACCAAGAAAATACGCAACTTATCAACATCCAAGTTAAAAGTGGTCATAAA
CAAGATTCGGAAAAAATTGCGAATAGCTTCGCTAAAGTTACAAGTAAACAAATTCCGAAG
ATTATGAGTGTGGATAACGTATCAATTTTATCTAAAGCAGACGGTACAGCAGTTAAAGTC
GCACCAAAAACTGTAGTGAATCTAATCGGTGCATTCTTTTTAGGATTAGTTGTCGCGCTT
ATATATATCTTCTTCAAAGTAATTTTCGATAAGCGAATTAAAGATGAAGAAGATGTAGAG
AAAGAATTAGGATTGCCTGTATTGGGTTCAATTCAAAAATTTAATTAAGGATGGTTGCTA
CTTATGTCAAAAAAGGAAAATACGACAACAACACTATTTGTATATGAAAAACCAAAATCA
ACAATTAGTGAAAAGTTTCGAGGTATACGTTCAAACATCATGTTTTCAAAAGCAAATGGT
GAAGTAAAGCGCTTATTGGTTACTTCTGAAAAGCCTGGTGCAGGTAAAAGTACAGTTGTA
TCGAATGTAGCGATTACTTATGCACAAGCAGGCTATAAGACATTAGTTATTGATGGCGAT
ATGCGTAAGCCAACACAAAACTATATTTTTAATGAGCAAAATAATAATGGACTATCAAGC
TTAATCATTGGTCGAACGACTATGTCAGAAGCAATTACGTCGACAGAAATTGAAAATTTA
GATTTGCTAACAGCTGGCCCTGTACCTCCAAATCCATCTGAGTTAATTGGGTCTGAAAGG
TTCAAAGAATTAGTTGATCTGTTTAATAAACGTTACGACATTATTATTGTCGATACACCG
CCAGTTAATACTGTGACTGATGCACAACTATATGCGCGTGCTATTAAAGATAGTCTGTTA
GTAATTGATAGTGAAAAAAATGATAAAAATGAAGTTAAAAAAGCAAAAGCACTTATGGAA
AAAGCAGGCAGTAACATTCTAGGTGTCATTTTGAACAAGACAAAGGTCGATAAATCTTCT
AGTTATTATCACTATTATGGAGATGAATAAGTATGATTGATATTCATAACCATATATTGC
CTAATATCGATGACGGTCCGACAAATGAAACAGAGATGATGGATCTTTTAAAACAAGCGA
CAACACAAGGTGTTACAGAAATCATTGTAACATCACATCACTTACATCCTCGATATACCA
CACCTATAGAAAAAGTGAAATCATGTTTAAACCATATTGAAAGCTTAGAGGAAGTACAAG
CACTAAATCTAAAGTTTTATTATGGTCAGGAAATAAGAATTACCGATCAAATCCTTAATG
ATATTGATCGAAAAGTTATTAACGGTATTAATGATTCACGCTATTTACTAATAGAATTTC
CATCAAATGAAGTTCCACACTATACTGATCAATTATTTTTCGAATTACAGAGTAAAGGCT
TTGTACCGATTATTGCACATCCAGAGCGGAATAAAGCAATAAGTCAAAACCTTGACATAC
TATACGATTTAATTAACAAAGGTGCTTTAAGTCAAGTGACAACGGCGTCATTAGCGGGTA
TTTCCGGTAAAAAAATTAGAAAATTAGCAATTCAAATGATTGAAAACAATCTGACACATT
TCATCGGTTCAGATGCGCATAACACAGAAATCAGACCGTTCTTAATGAAAGACTTATTTA
ATGATAAGAAATTACGTGATTATTATGAAGATATGAACGGATTTATTAGTAATGCGAAGT
TAGTTGTTGATGATAAAAAAATTCCTAAACGAATGCCACAACAAGATTATAAACAGAAAA
GATGGTTTGGGTTATAAACAGCAAATGAGGGGTTTTATGGCACATTTATCTGTGAAATTG
CGGCTTTTAATACTAGCATTAATCGATTCACTGATAGTGACATTTTCAGTATTCGTAAGT
TATTACATTTTAGAACCGTATTTCAAAACATATTCTGTCAAATTATTAATATTGGCAGCT
ATATCACTATTCATATCGCATCATATTTCAGCATTTATTTTTAATATGTATCATCGAGCG
TGGGAATATGCCAGTGTGAGTGAATTGATTTTAATTGTTAAAGCTGTGACGACATCTATC
GTTATTACGATGGTGGTCGTGACAATTGTTACAGGCAATAGACCGTTTTTTAGATTGTAT
TTAATTACTTGGATGATGCACTTGATTTTAATAGGTGGCTCAAGGTTATTTTGGCGTATT
TATCGGAAATACCTTGGAGGTAAGTCATTTAATAAGAAGCCAACTTTAGTTGTTGGTGCT
GGTCAAGCAGGTTCAATGCTGATTAGACAAATGTTGAAAAGTGACGAAATGAAACTTGAA
CCGGTATTAGCAGTCGATGATGACGAACATAAACGCAATATCACAATTACTGAGGGTGTA
AAAGTCCAAGGTAAAATTGCGGATATTCCAGAACTAGTGAGGAAATATAAGATTAAAAAA
ATCATCATTGCAATTCCAACTATTGGTCAAGAGCGTTTGAAAGAAATTAATAATATTTGC
CATATGGATGGCGTTGAGTTATTGAAAATGCCAAATATAGAAGACGTCATGTCTGGTGAG
TTAGAAGTGAACCAACTTAAAAAAGTTGAAGTAGAAGATTTACTAGGCAGAGATCCTGTT
GAATTAGATATGGATATGATATCAAATGAATTGACGAATAAAACTATTTTAGTTACGGGT
GCAGGTGGTTCAATAGGATCAGAAATTTGTAGACAAGTTTGTAATTTCTATCCAGAACGT
ATTATTCTACTTGGCCATGGTGAAAACAGTATTTATTTAATCAATCGTGAATTGCGAAAT
CGCTTCGGAAAAAAATGTTGATATCGTTCCTATTATAGCGGATGTGCAAAATAGAGCGCG
TATGTTTGAAATTATGGAAACGTATAAACCATACGCAGTTTATCATGCAGCAGCACACAA
GCACGTGCCGTTAATGGAAGACAACCCTGAAGAAGCAGTACGTAATAATATTTTAGGTAC
GAAAAATACTGCTGAAGCTGCTAAAAATGCAGAGGTAAAGAAATTCGTTATGATTTCTAC
GGATAAAGCCGTTAATCCGCCTAATGTCATGGGAGCTTCAAAGCGAATTGCAGAAATGAT
TATTCAAAGTTTAAATGATGAAACGCATCGAACAAATTTTGTTGCAGTGAGATTTGGTAA
TGTACTTGGATCGAGAGGATCTGTGATTCCACTTTTCAAAAGTCAAATTGAAGAAGGTGG
GCCAGTTACTGTGACACATCCTGAAATGACACGTTACTTTATGACAATTCCTGAAGCTTC
TAGACTAGTTTTGCAGGCAGGGGCATTAGCAGAAGGTGGCGAAGTATTTGTGCTAGATAT
GGGAGAACCAGTGAAAATTGTAGATTTGGCACGTAATTTAATTAAGCTAAGTGGTAAAAA
AGAAGACGACATACGCATTACTTATACAGGGATTAGACCCGGCGAAAAAATGTTTGAAGA
GCTTATGAATAAAGATGAGGTTCATCCTGAACAAGTATTTGAAAAAATTTATCGTGGCAA
AGTACAACATATGAAATGTAATGAAGTTGAAGCGATTATTCAAGACATCGTCAATGACTT
TAGTAAAGAAAAAATTATTAACTATGCCAATGGCAAAAAGGGAGATAATTATGTTCGATG
ACAAAATTTTATTAATTACTGGGGGCACAGGATCATTCGGTAATGCTGTTATGAAACAGT
TTTTAGATTCTAATATTAAAGAAATTCGTATTTTTTCACGCGATGAGAAAAAACAAGATG
ACATTCGAAAAAAATATAATAATTCAAAATTAAAGTTCTACATTGGTGATGTGCGTGATA
GTCAAAGTGTAGAAACAGCAATGCGAGATGTTTATTACGTATTCCATGCAGCAGCTTTAA
AACAAGTGCCGTCATGTGAATTCTTTCCAGTTGAGGCAGTGAAGACAAATATTATTGGTA
CAGAAAATGTCTTACAAAGTGCTATTCATCAAAATGTTAAAAAAGTCATATGTTTATCTA
CAGATAAGGCAGCGTATCCTATTAATGCTATGGGTATTTCAAAAGCAATGATGGAAAAAG
TATTCGTAGCCAAATCAAGAAATATTCGTAGTGAACAAACGCTTATTTGTGGTACAAGAT
ACGGTAATGTGATGGCTTCAAGAGGATCAGTAATACCTTTGTTTATCGACAAAATCAAAG
CTGGAGAACCTTTAACGATTACAGATCCTGATATGACAAGATTTTTAATGAGCTTAGAAG
ATGCGGTAGAACTAGTTGTTCATGCATTTAAGCATGCAGAGACAGGAGATATTATGGTTC
AAAAAGCACCAAGCTCAACGGTAGGGGATCTTGCGACCGCATTATTAGAATTGTTTGAAG
CTGATAATGCAATTGAAATCATTGGTACGCGACATGGAGAGAAAAAAGCAGAAACATTGT
TGACGAGAGAAGAATACGCACAATGTGAAGATATGGGTGATTATTTTAGAGTGCCGGCAG
ACTCCAGAGATTTAAATTATAGTAATTATGTTGAAACCGGTAACGAAAAGATTACGCAAT
CTTATGAATATAACTCCGATAATACACATATTTTAACGGTGGAAGAGATAAAAGAAAAAC
TTTTAACACTAGAATATGTTAGAAACGAATTGAATGATTATAAAGCTTCAATGAGATAGG
AGAGATTGACGTTGAATATTGTAATTACAGGAGCAAAAGGTTTTGTAGGAAAAAACTTGA
AAGCAGATTTAACTTCAACGACAGATCATCATATTTTCGAAGTACATCGACAAACTAAAG
AGGAAGAATTAGAGTCAGCATTGTTGAAAGCAGACTTTGTCGTGCATTTAGCGGGTGTTA
ATCGACCTGAACATGACAAAGAATTCAGCTTAGGAAACGTGAGTTATTTAGATCATGTAC
TTGATATATTAACTAGAAATACGAAAAAGCCAGCGATATTATTATCGTCTTCAATACAAG
CAACACAAGATAATCCTTATGGTGAGAGTAAGTTGCAAGGGGAACAGCTATTAAGAGAGT
ATGCCGAAGAGTATGGCAATACGGTTTATATTTATCGCTGGCCAAATTTATTCGGCAAGT
GGTGTAAGCCGAATTATAACTCAGTGATAGCAACATTTTGTTACAAAATTGCACGTAACG
AAGAGATTCAAGTTAATGATCGGAATGTTGAACTAACGCTAAACTACGTGGATGATATCG
TCGCTGAAATAAAGCGTGCTATTGAAGGAACTCCAACGATTGAAAATGGTGTACCTACAG
TACCAAACGTATTTAAAGTGACATTGGGAGAAATTGTAGATTTATTATACAAGTTCAAAC
AGTCACGTCTCGATCGAACATTGCCGAAATTAGATAACTTGTTTGAAAAAGATTTGTATA
GTACGTATTTAAGCTATCTACCTAGTACAGACTTTAGTTATCCCTTACTTATGAATGTGG
ATGATAGGGGTTCTTTTACAGAATTTATAAAAACACCGGATCGTGGTCAAGTTTCTGTAA
ATATTTCTAAACCAGGTATTACTAAAGGTAATCACTGGCATCATACTAAAAACGAAAAAT
TTCTAGTCGTATCAGGTAAAGGGGTAATTCGTTTTAGACATGTTAATGATGATGAAATCA
TTGAATATTATGTTTCTGGCGACAAATTAGAAGTTGTAGACATACCAGTAGGATACACAC
ATAATATTGAAAATTTAGGCGACACAGATATGGTAACTATTATGTGGGTGAATGAAATGT
TTGATCCAAATCAGCCAGATACGTATTTCTTGGAGGTATAGCGCATGGAAAAACTGAAAT
TAATGACAATAGTTGGTACAAGGCCTGAAATCATTCGTTTATCATCAACGATTAAAGCAT
GTGATCAATATTTTAATCAGATATTAGTACACACTGGTCAAAATTATGATTATACATTGA
ATCAAATTTTCTTTGATGATTTGGAATTAAGACAACCGGACCACTACTTAGAGGCAGTTG
GAAGTAACCTTGGAGAAACGATGGGGAATATTATTGCGAAGACATATGATGTTTTATTAC
GCGAACAACCAGATGCACTTTTAATTCTTGGTGATACAAATAGTTGTTTAGCAGCAGTAT
CTGCTAAACGATTAAAGATTCCTGTGTTCCACATGGAAGCGGGTAATAGATGCTTTGATC
AGAATGTACCTGAAGAAATCAATCGTAAAATTGTTGACCATGTCAGTGATGTGAATCTAC
CTTATACGGAACATAGCAGACGTTATTTATTAGATGAAGGCCTCAATAAAGCGAATATCT
TTGTGACAGGATCACCGATGACAGAAGTGATAGAAGCGCATCGAGATAAAATTAATCACA
GTGACGTTTTAAATAAACTAGGATTAGAACCGCAACAATACATTTTAGTATCTGCGCATA
GAGAAGAGAATATCGATAATGAAAAGAATTTTAAATCATTAATGAATGCGATAAATGATA
TTGCCAAAAAGTATAAAATGCCTGTGATTTATTCAACGCATCCAAGAAGTTGGAAGAAAA
TTGAAGAAAGTAAATTTGAATTTGATCCATTAGTTAAACAGTTAAAGCCATTTGGTTTCT
TTGATTATAATGCATTGCAAAAAGATGCATTTGTTGTGCTATCAGATAGTGGAACATTGT
CAGAAGAGTCGTCTATTTTGAAGTTCCCTGGTGTCCTTATTCGAACTTCCACAGAAAGAC
CGGAAGTACTAGATAAAGGTACGGTTATTGTAGGTGGTATTACCTATAACAATCTAATCC
AATCCGTTGAACTAGCAAGAGAGATGCAAAACAATAACGAACCGATGATTGATGCTATTG
ATTATAAAGACACTAACGTTTCGACAAAGGTAGTTAAAATTATTCAAAGCTATAAAGATA
TTATCAATCGAAATACTTGGAGGAAATGACGATGAGGATAGCGATTGAAAAGATAATTGG
TTTGCTGAAAAACCAGTCCTCTAAAGAATCGAATGTTAAGATTCATCGCTTGGCGTATAT
TACAAACTCAAAATTTGATGGCAATAACTATATAGATAGATGGTGTAAAATCAGGAATTC
TCACATTGGTGAATACAGTTATATTGGATTTGGTAGTGATTTTAATAATGTAGAAGTAGG
AAGATATTGTTCGATATCTTCGGATGTAAAAATTGGGTTAGGAAAACATCCTACACACTT
TTTTAGCTCATCACCGATTTTTTATTCTAATAATAATCCATTTAACATAAAGCAAAAGTT
TATAGACTTTAATGACCAACCAAGCCGTACAACAATTAAAAATGATGTGTGGATTGGTGC
AAATGTAATTATTATGGATGGTTTAACAATAAATACTGGTGCAGTCATAGCAGCCGGCTC
AGTTGTTACTAAAAATGTAGGAGCATATGAGGTTGTTGGTGGTGTTCCTGCAAAAGTGAT
TAAGAAGCGATTTGACAATAAAACAATTGAAAAACTTTTGGAAAGCAAGTGGTGGGAGAA
AACGCCTGACAAACTAAAAGGATTTTCGGTTGAATATTTAAATAAAAAGGATACTTAATG
ATATGAGAATTTTAAATATTGTATCGAGTAATATTGTTCAAGACCCAAGGGTACTTAAAC
AAATAGAAACAATTAAAGGCGTTACGGATGATTATAAAATTGTTGGAATGAATAATTCAC
AAGCTACTAATAAGCGATTGGAAAATTTAGATTGTAATTATCGTTTGTTAGGTAGCAAGG
TAGATCCAAAAAATATTCTTTCTAAATTAATTAAGCGTATAAGATTTGCAACAGGTGTTA
TCCGAGAAATTAAAGCTTATAAACCTGACGTGATTCATGCAAATGATTTCGACGTATTAT
TAATGGTCTATTTAAGCAATTATAAAAAAGCTAATATTGTTTATGATGCGCATGAAATAT
ATGCGAAAAATGCCTTTATTAATAAAGTTCCACTTATTTCAAAGTTTGTAGAAAGTATAG
AAAAACACATAGTAAAACATCGTGTTAATGCCTTCGTAACAGTAAGTCATGCAGCAAAAG
AATATTATCAATCTAAAGGATATAAGAAGGAAGCGAATGTTATTACGAATGCACCTATTT
TAAATGATAGCAGAGAATTTAAAGAAATCGAAAACTTTAAAGAAATTGTATATCAAGGTC
AAATTGTAATGGACAGAGGATATGAAGAGTTTATTATTGCTTCATCAGCTTTTAAACAAA
ATGCTCCTTCATTCATAATTCGAGGGTTTGGTCCGCATGAAGAAGTGATAAAAGAACTGA
TTAGTTATAACCCGGAAAATATTAGGTTGGATAAACCAGTTGAAGTAAAAGAATTGGTTG
ATAAGTTAGCAGAAAGTAATGTTGGTGTTGTCTTGACGAAACCAGTATCTATTAATTTTG
AATATACAGTATCTAATAAAATTTTTGAATGTATACATGCTGGTTTACCAGTAATTTTAT
CTCCTGTCAAAGAGCATATTTATCTCAATGAAAAATATAAATTTGGCATTGTTCTAAAGG
AAGTTACGCCGTTAGAAATTGAAAAGGCGGTTAGAAAATTAAGAGATAATCACGATTTGT
TTAATCATTTACGTCAAAATGCAATTAAGGCGTCTAAAATTTTGAATTGGCAAATAGAGA
GTGAACGGTTAGTAGAATTATATAAATTTTAAAGAGAGGTAGACTATGAAATTTTTTGTA
CTTTGTGCAATTATCAGCATGAACATATTTATAGTAATCTCTACATTTACTAAAGAAGTA
TTAGGGTTCCCTATAGAGCCGGTGTATTACTCAACCATGGTTGGTATAGCATTAATTACT
ACGGTGTTTGCTATTTATAAGATAATTGTCACCCAAGAAATTCCGCGAGGGTTAATATTA
TTAATTGCTATATGTTTGCTTTATCTAGCTTTTTATTATTTTTCACCAGATAAGGAAGAG
AAACTAGCTAAAAATAATATTCTATTCTTTTTAACATGGGCAGTTCCAGCGGCAATTAGT
GGTATTTATATTAAATATATAAACAAGGCTACGGTAGAAAGATTTTTTAAATTAGTATTT
TTCATATTTTCTGTTTCATTTATTTTTGTAATTTTAATACCAAAACTTACAGGTGAGATA
CCTAGCTATATCAATTTTGGACTTATGAACTATCAAAACGCTTCGTACCTTTCAGCATTT
ACTGCCGGATTAGGCATTTATTTCATTATGAAAGGTTCAGTTAAACATAAGTGGATATAT
GTTCTATTTACAATAATTGATATCCCTATTGTGTTTATACCAGGAGGGCGTGGAGGTGCT
ATTTTATTAATTCTTTACGGCTTATTTGCATTTATACTTATTACGTTTAAAAGAGGAATA
CCTATCGCAGTAAAAAGCATTATGTATATTTTTGCATTAAGCATATCTAGTGTATTGATT
TACTTTCTTTTTACAAAAGGTTCGAATACTAGAACATTTTCATATCTACAAGGTGGAACA
CTTAATTTAGAAGGTACTTCTGGAAGAGGACCGATTTATGAAAAAGGTATTTACTTTATT
CAACAAAGTTCGTTATTAGGCTATGGGCCATTTAACTATTATAAACTAATCGGAAATATA
CCACATAACATCATTATTGAGTTGATTCTATCATTTGGCTTATTAGGGTTTTTTATCATA
ATGATTTGCATTTTGCTACTAGTTTATAAAATGATTAGGAACTATGATCCAAACACTATA
GATTTACTCGTTATGTTTATAGCAATCTATCCAATCACATTATTAATGTTTAGTTCAAAT
TATTTAGTTGTAAGTGAATTTTGGTTTGTGTTGTTCTATTTTATTACAAAAGGACGGCGT
CATCATGGCTAAGAAAGTTTTTATTATGGATAGCGTAAAGACAATAATTGGTACGTTGCT
TATAGCTTTAGGATTACAATTTTTAGCTTATCCAATTATTAATCAACGAGTAGGTAATGA
AGCGTTCGGTTCTATTTTAACGATTTATACAATAATAACAATCACGAGTGTTGTATTAGG
CAATACGCTTAACAATATACGATTGATTAATATGAATCTATACAAATCCAATCATTACTA
CTGGAAATTTGCATCGATACTTTTAATCTCAATTCTGATTGAGAGTATAGCTTTAATTAT
TGTATTTCTTTACTTTTTTAATTTGAACATCATCGATATTATCTTTTTAATTCTACTTAA
TATTTTAATGTGTTTAAGGATTTATCTGAATGTATTTTTTAGGATGACTTTAAAATATAA
TCAGATTTTGTATATTGCTCTTATTCAATTTTTAGGTTTGCTGATAGGACTATTTCTATA
TTATTTAACCCAAAACTGGATTGTTTGTTTTATTACCAGTGAATTGTTTGCAACGATATA
TACATTGGTTAAATTACGGGGATTAACTATAGGCGAGTATCAAAGTGAAGATAATAATGT
GGTAAAAGATTATGTGATGCTACTGAGTACAAATAGCCTTAATAATTTGAATCTCTATTT
AGATAGATTAATCTTATTACCAATTATAGGTGGAACAGCTGTAACTATATCATTTCTTTC
AACATTTATTGGGAAAATGTTAGCTACATTTCTATATCCGATTAATAATGTAGTACTTTC
ATATATTTCTGTAAATGAAAGTGACAATATAAAGAAGCAATATTTGAAAACTAATCTAAT
TGCTATAGCTGCCCTATGTTTAGTCATGATTATATGTTATCCAATTACAATAATTATTGT
CTCTTTACTGTATAACATTGATTCAAGTTTATATTCGAAGTTTATTATTTTAGGTAATAT
AGGTGTTTTATTCAATGCAGTGAGTATTATGATCCAAACTTTAAATACAAAACACGCATC
AATAACATTACAAGCGAATTATATGACGCTTCACACGATTACATTTATATTCATAACTAT
TTTAATGACAATTGCGTTTGGTCTAAATGGATTCTTTTGGACAACGCTGTTCAGCAACAT
TATTAAGTATGTGATTTTAAATATTATAGGTTTAAAGTCTAAATTCATTAATAAAAAGGA
CGTCGATTAGATGAGTGAAAAAAAGATTTTGATTTTATGTCAGTATTTTTATCCGGAATA
TGTATCTTCTGCGACGTTACCAACTCAATTGGCGGAAGATTTAATTGCGAATCACATTAA
TGTCGATGTCATGTGTGGATGGCCATATGAATATAGTAATCATAAACAGGTTTCTAAAAC
CGAGATGCATCGTGGTATTCGCATTCGACGTCTCAAGTATTCGAGGTTTAATAACAAAAG
TAAGGTTGGAAGGATCATCAATTTCTTTAGTTTATTTTCAAAATTCGTGATTAATATACC
TAAAATGTTGAAATATGATCAGATTCTTGTTTACTCTAATCCACCAATCTTGCCATTAAT
ACCAGACGTTTTACACAGACTGCTTAAGAAAAAATATTCTTTTGTGGTGTATGATATAGC
ACCTGATAATGCGATTAAGACAGGTGCAACTCGTCCAGGTAGCATGATTGATAAGCTGAT
GCGTTACATTAATAGACATGTCTACAAGAATGCTGAAAATGTCATTGTCCTTGGTACGGA
AATGAAAAACTACTTACTAAATCATCAAATTTCTAAAAATGCTGACAATATCCATGTGAT
TCCTAACTGGTATGACATGCGTCAATTACAAGACAATCGTATCTATAATGACACATTTAA
AGCTTACCGTGAGCAATACGACAAAATTTTATTGTATAGCGGTAATATGGGGCAGTTACA
GGATATGGAGACACTTATCTCATTTTTAAAATTAAATAAGGATCAGTCTCAAACGTTAAC
AATACTTTGTGGTCATGGTAAGAAATTTGCAGATGTCAAAACGGCAATAGAAGACCATCG
TATTGAAAATGTTAAAATGTTTGAGTTTTTAACAGGTACAGACTATGCTGACGTATTAAA
AATTGCGGATGTATGTATTGCATCGCTGATTAAAGAAGGCGTCGGTTTAGGCGTGCCGAG
CAAGAATTATGGCTATCTTGCAGCTAAGAAAGCGTTGGTACTCATCATGGATAAGCAATC
TGATATCGTTCAACATGTTGAACAATATGATGCGGGTATCCAAATTGATAATGGCGATGC
ACATGCCATTTATAACTTCATCAACACTCACTCGAGTAAGGAATTGCACGAGATGGGTGA
GCGCGCACATCAACTGTTTAAAGATAAATATACGAGAGAAATTAATACTATGAAGTATTA
CAATCTGTTGAAGTGAGGAGATAATTATGAAGCGATTATTCGATGTAGTGAGTTCAATAT
ATGGTTTAGTAGTTTTAAGTCCGATTCTGTTAATTACAGCATTACTAATTAAAATGGAAT
CACCTGGACCAGCCATTTTCAAACAAAAAAGACCGACGATTAATAATGAATTGTTTAATA
TTTATAAGTTTAGATCAATGAAAATAGACACACCTAATGTTGCAACTGATTTAATGGATT
CAACATCGTATATAACAAAGACAGGGAAGGTCATTCGTAAGACCTCTATTGATGAATTGC
CACAATTATTGAATGTTTTAAAAGGAGAAATGTCAATTGTAGGTCCTAGACCAGCGCTTT
ATAATCAATACGAATTAATCGAAAAACGTACAAAAGCGAACGTGCATACGATTAGACCAG
GTGTGACAGGACTAGCTCAAGTGATGGGGAGAGATGATATCACTGATGATCAAAAAGTAG
CGTATGATCATTATTACTTAACACATCAATCTATGATGCTTGATATGTATATCATATATA
AAACAATTAAAAATATCGTTACTTCAGAAGGTGTGCATCACTAATGAGAAAAAATATTTT
AATTACAGGCGTACATGGATATATCGGTAATGCTTTAAAAGATAAGCTTATTGAACAAGG
ACATCAAGTAGATCAAATTAATGTTAGGAATCAATTATGGAAGTCGACCTCGTTCAAAGA
TTATGATGTTTTAATTCATACAGCAGCTTTGGTTCACAACAATTCACCTCAAGCAAGGCT
ATCTGATTATATGCAAGTGAATATGTTGCTGACGAAACAATTGGCACAAAAGGCTAAAGC
TGAAGACGTTAAACAATTTATTTTTATGAGTACTATGGCAGTTTATGGAAAAGAAGGTCA
TGTTGGTAAATCAGATCAAGTTGATACACAAACACCAATGAACCCTACGACCAACTATGG
TATTTCCAAAAAGTTCGCTGAACAAGCATTACAAGAATTGATTAGTGATTCGTTTAAAGT
AGCAATTGTGAGACCACCAATGATTTATGGTGCACATTGCCCAGGAAATTTCCAACGGTT
AATGCAATTGTCAAAGCGATTGCCAATCATTCCCAATATTAACAATCAGCGCAGTGCATT
ATATATTAAACATCTGACAGCATTTATTGATCAATTAATATCATTAGAAGTGACAGGTGT
GTACCATCCTCAAGATAGTTTTTACTTTGATACATCGTCAGTAATGTATGAAATACGTCG
CCAATCACATCGTAAAACGGTATTGATCAACATGCCTTCAATGCTAAATAAGTATTTTAA
TAAGTTGTCGGTCTTTAGAAAATTATTCGGCAATTTAATATACAGCAATACGTTATATGA
AAATAATAATGCACTTGAAATTATTCCTGGAAAAATGTCACTTGTTATTGCGGACATCAT
GGATGAAACGACAACCAAAGATAAGGCATAAGTCATCTATTAAATAAAATCAACATACAA
ATCGTTTTATTTGGAGGTTATAGTATGAAGTTAACAGTAGTTGGCTTAGGTTATATTGGT
TTACCAACATCAATTATGTTTGCAAAACATGGCGTCGATGTGCTTGGTGTTGATATTAAT
CAGCAAACGATTGATAAGTTACAAAGTGGTCAAATTAGTATTGAAGAACCTGGATTACAA
GAGGTTTATGAAGAGGTACTGTCATCGGGAAAATTGAAGGTATCTACAACGCCAGATGCA
TCTGATGTTTTTATCATTGCCGTTCCGACGCCGAATAATGATGATCAGTACCGGTCATGT
GACATTTCGCTAGTTATGCGTGCATTAGATAGTATTTTATCATTTTTAGAAAAAGGAAAT
ACCATTATTGTAGAGTCGACAATTGCGCCTAAAACGATGGATGATTTTGTAAAACCAGTC
ATTGAAAATTTAGGGTTTACAATAGGTGAAGATATTTATTTAGTGCATTGTCCAGAACGT
GTACTGCCAGGAAAAATTTTAGAAGAATTAGTTCATAACAATCGTATCATTGGCGGTGTG
ACTGAAGCTTGTATTGAAGCGGGTAAACGTGTCTATCGCACATTCGTTCAGGGAGAAATG
ATTGAAACAGATGCACGTACTGCTGAAATGAGTAAGCTAATGGAAAACACATATAGAGAC
GTGAACATTGCTTTAGCTAATGAATTAACAAAAATTTGCAATAACTTAAATATTAATGTA
TTAGATGTGATTGAAATGGCAAACAAACATCCGCGTGTTAACATCCATCAGCCTGGTCCA
GGTGTAGGCGGTCATTGTTTAGCTGTTGATCCGTACTTTATTATTGCTAAAGACCCTGAA
AATGCAAAGTTAATTCAAACTGGACGTGAAATTAATAATTCAATGCCGGCCTATGTTGTT
GATACAACGAAGCAAATCATCAAAGTGTTGAGCGGGAATAAAGTCACAGTATTTGGTTTA
ACTTATAAAGGTGATGTTGATGATATAAGAGAATCACCAGCATTTGATATTTATGAGCTA
TTAAATCAAGAACCAGACATAGAAGTATGTGCTTATGATCCACATGTTGAATTAGATTTT
GTGGAACATGATATGTCACATGCTGTCAAAGACGCATCGCTAGTATTGATTTTAAGTGAC
CACTCAGAATTTAAAAATTTATCGGACAGTCATTTTGATAAAATGAAGCATAAAGTGATT
TTTGATACAAAAAATGTTGTGAAATCATCATTTGAAGATGTATCGTATTATAATTATGGC
AATATATTTAATTTTATCGACAAATAAAATGTGTCAAACTAGGGCATACATGATTAAGGA
AAGATAAGCTGTCATGTGTTTGAACTTCAGAGAGGATAATGTTATGAAAAAAATTATGGT
TATTTTCGGTACGAGACCCGAAGCAATAAAAATGGCACCATTAGTAAAAGAAATTGATCA
TAATGGGAACTTTGAAGCGAACATTGTGATTACAGCACAACATAGAGATATGTTAGATAG
TGTGTTAAGTATATTTGATATTCAAGCTGATCATGATTTAAATATTATGCAAGATCAACA
AACATTAGCAGGCCTTACGGCGAATGCACTTGCTAAACTTGATAGCATCATTAATGAGGA
ACAACCGGATATGATTTTAGTACATGGTGATACTACAACGACTTTTGTAGGAAGTTTGGC
AGCATTTTATCATCAAATTCCGGTCGGACATGTAGAAGCTGGACTTCGAACACATCAGAA
ATACTCACCATTTCCTGAAGAGTTAAATCGAGTCATGGTAAGTAATATTGCTGAATTGAA
TTTTGCGCCAACAGTAATTGCAGCTAAAAATTTACTTTTTGAAAACAAAGACAAAGAGCG
TATCTTTATTACTGGAAATACAGTTATTGACGCATTGTCAACAACAGTTCAAAATGATTT
TGTTTCAACGATTATTAATAAACATAAAGGCAAGAAAGTTGTTTTACTAACAGCGCATCG
TCGTGAAAATATTGGGGAACCGATGCATCAGATTTTTAAAGCAGTAAGAGATTTGGCAGA
TGAATATAAAGATGTTGTCTTCATTTATCCAATGCATCGTAATCCAAAGGTAAGAGCGAT
TGCCGAAAAATATTTATCTGGGAGAAATCGGATTGAATTAATTGAGCCATTAGATGCGAT
TGAGTTCCATAATTTTACAAATCAATCGTACCTCGTGCTGACAGATTCTGGTGGTATTCA
AGAGGAGGCTCCTACATTTGGAAAACCTGTGTTGGTATTAAGGAATCATACAGAGCGTCC
CGAAGGCGTTGAGGCGGGAACATCGAGAGTAATTGGCACAGATTATGACAATATTGTTCG
AAATGTGAAACAATTGATTGAGGATGATGAAGCGTATCAACGTATGAGTCAAGCGAATAA
TCCATATGGTGATGGACAAGCATCACGACGTATTTGTGAAGCAATAGAATATTATTTTGG
ATTGCGCACAGACAAGCCGGATGAATTCGTACCTTTACGTCACAAATAATAAAAAACCCC
TAATCATGAAGTTGGTTTAGACAACCAGCGGTGACTAGGGGTTTTTAATATATTTATTTT
TGATAGTGGTAGCCAATATCATATTTGAATACTTTATTTGATAATATTGGACTTTGCTGT
CCATCGTCATCACTTTTTAAACGTACATTTTTATGAGCTTCTTTAAATACATCGGAATTC
AACCAATTATTAAAGCTATCTTCAGATTCCCAAATAGTTAAGATTTTAACTTCGTCTGTA
TCCTCGGTATTTAATGTTTTAGTGACAAACATTTGTTGGAAGCCTTCAATAGTTTCAATA
CCTTGTCTATTGTAAAAACGTTCAATCGTTTCTTCCGCACTGCCTTTTTGTAATTGTAAT
CTATTTTCTGCCATAAACATGGGCAATCACTCCTCTATTTTATGATTTGATTTGGGTAAT
GTTTTTACAAATGTAAAGAGTACAGCGGTTTGTATGATAACCATTATGATTAATCCTACA
CGGACTGCAAGAACATCCACCATATAAATTGAAAAACCTATTACAATGTATAAGCTAATT
AAAATTTTAATTTTCTGTTGTAGCGTGTAGCCTCGATGTAAATAAAAGTTTTCTACATAT
TCTTTATAAATTTTTTGATTAATAAGCCAATTGTAAAAGCGATCTGAACTTCGAGCAAAA
CAAAAAACTGCTACGAGTAAAAAAGGGGTCGTTGGCAGTAAAGGTAATACGGCACCTGCA
ATACCAAGCGCTGTAAATATTAAGCCAATGACGATTAAAATAAGTCGCATTGAAAAAACT
CCATTCTAGTACTAATGCGCATGTAATATTGTTTTAGTAATATAACTCATGCTAAATATA
ATGTGTATGATAAGTGCAATGACTCAGTAAAATGAAACGATGTTGAATTATCCTTGTCAC
ATTAACGCATTTTAAGCGCGACTTTCATAACAACCAAACTATTTAATGAGAATTATTCTC
AAGTATTATAGTTATATTATGTGTTTTATTTTTGAAAAGTGCAATATGTTTTCGAAAATA
AGATTATTTTTATGTGCAAAAACGACGCAAAAGTTTTAAAAATGAGACTTCTGTGAGCTG
ATTATTTTATAAAATGTAAACGCTTACTATATAATGTGAATCATATCGTTTAAAAGCATT
ATTAAATATGATGCTAAGAGATTTATATTATAGCCAATAAACAAAGGAGAGATAATATGG
CAGTAAACGTTCGAGATTATATTGCAGAGAATTATGGTTTATTTATCAATGGGGAATTTG
TTAAAGGTAGCAGTGACGAAACAATCGAAGTGACTAATCCAGCAACTGGAGAAACACTAT
CACATATTACAAGAGCAAAAGATAAAGATGTCGATCATGCAGTCAAAGTGGCGCAAGAGG
CATTTGAATCATGGTCATTAACTTCTAAATCAGAACGTGCACAAATGTTGCGTGATATTG
GTGATAAATTAATGGCACAAAAAGATAAAATTGCAATGATTGAAACATTAAATAATGGTA
AACCGATTCGTGAGACAACAGCAATTGATATTCCATTTGCTGCAAGACATTTCCATTATT
TCGCAAGTGTTATTGAAACAGAAGAAGGTACAGTGAATGATATCGATAAAGACACAATGA
GTATCGTACGACATGAGCCGATTGGCGTCGTAGGTGCTGTTGTTGCTTGGAACTTCCCAA
TGCTATTAGCTGCATGGAAGATTGCGCCAGCCATTGCTGCAGGTAATACAATTGTGATTC
AACCTTCGTCTTCAACACCATTAAGTTTATTGGAAGTTGCTAAAATTTTCCAAGAGGTAT
TACCTAAAGGTGTTGTCAATATACTAACGGGTAAAGGTTCAGAATCAGGTAATGCAATTT
TCAATCATGATGGTGTAGATAAATTATCATTTACGGGCTCAACTGATGTAGGTTATCAAG
TTGCCGAAGCTGCAGCAAAACATCTAGTACCCGCTACATTAGAGCTTGGTGGTAAAAGCG
CCAATATCATATTAGATGATGCTAATTTAGACCTTGCAGTTGAAGGTATTCAGTTAGGTA
TTTTATTCAACCAAGGTGAAGTATGTAGTGCAGGTTCTCGATTATTAGTTCATGAAAAAA
TTTATGATCAATTGGTGCCACGTTTACAAGAGGCATTTTCAAATATTAAAGTTGGAAATC
CACAAGATGAAGCTACACAAATGGGTAGTCAAACTGGTAAGGATCAATTAGATAAAATTC
AATCATATATTGATGCAGCAAAAGAATCAGATGCACAAATTTTAGCAGGCGGTCATCGCT
TAACTGAAAATGGATTAGATAAAGGGTTCTTCTTTGAGCCGACATTAATTGCTGTGCCAG
ACAATCATCACAAATTAGCACAAGAAGAAATATTTGGACCAGTGTTAACAGTGATTAAAG
TGAAGGACGATCAAGAAGCAATTGATATAGCTAATGATTCTGAGTATGGTTTAGCAGGCG
GTGTATTTTCTCAAAATATCACACGTGCATTAAATATTGCTAAAGCTGTACGTACAGGAC
GTATTTGGATTAACACTTACAACCAAGTACCAGAAGGCGCACCATTTGGTGGTTATAAAA
AATCAGGTATCGGTCGAGAAACTTATAAAGGTGCGTTAAGTAACTATCAACAAGTTAAAA
ATATTTATATTGATACAAGCAATGCTTTAAAAGGTTTGTACTAGAATAAATATCGTTTCT
GAAGCGTGTTTGTAGGTCAGTCTAGCGGTAAGTCTTAACATTTAACGGCGTTGTTTAGAT
TTTAAGCAAAACAAAATATATAGGAACACGTATCATGATATTAGGATATAATGACTAAAA
TAATAGCAGTAGGATGGTTTTTAATTGCAAATCATCTTACTGCTGTTTTTAATTATGCTA
ATTTGCGATGCGGCTATTATAAGGACAGAGTTGTTTATTAATTATGGTGATTTAGAAATA
TGAAGTTCAATATGCAAAGTCATCGTTTGTTTTAATATGCGGAACAATCATTAAAGTTAT
TGCGATTTTTTGAACTTAATGAAACTAAACAATAAATTTGAGATACTTTTTTGTCATTTT
TATGTAACTAACACAATAATCTCGTACATTATTAAAATTTTCTATATGATAGGAATAAAG
CAAAGCGCGAGTGTGCTGTAAAAGTTTTCCAAGGTGATATTACATAAAGCTATAAAGGGT
AAAGATTAATGAGTTGTCATGTAAATGACGATGATGTATAAATCATGGTTAATTACGGAA
GCATTAATATTAACCTGAGAAGCTATAAAGAATTATTTTTAAAAGCGACAATATTAAATA
CGACGCATTTATTTAGGAGTGGCAAACGTATGAATGGGAAAAAGGCGAATACGATAAACA
GATACAAATATTTTCATCATGTCAATCATCAAAAAATTCAACAAAGTTCTAAAAAGACGC
TGTGGGCATCACTAATCATCACATTGTTATTTACAGTGATTGAATTTGTCGGAGGTTTAG
TATCTAATTCATTGGCATTACTGTCAGATTCATTTCATATGCTTAGTGATGTATTAGCAC
TTGGTTTATCTATGTTGGCCATTTATTTTGCAAGTAAAAAGCCGACTGCACGATACACAT
TTGGATATTTAAGATTTGAGATATTAGCTGCATTTTTAAATGGTTTAGCATTAATTGTAA
TTTCAATCTGGATTTTATATGAAGCTATTGTACGTATTATTTATCCGCAACCAATTGAAA
GTGGCATTATGTTTATGATTGCTAGTATTGGTTTACTCGTCAATATTATTTTGACTGTTA
TCCTTGTAAGGTCTTTAAAACAAGAAGACAATATCAATATTCAAAGTGCATTATGGCATT
TCATGGGAGACTTATTGAACTCTATTGGTGTCATCGTTGCAGTTGTATTGATTTACTTTA
CAGGATGGCGCATCATCGACCCAATCATTAGTATTGTAATTTCACTCATCATTTTACGTG
GTGGTTATAAAATTACGCGTAATGCGTGGTTAATTTTAATGGAAAGTGTGCCTCAACATT
TGGATACTGATCAAATTATGGCAGATATTAAAAACATAGATGGCATATTAGATGTACATG
AATTTCATTTGTGGAGTATTACAACAGAGCATTATTCATTAAGTGCCCATGTTGTGTTAG
ATAAAAAATATGAGGGTGATGATTATCAAGCGATTGATCAAGTATCATCATTGTTGAAAG
AAAAATATGGCATTGCACATTCAACGTTGCAAATTGAAAACTTGCAATTGAATCCATTAG
ATGAGCCATACTTCGACAAATTAACATAAATAAAACATTGTAGCGCCTAAAACATTAATC
TATGTCATAGGCGCACGTTTCGTTTTATACTTATGTTGCATCATTTAAATGATTTTCGTC
AATTTCTTTGATGCTATCTACATCTAACACGACATCTTTAGGTTTCAAAATATGAATATG
TTTTTCATCATTTGTATGTAAAATGCGTTCTATGATGTACCTTTGACCGGCCATTGTTTC
TACAGCAATCTTTTTGTTTCTAGCTAAACTTGCTACGACAGATTCTTTATCCATAATGAT
AGCCCCCTATATATATGTTTATTTACTTATACCCTAACATGATTTTTATACTCTTTGAAA
ATATATTTTACAGAATTTTATCTAAATATTTAAAAAAATATCTTAATATCCTTGTAATCC
GATAAGAATTATAGTAATATTTTTTCAACCATTGTTATAGGAGGTCTTATTAATGACATT
ATTTTTATTAGAAGCTAACAATCTTGATTTTGCATCAACGAAAGAAGAACTAGAAGCAAA
GGCAGCATCACTATCTACGAAGACAATTCCAACATTAATTGAAGTACAAGCTACTGAAAA
TTTAACTCATGGTTATTTTATTGTGGAAGCAAATGACGAAGCAGAAGCTAAACAATTTTT
AACAGAAGCAGATATTAGTATTCAATTAGTCAAAGAAGTACGCTTAGTTGGTAAAGATTT
AGATGAAGTTAAAAATGGTGATGCACATGTTGATTACCTTGTAACTTGGAACATTCCGGA
AGGCATTACGATGGATCAATATTTAGCACGTAAAAAGAAAAATTCTGTTCATTATGAAGA
AGTGCCAGAAGTTGAATTTAAACGCACATATGTATGTGAAGATATGTCTAAATGTATTTG
TTTATACAACGCACCTGATGAAGAAGCGGTACGTCGCGCGCGCAAAGCAGTTGATACACC
GATTGATGGCATCGAAAAACTTTAATAAGACAACAAGTTGATGAGATATATGTATATAGG
TTTGGCATGGATTTCGATTGCAGTTAATTAGAATAGCTCAATGCTATAAATGTAAGTAGT
TGATATGAAGAAACTAATGAACTAAATGCAAGTATTGTCTAAAACAATCATTTTATTGAA
ATTTAGTAGAGCTGAAATTAATATAACGTCGTTAATTGAATAACGCTTATGTTATAAGAG
CACTCATACCAAACCATAATCATCTATAGATATAACAATTCACGATATAAGGGCTGTGTT
TGGCATAGCCCTTTAGATATACACTTAATTCCTATTAAAATAGTAGGGGTTAAAAGGGGG
CTTGTCATGATTAAAATTCAACAATTACAACATCACTTTGGATCACATAAAGTAATTCAT
AACTTTAATTTGGACATTAGCAAGGGAGAAATAGTCACTTTCATAGGGAAAAGTGGTTGC
GGAAAGTCTACTTTACTCAATATTATCGGTGGATTTATTCATCCATCGTCTGGTCGTGTC
ATTATTGATAACGAAATTAAACAACAGCCATCTCCAGATTGTTTAATGCTATTTCAACAT
CATAATTTGCTGCCATGGAAAACGATTAATGACAACATTAGGATTGGATTACAACAGAAA
ATTAGTGATGAAGAGATTAACGCACAGCTTAAATTAGTTGATTTAGAAGACAGGGGAAAG
CATTTTCCCGAGCAACTGTCCGGGGGTATGAAACAACGTGTGGCACTATGTCGAGCGCAT
GTGCATAAGCCTAACGTTATATCGATGGATGAGCCATTAGGTGCATTAGATGCATTTACA
CGTTATAAACTTCAGGATCAACTAGTGCAACTAAAACATAAAACGCAATCAACTATTATT
TTAGTGACGCATGACATTGATGAAGCTATTTATCTTTCCGACCGCATTGTTCTGTTAGGT
GAAGGGTGCAATATTATTTCTCAATATGAAATTACAGCATCACATCCACGCAGTCGTAAT
GATAGCCACCTACTTAAGATTCGTAATGAAATTATGGAAACATTTGCATTGAATCATCAT
CAAGTTGAACCTGAATATTATTTATAAGGAGTGAGTGACGATGAAAAGGTTAAGCATAAT
CGTCATCATTGGAATCTTTATAATTACAGGATGTGATTGGCAAAGGACGTCTAAAGAACG
GTCTAAAAATGCCCAAAATCAGCAAGTGATTAAAATTGGATATTTGCCGATTACACATTC
AGCTAATTTGATGATGACTAAAAAATTATTATCACAATACAATCATCCGAAATATAAACT
AGAATTAGTTAAATTCAATAATTGGCCAGATTTAATGGACGCATTAAACAGTGGTCGTAT
TGATGGTGCATCAACTTTAATAGAGCTAGCGATGAAATCAAAACAGAAGGGCTCAAATAT
AAAGGCTGTGGCATTGGGCCATCATGAAGGCAATGTCATTATGGGACAAAAAGGTATGCA
CTTAAATGAATTTAATAATAATGGCGATGATTACCATTTTGGTATACCACATCGTTATTC
AACACATTATCTTTTACTTGAGGAATTACGTAAACAATTAAAGATTAAACCGGGGCATTT
TAGCTATCATGAAATGTCGCCAGCAGAAATGCCAGCCGCATTGAGTGAACACAGAATTAC
AGGGTATTCTGTAGCCGAACCATTCGGTGCACTGGGTGAAAAGTTAGGCAAAGGTAAGAC
TTTGAAACATGGTGATGACGTTATACCTGATGCGTATTGCTGTGTGCTAGTACTGAGAGG
GGAATTGCTTGATCAACACAAGGATGTAGCGCAAGCATTTGTACAAGATTATAAAAAGTC
TGGCTTTAAAATGAATGATCGCAAGCAAAGTGTAGACATTATGACGCATCATTTTAAACA
AAGTCGTGACGTTTTAACACAGTCAGCGGCATGGACATCCTATGGTGATTTAACAATTAA
GCCATCCGGCTATCAAGAAATTACGACATTGGTAAAACAACATCATTTGTTTAATCCACC
TGCATATGATGACTTTGTTGAACCGTCATTGTATAAGGAGGCATCGCGTTCATGACACGT
CCCACAAATAACAAATTTATATTACCTATTATCACATTTATTATTTTCTTAGGCATTTGG
GAAATGGTCATTATTATTGGGCATTACCAACCTGTATTGTTACCGGGTCCTGCTCTTGTA
GGAAAAAGTATATGGTCTTTCATTGTTACTGGAGAAATTTTCCAACATTTAGCAATTAGT
TTATGGAGATTTGTAGCGGGCTTTGTTGTCGCATTGTTGGTTGCTATTCCATTGGGCTTC
TTGCTTGGAAGGAATCGTTGGCTATACAACGCTATCGAACCGCTATTTCAATTGATTAGG
CCGATATCTCCGATAGCATGGGCACCATTTGTTGTTCTATGGTTTGGTATTGGTAGTTTG
CCAGCGATTGCGATTATTTTTATCGCTGCTTTTTTCCCAATTGTGTTCAATACTATTAAA
GGCGTTAGAGACATTGAACCTCAATATTTAAAAATAGCAGCAAATTTAAATTTAACTGGG
TGGTCATTGTATCGCAATATATTATTTCCCGGGGCATTTAAACAAATCATGGCTGGGATA
CATATGGCGGTAGGAACAAGTTGGATATTTTTAGTTTCTGGTGAAATGATTGGTGCACAA
TCGGGATTAGGTTTTTTAATCGTTGATGCACGAAATATGTTGAACTTAGAAGATGTTTTA
GCAGCAATATTCTTTATCGGATTATTTGGTTTTATTATTGATCGATTCATTAGTTATATT
GAGCAGTTTATACTTAGAAGATTTGGTGAATAAGGAGAGATGATGATGACTTTAGAAACG
CTTATCAAAGAACAATTAGATCCTCATTTAGTAGAAGTTGATGAAGGGACGTATTATCCG
AGAACATTTATTCAGCAATTATTTGTAGATGGTTATTTCGGTGAGGCGGCATTGAGAAAA
AATGCTGAAGTAATCGAAGCTGTATCGCAGTCTTGTTTGACAACAGGATTTTGTTTATGG
TGCCAATTAGCTTTTTCAACGTATTTAGAAAATGCCACGCAGCCACATTTAAATAATGAC
TTACAACAGCAATTGTTATCTGGAGAAATATTAGGTGCTACCGGATTGTCTAATCCGATG
AAGTCATTTAATGATTTAGAAAAGTTGAACCTTGAACACACTTATGTTGATGGACAATTG
GTTGTCAGTGGACGTATGCCAGCTGTAAGTAATATTCAAGAAGACCATTATTTTGGTGCG
ATTTCGAAACATGAATCATCAGATGAATTTGTCATGTTCATTCTACGTGCCAATCAAGAT
GGTATCACTCTTGTTGAAAAAACCAATTTTTTAGGAGTCAACGGGTCAGCAACGTATCAA
ATCACATTGAATCAAGTCGTAGTGCCACAATCACAAATTATCACGCATGATGCGAAGCAG
TTTGCGGCAACTATTCGCCCGCAATTTATTGCTTACCAAATTCCAATAGGATTAGGCTCA
ATTAAAAGTTCTTTAGAGTTAATTGATGCATTTTCAAATGTGCAAAACGGAATAAATCAA
TATTTAGAGTATGATGTTGAAGCTTTTAAAAAACGTTATCGTCAACTTAGAGAGGAATAT
TATGCAATATTAGATGACGGTAACTTAACTTCACATTTAAATGAATTAATATCATTGAAG
AAGGACATCGGCTATTTATTGTTAGATGTAAATCAAGCTTCTGTTGTCAATGGTGGTTCT
AGAGCGTACACACCATATTCGCCACAAGTTCGCAAGTTAAAAGAAGGATTCTTCTTCGCA
GCATTGACACCGACATTAAGACATTTAGGTAAACTTGAAGCAGAGTTGAAGGGGTAAGTG
TGATAAGCTGATTTTTTGTTTAGATGCGTTTGTTGAAACATTTTTTAAAATAATATAAAT
CTTAGTTTATAAACATTTTCTGTTAATTTGTTATATCCTTTTAACTAGGAAAATATACAT
TTCGTAATAATAATAATCGTTATCATTGAAAAAGTGTTAATAAGGTGTATAATGAAAATG
TGAACAATTAATGAACTTCTTATTTTAAAGAAGGTGAATACTATAGATACGCATACTAAA
GAACAACAATTCTCGAATCTAGTAAGATCTTATCGTAAAGAATACGTGGGTAAAGGACCC
AATAGTATTCGAGTGTCGTTTAAAGATAATTGGGCGATTGCACATATGACAGGTGTTTTG
AGTAAAGTTGAGAGTTTTTACCTAAACGACAAACGCAATGAATCGATGCTCCATTATACA
CGCACAGAGAAGATTAAACAGATGTATAAAGAAATAGATGTAAATGAGATGGAAAGTCTT
GTAGGCGCTAAGTTTGTAAAATTATTTACAGATATTGATTTGAATGATGATGAAGTCATT
TCAATATTTGTTTTCGATAAGTCAATAGAATAAGTGTTGCTGGTGTAAGGTACACGGTGC
TGTTTGCTAACTTCGCTTTGAATTTAACAATAATTCAAGGGGGTGGTATGTCAAACGGTG
CCGTTTTTTTGTCATATTTTTAAAACAAGCAACATGCAACACGTACTTTAAGGAAGTCAA
AATTTATCATTTAGGAGAGATGGATATGAAAATCGTAGCATTATTTCCAGAAGCAGTAGA
AGGTCAAGAAAATCAATTACTTAATACTAAAAAAGCATTAGGATTAAAAACATTTTTAGA
GGAAAGAGGACATGAGTTCATTATATTAGCAGATAATGGTGAAGACTTAGATAAACATTT
ACCAGATATGGATGTGATTATTAGTGCGCCATTTTATCCTGCATATATGACTCGTGAACG
TATTGAAAAAGCACCGAACTTGAAATTAGCAATTACAGCAGGTGTAGGATCTGACCATGT
AGATTTAGCGGCAGCAAGTGAACACAATATTGGTGTCGTTGAAGTTACAGGAAGTAATAC
AGTTAGTGTGGCAGAACATGCGGTTATGGATTTATTAATACTTCTTAGAAACTATGAAGA
AGGTCATCGTCAATCAGTAGAAGGTGAATGGAACTTGTCTCAAGTAGGTAATCATGCGCA
TGAATTACAACACAAAACAATTGGTATTTTTGGATTTGGTCGAATTGGACAACTTGTTGC
TGAAAGATTAGCGCCATTTAATGTAACATTACAACACTATGATCCAATCAATCAACAAGA
CCATAAATTGTCTAAATTTGTAAGCTTTGATGAACTTGTTTCAACAAGTGATGCGATTAC
AATTCATGCACCATTAACACCAGAAACTGATAACTTATTTGATAAAGATGTTTTAAGTCG
TATGAAAAAACACAGTTATTTAGTGAATACTGCACGTGGTAAAATTGTAAATCGCGATGC
GTTAGTTGAAGCGTTAGCATCCGAGCATTTACAAGGATATGCTGGTGATGTTTGGTATCC
ACAACCTGCACCTGCTGATCATCCATGGAGAACAATGCCTAGAAATGCTATGACGGTTCA
CTATTCAGGTATGACTTTAGAAGCACAAAAACGTATTGAAGATGGAGTTAAAGATATTTT
AGAGCGTTTCTTCAATCATGAACCTTTCCAAGATAAAGATATTATTGTTGCAAGTGGTCG
TATTGCTAGTAAAAGTTATACAGCTAAATAGAATAAGGATGCTGGGCTAGCGATTAACGC
TTTCAATTTTATATAAATGAATCATATAAGCACTACTGCTGTTGTAAAGATGGCAGTAGT
TTTTTTATGATTACATCTAAGTATAGTCACAGCTATGTTAGGACAATGATTTAACATTTA
CGCACATATGTGTTCACTTACGCAATTATTGATAAATTTCATTCATTTGGAATAATATAT
AGTCATATAGTGCTAATTTTTTTGAGGCATTATATGCAAGATGCATTGTAAAGTCGATGC
ATTTGTTTGTTAAATAACTTTGTATAACTAAAAATTCTTTGTTTCAACGTATAATCTAAT
AATAGATTTTATATAAATGGTAGTGTGTATATATGTGGAAAGGGGTGTAGTTATTAATGA
AACGCTTAAGTACGACTTTGAAAGTACGATTGATTAGCAATTTTTTACAGCTAATTATTA
CGACAGCATTTATACCGTTTATAGCACTATATTTAACAGATATGTTAAGTCAATCAATTG
TCGGTATATATCTTGTTGGTTTAGTGGTTCTAAAATTTCCATTGTCCATTATATCTGGTT
ACCTTATTGAGATATTTCCGAAAAAGTTGCTAGTACTTATTTATCAAGCGACGATGGTGA
TAATGCTTGTGTTCATGGGCGTATTTGGGTCACATCAATTGTGGCAAATTATTGGTTTTT
GTGTTGCATATGCCATATTTACAATCGTTTGGGGATTACAATTTCCAGTTATGGACACAT
TAATTATGGATGCAATTACCGAAGACGTGGAACATTATATTTACAAGATTAGCTATTGGA
TGACAAACTTATCGGTAGCTATTGGGGCATTGTTAGGTGGCTTGATGTATGGCTACAGTA
TGTTACTACTTTTCTTAATAGCAGCTTGTATATTTTTAATTGTACTCTTTATTTTATATA
TTTGGTTACCTCAAGACCGAAATCAAGTAAAGCAAAGTGATGACAAGAGGCATGCAAGTC
GTTATCAAAAATTACAAATAATGAATATATTTCGCAGTTATAAATTAGTTTTGAAAGACC
GTAATTATATGTTATTGATTTCGGGGTTCAGTATCATCATGATGGGTGAATTTTCAATCT
CCTCATATATTGCTATTAGACTAAAGGATCAGTTTGAAACAATAAGTATAGGTTCATATG
ATATTACAGGTGCTAAGATGTTAGCAATCTTGCTAATGATTAATACGGTCGTCGTCATTT
TACTCACGTATTCAATCTCGAAAGTTGTATTGAAAATAGATTTTAAAAAAGCTTTAATCA
CTGGTTTGCTGATTTATATTGTTGGCTATAGTGGTCTAACCTATCTTAATCAGTTTGGCT
TATTAGTTGTTTTTATGATAATTGCGACTGTAGGTGAAATTATTTATTCGCCTATAGTTT
CAGAACAACGCTTTAAAATTATTCCTAAAGCTAAAAGAGGAACATATAGTGCAGTTAATG
CATTAGGTATTCATTTTTCAGAAACACTAGCTAGGTTAGGGATTGTGTTGGGTGTTTTCT
TAACGTCATTACAAATGGGACTGTATATGTTTATCGTTTTAACAATTGGTGCTAGCATGC
TTGTTGCTGGTGTATTTGGGGGACAAAAACAAGTGAATACAAATTGAATTTATTTAAATA
TTTATTTTATGCATCTTTTTATATGGAAAACCTATTAATTTGGTCGTAATTAAAATAGAG
ATAAATTTATTAAGAATTTGTTAAAATTTAAGGATAACAATTGTTTTATGCGAGTTGTTT
GTTTAATATAAACTTGCTTCATGGATATTTTGTAACAACAATATTGAGTTTGCAATGAGA
TGTGAACAACAGAAAGTGATTAACGAGTTGTAGTGTGCTATTTATCGAAGATGTATGTAA
TTTACATTGAAAAATATACCAATTGTAACGATGATACAAGATGTATTTTAGGGTAGAATA
TATCGCTCATATGTTGCGAATGGTGTTTTATATTAATCATTACATAACGAGTTAATTAAC
ATTTCGTCGGTTATCATATCATCATGCAATTTCAGTAAGTAATGAGTATTATGATATGAA
AGAAGGACTTTTTATGATTATGGGTAATTTGAGATTTCAACAGGAATATTTTCGTATATA
CAAAAATAATACAGAATCAACGACACACCGTAATGCGTATTGGGTTAAACTCGCTAAAAA
TGTTGAAGCTACTAAAATGATGTATGCATTATCGACAATTGTGCAACAACATGCATCTAT
AAGACATTTTTTTGATGTTACTACCGATGACAATTTAACAATGATACTTCATGAATTTCT
GCCTTTTATTGAGATAAAACAAGTTCCATCTTCTTCCGCAAACTATGATTTAGAAGCTTT
TTTTAAGCAAGAATTAAGTACTTACCATTTTAATGATTCACCTTTATTCAAAGTTAAATT
GTTTCAGTTCGCTGATGCTGCATATATACTATTAGATTTTCATGTGTCCATTTTCGATGA
TAGTCAAATTGATATTTTTCTTGATGATTTATGCAATGCATATCGTGGCAATACTGTTAT
TAACAATACTCGACAGCATGCACATATAAATAGAAATGATGATAAAGACAATCAAGATGC
ATCGCATATAGCATTAGACTCAAACTATTTTCGGTTAGAGAATAACTCTGACATCCATAT
TGATAGTTATTTTCCAATTAAGCATCCATTTGAACAAGCTTTATATCAAACGTATTTGAT
TGATGATATGACATCAATAGATATGGCATCGTTGGCTGTTAGTGTGTATTTAGCTAATCA
TATAATGAGTCAACAACATGATGTCACATTAGGTATACATGTACCATCACATTTACCAAA
TGATTTACACGGAAATATTGTGCCGTTAACGTTAACAATCGATGCAAAAGATGTATGTCA
ACGTTTTACAACAGATTTTAATAAATGTGTGTTGCAAAATATGTCGCAATTACAGTGCGC
GAAGTCTTCGCTTTCACTAGAGACTATTTTTCATTGTTATCATCATATGATGTCTTGTTG
TAATGATGTTATTGAGGATGTACATCAAATACATGATGCACATACATCTTTAGCGGATAT
TGAAATTTTTCCACATCAACACGGGTTCAAAATTATATATAACAGTGCAGCATATGATTT
GCTCTCAATCGAGACGCTGAGTGACTTAGTTCGAAATATTTATTTGCAAATTACTGAAGA
AAATGGAAATAAACGAACAACTGTAGATGAACTTAATTTGATGACAGAACGTGATATTCA
ATTATATGACGATATCAATTTAAGTTTGCCTGAGATAGATGATGCGCAAACAGTTGTTAC
CTTATTTGAGCAACAAGTTGAAGCAACGCCGAATCATGTCGCTGTGCAATTTGACGGAGT
GTTTATAACATATCAAACATTGAATGCACGCGCGAATGATTTAGCACACCGTTTGAGAAA
CCAGTATGGTGTTGAACCTAATGATCGTGTCGCTGTCATAGCTGAAAAAAGTATTGAGAT
GATAATAGCGATGATAGGTGTGTTGAAAGCTGGTGGGGCTTACGTGCCAATTGATCCGAA
CTATCCAAGTGATCGTCAGGAGTACATTTTAAAAGATGTAACGCCTAAAGTTGTAATAAC
GTACCAAGCTTTATATGAAAATGGTAAACAAAATATTAATCACATTGATTTGAATAAGAT
AGCGTGGAAAAATATTGATAATCTTTCTAAATGTAACACGTTAGAAGATCATGCTTATGT
TATTTACACGTCGGGGACAACTGGTAACCCTAAAGGGACACTAATTCCGCACCGAGGTAT
TGTTCGATTGGTCCATCAAAATCATTATGTACCATTAAATGAAGAGACGACGATTTTGTT
ATCAGGAACTATAGCCTTTGATGCTGCAACATTTGAAATATATGGTGCATTGCTCAATGG
TGGAAAGCTGATTGTTGCTAAAAAAGAACAATTATTAAATCCAATAGCGGTAGAACAATT
AATCAATGAAAATGACGTTAATACTATGTGGTTAACCTCCTCATTATTTAATCAGATTGC
TAGTGAACGAATAGAAGTATTGGTACCGTTAAAGTATTTATTAATTGGTGGAGAAGTATT
GAATGCTAAGTGGGTGGATTTGCTTAATCAAAAACCGAAGCATCCTCAAATTATTAATGG
TTATGGACCAACTGAAAATACAACATTTACAACGACGTATAATATACCTAACAAAGTTCC
AAATCGTATTCCTATTGGTAAACCGATTCTGGGTACTCATGTTTATATCATGCAAGGCGA
GCGTCGGTGTGGCGTTGGTATTCCTGGAGAATTATGTACAAGTGGCTTTGGGTTAGCTGC
AGGTTATTTAAATCAGCCAGAATTGACAGCAGATAAATTTATCAAAGATTCAAATATAAA
TCAGCTGATGTATAGAAGTGGTGATATCGTTCGTTTGTTACCCGATGGCAACATAGATTA
TTTATATCGAAAGGACAAACAAGTTAAGATTCGAGGGTTTAGGATTGAGTTGTCAGAGGT
TGAGCATGCGCTCGAGCGTATACAAGGTATTAATAAAGCAGTTGTTATTGTTCAAAATCA
TGATCAAGATCAGTATATCGTTGCTTATTATGAAGCGATGCATACATTATCACATAATAA
GATTAAATCACAATTACGTATGACCTTACCGGAGTACATGATACCAGTTAATTTCATGCA
TATTGAGCAAATTCCTATTACTATTAATGGGAAATTAGATAAGAAGGCATTGCCTATCAT
GGACTATGTCGATACGGATGCCTATGTAGCACCGAGTACAGATACCGAACACTTGCTATG
CCAAATTTTTGCAGATATTTTACATGTGAATCAAGTAGGTATTCATGATAATTTCTTTGA
ATTAGGTGGCCATTCATTAAAAGCAACGTTAGTGGTGAATCGGATAGAGGCATCTACTGG
GAAACGATTACAAATTGGTGATTTATTACAAAAGCCAACTGTATTTGAACTAGCACAAGC
GATTGCTAAGGTTCAAGAACAAAACTATGAAGTGATTCCAGAAACTATAGTTAAAGATGA
TTATGTGCTGAGCTCTGCACAAAAGCGTATGTATTTATTATGGAAATCAAACCATAAAGA
TACGGTGTATAACGTACCTTTTTTATGGCGGTTATCATCAGAACTTAATGTAGCTCAATT
GCGACAAGCAGTGCAGCGTTTGATAGCGCGACATGAGATTTTACGAACACAATATATTGT
TGTAGATGATGAGGTTCGACAACGTATTGTGGCAGATGTTGCAGTTGACTTTGAAGAAGT
TAACACGCATTTTACGGATGAACAAGAAATCATGCGCCAATTTGTAGCACCTTTTAATTT
GGAAAAGCCAAGTCAAATTAGAGTGAGATACATTAGAAGTCCCTTACATGCATACCTCTT
TATAGATACGCATCATATCATTAATGACGGTATGAGTAATATACAATTAATGAATGATCT
TAACGCACTTTATCAACATAAATTATTGTTACCACTTAAATTGCAATATAAAGACTATAG
TGAGTGGATGTCGCATCGTGATATGACGAAACATAGACAATATTGGTTATCTCAATTCAA
AGATGAAGTACCTATTTTAAGCTTACCGACAGACTATGTTAGACCAAATATTAAAACGAC
AAATGGAGCAATGATGTCATTTACAATGAATCAACAAATGAGACAGCTACTTCAAAAGTA
TGTAGAAAAGCATCAAATTACTGATTTTATGTTCTTTATGAGTGTGGTCATGACGTTGTT
AAGTAGATATGCTCGAAAAGATGATGTTGTTGTCGGTAGTGTGATGAGTGCGCGTATGCA
TAAAGGCACGGAGCAAATGCTAGGCATGTTTGCTAATACGTTGGTATATAGAGGGCAACC
GTCACCTGATAAAATGTGGACACAGTTTTTACAAGAGGTTAAGGAAATGAGTTTGGAGGC
ATACGAGCATCAAGAATACCCATTCGAATGTTTAGTAAATGACTTAGATCAATCACATGA
TGCCTCACGGAATCCATTATTTGATGTCATGTTAGTACTACAAAACAATGAAACGAATCA
TGCTCATTTTGGGCATAGTAAATTAACACACATTCAACCCAAATCAGTGACGGCGAAATT
TGATTTATCTTTCATCATTGAAGAAGATCGCGATGACTATACAATCAATATCGAGTATAA
TACCGATTTATATCACTCAGAAACAGTTCGTCACATGGGTAATCAATGTATGATTATGAT
TGATTATATTTTGAAGCATCAAGATACACTACAAATTTGTGATATACCAAACGGCACGGA
GGAACTTCTAAATTGGGTCAATACGCATGTTAACGATCGAATGCTTAATGTCCCGGGAAA
TAAATCTATCATAAGTTACTTTAATGAAGTTGTCTCACGACAAGGTAATCATGTTGCGCT
AGTCATGAATGATTTGACAATGACGTATGAAACATTACGCAACTATGTGGATGCCATTGC
GCACATGCTCCTATCAAATGGTGTGGGCAATGGTCAACGGGTTGCCTTGTTTACAGAACG
TAGTTTTGAAATGATTGCGGCGATGTTGGCGACAGTTAAAGTAGGTGCATCTTATATACC
TATCGATATTGATTTTCCGAATAAACGACAAGGTGCAATTTTGGAGGATGCTAAAGTAAC
TGCAGTCATGTCTTACGGCGTTGAAATTGAAACGACATTACCAGTCATTCAATTGGAAAA
TGCTAAAGGCTTTGTTGAATCAAAGGAAAATGAACAATATGATGATTTACATGGCAATCA
ACTTGAAAACACAGCGATGTTAGATAATGAGATGTATGCTATTTACACATCTGGTACGAC
CGGGATGCCTAAAGGGGTTGCCATACGACAACGAAATTTGTTGAATTTAGTGCATGCATG
GTCAACTGAATTGCAATTAGGCGACAATGAAGTATTTTTGCAACATGCAAATATTGTTTT
TGATGCATCAGTTATGGAGATTTATTGTTGTTTGTTAAATGGTCATACGCTTGTGATTCC
AGATAGAGAGGAACGTGTTAATCCAGAACAGTTACAACAACTCATTAATAAGCATCGTGT
GACGGTTGCGTCGATTCCGTTACAGATGTGTAGTGTTATGGAAGACTTTTATATTGAAAA
GTTGATTACAGGCGGGGCAACTAGTACGGCATCCTTTGTTAAATATATTGAGAAGCATTG
TGGCACGTATTTCAATGCCTATGGACCATCTGAGTCAACAGTCATCACATCGTATTGGTC
ACATCATTGTGGTGATTTGATACCTGAGACGATTCCAATTGGCAAACCCTTATCTAACAT
CCAAGTGTATATTATGTCAGATGGTTTGTTATGCGGTATTGGTATGCCAGGCGAGTTGTG
TATTGCAGGTGATAGTTTAGCGATAGGATATATTAATCGTCCAGAATTAATGGCTGATAA
ATGGCAAAATAATCCATTTGGTAAAGGAAAGTTGTATCATAGTGGTGATTTAGCACGTTA
TACATCTGATGGTCAAATTGAATTTTTAGGAAGAATAGATAAACAAGTGAAAGTTAACGG
GTACCGTATTGAACTTGATGAAATTGAAAATGCAATATTAGCTATTCGTGGTATATCTGA
TTGTGTTGTAACAGTAAGTCACTTTGATACGCATGATATATTGAATGCTTATTATGTCGG
AGAGCAACAAGTGGAACAGGATTTGAAGCAATATTTAAATGATCAGCTGCCTAAGTATAT
GATTCCTAAGACTATAACGCATATCGATTGTATGCCATTAACCACGAATGACAAGGTGGA
TACTACGCGTTTGCCAAATCCATCACCTATACAACAGTCTAATAAAGTGTATAGCGAACC
CTCTAATGAAATTGAGCAGACATTTGTTGATGTATTTGGAGAGGTATTGAAACAAAATGA
TGTCGGTGTTGACGATGATTTCTTTGAACTTGGTGGTAACTCATTAGAGGCGATGTTAGT
TGTCTCGCATTTAAAACGATTTGGCCATCATATTTCAATGCAGACATTATACCAATATAA
AACCGTGCGACAGATTGTTAATTATATGTACCAAAATCAACAATCATTAGTTGCATTACC
GGATAATCTTTCGGAATTACAAAAGATTGTTATGTCTCGTTATAACTTGGGTATTTTAGA
GGATAGTCTAAGTCATCGACCTCTAGGAAATACACTATTGACTGGCGCGACAGGTTTTTT
AGGTGCTTATCTGATTGAAGTACTACAAGGATACAGTCATCGCATTTATTGTTTCATACG
TGCTGATAATGAGGAAATAGCATGGTATAAGTTGATGACGAATTTAAATGATTATTTTTC
AGAAGAGACGGTTGAAATAATGTTATCAAACATTGAAGTCATTGTTGGTGATTTCGAGTG
TATGGATGATGTTGTTTTACCAGAAAACATGGATACGATTATTCATGCAGGTGCTCGTAC
AGATCACTTTGGTGATGATGATGAATTTGAAAAAGTAAATGTTCAAGGTACTGTTGATGT
CATACGTTTGGCACAACAACATCATGCAAGGTTAATATATGTGTCTACGATAAGTGTGGG
AACTTATTTTGATATAGACACAGAAGATGTGACATTTTCAGAAGCGGATGTCTATAAAGG
GCAACTACTAACATCACCATATACACGGAGCAAATTTTATAGTGAATTAAAAGTATTAGA
AGCTGTAAATAATGGCTTAGATGGTCGGATTGTACGTGTTGGTAATTTGACGAATCCTTA
CAATGGAAGATGGCATATGAGAAATATAAAGACTAACCGTTTTTCAATGGTAATGAATGA
TTTGTTACAACTGGATTGTATCGGGGTTAGCATGGCTGAAATGCCTGTAGATTTTTCTTT
TGTGGATACGACTGCAAGACAAATTGTCGCATTAGCACAGGTCAACACACCACAAATCAT
TTACCATGTGCTATCACCTAATAAAATGCCGGTGAAATCTTTGTTAGAATGCGTTAAGCG
CAAAGAAATTGAACTCGTCAGCGATGAATCATTTAATGAAATTTTACAGAAACAAGACAT
GTACGAAACGATTGGATTAACTAGTGTTGACCGTGAACAACAACTAGCAATGATAGATAC
AACATTAACATTAAAAATAATGAATCACATCAGTGAAAAATGGCCAACGATAACTAACAA
TTGGCTGTATCATTGGGCACAATATATCAAAACAATATTCAATAAGTAAGTAGGGAAAGT
TATGACAGTATTTGTAATGCAATTACAGAGTAACTTGAAAAGTATTGAAGAATTAATATC
ACAAAGTCGTTGGTCATATAAAAAACCGCGTACAGTCAACTATAGATACAATCAAGATAA
ACTCATGCACAGATTGGGAGATATTTTAGTGCAATATGGAATTCAACATGACACAGGTTT
ATTACCACATGAATGGCATTATCACATTTCGCCACGAGGTAAGGCAGATATTGTTCAACA
CAATCGTGATGGACAGCCCATCTATGTGAGCTTATCATATAGTTATCCTTATATCGTGTG
TGTTGTCGATAAAGAACCAGTTGGTATTGATATCGAAAAGATATCACAACGTTTAGACTG
GCGTACGTTAGTGACGTGTTTCTCTACAAACGAAGCACATCAAATATGTAGTTTAAATGA
TTTTTATCAAATATGGACACAAAAAGAAAGTTTTACAAAATTGATTGGTGAAGGTTTAAT
CAAAGGATTGGACATTTATGATATGACACAATCACACTTTTATCAATCACGTGAAGTGAA
GTTCAAACAATTTATTTTTGATCAGTTTATGGTACAGGTATGTTTCTTAGGACAGGCACC
CTGGGGTTATAAAAAAGTGTCTGTATTTCAGTTATTGAGTAGTTAATATGACGTCTGACA
GTATCATTGCGCAGTGATTTTAAACTATACTGCCTAAATGTTTACTGTTAGATGTTTTTT
TATTGGAAAAATGAAAGGTGAATACACGATGGCATCATTCAAAATCATGACGAGATTAAA
GTAAGTGATAAGGTAAAAATATACTGAGCAATATTGAAATTACCGAAAATAATAGTTTGT
TACGACGCATTTGAGACTTTAATGCTCACGTAAGTTGGCTGGAATCATATCATGTCAGTT
AATAAAATAACGTGAGCATCAATCATCATACTCAAACGATGATTTAAAACTCACGTTAAT
GTTAGTCAGTGTATTAATTTAATTTATAGCGATAGACAAAATGTTGTCGCACTAATTCAA
TTGTCATCATCCAGACGATATGGCCAAAGAATTCTGACAGATGCTCTTGGAATGGTTGAT
CCCACACAGCAGGTACAGTATGCATGATTGGCATAATGATAAGGTGGAATAATACCCAAA
TAGCAATACCAAAAACAGCACCTTGTCCCATTGCTAAGTAAGCGTATTTTTTAACTAATA
TGCAGTAAATAATTGCAATGACGATAGAAAAACTAAAGTGGACAATAAAGCTTACCCAAG
GCAATTCCATATTTGAAAATGTATATGTTTGATGCGTAAACTCACTACTAAATCCTAATT
GTTGCAATAACTCTTGAGGTGGGTTCGTTGCATTACGTTCTGGTGTGCGAGGTGGAAACA
TGACCTCCCAACCTAATTTTACAATTCCAGATAACAAGCCACCGATAATTCCAGCATAAA
TGAATATACCCATTTGTCGTTTCGTCAACTTAAGGACTCCTCTCTATTTACTATCCTCAT
TATAGTATTTTGTGAAAATAATCACAATAAAAAGCTTTGCAAAACTTAAAATATTTTGAT
AAACAAATTTGTAAAAGGTTATTAGTTTTTTACATCTCATATTGTATCGTACTGTATTCA
AAATTGTTAACGAGATGAACGGTAAATAAATGTTTTAGCGCAATGGATAATCGAACTGGA
ATCATCTCGCGTGTCAAAACTTGTTAGGCCTTAATTTCATAGTTATGAATTAAGGATTGT
TGTGCCAACAAAATCATTATTGTAAATAGATTCAATGATATTTGGCTTGTTTCCTGATGC
AATGATAACTTTAGGACAGCCATTTTCAATCGCATTTTTGGCATCTAGCACTTTGGGAAT
CATACCTCCATAAATATCACCATGTTCAATATATTGATGAATATCGACTAATGGCAATTG
AGGTATAACAACATCATTGATGAGTACACCTGCAATATTACTTAATACATAAATAGGCGC
TTTTAATGATGATGCAATAAAATAGGCAAGCGTGTCAGCATTAATATTGTAAAATTCTCC
ATCATGGTTATTGAAACCAATCGAATTGATGATAGGTACAAATTTAGTACATAAATACTG
TAAAGCATCCTTATTTAAAGCGGTCGGAACACCGACATATCCATATTGTTGATCAAAAGA
TGTAATTTCAAACAGCTGTGCATCCAAACCACATAAGCCTATTGCAGAACATTGGTGCTG
GTTAAATTGAGCTACTAATGCAGTGTTAACGTCTGCAATGAGCGTGTGTTTAGTAATGGT
CATGGTTGCTTTATCAGTCACTCTTAGGCCATTAACAAAGTGTGGCTCGATTTGCTGGTT
TGATAATGCTTCATTAATAAATGGGCCACCGCCATGAACGATAATGGGGTAGATGTTGTT
TGATCGTAAATGCTTAATGTTGTTAATAATTGATGGATGCATGTCACTAAGTGTACTGCC
ACCAATTTTAATGACAATAAATTTCATCTAACCAACACCACCTTATGTTCGATATGATGC
GTTGATACGCACATAATCATAGGATAAATCACAACCGTATGCAGTCGCTGCAGCGTTACC
TAAACCAAGCTGAACGTCAATTGTGACATTTTCATGAGTTAATGTATTCGACATAGCTTG
CTCATCAAATAGTACAGCCATACCTTTATCAACGACAGGTATTTGGTTCAGTTGAACATA
TGTGCAGTTAGGATCAATTTCACATCCGCTGTAGCCAATAGCTGTAATGATTCGACCAAA
ATTGGCATCTTCGCCAAAAATAGCTGATTTTACTAGATTTGAACTTACGATAGTTTTACC
GATTTTTCTTGCATCTGATATTGATTTAGCGCCTGACACATTGACGCTGATTAACTTTGT
TGCGCCTTCGCCATCTCTGGCTATAGCTTTAGCTAAAAATGTACAGACAAAATTGAATGC
ATCAACAAATGTTTCCCATTGTGGATGGTCTTGACTAAGTATTTGGTGTTCAACTTGGTG
ATTTGCCATGACTAATACCATGTCATTTGTACTTGTATCGCCATCAACAGTAATCATATT
AAATGTATGGTCAGTCGAAGATTTTAATAATTGATGAAGTGTATTCGATTCAATCGATGC
ATCGGTTGTTATAAAAGCAAGCATGGTAGCCATATTTGGGTGAATCATACCTGAACCTTT
GGTGCTACCACCAATTGTAACGGTTTTACCATCGATTTTTAGTGATACAGCGATATGTTT
TGTACAGGTATCAGTTGTTAAAATTGCCTCGTTAAACGCACCTGGCGTTGCAAAATTAGC
ATCCTTAATATGTTCGGTCCCAGTCTTAATTTTATCCATAGGCAAATATTCACCAATGAC
CCCAGTTGAAGCAACAGCAACATGCTCAGATGGTATTTGAAGTTGTTGAGCAACCCATGT
TTGTGTTTGTCGTGCATCATCTATGCCTTGTTGACCGGTACAAGAATTTGCATTAGCTGA
ATTAACAACAAGTGCTTGTAATTTTCCTTTAGACTTTTGTAAAGTGTCTTCAGTGACAAT
AAGTGGTGCAGCTTTAAACTGATTTAAAGTATATACGGCAGCTGCACTTGCCAAAGACGA
TGAGTAAATCCATCCAAAGTCTTTTTTGTTAGCGCGTAAACCGATGTGCATACCACCAGC
CGTGAAGCCTTGAGGTGTACTGATATCGCCATGTTTAATAATTGAAAAGTTATATTGTTG
TGATGTCGTTTCTTGATGTTTCATTCTAACACCCCTTATGGATAAACTGGTGATTGATTT
AGGCCAGTCGTCACTTCAAAATCATATAATATATTTAAATTTTGAATGGCTTGCCCACTT
GCGCCTTTGACAAGGTTATCAATCACTGATACTAAAATTGCTGTTTGCGTTGTTTCATCT
ACATAGATGCCGATATCGCAGTAGTTACTACCGAGTACTTCTTTTGTGGTTGGAAAAGTC
CCAATATCTCTAATTCTGACAAATGGCTGATTAGCATAATAAGAGGTCATTAATTTATGT
AATGATTCAGTCGTATATTCAGATGATAATTTGACATATATTGTTGATAAAATACCTCGT
GTCATTGGTACGAGATGTGGTGTAAATATGACTGATACATCTTGACCCGCAATGATAGAT
AAATATTGCTCGATTTCCGGTTTGTGTTTATGGTTTCCGATTGCATAAGCGCTTAGATTT
TCATTCATTTCTGAAAAATGAACACGTTGTGATAATGAACGACCAGCACCTGACACGCCG
GTCTTAGCATCAATAATAATAGATGACAAATCTACTATTTTTTCGCTAATAAGTGGATGT
AATGCTAATAATGTTGCTGTAGGGAAACAGCCAGGATTAGAAATGAGCTTCGTTCCATTG
TTATCAAACGATTGCCATTCTGAAATGCTGTAAATAGCATGATTCAAATCATCTTGTGCT
GCAGCAGTTTCTTTGTAATATGCTTCATATATTTCACGATTCTTAATTCTAAATGCGCCA
GATAAATCGATAACATGAATACCTTTTTCTACTAAGGGAGGGATACATGTTTTACTTACG
GGTGCTGGTGTCGCAAAGAAAATTACATCACAGTCATTATTGTCCACTGTAAGTGCTTCG
AAATGTTGCATAATATGTTGTAAATGTGGAAATGTTAATTTCAACGGTTCATCTACTTTT
GAATGTGAGTAGATGTGTGCAATCGTTACATGAGGATGTGTTTGTAACAATCGAATTAAT
TCAATTGCGCCATAACCGCTACCGCCAACGATACCTACTTTAATCATCATGAATCCCTCC
TATGTCATATATAAATGATTAATTGTTAATTTTTAAAAACGTCTTGAAAAGCTGCAACAA
TTTGATGGATTTCCTCTTTATCAATGACTAGAGGTGGAGACAATCGAATGATAGTACGAT
GCGTGTCTTTGCATAAGATTCCACGTTGAATCAGTTGATCCACAAAAGGTGCAGCATCTG
TGTTAAGCTCTATGCCTATAAATAAACCACGACCTCTAATTTCTTTAATACTAGGATGTT
TAAGTTGTAGCAACGCTTTTAATAAAAATGAACCTAAGCGTTCTGATCGTTCAACCAGTA
GTTCATCTTTAAGTACATCAAGCGCTGCCGTCGATATTGCAATGGCTAAAGGGTTACCAC
CAAATGTTGAACCATGTGTACCTGGTGTTAGAACACGCATGACATCATTATTTGCAAGTA
CAGCAGATACAGGGTATAAGCCGCCACCCAATGCCTTACCTAAAATATAAATGTCTGGAA
CGACTTGCTCCCATTCCATAGCAAACCATTTCCCAGTTCTACCAAGACCAACTTGAATTT
CATCTGCAATCAATAATATTTGATGTTTATCACATAGTTGACGCACAGCTTGAATATATC
CTTTCGGTGGTATATTAACGCCACCTTCACCTTGAATTGGTTCCAAAATAATTGCTGCTG
TATTCGGTGAAATAGCTTGTGTTAATTGTTCAATGTCTCCAAAATCTACTGTTGTAGTGC
CTTGAAGTAGGGGGTGAAATCCTGCTTTATATGCGTCGTGGTTAGATAGTGATAATGAGC
CAAGTGTACGACCGTGAAAATTGTTATTCATAGCGATGATTTCAACTTGTCCGTCAGTAA
TGCCTTTAACTTCAGAGCCCCATTTTCTAGCAATTTTAATGGCTGCTTCAACAGCTTCAG
TACCAGAGTTAAGGGGGAGTACTTTGTCTTTCTTAGCAAGATGACAAATTTTTTCTTCCC
ATTTCCCGAGATTGTCACTATAAAGGACACGTGAAATGATAGACAACTTTGAAGCTTGTT
CTGTCATCGCTTTAACAATTGTTGGATGACAATGGCCTTGGTTTGCAACTGAAAAACCCG
AAATGCAATCTATATATTGTTTGCCATCAGTATCCCAAACTTTGACACCTTTACCTTTAG
AAATGACAAGCTTAAGTGGTGCATAATTATTAGAGCTATAATAATCAGTTAATTCAATGA
TTGAATTCATCGGTCTCCCTCCTTTATATTTATACATTTTAAAGAATTAATATTAATATA
TTACAGTTGTTCAATATAAGTGTCAAATGTAAATTTAATAATATAAAGATAAGGTTGTGT
TTGTATTAATGTGATTTGTAAAATGAAAGTACTAATATTTTTTGTGGATAATCATTGATA
TGTATGTATACGATTGCAGTTTAATGTAGTATGAATAAAAAATGCCACAAGCATATGTTT
AACATATGACTGTGGCATAGTATTATGCTTGTGGAATTTTACGATGCTTAATTTTATAAA
TAATGAAGCCGATAATGAAACCAATCAAACTGAGAACAACCCAGCCCATACCAATGTCTG
ATAATGGTAAATATTTTTGGCTGAAATTAATCAAAGTTTGTGAGAATGATGTGCTTGAAA
TGAACTCTGGACTAGCTTTTAATCCATCTACTAATGCAGCAATCATTGTAAAGAAAATGG
TACATTGATAAATAAGTTTTGAATGATGGAATTTGCTACTAAATAATGTTAGTACAATCA
AGGCAATTGCTAATGGATATAAGAACATTAACACTGGGACTGAGTACATAATAATCTTAG
TTAAACCAACATTCGCGAATAAGAACGAAATAAAGCTTACAACTGTTGCAATCGCTAGGT
AATTCATTTTAGGGAAAAGGTGTTCGAATGTTTCTGAAAATGCCGTAATCAAACCGATGG
CTGTTTTTAAACAAGCAACCATAACGATAAGTGACAACAGGACGATACCGTAGTTACCTA
AGTAGTATTGAGTAATTTGCGCTAAGGCAATACCACCATTTTCACTAAGTTTGAAATGAC
CAATACTTAATGTACCCATGATTGCTAGTAGGGTATAAATGATCCCCATCATAATGATAC
TGATAGTACCAGACTTAATTGTTTCTTTAGCGATATCAGTTGGATTTTCGATACCTAACT
TTTTAATCGTTGCAACAATGATAATACCAAATGCCAATGACGCTAGCGCATCTAAGGTAT
TGTATCCATCTAAAAAGCCGTTAAATAAGGCATGTGATTGATATTGTTTACTAATAGGTG
CATCAGATATGCCACCTAATGGATGGATAAAAGCAAATAATAAAATAATTGCTAATAATA
CTAAGAATACCGGATTTAAAAATTTACCGATATATTCTAAAATTCTTGATGGCTTTCTCG
CAAAAAACCATGCAATCACAAAGAAGACGAAGCTAAAAATAAATAAATATAAAGTGATTT
GCTTTGGTGATAAAAATGGCGAAAATGCAATTTCAAATGATGTCGTTGCCAGTCTAGGTA
AGGCGAAAAATGGTCCGATAACTAGATATAAGGCAATCGTGAAAATGTAAGCATATGTTT
TATTAACACGCGATGCAATTTCAAATAAACCAGATGTCTTTGAAATGCCAATAGCAATGA
TACCTAGAAATGGTAAGCCAATTGCTGTAATTAAAAATCCTAAGTTAGCGATAAAAACGT
TAGAACCAGCAGCTTGACCCAAGTGTATTGGGAAGATAAGATTGCCGGCACCAAAGAATA
AACCAAATAACATAGAACCTATAAACATGTTTTCTTTAAATGTTAGTTTCTTCTTCATAT
ATGTATTTGTTCTCCTTTTTAGAACTTATAAAAATCTACTTAATTAAGATAATATCAAAA
ATTAAACATAAAGTGATACATAATTTTGCAATAAATACTAAATTTTTTGAAAATTCCGGA
ATAAATACTGTTTTTTATGTAGTAGGGGCGTAAGTTAAGAACGATTTAACAGATATAGAA
TATGTTAAATATAGAAGGTTAGACAACCCGACGTATTAATACTTTGTGAAATAAAGATCC
CCCTCAACATGATCGAAGGGGGGAAGTATATGTTTAGTTCAATATATTTAGAAAGTCGTT
TGTAGTTATTGTTTGTCCCATCAATGGGAATACATTATCTATTGGAAATTGATGTAGCGT
TTCGTTTTGTGCACTCATCATATCTGTAACAAAAAACTGATTGTAGTTTAATTGATAGGC
ATCTCGCGCTGTCGTATCTACGCCAATATGCGTTGCGACACCACCAAGAACAATCGTATC
AATTCCTCGACGTCGCAATTGTAAGTCCAAATCTGTTCCTACAAATGCACTAAAATGTCG
TTTGTCTATGACAAAATCGTCATCTCTCTTGTCTAATAAATGATGGAAACGACTGTAGTC
GTCGCCTTCTTTTGGTGGTAATGAGATCATTGCATTTGGTTGCAATACATCTTTACCATC
ATAGAAATTCACGCGAACAAAAGCGATAAAGCCATTGTTTTTTCTAAAAACATCTATTAA
TTTATTAGCGTTTTGAACGACATTTTCAGCTGTATATGGGGCATAATCCATTTTAAGAAT
ACCTTCTTGCAGGTCGATTAACACTAAAGCGGTTTTATTAAAATTAATCATCTTATATCA
GAGTCCTATTCGTTTAATAAAGTATTCGCTTAAACTTATACCCTGTATACGATGAAATTA
TTTATTTTGTTGTGAAAAAGCTTTAGCGATATCGATGAGTTTCTTCGGTGCGTCTTCGAC
AGCCATTTTGACTTCGACAAAATGCATCACATCGGGATGACCATTAATTGCATTAAACGT
GTCTTGTAAATCTTTTGATGATTCAACGTCATGAATTTCAACATTTTTACCACCAAATAC
AGCTGGTAAAGCTTTATAATCCCACATGTGAATTTCATTATAAGGTTCATACATGCCGTG
AATAAGTCGTTCTACCGTATAGCCGTCATTATTAATCACAAATAATACCGGTTTAATATG
CTGTCTAATCATAGTTGAAATAGCTTGAACAGTTAGTTGCAATGAGCCATCACCAATTAA
TAATAAGTTACGACGATCTTTGTCTGCTAATTGTGAACCTAATGTTGCAGGTAATGTATA
GCCGATAGAACCCCATAACGGTTGCCCTATAAAAGTATTGTTTTTGTATAATGCTAAATC
ATAAGCACCAAAGAATGATGTACCTTGATCAGCAATGATGACATCATTTGGTTTTAAGAA
ATTTTGCATCATTTTAAAATAAGTTTGTTGTGTTAATGGTTCTGTGCCAACAGTATAATC
GGGTGATGTTGGACGATGATACGCAGGGAACGTTGCGTTATTCGTATATGAAATATTGGA
TAACTGTTTTAACAATGATGGTAGAGATATTTCATCATTTGTAACATCGTCAATTTTGAT
ATTGTGATGATTTAACATAACGACATCATCGATATTGAATTGGTATGAAAAACCTGCTGT
TGCTGAATCTGTTAATTTGGCTCCAATATTTAAAATTAAATCGCTGTTGTCCACATAATC
TCGTATTTTATCTTCGGCAATTTTCCCATCGTAAATACCCATATAATATGGATTTTCCTC
ATTAAAAGCACCTTTTCCTAATGAAAGTTGTGCTACTGGTATCTGTGTTTGATTTACAAA
ATCTTCTAATTCTTGATGGAGGTGAAAACTGTTAATTTCATGTCCAGTAATGATGATAGG
CTGCTTCGCTTGATGCAGTTTAGTTGCTAATAACTCTATATATGTTGATGCATCCGTATA
TTTAGTTGCCGTCACTTCAAATGGTGTCGGTATCTCAATTTCAGAGATTGCGACATCGAT
TGGTAAATGTAAATGAACTGGGCGTCTTTCGGCGATTGCTGTATTAATTAAACGTGGTAT
TTCGGTTGTTGCATTTTCAGGTGTGATATAACCTTGTGCAACGGTTATATGTGCAAACAT
TTTTCGATAGTCGTCAAATGTACCTTCACCAAGTGAGTGATGTACATATTTACCGCCTTG
TTCAACAGCACGTGTCGGCGCACCTGTAATCGCAATGACAGGTATGCGTTCAGCATATGA
ACCTGCGATACCGTTGACGGCACTTAATTCGCCAACACCAAATGTAGTAACTAATGCAGC
GAGTCCATTAAGACGGGCATAACCGTCCGCTGCGTAACTTGCGTTTAATTCATTTGTATT
TCCTACCCAATCTACATTGGGATTGCTGATAATATCGTCTAGAAAAGCGAGATTAAAATC
ACCAGGAACACCAAAAATTTTATCGACGCCTGCTCGATGAATAGCGTCAATTAAGTAAGC
TCCAATGCGTTGTTTCATAAAAAAAGCCACCTTTTCTCTATATTTACACTTAAAATGATA
GCCTCGAATATAGTGTAAGGTCAAGGAAGTTGACTTTGTTGTGAAAACGCTAACAATAGT
GAACAATTAATATTTTTTAGGAAATGAGTATGAAGGGGGGCTTTAATTGATGATCTTAAA
ATTCAAAATTTAAGGGGAGAGCGAACTATCAATGATGCTGCAAAATACAATAGCAAAGAA
AAAACAGGCGCGTCACCTTATGAAGGTATACGCACCTGTTTATAGTAAGCATTATTTAGC
TTCAAATAATTGATCGCCAAATGAAATGTTGCCATGTTCACCTTGTTTAAAATCAAGGTT
TGTAATGTTTCCTTGTGTCACGATAATAGGCGTAATATCACTCTTTGCATGATTGCGGAT
GTAGTCTAAATCAAAGTTGATTAATAAATCACCTTGTTTAACTTCTTGACCTTCCTCAAC
ATGTAAAGTAAAGCCTTCTCCGTTTAATTTAACAGTGTCTAAACCGATGTGGATTAATAG
TTCTAAACCACTATCTGATACAAGACCAATTGCATGTTTTGTTGGGAAAATCATTTGTAC
TTTACCGTTGAATGGTGCACGAACTTCACCTTGTGAAGGTTTGATAGCGATACCGTCACC
CATCATTTTTTCGCTGAACACTTGATCAGGCACTTCTGATAATGGTGTTACTTCACCAGT
TAATGGTGCATGCACGATATGGCTCAATTCGCTTGTTGCAGATTTATCTTCTGCAACAAC
AACAGTTTCGTCTTTATCGTCTTCCATAGTAGTAGGATTTTCTACTACTTGACCATTCAT
AATCTGTTGCATTTCATGTTTGATTTGGTCAGATTTAGGACCAAAAATTGCTTGCATATT
ATTGCCGACTTCTAATACACCAGATGCGCCTAAATCTTTCAAACCAGGAACATCAACTTT
AGATTTGTCGTTAACTTCAACACGTAGACGTGTGATACAAGCGTCTAAATGTTTAATGTT
TGCTTTGCCACCCATAGCTTCTAATACTGCATATGGTAATTCAGTTGCTGAAGCAGTAGC
CGCTTGTGATTGTTTATCTTCACGACCTGGTGTTTTGTATTTTAATTTTACAATTAAGAA
TCGGAATACGAAGTAGTAAATAACTGCGTATACAAGACCTACAGGAATGACTAACCACCA
TTGTGTCTTATTAGGTAGTATACCGAGTAAGAAGTAGTCGATGAAACCACCTGAGAATGT
ATAACCTAGATGAAGATCTAATAAGTACAATGTTAAGAATGATAAACCATCAAGTACTGC
GTGAATAAAGAATAATAATGGTGCTACAAATAAGAATGAGAATTCTAATGGTTCTGTAAT
ACCAGTTAAGAATGATGTTAAAGCAGCAGAACCCATTAAACCTGCTACTACTTTCTTATT
TTCAGGTTTAGCTGTGTGATAAATTGCTAAAGCTGCTGCAGGTAAACCGAACATCATAAC
AGGGAATTCACCTTGCATGAATTTACCAGCTGTCAAATGTGCGCCTTCACGAATTTGTTC
GATAAAGATACGTTGGTCACCGTGAATAATTTCACCAGCTGCATTTTTCCATGAACCAAA
CTCGAACCAGAACGGTGCGTGGAAAATGTGATGTAGACCGAATGGAATTAATAAACGCTT
GATGAAACCAAATAAGAATACGGCAACACCAGTATTTGAATCTAATAATCCTGTACTGAA
TGCATTTAATCCTGATTGAATCGTTGGCCAAATTAATGCCATTGGGAATGCTAAAATAAA
TGATGTTGTAGCCATCATAATAGGTACGAAACGCTTACCAGCGAAGAAACCTAAATAAGA
TGGTAAGTTAATGTTATAGAACTTGTTATAACACCAAGCTGCCAGGGCCCCGATTATAAT
ACCGCCGAACACACCTGTTTGTAATGTTGGGATACCTAAAATGCTAGCGTAACCACTCGC
TGGATCACCAATATTCTTAGGTGTAACTTGTAAAAAGTCGCCCATTGTTTTGTTCATGAT
TATGTAACCGACGAATGCTGCGATAGCTGCTACGCCATCACCGCCAGCTAATCCGATTGC
GACACCTAATGCGAAAATCATAGGCAAGTTATCAAAAATGATACCACCAGCACCTGTCAT
TAATTTAGCGACAGTTTGTACGCCACCATTTTGTATAAACGGCAAGTAGTGTTGTAATGA
TTCACCTTGCATAGCTGTACCGATAGCTAATAACAGACCAGCTGCTGGTAAAATCGCAAC
AGGTAACATTAGCGCTTTACCAATACGTTGCAATTGACCGAAAAGTTTCTTCCTCACTTG
TCCAACCTCCAAAGTTGTATTTATTATTTAAGATTCAATAAAAAAAGACACGAGCAAATA
GACTGTGTTGGTAACCATCACAGCTTAATTTAACTCATGCCTAATCTTACTTAGTAACAC
GTTGGTGTATGTAATTAATGTAAAAGAAGCAATTGACTAAGTAGTATATAAAACTGATAC
GTTAGTTTATCTAGCTTACCATCACATCTTATTGAATCTTATTTGTTTGCGACTCCTATT
TTAGCATGGTGAAGTATGCGTTTTCAATACAATTATTAAATTCAATTTCAAATCTCTTAA
TTGTTCACAGATTATTATTAAAACATAATATAAGATAATCCTGAATAAAATGTATAAAAG
TTATTGTAATAATCCAGCAGTAGCAGCTATTATCAGCACTTAAAAGAAAGGATAATCTTT
GATGGTGTAATAATTAACTTGTGACAGAAATATGTAAGATTATTACAATGAACAGGCTTT
AACTGATTAATATTGTAATGTGTTTTCTCTTATAGTAAAATGTAAGCGATTACACAACTC
AACTATATTTTCCTAATAATTATATTGTTAAGGAGGGCTACTTTGACAGGCTTTTCAGTG
TATTTAGGACAACCTTTAGATGAAGCGTATATTAAGCGAATGATTAAACAAGGTTACCAA
ATGATTTTTACATCTGTACAAATACCAGAAGAAGATGACGAGACAAAATATCATTATTTC
ACAAAACTACTCAATTTATTAAAACATGAACAAGTGACTTACCTCATAGATGCTAATCCA
TCTATTTTAACACCATCTTTTTATGACCATCTTCGACAATATGATGCACAATTTATGATT
CGTATCGATCATAGTACATCAATTGAGGCAATCGAAGCGATAATGGCACAGGGTTTAAAG
TGCTGTTTGAATGCAAGTATTATTTCCCGGGAATTGTTAACAAGCTTACATCAACAATTG
AATGATTTTACATTACTTTCATTTTGTCATAACTATTATCCAAGACCAGATACGGGATTA
TCTGTTGACTTGGTCAATAAGAAAAATGAACTCATTTATCAATTTAATCCAAAGGCACAA
ATATATGGTTTTATTGTAGGGAGTGATTTGCGAGGTCCTTTGCATAAAGGCTTGCCAACA
ATTGAAGCAACGAGACATAGTCATCCTGTCGTTGCAGCTAAATTATTACAAGAAACTGGT
GTATCTGAAGTGTTAGTTGGAGACTCATTGATTGAAATGAGGCAGGCAAAACAACTTATA
GATTTTTGCAAGCATAGGCATTTCACGTTATGTATTGAAGAAGTGTTTGATACGACAGTG
ACTTACCTTTTCGATATGTGTCATAAAGTACGCCCGGATAATCCGGAAAATGTCATTCGT
TCGGAAACGTCAAGACAAATATGTCCACATTCGATTCAACCACAGTTTACGACGCAACGA
CGCATTGGTTCAGTAACCGTTGATAATTTGAATAACGGACGTTATCAAGGCGAAATGCAA
ATTGTGAGACAAACGCTTAGTGCACATGACAATGTGAATGTTGTTGCACAAATTATTAAA
GAAGACTTACCACTGTTAAGTTGTATCGAGCCGAATGATACATTTGATTTTCAAAAAACT
AGGGAGTGTAAGAAGTGATGGAAAATAGTACGACCGAAGCGCGTAATGAAGCGACGATGC
ATCTTGATGAAATGACTGTGGAAGAGGCTTTAATTACGATGAATAAAGAAGATCAGCAAG
TCCCGTTAGCAGTTCGAAAGGCAATACCACAATTGACAAAAGTAATTAAAAAAACAATTG
CACAGTATAAAAAGGGTGGACGATTGATTTATATCGGTGCAGGTACAAGTGGAAGGTTGG
GTGTCTTAGATGCAGCGGAGTGTGTACCTACATTCAATACTGACCCTCATGAAATTATAG
GTATTATTGCTGGTGGACAACATGCTATGACGATGGCTGTAGAAGGTGCGGAAGATCACA
AAAAATTAGCGGAAGAAGATTTGAAAAATATAGATTTAACATCAAAAGATGTCGTTATAG
GAATTGCCGCGAGTGGCAAAACGCCATATGTTATAGGCGGTTTAACATTTGCTAACACAA
TCGGTGCTACAACAGTATCTATTTCATGCAATGAACATGCAGTTATAAGTGAAATTGCGC
AGTATCCAGTAGAAGTTAAAGTTGGTCCAGAAGTATTAACTGGTTCAACACGTTTAAAGT
CTGGTACAGCACAAAAGTTAATTTTAAATATGATTTCAACCATCACAATGGTTGGTGTCG
GAAAAGTTTACGATAACCTCATGATTGATGTTAAAGCAACCAATCAAAAACTGATCGACC
GTTCAGTGCGTATTATTCAAGAAATATGTGCTATCACATATGATGAAGCAATGGCGTTAT
ATCAGGTATCTGAGCATGATGTGAAAGTTGCGACAGTTATGGGTATGTGTGGCATTTCTA
AGGAAGAAGCAACAAGACGGTTATTAAACAATGGTGACATTGTTAAACGAGCAATCAGAG
ATAGACAACCTTAGGAGGGATTTAAATGACCAAAGAACAACAACTTGCAGAACGAATTAT
TGCTGCAGTAGGTGGTATGGATAATATAGATAGTGTCATGAACTGTATGACACGTGTGCG
TATTAAAGTATTAGATGAGAATAAAGTAGATGACCAAGAACTAAGGCATATTGATGGTGT
CATGGGTGTTATACACGATGAACGCATTCAAGTTGTGGTTGGACCTGGTACAGTCAATAA
AGTGGCTAATCATATGGCGGAATTAAGTGGTGTTAAACTAGGTGACCCAATACCACACCA
TCACAATGATAGTGAAAAAATGGACTATAAATCATATGCAGCTGATAAAGCAAAGGCGAA
TAAGGAAGCGCATAAAGCAAAACAAAAGAATGGTAAGTTGAATAAAGTATTGAAATCAAT
TGCCAATATCTTTATACCGTTGATTCCTGCATTTATTGGAGCTGGATTAATTGGTGGTAT
TGCAGCAGTACTGAGTAACTTAATGGTGGCAGGCTATATTTCAGGTGCTTGGATTACGCA
ACTTATAACAGTATTTAATGTCATTAAAGACGGTATGTTAGCATACTTAGCTATTTTCAC
TGGTATTAATGCGGCTAAAGAATTTGGTGCGACACCAGGACTTGGTGGCGTGATTGGTGG
TACAACGTTATTAACGGGTATTGCTGGTAAAAATATTTTAATGAATGTCTTCACTGGAGA
ACCATTGCAACCTGGACAAGGTGGGATTATTGGCGTTATTTTTGCCGTTTGGATTTTAAG
TATTGTCGAAAAGAGATTACATAAAATTGTGCCAAATGCGATTGATATTATTGTAACGCC
GACTATTGCATTGTTGATTGTAGGACTATTAACTATCTTTATCTTTATGCCATTAGCAGG
TTTTGTTTCAGACAGTTTAGTTTCAGTAGTTAACGGAATTATTAGTATTGGTGGCGTATT
TAGTGGATTTATCATTGGTGCAAGCTTCCTACCGTTAGTTATGTTAGGGCTTCATCATAT
TTTTACGCCAATTCATATAGAAATGATTAACCAATCAGGTGCTACTTACTTATTGCCAAT
TGCAGCGATGGCTGGTGCTGGACAAGTAGGTGCCGCATTAGCACTTTGGGTAAGATGTAA
ACGCAACACAACATTACGTAATACTTTAAAAGGTGCATTGCCAGTTGGTTTCCTAGGTAT
CGGAGAACCATTAATCTATGGTGTGACTTTGCCATTAGGTCGACCTTTCTTAACTGCTTG
TATTGGTGGTGGTATTGGTGGCGCTGTAATAGGTGGAATTGGACATATTGGTGCCAAAGC
AATAGGCCCAAGTGGTGTGTCACTATTACCATTAATCTCAGATAATATGTATTTAGGTTA
TATTGCAGGATTACTTGCTGCGTATGCTGGTGGATTCGTTTGTACATATTTATTTGGAAC
GACAAAGGCGATGCGACAGACAGATTTGTTGGGTGATTAATGATGACAAATATTTTATAT
CGCATTGATAAGCAGTTGAGTGATTTTACGAAGACAGAAAAGATAATCGCTGATTACATT
TTAAAGAATCCACATAAAATCATTGATATGACTGTGAATGATTTGGCAGATGTTACGAAT
GTTAGTACAGCATCAATTGTTAGATTTAGTCGGAAAATGACACATCAAGGTTTTCAAGAG
CTAAAGATTGCGATATCTCGATACTTACCCGAAGATATTGCAACCAATCCACATTTAGAA
TTGATTGAAAATGAATCTGTAGAAACTTTGAAAAATAAAATGATTGCTAGAGCAACGAAT
ACGATGCGATTTGTAGCTACTAATATTATGGATGCGCAAATTGATGCAATTTGTGATGTG
TTGAAAAATGCCAGGACAATATTTTTATTTGGATTTGGCGCATCGAGTTTGACTATTGGT
GATCTTTTTCAAAAGTTATCTCGTATTGGCTTAAATGTCAGGTTATTACATGAAACGCAT
TTACTTGTGTCAACATTTGCGACGCATGATGATAGAGATTGCATGATTTTTGTGACGAAT
CAAGGTAGTCATAGTGAATTGCAGTCAATTGCACAGGTGGCCACACATTACAGTATTCCC
ATCATAACTATATCTAGTACAGCTAATAATCCAGTGGCTCAAATTGCAGACTATGCATTG
ATTTATGGCAGAACTGATGAAAATGAAATGCGTATGGCGGCTACAACGTCACTATTTGCA
CAGTTATTCACGGTAGATATATTGTACTATCGATTTGTAGCATTAAATTATCATGCGATT
CTAGATTGTATAACCCAATCGAAAATGGCACTTGATAATTACAGGAAGCATCTTGCGACG
ATAGATTTTAAACATTAGATATTGTGTGCGTTCTAACATAAAGTTAGTTGCAACGTAAAC
AATTGAAGTTTTTGATGTGATTCAGTTGCTTGATGAAAAATTGTTGCTACAAGTTTGTAA
AACTGGCATAGAGGCTATTTTGAAAATGATAAAGGCGTGACAAATTAAAGCAAAGTTCAG
ATTTGAGCTTTGCTTTTTTCATAGATGGAAATTAAATGCTGAAGAATAATTTTAATGCTA
AATGAACTAATACGAAGGTGCTAAAAGCAATTATTATCAAATTAGTGATATGAATGAAAT
GTTTAAATCGTTTGCGTTGATTGTATTCGGGACTTTTATAGAGTAGGTAGTAGTACATAA
AGAGTATGGCTGCGAACATGCCGAATATTGAAGTGAAGTTACCTACAGTGACTGCCATGT
AATGATTTAAAGTTAAATAGTAACTTAGACTAATAATAAAAAATAAAATGATTTGATAGG
TAATTAACACCATTCAAGTCCCTCCATTAATCGTAGACAAAAAATTTATCAATGATTTGA
TTATTTGTATTCAAATTTTAGTATACGACTTACCTCAAAGACAAATATTAAAAGATAAGA
CAATAAAATTAGAATAAATTTACGTTTGAAGATAAAAAACAAACATTTTTCATTAAAGTT
TATGATATATTTAGAGCAATAGAAAGTGTATGGAAGGGGATATGAATGGCATACCAAAGT
GAATACGCATTAGAAAATGAAATGATGAATCAACTTGAACAATTGGGTTACGAAAGAGTA
ACGATACGTGATAATAAGCAATTGCTTGATAATTTTAGAACGATTTTAAATGAGCGTCAT
GCGGACAAATTAGAAGGCAATCCCTTAACAGATAAAGAATTTCAACGTCTGTTAACGATG
ATTGATGGAAAAAGTATTTTCGAGAGTGCCCGTATTTTACGTGATAAATTACCACTTAGA
CGTGATGATGAGTCTGAGATTTATTTGTCGTTTTTAGATACGAAAAGTTGGTGTAAAAAT
AAGTTTCAAGTGACGAATCAAGTATCTGTCGAGGATACATATAAAGCACGTTATGATGTA
ACGATATTAATCAACGGACTACCCCTTGTCCAAGTTGAATTGAAACGTCGAGGTATTGAT
ATTAATGAGGCGTTTAACCAAGTAAAACGTTACCGCAAACAAAATTACACAGGCTTATTC
CGCTACATACAAATGTTTATCATTAGTAATGGTGTTGAAACGCGATACTTTTCTAATAAT
GATAGCGAACTATTGAAGAGTCACATGTTTTATTGGAGTGATAAACAGAATAACCGTATC
AATACATTGCAATCGTTTGCTGAGTCATTTATGAGACCTTGTCAATTAGCTAAGATGATA
TCGCGCTATATGATTATTAATGAAACAGATAGAATACTGATGGCAATGCGTCCGTATCAA
GTGTATGCGGTAGAAGCACTTATTCAACAAGCGACTGAGACAGGGAATAATGGATATGTA
TGGCATACAACTGGAAGTGGTAAGACGTTGACTTCTTTTAAAGCGAGTCAGATTTTATCA
CAGCAAGATGACATTAAGAAAGTTATCTTTTTGGTTGACCGTAAAGACTTGGATAGTCAA
ACAGAAGAGGAATTTAATAAATTTGCTAAGGGTGCTGTAGACAAAACTTTTAATACCTCG
CAACTGGTACGCCAACTAAATGATAAAAGTTTGCCACTTATTGTAACGACGATTCAAAAA
ATGGCTAAAGCGATTCAAGGGAATGCCCCTTTATTAGAACAGTATAAAACGAATAAAGTT
GTATTTATTATTGATGAGTGTCATCGCAGTCAATTTGGTGACATGCATCGTCTAGTTAAA
CAACATTTCAAAAATGCCCAATACTTTGGATTCACTGGTACGCCACGTTTTCCAGAAAAT
AGTAGTCAAGATGGTAGAACAACTGCAGATATTTTCGGTAGATGCTTACATACGTATTTA
ATTAGAGATGCCATTCATGATGGTAATGTACTTGGTTTCTCAGTTGACTATATTAATACT
TTTAAAAATAAAGCTTTAAAAGCAGAAGATAACAGCATGGTTGAAGCAATTGATACGGAA
GAAGTATGGTTAGCGGATAAACGTGTGGAATTAGTAACACGACATATCATCAATAATCAT
GATAAATATACACGTAATCGTCAATATTCAAGTATATTTACAGTCCAAAGTATTCACGCG
CTTATTAAATATTATGAGACATTTAAGCGACTTAACAAAAAGTTGGAACAACCGTTAACG
ATAGCTGGTATATTTACGTTTAAACCTAATGAAGATGATCGTGATGGTGAAGTGCCATAT
CATTCACGTGAAAAATTAGAGATAATGATTAGTGATTATAATAAAAAGTTCGAGACGAAT
TTTTCAACAGACACAACTAATGAGTATTTTAATCATATTTCAAAAAACGTTAAAAAGGGC
GTTAAAGATAGTAAAATTGATATCTTAATCGTTGTTAATATGTTCTTAACTGGTTTTGAT
AGTAAAGTACTGAACACTTTATATGTTGATAAGAATTTAATGTATCATGATTTAATTCAA
GCGTATTCACGTACAAATAGGGTTGAAAAAGAATCAAAGCCATTTGGTAAAATTGTAAAC
TATCGTGACTTGAAAAAAGAGACAGACGATGCACTGAGAGTATTCTCACAAACAAATGAT
ACGGATACAATTTTAATGCGCAGTTATGAAGAGTATAAAAAAGAATTTATGGACGCTTAT
CGTGAGCTTAAAATGATTGTGCCGACACCACACATGGTTGATGACATTCAAGATGAAGAA
GAGCTAAAGCGCTTTGTTGAAGCTTATCGTTTATTAGCTAAAATAATATTACGTTTAAAA
GCATTTGACGAGTTTGAGTTTACAATTGATGAAATTGGAATGGATGAACAAGAGAATGAA
GACTATAAAAGTAAATATTTAGCTGTGTACGATCAAGTAAAAAGAGCGACGGCTGAGAAA
AATAAAGTATCCATTTTAAATGATATTGATTTCGAAATAGAAATGATGCGTAATGATACG
ATTAATGTGAATTATATTATGAATATATTGAGACAAATTGATCTTGAAGACAAAGCGGAA
CAACGTCGTAACCAAGAACAAATTAGACGCATTTTAGATCATGCAGATGATCCGACATTG
AGGTTAAAACGAGATCTAATTAGAGAATTCATCGACAATGTTGTACCTTCTTTAAATAAG
GATGATGATATCGATCAAGAATATGTTAATTTCGAAAGTATTAAAAAAGAAGCGGAGTTC
AAAGGATTTGCTGGAGAGAGATCTATCGATGAACAAGCCCTAAAAACAATTTCAAATGAC
TACCAGTATAGTGGTGTTGTAAACCCACATCACCTTAAAAAAATGATTGGTGATTTGCCA
TTGAAAGAAAAGCGTAAAGCAAGAAAAGCCATTGAATCTTTCGTGGCAGAAACAACTGAA
AAATACGGTGTGTAATGATTCAGCCCCCTCGCTAGATTAGTGTAGGGGGCATTATTATTT
TCTATCTTTTGTTAGTTACCATGTGTTTGGCAACCATCATTTGGTTTCAATACAATTTTA
TAATCGTATGTGTATAGAAATAATGTCTATAGGCATTTAAAATAGTTTATAATATTAACA
GGATAAGTATTAAATGTATGTTGAAGGAGGTGCGTAGCTATGGATAATAGAAATATGATT
AATCGTGTTTTTAGTCAAAAGATATTACATCAAATTGCAATCAAAAATAAAAGTGATGTT
GTTGATGAGGCATATGATTTTTATATACAGGGACCTAAAAATATCAATGTAATACAGAAG
ATGAAATCTTTATATAACTATCTTAAAAAGTCTTATCGTAACGAATATTTTTACAAAAAC
ACAATACTTAATAAACTCCTTCTAGGACGACATTCTATTAATACAACTACTGCACTTTCT
GAGATGCCCATAGGGAAAAGTATTGCTGATTTTATATTGTTAAACGGCAAAGGCGTTGTC
TATGAGATTAAAACAGAATTAGATAAGCTGGATAGATTAGATAATCAAATTAATGATTAT
TATGAAGTGTTTAATTATGTCGTAGTTATTACAAATGACAAACATCTGAATAAAGTTATG
GCTAGATACAAAGATACAACAGTTGGAATTTTAGTGTTAACAACTAGAAATACACTGAGT
GAAGTTCAAAAACCTAAAGAAAACAATAGTCTCTTAAACACAAAAGCGATGTACAACTTT
TTACGAAAAGAAGAAAGAAAAAGAGTTATTGCACAAAATCATATGGATGTGCCAACTTAT
AATGATTTCACAGAGTATGATGTGTTATTTGACGTGTTTAAAGAAATACCAATGACGAAA
CTGCATAACAATATGATTTCTGAGTTGAAAAAAAGAGGAAACATGAAAGAATACAAAGAT
GAATTTTTAGCAGCGCCGGCTGAAATTAAGTTCTTGTTATATTTCGCAAAAATGACAAAG
AAAGATAAAAATAAACTATATCATTTTCTTAAGGAGGATTAATATGTATTATCCTTATTT
GCGTGGGAAACAAAATGAACTATTTGCAATTAGAGAATTGTTAGAGAAAGGTTTGATTGG
TGATTGTATTCAACCTATAATTGAACCAATTAAATATACAACCACATTTAAAAATACTTT
GCAATACTGTGGTGAAAAAGCATTCTCTATAAATTTAGTAGTAAATTCAAAGTTAACTGA
AGAAGAGATTAGTAACGAAACTGTTGCACATTTAACTGAAATAATAACAAAAAACAAAAG
TGTTATTCAAAAAGCTTACTTGGGTCCTTCTGATGAAGGCAATGATAGGTTGAAACAGCA
ATTTTCAAGTAATAGTTTAGCTATTTTAACAAGTGTAGATGATTGGGAAATGTTTGGAGA
TAAAAATAAACTTGAAATGGTTTTTGTACCAGATGATAGACACATTAAACGTAAATTGCG
TAATATTCCAAACAAAGGCATCATTATGGATCCTTTTAATAAACTAAGTCGTAATGTTGA
TTATTTAGATAATGATGACGAGTTTTATAGCGACGATCACCTTTATTATAAGGAAGATGG
ATACGTAGCATTTTCAGACTATTCTGTTATAGGTGGAGAATATGTAGACGGTGGCTTTTC
GCCATTAGCTATTGCGATACATATTGTCTATTTTGATGAGGCTAATGAGCTAAGAGTTAA
GCATTTTGTCTCTGATTCTAATAATGATAGATCAAATCCAGGTAAAAAGTTTTTTGAGGC
TGTAGATAAATTAGTAACATGGTCAAAAAACTTAGATATTAAAAATAGATCTTATGCGCT
TGGACAATTTGAAGAATTAAATGAAAATAATAAGTATCCAGGATTAGGTTTAATTAAAAG
GTTATCTATCATGCATCACCTAGAAATTATGAATAGATACTTGGAGTCTCAAAATGAAAA
TATGTGAAAAATGTTTTAATAATACTGAAATCGTAGAAATCATTGCAAATGATAATAGCA
AATTTGACAATTGTGATATTGATAACAATCATCTTGGTGTTAAAATATTTGATACGACTA
AGGACATAGATAAATTAGAACTTATTAGAGATTATTTAAGACCAGCATTAGAATTATATG
ATATTAGTATAAATTTACCAGATACTTTTAGCCCAAAAGAAGGTAAAAAGATTGAAATAG
CATTAAAAGACGACTGGAGTATATTTAATGTTGAGGAAGCTCAAATAAGTTGTATTTTAA
ATGAACTTTTTAAAGATGATGAAAATTTAGATAGACGAGTGTTGGAAGATTTAGTAGGCG
CTAAAATCATAAACGATAAAAAATATACAAATAAAAATCTAATTGTAGCAAATAATGACT
GGGATGGATTTTGTGAGAGCTTGAAGTATAAAAATAGATTTCATAATAATATGATCAATT
TAGAGAATTTAGCGTTCTTTCTCGATATCACTACTAATTACTATAGTATTGAGGAATTTA
GAGAAAGATTTGAACCATTATATAGATCTAGAATAGTTAAGTTCATTACAGAGAAAAGTG
AACTAATGTCACCACCAAAGGGATTTGCAACGGCAGGAAGATTGAATTCTAAATGGATAA
GCGTATTATACCTTAGTACAAAAGAACAGGTCAGTATAGAAGAAGTTAAACCTAAGCATA
ATGACATTATTTATATAGGTAAGGTTAAGTTACAAAAAAACGTGACAAAAGAGAAATTGA
AAATTGCGAATTTAACTAATTTAACTAGTAATGCAATCAAAGCTGGCGATGATGGATTTA
GAAAGTATTTTGTAAATTACCAAACATTAAAAAAGATTCATAAAGGAATAACAAATCCAA
GCGATGAACAAGGAATAGATTATTTGCCATTTCAATATTTAGCTGATTATATTCGAAGCC
TTAAATATGACGGGATAATGTATGAGAGCATATTACAAGATGGTACTTTTAACTTTGTGT
TTTTTGATCAAAGTTTATTTGAATGTGTTAATTATGAAAGAAAAAGAGTAAGTGACGTTA
AATATACATTGACTAAGCTAAGTTGACACACTCAAAAATCTGAATATTCTAATAAAATAT
AAATAATCCCCCGCACTTCACATAGTGGCGGGGGATTTATTCTGGCGTTAAAATGCCCAA
AGTATGGGGGTGACTCTTAAATCATGGCAAAGCACCTAAAACTTGATATGGTGCCGAGCC
CTAACTTAGCACAATATAGTTAGTATGACAAAGTCATCTAACATAACACATCAGAAGTCG
CGCAATTTATTTCAGACCATACAGTGATAAAGTTGCACAACGCATGACTTTTATTTAGCA
ATAACTGCTACTTCTGAAATAAGTTGCTTTGCATAGTCTGACTGCGGATGTTTGATAATA
TCTTCTGTGTTATTCAGTTCAACGATTTCGCCATTTTTCATAACTGCAACGCGATCACAT
ATTTCATTGATAACACCCATGTCATGTGTGATGAATAAATAAGTGATGCCGAAGTCTAAC
TGTAATTGTTTTAATAACTCGATGATATCTTTTTGAATTGAAACGTCTAAAGCGGACACT
GCCTCGTCGCAAACAATCACTTTAGGTTCAACAGCAAGTGCTCTCGCGATACTTACACGC
TGACGTTGCCCACCAGATAATTCGTGTGGATAGCGATATAAGAAAGTTTGATCTAGGCCA
ACCTTTTCTAACAACGATACGACAGTTTTAATAATGTCATCATTATCTTTGACTTTCCCA
TGAATGATTAGTGGTCGTTTAATCACATCAATGACTTTAAATCTTGGATTAATAGATGCG
AATGGATCTTGAAAAATCATTTGTATCTCTTGTCGTAAAGATTTCAATTCATCATCTTTA
AATAAACTTAATGGTAATTCGTTATACCAAATAAAGCCTTCTGACACTTCCTTTAGACCG
ACGACCGTCTTAGCTAATGTCGATTTCCCTGACCCTGATTCACCGACAATGCCTAATGTT
TCGCCTTTTCTAATAGCCAAGTTAATATCATTAACTGCTCGGTATAGGCTGCCACTCGGT
GATGTGTAATCCACGCTCACGCGATCGAATTTTAATAAAATATCATTGTTTAACGGTCTT
GGCGGACGCGTTTGATGAATATCAGGAATCGCATCTATTAAGCGTTTTGTATAGGTATGT
TGTGGCGATTTAAAAATACTTTCAACCGTGCCACTTTCAACGACACTTCCATCTTTCATT
ACAATCACATCGTCGCAAAATTGATACACAGCGCCTAAATCGTGAGTGATAAAAATAATA
GATGTTTCTGTGTACTCATAAAGGGACTTCATTAACTGCAGTAATTGATTTTGTGTACTG
GCATCTAATGCCGTTGTTGGTTCATCTGCGATTAAAATTTGTGGCTTTAAAATCAATGCC
ATTGCTATCATGACACGTTGACGCATACCACCAGAAAGTTCATGTGGATAAGCATCAAAT
TGTCGAGTTGCATGTTTTATACCTACTTTTTCTAAAATGTCTATTGTCATCGACTTTGCT
TCAGATTTAGATACACGTTTATGTTGAAATATTACTTCTGTAATTTGTTTGCCAATCGTT
AATCTTGGATTCAACGAAGAGAGTGGATCTTGAAAAATCATTGAAATATCCTTACCTCGA
ATTTGTTGTAACGCTGAAGTTGATAAATTATTTAACGATTGCCCATTAAAAATAATTTCT
CCTGTTAATGTGTGATCTGGATAATCTGGTAGTAGCCCTAAAATAGATTTAGCGGTAATA
CTTTTTCCTGATCCTGATTCACCAACAATACCTAGGATATGTTTTTTTCGTAATTCGAAA
GAGACGTTTTTTACCGCTTGAACTGTAGTTTCATCATAATTGAATTGTACATTCAGACTG
TTGACTTCTAATAAATTTGACATGATGTTGTGCCTCCCTATTCACAAATGTGTAAATTTA
TTCTATACTTTTGTATATCATAGTAATCTACTCAAGATTATTTTACAAGGAGTGATTATC
ATAATTACTTATTTAGAATCTTTTAAGTCGTTGTATCACAAGGCATTTTACAAGTTTGTA
TTATCGGTATTAAGCTTGCCAATATTTTTATATGCAGTGATAAAGTTTTTCTTTTCTGCT
AAGAGGAAAAATTTTTACGCTAATAATTCTGAAATTTCAGAAATTGAACAGGCGTTACAT
CAAAAATATAAATATTTATCGCAGCAAAAGTCATCCACACAAATACATAAAGAAGCATTA
AAAATATTCAAGGCACAAAGTTCTAATACGAGTTCAAAGAATATTGAACAAGCACATTTT
TCAACATACTTTGAAAATGTATTATTTCATAAGTTCATCATGATCAAAGTGATATTGGCC
TTGCCGATGTTCATCTTATTGACTTTTTATTTACAGCCATTAGTTAGATATATTTTTGAA
CGAATTGTCATGGCTGTGATTGTCATCATTGGTGTTATTGTCAGTGTGTTTACCATTCTG
TATTTTTCACCGCTTGATGCGGCTTATAGCATACTGGGACAAAATGCAACAAAGGCACAG
ATACATCAATTCAATGTATTACATCATCTTAACGAACCTTATTTTATTCAATTGTGGGAT
ACCATCAAGGGTGTTTTTACCTTTGACTTAGGTACGACTTACAAAGGGAATGAGGTTGTG
ACTAAAGCAGTTGGCGAAAGAATTCCAATTACAATAATTGTCGCAGTATTAGCGCTAATG
GTGGCATTAATTATTGCAATACCAATTGGTATTATCAGTGCGATGAAGCGAAATAGTTGG
CTTGATATCACGTTAATGATAATTGCATTAATTGGTTTATCTATTCCAAGTTTCTGGCAA
GGGCTATTATTCATTTTAGCGTTCTCATTGAAATTGGATATTTTGCCACCATCTTATATG
CCAGAACATCCAATATCGTTGATTTTACCTGTACTTGTCATTGGAACAAGTATTGCTGCT
TCTATCACGCGTATGACAAGGTCTTCTGTACTTGAAGTAATGCGCAGCGATTATGTTTTA
ACTGCTTATGCAAAAGGATTATCGACGACACAAGTTGTTATTAAACATATTTTGAAAAAT
GCCATTATTCCAATTGTAACGTTAGTTGGTCTTCTAGTGGCAGAGTTACTAGGCGGTTCA
GCAGTGACGGAACAAGTATTTAACATTAATGGTATCGGGCGTTATATCGTCCAAAAACAA
CTAATACCTGATATTCCAGCAGTCATGGGTGGGGTCGTATATATATCAATTGTAATATCT
TTAGCAAACTTAATTATTGATATATTTTATGCTTTAATCGATCCAAAATTACGTAGTGAA
ATCAACGAAAGGAAGTGAGGCATATGGCACAACTTAATTCAAAGATAGCTTCCTTAAAAT
TATTCGCAAGTTACGCCATAGCAACTTATATTTTAGTTATATTAACGAGTGCATTAAATC
TTTTTAAAGGTTATGTGGCCGATACGTTCTATATTGCTGAAACATTGCTAATCGTTTTAA
CCATCATTTTAATTATTATTTTAACAACGGAACAAACATGGAAGCATCATGACCTATGGC
GACGTATCGTCGAAGTGTTGTTATTGTTGATGACATTAACAGGCAACGTATTTACATTAT
TAATGTTTGTAAGTATTAGACGTTACCAACGTACATCGCAAATACATAGTTATAACGGGT
GGGAATCGTTTATACGAAAAACTACTAGACATCGTATTGCGATTATCGGGTTACTTATTT
TAGTCTACATGCTGACATTATCAATTGTGTCACAATTTACATTTGATACGACATTGGCTA
CTAAAAATCAGTTCAATGCACTGTTACATGGACCGAGTCTAGCCTATCCGTTTGGTACTG
ATGATTTCGGTAGAGACTTATTTACACGCGTAGTTGTAGGAACGAAGCTGACATTTTCAA
TTTCAATTATTTCAGTAGTTATTGCAGTTATTTTTGGTGTGTTACTAGGCACTATCGCAG
GTTATTTTAATCATATTGATAATTTAATAATGCGAATTTTAGATGTAGTGTTTGCAATTC
CATCATTATTGTTAGCGGTGGCAATTATTGCATCATTTGGAGCAAGTATTCCAAATTTAA
TTATTGCTTTAAGTATCGGTAATATACCATCATTTGCACGGACAATGCGTGCCAGTGTTT
TAGAAATTAAACGCATGGAATATGTAGATGCAGCACGTATCACTGGTGAAAACACTTGGA
ATATCATATGGCGTTATATTTTACCGAATGCGATTGCGCCTATGATTGTACGTTTTTCAT
TAAATATAGGTGTGGTTGTATTAACAACAAGTAGTTTAAGTTTCCTAGGACTTGGTGTTG
CACCTGATGTAGCTGAATGGGGCAACATTTTACGTACCGGTAGTAACTACTTGGAAACGC
ACAGTAATTTAGCTATTGTACCTGGTGTTTGTATTATGTTCGTCGTTTTAGCATTTAATT
TTATAGGTGATGCAGTGCGTGATGCACTAGATCCAAGAATTCATTAAAAAGGTAGGGATA
GATGTGAAGAAAATCATTAGTATCGCAATTATAGTTTTAGCGTTGGTATTAAGTGGTTGT
GGTGTCCCTACGAAATCAGAAGTGGCTCAAAAGTCATCGAAAGTTGAAGTGAAAGGCGAG
CGACCAACAATACATTTCCTAGGACAAGCAAGTTATGAAAATGATATGAATATCGTTAAA
GATCAATTGGAAAATGCAGGATTTAACGTGAAGATGAATATCCAACCAGATTATGGTAGC
TATCGTACACAACGTCAAGCCGGCAATTATGATATCCAAATTGATGACTGGATGACAGTG
TTTGGTGACCCGAACTATGCTATGACGGCATTATTTAGTTCTACAGGATCAAATAGTTTA
TTGAAAGATAAACATGTAGACCAGTTGTTAAATAAAGCTTCTACTCAAAATGAAGCAGAT
GTTAAACAAACATATAAGCAAATTGAAGATGAAGTTGTATTTGATAAAGGGTATATGGCG
CCTTTATATGGATCAAAAAAGAATTTAGTATATGACAATAAAGTGTTAGATAAAAATAGT
GTTGGATTGCCAAATTCACGTGCATTAATATGGCAACAATTTGATTACAACAATAGTAGA
GAACGAGATACGCGGCCACTTGTGATGACACAACAAGATGGTGAAATTCCTACATTGGAT
CCAATACGTTCAATTGCGCCGTCAGTATATTCAATTAATATGAATATGTACACAAGGTTA
TTATTATTAGATGAAAATGATCATTTAACAACGAAAGGTTCGTTAAGTCATGATTATGCT
GTGAATAAGGACAATAAAGCATTTTATTTCTTGTTAAGAGATGATGATTATTTTGCGAAA
GTGGTCAATGGACAAGCACGTAATACTGGAGAGCGTGTATCGGCTGAAGATGTTAAGTTT
TCTTTAGATAGAGCACGTGATAAAAAGTCTGTGCCTAACAATAATACTTACAATATGCAC
AAACATATAAATGACATCAAGATATTAAAAGATGAGGACATCGATCAGTTGCGTAAAGAG
AAAGACAAGGACGATAAATCAATCTATGATAAGTTGATTAAAGCTTATAACGTCAAATCG
TTAACGACAGATGGTCAAAAAGTAAATAATAAAGACGGTATTTATCAAATTGTTAAAATT
ACGACAGATCAATCGATGCCTCGAGAGGTAAATTACTTAACACACTCTTCGGCAGGCATT
TTATCTAAAAAATTTGTTAATCAAGTAAATCAAGAATATCCAAAAGGATATGGGGATAGC
AGTACAATTCCTGCAAATTCAGATGGGAAAAATGCGCTGTATGCAAGTGGCGCATACATT
ATGACACAGAAAAATGCATATCAAGCAACGTTTCAACGTAATCCAGGATTCAACGAAACA
GAAAAAGGTAGTTATGGACCAGCTAAAATTAAAAATATTACATTGAAGTTTAATGGTGAC
CCGAATAATGCATTGTCAGAACTTAGAAATCATTCAATTGATATGTTGGCAGATGTGAAT
CAAAAACATTTTGATTTAATTAAGTCGGATAAAAATTTAAGCATTATTCGCAAAAATGGA
CGCAAGTCAGTCTTTTTAATGCTAAATATTAAAAAAGGTATATTTAAGACGCATCCAAAC
TTGAGACAAGCAGTAGTTAATGCGATAGATCAGGATCAATTTATTAAGTTTTATCGTGGC
GATAAATTTAAAATTGCATCACCGATTACACCACTTGTCGATACTGGTAACGAGCAACGT
CAAGATTTAGAAAAAGTAGAAAAAGCCATTAATCAATAATGTTTTAAATATTTAACAGAA
AGTAGGAGGATATAGTATGGTCATTAACTTAAATGACAAACAGACAAAAACATCTAAAGA
AGGGTTAATTTCCGTATCACATCCTCTTGCGGCTAAAATTGGTAAGGATGTATTAGATCA
AGGTGGCAACGCCATGGATGCAGTGATTGCAATTCAACTGGCATTGAATGTGTTAGAACC
ATTTGCATCAGGTATTGGTGGTGGCGGGTATTTGCTATATTATGAGCAAAGTACTGGCAG
TATAACTGCGTTTGATGCACGTGAGACAGCACCTGAACATGTAGACAAACAATTTTATCT
AGATGATTCAGGCGAATATAAATCATTTTTTGATATGACTACACATGGTAAAACTGTCGC
TGTGCCAGCAATTCCAAAGCTGTTTGATTATATTCACAAGCGTTATGCTAAATTGTCATT
GGAAGATTTAATTAATCCTGCAATTGAACTAGCCATTGAAGGTCATGCAGCCAATTGGGC
TACTGAAAAATATTCGCGCCAGCAACACGCACGATTGACAAAGTATCATGAAACGGCACA
AGTATTTACGCATGAAAATCAATATTGGCGTGAAGGTGATTGGATTGTACAACCCGAATT
AGGTAAGACATTTCAAATATTAAGAGAACAAGGGTTTAATGCATTTTATAAAGGTGACAT
TGCGAAACAATTAGTCAATGTTGTCAAAGCATGTGGTGGGACAATCACTTTAGAGGATCT
AGCCAAATATGACATTCAGATTAAAGCGCCAATCAGTGCAACATTTAAAGACTATGACAT
TTATTCAATGGGACCATCTAGTTCTGGCGGTATCACGGTAATTCAAATATTGAAGTTATT
AGAACATGTCGATTTACCATCTATGGGTCCAAGATCTGTTGATTACTTGCATCATTTGAT
ACAAGCGATGCATTTAGCATATAGTGATCGTGCGCAATACTTGGCGGATGATAATTTTCA
TGAGGTGCCTGTACAGTCATTAATTGATGATGATTATTTAAAAGCACGCAGTACGCTCAT
TGATAGCAATAAAGCAAATATTGATATAGAGCATGGTGTTGTGTCTGATTGCATTAGTCA
TACAGATGTTGAAGAAAATCATACCGAAACAACTCATTTTTGTGTGATTGATAAGGAAGG
TAATATTGCTTCATTTACGACATCAATTGGTATGATTTATGGTTCAGGTATCACGATTCC
AGGCTACGGTGTGTTATTGAATACGACAATGGATGGCTTTGATGTAGTAGATGGTGGTAT
TAACGAAATTGCACCATATAAACGACCACTAAGTAACATGGCTCCAACGATTGTGATGTA
TCACGGGAAGCCAATATTAACAGTAGGTGCACCTGGTGCCATAAGTATCATTGCTAGTGT
TGCGCAAACATTAATCAATGTATTAGTGTTTGGCATGGATATTCAGCAGGCTATAGATGA
ACCTAGAATTTATAGTAGCCATCCTAATCGCATTGAATGGGAGCCTCAATTTTCACAATC
TACAATATTAGCATTGATTGCACATGGACATGCAATGGAACATAAACCAGATGCTTATAT
TGGAGATGTACATGGACTACAGGTTGACCCAACAACGTATGAAGCTTCGGGTGGAAGTGA
TGATACTAGAGAAGGCACCGTAATGGGTGGCGAGGTGTTAGTGATTAGAAAACAGCCATT
ACCATATCGGCAAATGTATGATAGTGACGGCTTTCGTCTATATTTCAATGATGTGCAGTT
ACCTTTATTGGCAGATCAAGTGCGATGGATGCATGACAAATATTGGGTTGATGAAAGTGT
TGTTAGAATCATTTTCCCTGAAGTTAGTGCACATATTGAAGATTTAAGAAGTTATGAAAA
CGCAGGAGAAAATTATATAGATATTGCCTGGTTAGCACGGAAATATGCTTATCAAGTAAC
ATTGAAGGATGACGGTTTATACTTAACTGATGATACATATACTTCAGTGAAACGGAACAC
AAATGCATACTATAGATATGATCGAGATAGTATCACAAGATAGTTTATACGCTTGATATG
AAGTTTGTAGTGGATATGAGCTTTTGTTGAATGAAAGGATTCGATTTCGAACTTTAGCGT
GACGCTTGAGTGTAGTAATGTTGGAAATGCTATACGAAACGCTAGTCACCTTTGTAAAAT
ATACAACGCCTCACAAATTCGTTTTTGATGTACATCACAATAGTTAGCCTAAAATCTAAT
GTAATGTGGTTTGGTACAGTTGAACGAGTTATGTGAGGTGTTTTTATAATATAGGATTTT
AATAGATGATTTGGATGTTTCTATAATTACAGCATAAGTATTAATGTTCACTTATTTTAT
TATAAGTAAGGCTTTCTTTATAAATGATTTGGTCTTTTCCAGGACTTGAAAAATAAAAAT
AAAGTTTCTGATCTTGATGATTATTGCCTTTTAAATCACTCATTCCCTTTAATTCCACCT
TTGTTGATGCGTTTTTAGGAATATTATATCTACGTTTTAATTGTTTAACGTTTGGATTAT
CGTTCGACAACTTACCAGATAAATTATAATAATCAGTGGTAGGATCATGTGTGACTTTCA
AATCATTGCTATTTAAAATGCTTGTTAAATCACCACTTTGAATCAAAAATTGATTGTTTT
CGATTTTTTGTTTCAGCGCGGGATCTTTTACGTCTTTTGTGAAAACGATTTTATTATTAA
CTACTTTTACTGGATAACTTTTGTATGTCGAGTCAGTAGCATTTTTTTTATCGTTTGTAG
TTGTGTCATATTCACCAGTTATTTTATGTGTGTTCTTATCTACCTTTAACAACATACGGT
CTTCTTTTAAAAGCTCATCTGATCCAACAACTGAATAAGAGGATTCTATATACCATGTGT
CTTGATCATTATTTTCATAATGGGGATTATCGTGACCATCAATTTCATAAAGCGTTTCTA
AGTTTTTAATAGGATACGTACTTAGTACTTTTTTAAGACCATCTTTCAAATGAATTTGTT
CCCACTTCATTGCCAAAAACATATCGCCACTGACTACAATTGAAATAATAATAATTGCTG
CTAAGTTTAACCAGAAAATTTTATGTGCTTTCATACATTCCCACCGTTTCTCAAAATACT
TCATTAACACTATAATAATATATTTTGAAAAATATTTACATCAGTATTAAAGTGAATATC
AAATTTTAAATTTATGAAAATAATAGATATTTATAAAAAGCGGAAAAGAGATACAATAAA
AAACTGCATGACGTTTGAGACGTCACACAGTGTAACTAAAAATTTAAAAAGTTGTTGCTA
ATTTTTCAGCATTATTAATACTAGTTGCTTTAATTTCTTCAGTCTTATGAGGTTCAGCAT
TGTGTCCTTCAATAATGATTGTTTCATATGATGGCACACCTAAGAATGTCATAATTGTTC
TTAAATAACGGTCACCCATTTCAAAATCAGCAGCAGGTCCTTCAGTATAATATCCACCAC
GTGATTGAATGTGTAATACTTTTTTGTCAGTTAGTAAACCTTGTGGTCCTTCAGCAGAAT
ATTTAAAAGTTTTACCTGCAATTGAAATAGCATCAATATATGCTTTAACTACAGGTGGGA
AAGAAAGGTTCCACATAGGCGTTACAAATACATATTTATCTGCACTTAAAAATTCTTCTA
AAATGTCACTCAATCTTGAAACTTTCATTTGTTCATCATCAGTTAACGTTTCGCCATTAC
TCATTTTTCCCCAACCAGTTAATACATCTTTGTCAATAACTGGAATATAAGTTTCAAATA
AATCAATATGTTTCACTTCATCATCAGGATGTTGTTGTTGATATGTTTCGATAAATGCTT
TACCAGCCGCCATAGAATTTGATACCAGTTCATTAAAAGGGTGTGCTGTAATATATAATA
CTTTTGCCATTTGAAAATTCTCCTCTGTTTCTGTTATTTTCTTAAGTATAATTATTATAC
TCGATATAAAATTTAATATCAATCAAAATATTCAAATTACCATCATTTTCTTCATCTATA
TTTGGCAGTACTACTAAAGTATGAGTGCATTTAATTATGAAATAGTTGATTTAGAATATA
TACTTAATACCCAAAATATATGAAGGATGGATGCCACTATGACAAAGCGACCAAAACGTA
TTTTGGCAACAATTATCATTTTTCTTTCACTATTATTTACGATTATTTATATAGATGACA
TTCAAAAATGGTTTAACCAATATACCGATAAATTGACACAAAATCATAAAGGACAAGGAC
ACTCAAAATGGGAAGACTTTTTTAGAGGGAGTCGGATTACTGAGACTTTTGGTAAATATC
AACATTCACCATTTGATGGTAAGCATTATGGCATTGATTTTGCATTGCCAAAAGGTACAC
CAATTAAAGCGCCGACGAATGGTAAAGTAACACGTATCTTTAATAATGAATTGGGCGGCA
AGGTATTACAGATTGCCGAAGACAATGGAGAATATCACCAGTGGTATCTACACTTAGACA
AATATAATGTCAAAGTAGGTGATCGAGTCAAAGCAGGTGATATTATTGCATATTCAGGCA
ATACAGGTATACAAACGACAGGCGCACATTTACATTTTCAAAGAATGAAGGGTGGCGTAG
GTAATGCATATGCAGAAGATCCAAAACCGTTTATCGATCAGTTACCTGATGGGGAACGTA
GCCTATATGATTTGTAGTTATAGAAGGGTGCCCGCAGTCTAAAAAATTAAGCAATCATTG
TGTGAGTATGATACTTACATAATGGTTGCTTTTTTCAATGAAAATCGTAATGCTAAGTCA
TACTTGTTTGATTTAGATATTACTTAAAATGTAAGACAAGGTTGTTAGCATTGGCAGTGA
AATATCGCACATAAAAAACATTATTGTCACACTAGAAAATAGTTGTGCACTATATCAATT
TTCTGTATAAAAGTTTAATTCTGACAGTAATGTAAACGTTTATAATTTATGATTGACATT
AATAATGACTGAATATATGATTTATGTAAGTATTTGTGCAAACGTTTTCACGAAGTGTAT
TGCACAATCAAACTGTAAACAAAGTATGGGAGGCATAACATGGCAGAACTAAAGTTAGAG
CATATTAAAAAGACGTATGATAACAACAATACTGTAGTGAAAGATTTTAATCTACATATT
ACTGACAAAGAATTCATTGTATTTGTTGGACCATCGGGATGTGGTAAATCAACAACATTA
CGAATGGTTGCTGGACTAGAGTCTATCACATCTGGAGATTTTTATATTGATGGGGAACGC
ATGAACGATGTTGAACCAAAGAATAGAGATATTGCGATGGTATTTCAAAACTATGCATTA
TATCCACATATGACTGTTTTTGAAAATATGGCATTTGGGCTAAAGCTACGTAAAGTAAAT
AAAAAAGAGATTGAACAAAAAGTTAATGAAGCAGCTGAAATATTAGGATTAACTGAGTAT
CTTGGTCGTAAACCAAAAGCGTTATCTGGCGGACAGCGTCAACGTGTTGCTTTGGGCAGA
GCTATTGTTAGGGATGCGAAAGTCTTTTTAATGGATGAACCATTATCGAATCTTGATGCG
AAGCTTCGAGTACAAATGCGCACAGAAATATTGAAATTACATAAGCGACTTAATACTACG
ACAATTTATGTTACACATGATCAAACTGAAGCATTGACGATGGCTAGTCGAATTGTTGTT
TTGAAAGATGGCGACATTATGCAAGTCGGCACACCTAGAGAAATATATGATGCCCCTAAT
TGCATATTTGTGGCGCAATTTATCGGCTCACCAGCAATGAATATGTTGAATGCTACAGTT
GAAATGGACGGATTGAAGGTAGGAACACACCATTTTAAATTACATAATAAAAAATTTGAA
AAGTTAAAAGCTGCTGGCTACTTAGACAAGGAAATTATTTTAGGTATTCGAGCTGAAGAC
ATTCATGAAGAACCAATATTTATTCAAACTTCTCCAGAGACACAATTTGAATCTGAAGTA
GTTGTATCCGAACTGTTAGGTTCAGAAATTATGGTACATAGCACATTCCAAGGAATGGAA
TTGATTTCTAAATTAGATTCAAGAACTCAAGTGATGGCGAACGACAAGATTACACTAGCA
TTTGATATGAATAAGTGTCACTTTTTTGATGAAAAAACAGGAAATCGTATCGTCTAAGGG
GGAGTATTCATGTCTAAAATTTTAAAATGTATCACGTTAGCCGTGGTAATGTTATTAATC
GTAACTGCATGTGGCCCTAATCGTTCGAAAGAAGATATTGATAAAGCATTGAATAAAGAT
AATTCTAAAGACAAGCCTAACCAACTTACGATGTGGGTGGATGGCGACAAGCAAATGGCG
TTTTATAAAAAAATTACGGATCAATATACTAAAAAAACTGGCATCAAAGTAAAGCTTGTA
AATATTGGTCAAAATGATCAACTAGAAAATATTTCGCTAGACGCTCCTGCAGGAAAAGGT
CCAGATATCTTTTTCTTAGCACATGATAATACTGGAAGTGCCTATCTACAAGGCTTAGCT
GCTGAAATCAAATTATCAAAAGATGAGTTGAAAGGTTTCAATAAGCAAGCACTTAAAGCG
ATGAATTATGACAATAAGCAACTAGCATTGCCAGCTATCGTTGAAACAACCGCACTTTTT
TATAATAAAAAATTAGTGAAAAATGCACCGCAAACGTTAGAAGAAGTTGAAGCTAATGCT
GCCAAACTAACTGATAGTAAAAAGAAACAATACGGTATGTTATTTGATGCTAAAAATTTC
TATTTTAATTATCCGTTTTTATTCGGCAATGATGATTATATTTTCAAGAAAAATGGCAGT
GAATATGATATTCATCAGCTAGGACTAAATTCAAAACATGTCGTCAAGAATGCTGAACGA
TTACAAAAATGGTACGACAAAGGGTATCTTCCTAAGGCAGCAACACATGATGTCATGATT
GGTCTTTTTAAAGAAGGAAAAGTAGGACAATTTGTCACTGGACCGTGGAACATTAATGAA
TATCAAGAAACGTTTGGTAAAGATTTAGGAGTAACAACATTACCTACAGATGGTGGCAAA
CCTATGAAACCATTTCTAGGTGTACGTGGTTGGTATTTATCTGAATATAGTAAACATAAG
TATTGGGCTAAAGATTTAATGCTGTATATCACTAGTAAAGATACATTACAAAAATATACA
GATGAAATGAGCGAAATTACTGGACGTGTTGACGTGAAATCATCTAATCCAAATTTAAAA
GTGTTTGAAAAGCAAGCACGTCATGCTGAACCGATGCCTAATATTCCTGAAATGCGACAA
GTTTGGGAACCGATGGGCAATGCAAGCATATTTATTTCAAATGGTAAGAATCCTAAACAA
GCGTTAGATGAGGCGACGAATGATATAACGCAAAATATTAAGATTCTTCATCCATCACAA
AATGATAAGAAAGGAGATTAGTTATGACGAAACGTAACCCTAAATTAGCGGCATTATTAT
CTGTTATACCTGGTTTGGGACAGTTTTATAATAAAAGACCCATTAAAGGGACGATATTTT
TTATCTTTTTCATCAGTTTTATTTCTGTTTTTTATAGCTTTTTAAATATTGGTTTTTGGG
GATTGTTCACATTAGGGACAGTACCTAAGTTAGACGATTCTCGTGTCTTACTTGCACAAG
GTATTATTTCTATCTTACTCGTTGCTTTCGCAATCATGCTATATATCATTAATATTTTAG
ATGCATATCGTAATGCTGAACGATTTAATCGCAATGAGGAAATAAAGGATCCGAAGGCGC
GTATGGTGGCAACATGGGACAAGACGTTCCCATACTTACTAATCTCACCAGGTACATTCT
TATTGATATTTGTAGTTGTATTTCCATTAATATTTATGTTTGGAGTAGCATTTACAAATT
ACAATTTATACAACGCGCCTCCGAGACACACATTAGAATGGGTTGGTTTAGATAACTTTA
AAACGTTATTCACAATTGGCGTTTGGCGTAAAACATTTTTCAGTGTTATTACTTGGACAT
TAGTATGGACGCTTGTTGCAACGACACTTCAAATTGCATTAGGGCTGTTTTTGGCAATTA
TTGTAAATCACCCTGTCGTCAAAGGTAAGAAATTTATCCGTACTGTGTTAATCCTACCTT
GGGCTGTACCATCATTTGTGACAATTTTAATATTTGTAGCGTTATTTAATGATGAATTTG
GTGCGATAAATAATGATATTTTGCAACCTTTATTAGGTGTAGCACCAGCATGGTTAAGTG
ATCCGTTTTGGGCAAAAGTGGCATTAATCGGCATTCAAGTATGGCTTGGATTCCCATTTG
TCTTTGCACTGTTCACTGGAGTACTGCAAAGTATTTCATCAGATTGGTACGAAGCAGCAG
ATATGGATGGTGCGTCTAGTTGGCAAAAGTTTAGAAACATCACATTCCCGCATGTCATTT
ACGCCACAGCGCCATTGTTAATTATGCAATATGCAGGTAATTTCAATAATTTTAATCTTA
TTTATCTATTTAATAAAGGCGGTCCACCAGTGTCAGGGCAGAATGCTGGTAGTACAGATA
TCTTGATATCTTGGGTGTATAATCTGACATTTGAGTTTAACAACTTCAACATGGGTGCAG
TTGTGTCATTAATTATTGGATTTATTGTTGCTATTGTCGCATTTATTCAATTCAGACGTA
CAAGTACGTTTAAAGATGAGGGAGGTTTATAAGATGACAAAGAAGAAAAACATATTAAAA
GCAATCGGTATTTACAGTTTTATAGCGATGATGTTTGTCATCATTTTATATCCACTACTG
TGGACATTTGGCATTTCCCTTAATCCAGGTACGAACTTGTATGGTGCCAAAATGATACCA
GACAATGCAACATTTAAAAATTATGCATTCTTACTATTCGATGACAGTAGTCAATACCTG
ACTTGGTATAAAAATACGCTTATCGTAGCATCTGCAAATGCACTGTTTAGTGTGATATTT
GTCACGTTAACAGCATATGCTTTTTCTAGATATCGCTTTGTTGGTCGTAAATACGGGCTG
ATTACATTTTTGATTTTACAAATGTTCCCTGTATTAATGGCAATGGTCGCAATCTATATT
TTGCTAAATACAATTGGATTATTAGATTCTTTATTTGGACTAACACTGGTATATATTGGT
GGATCAATACCGATGAATGCCTTTTTAGTGAAAGGTTACTTCGATACGATTCCAAAAGAA
CTTGATGAATCTGCCAAAATTGATGGTGCAGGGCATATGCGTATTTTCTTACAAATTATG
CTTCCATTAGCTAAGCCGATTTTAGCAGTTGTTGCTTTGTTCAATTTTATGGGGCCATTT
ATGGACTTTATATTACCTAAAATACTATTAAGAAGTCCTGAAAAATTCACATTAGCAGTT
GGATTGTTCAACTTTATTAATGATAAGTATGCAAATAATTTCACAGTGTTTGCAGCAGGG
GCAATTATGATTGCAGTACCTATAGCAATCGTATTCTTGTTCTTGCAACGCTATTTAGTA
TCAGGTTTAACAACAGGTGCGACAAAAGGTTAGTTTGAAATTAGGAGTGGGGCAGAATTG
ATAAAGAACCACTAATGACGATAAAGATTAAAAGGAGGACGTTATGATGACGATTAAAGT
TGGAATCATTGGGTGTGGTGGTATTGCGAATGGCAAGCACATGCCAAGTTTACAAAAAGT
TGAAAATGTTGAAATGATCGCATTTTGTGACGTAGACATTTCGAAAGCAGCGAGTGCGGC
AGAAGCATACGGAACTGACAATGCAAAGGTTTATGATGATTACAAAGCATTGTTAAAAGA
TGACACGATTGATGTTATCCATGTTTGTACGCCAAATGACTCGCATTGTGAAATTACTGT
AGCAGGGTTGCATGCTGGTAAACATGTGATGTGTGAAAAACCAATGGCTAAAACGACAGC
AGAAGCTCAAAAAATGATAGATACAGCTAAATCAACAGGTAAAAAATTAACAATAGGTTA
TCAAAATCGTTTCCGAGCAGATAGTCAATTTTTACATCAAGCAGCGCAACGTGGCGACTT
AGGAGACATTTACTTCGGAAAGGCACATGCCATTCGTCGTCGAGCAGTACCAACATGGGG
TGTCTTTCTAGACGAAGAAGCTCAAGGTGGAGGACCATTAATCGATATCGGTACACACGC
TTTAGATTTAACGTTATGGATGATGGATAATTATGAACCAGAATCAGTGATGGGTTCAAC
ATTCCATAAATTAAATAAACAGCATCATGCGGCAAACGCTTGGGGTTCATGGAATCCAGA
TGAATTTACAGTTGAAGATTCTGCGTTTGGATTTATTAAAATGAAGAATGGAGCGACGAT
CATTTTAGAATCCGCTTGGGCGATTAATTCTTTAGAAGTGGATGAGGCAAAATGTTCATT
ATCAGGAACTAAAGCAGGTGCTGATATGAAAGATGGTCTACGTATTCATGGTGAAGACAT
GGGTACACTTTATACCAAACACGTTGAATTGGAAAACAAAGGCGTCGACTTTTATGAAGG
TAATGAAGTGGATGAAGCTGAAGAAGAAGCAAAAGCTTGGATTGATGCAGTTGTAAATGA
TACTGAACCAGTTGTGAAACCGGAACAAGCAATGGTAGTTACAAAAATTCTTGAAGCGAT
TTATCAGTCTGCAAAATCAGGCAAAGCAATTTACTTTGAATAACATCATACGGTAAGGAG
GCACATCATGACAAAATTAAAAGTTGGTGTGATAGGTGTTGGTGGTATTGCACAAGACCG
TCATATTCCAGCATTGCTGAAACTCAAAGACACAGTCTCATTAGTTGCAGTACAAGATAT
TAATACAGTGCAGATGATTGATGTTGCGAAGCGCTTTAATATACCTCATGCAGTTGAGAC
ACCTAGCGAGCTGTTTAAACTTGTTGATGCGGTGGTCATTTGTACACCTAATAAATTCCA
TGCTGATCTTTCTATAGAAGCATTGAACCATGGTGTCCATGTATTGTGTGAAAAGCCAAT
GGCGATGACGACGGAAGAGTGTGATCGCATGATTGAAGCGGCTAATAAAAATCACAAATT
ATTAACTGTCGCATATCATTATCGTCACACAGATGTGGCAATTACTGCTAAAAAAGCAAT
TGAATCAGGTGTGGTTGGTAAACCTTTAGTAGCACGTGTACAAGCGATGCGTAGGCGTAA
AGTGCCTGGCTGGGGTGTTTTTACCAATAAAGCGTTGCAAGGTGGCGGTAGTTTAATCGA
TTATGGTTGCCACTTGTTAGACTTATCTTTGTGGCTACTAGGTAAAGATATGGTGCCGCA
TGAAGTGCTAGGAAAAACATATAATCAATTGAGCAAACAACCGAATCAAATTAATGATTG
GGGAACATTTGATCATACTAAATTTGATGTCGATGATCATGTTACTAGTTATATGACATT
TGCCAATCGAGCAAGCATGCAGTTTGAATGTTCGTGGTCTGCAAATATCAAAGAAGATAA
GGTTCACGTTAGTTTATCAGGAGAAGATGGCGGTATCAATTTATTTCCATTTGAAATATA
TGAGCCCCGCTTTGGAACTATTTTTGAAAGCAAAGCTAATGTTGAGCATAACGAAGACAT
TGCTGGTGAGAGACAGGCGCGTAACTTTGTCAATGCGTGTTTAGGGATAGAAGAGATTGT
GGTGAAACCGGAAGAAGCACGCAATGTAAATGCCCTTATAGAAGCGATTTATCGTAGCGA
TCTTGATAACAAGAGCATACAACTTTAATGATTATCATATATGATACAAAATTCTCAATA
TAAAAAGAAGGAGTGCTTTTCAATGAAAATAGGTGTATTTTCAGTATTATTTTACGATAA
AAATTTTGAAGATATGTTAGATTATGTCTCAGAATCTGGATTGGATATGATTGAAGTTGG
AACAGGTGGTAACCCAGGAGATAAATTTTGTAAGTTAGATGAGTTGTTAGAAAATGAAGA
CAAGCGCCAAGCATTTATGAAGTCAATCACAGACAGAGGCTTACAAATAAGTGGTTTCAG
TTGTCATAACAATCCAATTTCTCCAGATCCGATAGAAGCGAAAGAAGCCGATGAAACGTT
ACGTAAAACAATCCGTTTAGCAAATCTATTAGACGTGCCAGTTGTTAATACATTTTCTGG
CATTGCAGGATCAGATGATACCGCTAAAAAGCCTAATTGGCCTGTTACACCTTGGCCAAC
AGCCTACTCTGAAATTTATGATTATCAGTGGAATGAAAAGTTGATACCATATTGGCAAGA
TTTAGCTGAGTTTGCAAAAGAGCAAGATGTAAAAATTGCCATAGAGTTGCATGCAGGATT
TTTAGTGCATACACCATATACAATGTTGAAGTTACGTGAGGCTACAAATGAATATATCGG
TGCTAACTTAGATCCTAGTCATCTATGGTGGCAAGGTATTGACCCAATTGCTGCGATTCG
CATATTAGGCCAAGCAAATGCAATTCATCACTTCCATGCTAAAGATACGTATATTAATCA
AGAAAATGTAAATATGTATGGTCTAACTGATATGCAACCATATGGTAACGTTGCGACAAG
AGCATGGACATTCCGTACAGTTGGTTATGGACATAGTCCATATGTATGGGCAGATATCAT
AAGTCAACTTATTATTAATGGATATGATTATGTATTAAGTATTGAACATGAAGATCCTAT
TATGTCAGTAGAAGAAGGTTTCCAAAAAGCTTGTCAAACTTTGAAATCTGTTAATATTTA
CGACAAGCCAGCAGACATGTGGTGGGCATAATACGAACTCGAGGTTAGTCTGAAGTTTGT
CTGAAGTAAGACTGGTGGCAGTGTTGAATAAATGCATATGTCGCCAAGCCATTGCCAAAA
ATTTCACACCTTAAATCAAGTCATTGTTTGTAAAGAAGGTGTACTTTATATAAGTATATA
GCGATGGTCATACCCATTCACAGTAACAATCCTCACCATTGAAAAGAGTATATAACCTTT
TCAATAGTGAGGTATATGATAATAAAAAAAAGCCTGTTGTCACAATGGTCATAGACACGA
CATACTTTAAAGGTTTCTGAATATAATATTTCAGAATGCACTTTAAAGATGGACGTCGAT
GTAGACTAAAGTGATGACAGGCTTTCATCTTTTTAAATATTCATTAATTTCTCTTCTTGT
TTAATACGTACATATAAGAAATACGCATACGGTACTAATAAAATAGTTGTATATGTTGCG
TGTGTTAATAATAATACACCGATTAATTCAGGAATGATGTTTAAGAAGTAATTTGGGTGT
TTTGTAATTTTATATAATCCAGATTTAATAATAGGATGGTTAGGTAAAATGAATAATTTT
AATGTCCAAATACCACCTAAAGTTTTAATAACCATAAATAACATGATATAAGCAAAGATT
AATATAACTAAGCCAATACCATTTGCAAAGCTAAATGTATCTTTATTAATAAATGCCTCT
ACACCAGCCAATACATAAATTAAAACGTGTGTTATTGCTAAAAACTTCGAATTTTTAACG
CCATATTCAACTGCACCGTCTGCTTTTAATTGTTTTGAGTGATTAATAGATATCTTTAAG
CTGACAAGTCTGATACAGAAAAAGATAAGTAATATAGATAGAATCATGATGTCCTCCGTC
ATTATGTCATATGTATAAGCGTTGATTTTGACAACATAAAGTATTTTATAGATAAAGCTT
GTCAAATACTATTAACTATTTATTAATTTTAGTACATAAATATGTTTCTAAGTATGTGTT
TATGTTCAGTATTTTGGATAATTTAATAATTTTAAGGATATTAAGCGCTTACACCGACGT
GATATATTTGGCTTAACGAAAATGATTGAGGTGACAGAGATGAACTTTTTTGATATCCAT
AAGATTCCGAACAAAGGCATTCCATTATCGGTACAACGTAAATTATGGCTTAGAAACTTC
ATGCAAGCTTTCTTCGTAGTGTTCTTTGTTTATATGGCTATGTATTTAATTCGAAACAAC
TTTAAGGCGGCACAACCGTTTTTAAAAGAGGAAATTGGATTATCTACATTAGAACTTGGT
TATATCGGATTAGCATTTAGTATCACGTACGGTTTAGGAAAAACATTACTTGGATATTTT
GTCGATGGACGTAACACAAAACGTATTATCTCGTTCTTACTTATCTTATCTGCGATTACA
GTTTTAATTATGGGATTTGTTTTAAGTTACTTTGGTTCTGTAATGGGATTATTAATTGTA
CTTTGGGGACTTAACGGGGTGTTCCAATCAGTTGGTGGACCTGCAAGTTATTCAACGATT
TCAAGATGGGCGCCAAGAACGAAACGTGGCCGATACTTAGGATTCTGGAATACATCACAT
AATATCGGTGGTGCCATAGCAGGTGGTGTTGCACTTTGGGGTGCTAATGTATTCTTCCAT
GGAAATGTTATAGGGATGTTCATTTTCCCATCGGTGATTGCATTACTTATTGGTATCGCA
ACATTATTTATCGGAAAAGATGATCCGGAAGAATTAGGATGGAATCGTGCTGAAGAAATT
TGGGAAGAGCCGGTCGATAAAGAAAATATTGATTCTCAAGGTATGACGAAATGGGAGATC
TTTAAAAAATATATCCTGGGAAATCCTGTTATATGGATTCTATGTGTTTCAAACGTCTTT
GTATACATTGTACGAATCGGTATTGATAACTGGGCACCGTTATATGTGTCAGAGCATTTA
CACTTTAGTAAAGGCGATGCAGTTAATACGATATTCTACTTTGAAATTGGTGCATTAGTT
GCAAGTTTATTATGGGGCTACGTATCAGACTTATTAAAAGGTCGTCGTGCAATTGTAGCT
ATTGGCTGTATGTTTATGATTACATTTGTTGTCTTATTCTACACAAATGCTACAAGTGTC
ATGATGGTTAACATTTCATTGTTTGCATTAGGTGCGTTAATCTTTGGTCCGCAATTATTA
ATTGGTGTATCATTGACTGGTTTTGTTCCTAAAAATGCCATCAGTGTAGCAAACGGAATG
ACAGGTTCATTCGCGTATCTATTCGGTGACTCAATGGCGAAAGTTGGTTTGGCGGCTATT
GCTGATCCAACACGTAACGGTTTAAACATCTTTGGATATACATTAAGTGGATGGACAGAT
GTTTTCATCGTCTTCTATGTTGCATTATTCCTAGGCATGATTCTATTAGGAATCGTTGCT
TTCTATGAAGAAAAGAAAATTAGAAGTTTAAAAATTTAATATAAATCGGATTAAAAGTAT
CGCCAATCTATTGCAATATAGTTGGCAATCCTGCCCCGACGGCATGTGCGTGAAGAGATG
AAAGATACTGCTTCTACCCTTGCAAATATATCATCTCTATGTCTCGGGGCAGATCATAAT
TCCCTGTTATGAAGTATCCTTATTTGCCCGACTTAGGGTGACTCAATGAATTTACTCCTT
ACAATAAAGACATATAGCGGTGTCAATATTGTAGGGAGTATTGTTTTATATTTAAACTCT
CTAAAAAGCGGACTGAAAGAAAAGTGAAAACTTCTCTATCAGTCCGCTTTTTCATAGAAC
AAAATGGAGGCGCCATAATCATTAGTTATGTGCTAATCTATTTTGCTTGCTTACAATAAT
CACTTGGCGACATTTGTAAATATTTTTTAAAATGATAGCTAAACATTTTATACTCTGAAA
AGCCTACTTTGTCTGCAATTTCATAGTGTTTGTAATGTCGATCTAACAATTGCAGAGATT
GTAAAATACGATAGCGATTTAAATAATCGACAATTGTAATACCAACATGATCTTTAAATG
TTCGCATCGCATACGATTCACTAACATCGATATGTTGAATTAAATCTGAAACAGTCACTT
TCGTTTGATAAGATTGCTTAATTTGATCCACAATCTGGTTTACATAATAATCATCGTATT
CTACTTTTAATAGTGGTTGGAAGGCATCATGACAAGATGCTAAGCTACGGCCGTTCTGTG
ATTGTTGCTCTAATAAGGTACGGACAAGTCTTCCTAAAATAACTTCTAATTGTGCATGGT
CTACTGGTTTTAATAAATAATCAAGAACATGATGTTGAATGCCGGCTTTCATATATTCAA
AGTCATCGTAACTCGATAATATGATGACATTACAATCTAGATGCGCAATATCATTGAGTA
AATCGACGCCATTTTTACGTGGCATACGAATATCAGTAATTACTAATTCTGGCTGATGTT
GTTGAATTAGTGATAATGCTTCAACACCATCTTTAGCAGTGTATATTGTATTGAAATGAT
AGTCTCCCCAAGGAATGATTTGCTTTAATCCTTCTCGAATAATTCGTTCATCATCACAAA
TAACTACCTTAAACATCTACATTCCCCCTTGAAAGTGGTATTTTATAACAAATTAACGTA
CCTTGATTACGCTTTGAAAAAATATGGAGTCGTGCATGTGAACCATATTGAATCATTGCT
TTATTGTGTAAATGATTTAATCCCAAATGCTTAGTATCAAATACATCATTATTAAGAGAT
TGGCGTACATATTGCAGGCGAGATGACGACATCCCGATACCATTGTCGCAAACTAAAACA
TGTAAATTCTGACGTGCCAATGTCAGGCGTATAGTAATGTCCAATGACTCAGTATCTCTA
CCATGTTTAATAGCATTTTCTATGAGTGGCTGAAGCATCATTTTACCAATTGTCTGGTGA
CGCGCTTCTTCAGAACTTTCAATATGGAGCTTAATCATGTCATCAAAACGGATGTTTTGT
ATTGCAACATACTGTTCAATGTAGTTCAACTCTTCGTTTAATTCCACTGTATGTGAGTTT
GTACGTAATGAGTAACGTAACATTTGCGATAATTGTTGGACCACAGTTTGTGCTAATTTC
GGAGATAACGTAATTAAATATTGTATTGTTTGCATCGTATTGAATAGGAAATGAGGCTGG
AATTGGCGTTCTATTTCCTTTAACTGAATATCACGCAAGCGACGTTCTGTATGCTCGATA
GAATGGATCAGTTGCTCATTTGATTCAAATAAATCGTAAATATAATTATTAATTTCTTCT
AGTTCACTGTTGTTTTTTAAAGGCGTATATGTACCTAGATGACGATTTTTGGCATAGTAA
ATTTTTTGAATAATCGTTTCGATATCTTTTGTTTGTCGTTTAGCCATATTATCTGCGCTA
ATGAAACCAAATATTACTAGTAAAACAAGAACTACGGCCATAACAATTAACAACGTGATA
CCATCTTCAATGTTTTCATGTATATCTTTATAAATAATGAGACGATGGTCAGCATGGTTT
AATTTTACAGATTCATTCATAAATCCGAATTGTTGTGGTCTATACTTTTCACCTATAGTA
AAACGGTCATCGTTGGCGTATAAAATATTGTCATATTGATCAACGATAAGTGCGAATTGT
CGGTTATCTTTCTTAATTTCACTTAAACGTGGGGTGTTAGCCATATAAATTTTAAGCATA
TATGTACTATTTTTGAATTTAAGCTGATGCGTTGAAAATAAATACATATTTTTAGTGTTT
AAATGTTCATAATTATTGGTTATAAACTGATTTGGTCCAGATAATTCATAATAAAGTGTT
GCGGGCTGTTGGTGTATTAATTTTAATAATTCACGTTTTGTAGCGGTCACATCATGATGA
TTTGTTAAATCGAGCTCTTGAAACGAATTATTATGCTGTGTAATAAATGTCTGAATCTGC
TTTTCAGTATGATGTAAAGATGACTGACTTTCATCAACATGTTGATGAATCGTACGATGC
TCAATCCAAATATAGATGGCATAGAAGCTTACTAGTCCAATAATAATGACTAAAAATACT
GGAAAAATAGTAGACGCAAATAACGATCGTCTTAATTGATGTCTATAAGGTTTGTATGCC
GTCATTGAATCATCTCCAAAAATTTATGATGTGGAATATCCGGTAATTTAGATTTCGGTA
TTAAAGGTATGTTCTTAAGATTTTCGATAGACTGATCGCTTTGTTCACTAACATCCTTTC
GAATTGACTTGGCATCGAACTCTGCAACTAATCGTTGTTGTACTGAGCGGCTTGTTAAAT
ATTGCACTAACTTTTTACGCTTAGGATGAGGGTGTGCATTTTTAACTAAAGCAATACCAT
CAACATTTAACATTGTTCCTTCAATTGGATAAACGATTGATACAGGATAACCTTTGTTTT
TCCATGTGCGTGCATCTTGTTCGTAGCTTAGACCTGCGTAATATTTACCTTTTGCAACAT
CTTCAATGACTTTAGACGTCTTTGACAGTTGCATCGCATGGTTTTGGAATTGATGCACAT
CACTTACTCGATGATGCATGCTATAAATAGCACGCATATGTTGATAGCCTGTCGTTGTTG
TATTTGGATTTGAGTACGCAATTTTACCTTTAAGTATAGGTTGTAATAAATCTTGATAAC
CTCGAATCTTAATATCTCCTTGTAAATCTGAATTCACTACTATAACTGTTGGCATTAATA
GAAAACTAGTAACATATTTATTGTTCGAGCGATAATCCTCTAATTGCTGTGTTACAGATG
TATCTTGATAGGGAACAAAATCTTCTGGATGATCAATTGTTTCTGACAACACACCACCCA
TAAAGACATCACCACGCTCCGAAAAATCTTCGTTATGCAAGTTTGAAAGCAGTACTTGAG
TAGATCCGTGTTTAATTTCAATTTTGACATGCTCTTGTTTTTCAAATTCATTTAAAATTG
GACGAATCAAGTTTGATTGATACGGAGAATAAACTGTTAATACATTTTTATCGGATTCAG
AGTGACGCGTATTAGCGCATGCTGATAAAAAAATGAGAAATAATAGCAAGATATAAATTT
TTGATTTCATGATATCCCATCAATTCTATGTATATTTTAATACAATAATTTTAGCAATAA
ATGACGCATAAGTAATGTTAAATATTTAGAAATGTTTATAGATGACTTGTTAAGACGTTG
CAAATGTTGTGATAGCACAAAATTTTTGTTTGTCAAGACGATTTACCGAGGCTGTAAAAT
CAAACTGTTATATTTTATTTGTAGCTGTTATATAAAAATCGGCAAGATATTGAACGGTTC
AAAAGTGAATTTTTACGTCAATAAAAGTATTTAATCCAGTCTCTTCATATATAAAAGTAA
ATCTTTCTAAGTGTTGATTTAACGCTTATCAACAATCATTTTTTATAAACAAATATATAC
TCCTAAATTAACTTTTAAAGCAATGAAAATAGTGAACATTATAACTGTTGTGTAACAGAA
TGCAATTAGCATATTACTGTTACACAAATTAGTACAGTTTCTATGTTTTGACATACATTT
GATGAAAATTGTACATAATTTATGTGAAAAAAATCACAACAAACATGCTACAATGACTAT
GAAAACGTTAACATAGCATTTCAAATTCACAACATTATACAGATGGAGGCGTTTAGTATG
TTAGAAACAAATAAAAATCATGCAACAGCTTGGCAAGGATTTAAAAATGGAAGATGGAAC
AGACACGTAGATGTAAGAGAGTTTATCCAATTAAACTACACTCTTTATGAAGGTAATGAT
TCATTTTTAGCAGGACCAACAGAAGCAACTTCTAAACTTTGGGAACAAGTAATGCAGTTA
TCGAAAGAAGAACGTGAACGTGGCGGCATGTGGGATATGGACACGAAAGTAGCTTCAACA
ATCACATCTCATGATGCTGGTTATTTAGACAAAGATTTAGAAACAATTGTAGGTGTACAA
ACTGAAAAGCCATTCAAACGTTCAATGCAACCATTCGGTGGTATTCGTATGGCGAAAGCA
GCTTGTGAAGCTTACGGTTACGAATTAGACGAAGAAACTGAAAAAATCTTTACAGATTAT
CGTAAAACACATAACCAAGGTGTATTCGATGCATATTCTAGAGAAATGTTGAACTGCCGT
AAAGCAGGTGTAATCACTGGTTTACCTGATGCATACGGACGTGGACGTATTATCGGTGAC
TATCGTCGTGTAGCTTTATATGGTGTAGATTTCTTAATGGAAGAAAAAATGCACGACTTC
AACACGATGTCTACAGAAATGTCAGAAGATGTAATTCGTTTACGTGAAGAATTATCAGAA
CAATATCGTGCATTAAAAGAATTAAAAGAACTTGGACAAAAATATGGTTTCGATTTAAGC
CGTCCAGCAGAAAACTTCAAAGAAGCAGTTCAATGGTTATACTTAGCATACCTTGCTGCA
ATTAAAGAACAAAACGGTGCAGCAATGAGTTTAGGTCGTACATCAACATTCTTAGATATC
TATGCTGAACGTGACCTTAAAGCAGGCGTTATTACTGAAAGCGAAGTTCAAGAAATTATT
GACCACTTCATCATGAAATTACGTATTGTTAAATTTGCTCGTACACCTGATTACAATGAA
TTATTCTCTGGAGACCCAACTTGGGTAACTGAATCTATCGGTGGTGTAGGTATTGACGGA
CGTCCACTTGTTACGAAAAACTCATTCCGTTTCTTACACTCATTAGATAACTTAGGTCCA
GCTCCAGAACCAAACTTAACAGTATTATGGTCAGTACGTTTACCTGACAACTTCAAAACA
TACTGTGCAAAAATGAGTATTAAAACAAGTTCTATCCAATATGAAAATGATGACATTATG
CGTGAAAGCTATGGCGATGACTATGGTATCGCATGTTGTGTATCAGCGATGACAATTGGT
AAACAAATGCAATTCTTCGGTGCACGTGCGAACTTAGCTAAAACATTACTTTACGCTATC
AATGGTGGTAAAGATGAAAAATCTGGTGCACAAGTTGGTCCAAACTTCGAAGGTATTAAC
AGCGAAGTATTAGAATATGACGAAGTATTCAAGAAATTTGATCAAATGATGGATTGGCTA
GCAGGTGTTTACATTAACTCATTAAATGTTATTCACTACATGCACGATAAATACAGCTAT
GAACGTATTGAAATGGCATTACATGATACAGAAATTGTACGTACAATGGCAACAGGTATC
GCTGGTTTATCAGTAGCAGCTGACTCATTATCTGCAATTAAATATGCACAAGTTAAACCA
ATTCGTAACGAAGAAGGTCTTGTAGTAGACTTTGAAATCGAAGGCGACTTCCCTAAATAC
GGTAACAATGACGACCGTGTAGATGATATTGCAGTTGATTTAGTAGAACGCTTCATGACT
AAATTACGTAGTCATAAAACATATCGTGATTCAGAACATACAATGAGTGTATTAACAATT
ACTTCAAACGTTGTATACGGTAAGAAAACTGGTAACACACCAGACGGACGTAAAGCTGGC
GAACCATTTGCTCCAGGTGCAAACCCAATGCATGGCCGTGACCAAAAAGGTGCATTATCT
TCATTAAGTTCTGTAGCTAAGATCCCTTACGATTGCTGTAAAGATGGTATTTCAAATACA
TTCAGTATCGTACCAAAATCATTAGGTAAAGAACCAGAAGATCAAAACCGTAACTTAACT
AGTATGTTAGATGGTTACGCAATGCAATGTGGTCACCACTTAAATATTAACGTATTTAAC
CGTGAAACATTAATAGATGCAATGGAACATCCAGAAGAATATCCACAGTTAACAATCCGT
GTATCTGGTTACGCTGTTAACTTCATTAAATTAACACGTGAACAACAATTAGATGTAATT
TCTCGTACATTCCATGAAAGTATGTAACAAAATTTAAGGTGGGAGCACTATGCTTAAGGG
ACACTTACATTCTGTCGAAAGTTTAGGTACTGTCGATGGACCGGGATTAAGATATATATT
ATTTACACAAGGATGCTTACTTAGATGCTTGTATTGCCACAATCCAGATACTTGGAAAAT
TAGTGAGCCATCAAGAGAAGTCACAGTTGATGAAATGGTGAATGAAATATTACCATACAA
ACCATACTTTGATGCATCGGGTGGCGGTGTAACAGTCAGTGGTGGCGAACCATTGTTACA
AATGCCATTCTTAGAAAAATTATTTGCAGAATTAAAAGAAAATGGTGTGCACACTTGCTT
AGACACATCGGCTGGATGTGCTAATGATACAAAAGCATTTCAAAGGCATTTTGAAGAATT
ACAAAAACATACAGACTTGATATTATTAGATATAAAACATATTGATAATGACAAACATAT
TAGATTGACAGGAAAGCCTAATACACACATCCTTAACTTCGCGCGCAAACTGTCAGATAT
GAAACAACCTGTATGGATTCGACATGTCCTTGTGCCTGGTTATTCTGATGATAAAGACGA
TTTAATTAAACTAGGGGAATTTATTAATTCTCTTGATAACGTCGAAAAGTTTGAAATTCT
GCCATATCATCAGTTAGGTGTTCATAAGTGGAAAACATTGGGCATTGCATATGAATTAGA
AGATGTCGAAGCGCCCGATGATGAAGCTGTTAAAGCAGCCTACCGTTATGTTAACTTCAA
AGGGAAAATTCCCGTTGAATTATAAATACAATTCAGACCGAAAAGAAAGCATATGCAACT
TCAAGAGTGAAGGGGCATATGCTTCTTTTTCAATTGAGTATTGAGTATTAGCAAGACGTA
GTAAGTATATGAGACAACTTCTACAATGGTTGAAGGAAGACGTTTTTGTAAGTAGCTATG
CTGATAAAGAATGTGATGTCTTGTTAAAGGTGGGGTTCCAATATCATCATTTAGCTGATG
TTGAATGGGTTATTATTTGCTACTTGCATATGAATATGAGTCTTTTCAAATTTTTATTGA
CCCTGAGTAATGAAAAATATTAAGATGAAACTTAATATTAAAGCAATGCGGAGCGTGATT
ATGAAGAGAATTAGTAAAGATATATGGGCAGTATTTAAATTACTGTATCAAAATAAAGGG
CGTTTTAGCATTAATGCCTTACTATTGCAGTTAATCATGATTTTTATTAGTAGTACATAC
TTAATTTTACTATTTAATATGATGTTAAAAGTAGCTGGGCAAAGCCAACTTACGATTAAC
AATTGGACGGAAATCGTTAGTCATCCCGCCAGTGTGATACTTCTTATTATATTCATATTA
AGTGTTGCCTTTCTGATTTATGTAGAGTTTTCATTGTTAGTTTATATGGTTTATGCCGGC
TTTGATCGACAGATTATTACATTTAAATCCATTTTTAAAAATGCCTTTGTAAATGTGCGT
AAACTCATAGGTGTACCAGTTATTTTCTTTGTCATTTATTTAATGTTAATGATACCCATT
GCCAACCTAGGACTAAGTTCAGTATTAACAAAAAATATTTACATACCTAAATTTTTAACG
GAAGAACTTATGAAAACGACGAAAGGTATAATCATTTACGGTACCTTTATGATTGCTGTA
TTTATATTAAATTTTAAATTAATATTTACTCTACCGTTAACGATTTTAAACCGCCAGTCG
TTATTTAAAAATATGAGACTAAGTTGGCAAATTACGAAGCGAAATAAGTTTCGGCTTGTT
ATAGAAATAGTTATATTAGAACTCATCATTGGTGCGATTTTAACATTAATTATTTCAGGA
GCAACATATCTTGCTATTTGTGTAGATGAAGAAGGAGATAAGTTTTTAGTCTCATCAATT
TTATTTGTTGTATTGAAAAGCGCATTGTTCTTCTATTATTTATTTACGAAATTATCATTA
ATCAGTGTGTTAGTACTGCACTTAAAACAAGAGAATGTATTAGACCAACCGGGCTTAGAA
TTTAAATATCCAAAACCGAAACGGAAGTCTAGGTTCTTTATAATTTCAATGGTGCTTGCA
GTGACATGTTTTATCGGTTATAACATGTACTTACTTTACAATAATACTATCAATACAAAT
ATCTCCATTATTGGCCATCGTGGTTTCGAAGATAAAGGCGTTGAAAATTCTATTCCGTCA
TTGAAAGCTGCTGCAAAAGCGAATGTCGAATACGTTGAGTTAGATACAATTATGACGAAA
GATAAACAATTTGTTGTTAGTCATGATAACAATTTGAAACGTTTAACAGGTGTTAATAAA
AATATTTCTGAATCTAATTTCAAAGATATCGTCGGTTTGAAAATGCGTCAAAATGGACAT
GAAGCAAAATTTGTATCCTTAGACGAATTTATTGAAACGGCTAAACAATCAAATGTGAAG
CTACTAGTAGAGTTAAAGCCACATGGTAAAGAACCAGCAGATTATACACAACGTGTTATT
GATATTTTGAAAAAGCATGGTGTTGAACATCAATATCGTGTGATGTCTTTGGATTATGAT
GTGATGACTAAGTTGAAAAAAGAAGCGCCATATCTCAAGTGTGGTTATATCATTCCGTTG
CAGTTTGGTCATTTTAAAGAAACATCATTAGATTTCTTTGTCATCGAAGATTTTTCTTAT
TCGCCAAGACTTGTTAATCAAGCGCACTTGGAAAATAAAGAAGTCTATACTTGGACTATT
AACGGCGAAGAAGATTTAACGAAATACTTACAAACCAATGTTGATGGTATTATCACAGAT
GACCCAGCATTAGCTGATCAGATTAAAGAAGAAAAGAAAGACGAAACATACTTCGATCGT
TCTATAAGAATTTTGTTTGAATAATATAAACAAAGACCTCTAAAGTTATCAAGATGATAC
CTTCAGAGGTCTTTTTAATGTTGCCATCTATGGGATAGGCAATCGTTTCATTCGTTTATA
TTCATATGACAAGTATTTGTATGGCAATTTGGCGTCACAAACACTTACATGATTTATTGG
TGAATTATTAATTGTTTTGTGAATGCAAAGGGTTAGAAATTGAATTGTAAATACTTTCTA
ATCTTTGTTTCGCTTTAGTCATTTGATCCAAATTTTTAGTGCGTATAGCGGATTTTGCAA
TATAGTGCGCAGCTAAAATATCGCGTTTTTGAAACGCATCTAAATTTAGGTACGATAATT
TATTTAAGTCAGTGTTTGCTATTAATTCATGTAATTGATCTACAAGCGCTTGATGTTGAT
ACGTATGTGATGTAGTTTCAGATTTGCTTGCTAATTTAATACCAGTCGTATCAAGGAGCG
CCGCTTTAATACCAGCAACTAAATATGTTTTGATTTTCATTTGTGTTGTCATGCTTTGTT
ACTCCTTTGATGTACATTAATCAAAAAAATTATACACTATTGTATATTGCAAAGCTAATT
AACTATAACAAAAAGATAGTTAATGCTTTGTTTATTCTAGTTAATATATAGTTAATGTCT
TTTAATATTTTGTTTCTTTAATGTAGATTGGGCAATTACATTTTGGAGGAATTAAAAAAT
TATGAAAAAGCAAATAATTTCGCTAGGCGCATTAGCAGTTGCATCTAGCTTATTTACATG
GGATAACAAAGCAGATGCGATAGTAACAAAGGATTATAGTGGGAAATCACAAGTTAATGC
TGGGAGTAAAAATGGGACATTAATAGATAGCAGATATTTAAATTCAGCTCTATATTATTT
GGAAGACTATATAATTTATGCTATAGGATTAACTAATAAATATGAATATGGAGATAATAT
TTATAAAGAAGCTAAAGATAGGTTGTTGGAAAAGGTATTAAGGGAAGATCAATATCTTTT
GGAGAGAAAGAAATCTCAATATGAAGATTATAAACAATGGTATGCAAATTATAAAAAAGA
AAATCCTCGTACAGATTTAAAAATGGCTAATTTTCATAAATATAATTTAGAAGAACTTTC
GATGAAAGAATACAATGAACTACAGGATGCATTAAAGAGAGCACTGGATGATTTTCACAG
AGAAGTTAAAGATATTAAGGATAAGAATTCAGACTTGAAAACTTTTAATGCAGCAGAAGA
AGATAAAGCAACTAAGGAAGTATACGATCTCGTATCTGAAATTGATACATTAGTTGTATC
ATATTATGGTGATAAGGATTATGGGGAGCACGCGAAAGAGTTACGAGCAAAACTGGACTT
AATCCTTGGAGATACAGACAATCCACATAAAATTACAAATGAACGTATTAAAAAAGAAAT
GATTGATGACTTAAATTCAATTATTGATGATTTCTTTATGGAAACTAAACAAAATAGACC
GAAATCTATAACGAAATATAATCCTACAACACATAACTATAAAACAAATAGTGATAATAA
ACCTAATTTTGATAAATTAGTTGAAGAAACGAAAAAAGCAGTTAAAGAAGCAGATGATTC
TTGGAAAAAGAAAACTGTCAAAAAATACGGAGAAACTGAAACAAAATCGCCAGTAGTAAA
AGAAGAGAAGAAAGTTGAAGAACCTCAAGCACCTAAAGTTGATAACCAACAAGAGGTTAA
AACTACGGCTGGTAAAGCTGAAGAAACAACACAACCAGTTGCACAACCATTAGTTAAAAT
TCCACAGGGCACAATTACAGGTGAAATTGTAAAAGGTCCGGAATATCCAACGATGGAAAA
TAAAACGGTACAAGGTGAAATCGTTCAAGGTCCCGATTTTCTAACAATGGAACAAAGCGG
CCCATCATTAAGCAATAATTATACAAACCCACCGTTAACGAACCCTATTTTAGAAGGTCT
TGAAGGTAGCTCATCTAAACTTGAAATAAAACCACAAGGTACTGAATCAACGTTAAAAGG
TACTCAAGGAGAATCAAGTGATATTGAAGTTAAACCTCAAGCAACTGAAACAACAGAAGC
TTCTCAATATGGTCCGAGACCGCAATTTAACAAAACACCTAAATATGTTAAATATAGAGA
TGCTGGTACAGGTATCCGTGAATACAACGATGGAACATTTGGATATGAAGCGAGACCAAG
ATTCAATAAGCCATCAGAAACAAATGCATATAACGTAACAACACATGCAAATGGTCAAGT
ATCATACGGAGCTCGTCCGACACAAAACAAGCCAAGCAAAACAAACGCATATAACGTAAC
AACACATGGAAACGGCCAAGTATCATATGGCGCTCGCCCAACACAAAACAAGCCAAGCAA
AACAAATGCATACAACGTAACAACACATGCAAACGGTCAAGTGTCATACGGAGCTCGCCC
GACATACAAGAAGCCAAGTAAAACAAATGCATACAATGTAACAACACATGCAGATGGTAC
TGCGACATATGGGCCTAGAGTAACAAAATAAGTTTGTAACTCTATCCAAAGACATACAGT
CAATACAAAACATTACGTATCTTTACAACAGTAATCATGCATTCTATGATGCTTCTAACT
GAATTAAAGCATCGAACAATCGGAAGCATATTTCTAAATTATTTATTCATTATAGTCTTA
AACATAACATGACCTAATATATTACTAACCTATTAAAATAAACCACGCACATCTAAGTGA
TATACGACAATCACAGCAATAATAATTGCTTTAGAAAGTCGTGCCGAACTGGAACTTACA
AGTCTAGTTCGAACACACACTGATGTGAGTGGTTTTCTTTATTTTAAACATGAACAATCA
GATAAGTTACTAGCATTAGCAAATATTATTAAATCAAAGGGCTTCGATTCATAAAATTTA
AAACAATGATTAAAATTAGACGTGTAAATGTTAAATTCTAAAACGGAAATAACCACCATC
CCATTAAACCACTTTTTTGTTCAATCACTATATTTCACACAGCTTCATTAATAAAACGAA
ATTGCTTCAACCCGCTTCAACTTCAACTGGCTTCAACTTCAGCCTACTTCATTCAATAAC
AAAACGAATCCGCTTCATCCAAAATCAACCATTCTAACGCACATATTCAAATATAGCAGC
TGCACCCATGCCGACACCAATACACATCGTAACCATGCCGTAACGGCTATCGGGACGTCT
ACCCATTTCATTAAGTAAACGCGCGGTTAACATTGCGCCTGTAGCACCTAATGGATGACC
TAAAGCAATAGCGCCACCATTCACATTCGTACGTGATATATCTAGACCTACTTCTTTAAT
AGATGCAATCGTTTGAGAAGCAAATGCTTCGTTCAATTCGATCAAATCAATGTCTTCAAC
AGATAGATTGCTGAGTGACAATACTTCAGGAATCGCATATGCAGGCCCAATACCCATAAT
TTTCGGGTCAACGCCTACTGCCTTAAAACCAACGAATCGTGCAATAGGTGTCACGCCGAG
TTCTTTCACTTTATCTCCAGACATTAAAACTACAAATCCTGCACCATCAGAAAGTGGGGC
AGATGTTCCTGCAGTCACAGTGCCGTCAGCTTTAAATACTGTACGTAATTTGGCTAATGC
CTCCATCGTGGTGTCAGGGCGTATAAATTCATCTTGGTCAAAGATATTTGTGTGTACTTT
TGGTCCTGCGTTTGTATATTCAACTGAGTTTACTTGTATTGGAATAATTTCATCTTTGAA
CCGACCATCACGTTGTGCGTCATAGGCACGTTGATGACTTCTGACAGCATAAGCATCTTG
ATCTTCACGTGATACGTCAAATTGGGATGCTACATTTTCAGCAGTTAAACCCATAGGATA
TGACGCACCTATATCATCATATTGTAAGGTTGGATTGTTTGTGGGCTCGTTGCCACCCAT
TGGTACGGCACTCATCAATTCAACGCCACCAGCTACAAGTATATCTCCTTGACCAGCCAT
AATTTGATTGGCTGCAATCGCGATGGTTTGTAATCCTGATGAGCAGTAGCGATTCACTGT
TTGACCCGGTACCGTGTCAGATAATCCCGCACGCAATGCAATCGTTCGTGCAATGTTTTG
GCCTTGTAATCCTTCTGGAAAAGCCGTACCAACAATGACATCTTCAATCATATTCTTATT
GAATTTTCCGTCAATACGTTTCAATACGCCTTGTAATACTTTGGCTGCGACATCATCAGG
TCTTTCGTGGAATAATGCGCCTTGCTTTGCTTTCGCTGCGGCTGAACGCCCATAAGCTAC
AATGTATGCTTCTTGCATGGTTATCATCCTCTCTTAATGACTATCTTTTAATTACGTAAT
GGCTTACCAGTTTTTAACATATGTGCAATTCTTTCATATGATTTTTTAGATTTTAGTAAG
TCAATAAAGCCAATTTTCTCCAACGATTGAATGTAACGTTGATTGATAAATGTATTTCTT
GGTAAATCACCACCCGCTAAAATTGTGGCGATATTTAAGGCAATATGATAATCATGGTCG
CTAATAAAATGACCCCGTCTTTGCGCATCTAATTGTCCTTGGATCAATGCTTTGAAGTCT
TCACCTAAAGCGATATATTGATGTCTAGGATTCGGAATATAGTTTGTTTCTGCTTCATAT
TTCGCACGTTTGAGCGCAACTTCGACACGTTGTGCTGTATTGAAAATAATCGTATCTGTA
TCACGTAAATAACCATAACGACGTGCCTCAAAGGCATTTGTAGAGACTTTCGCAAATGCG
ATATTCGTCAGTACTTTTGTCATGGAAGCTTGTTTGTCATCAAACTTATGCGATGTGCGT
AATATGCGATCAACCATTTCTGCAAGGCCACCGCCACTCGGTAATAAGCCAACACCTGCT
TCAACAAGACCGATATATGTTTCACTTGCAGCGACAACAATAGGTGAGTAAAGTACAAGC
TCACAGCCACCGCCTAAGGCACGACCTTGAACAGCTGTGACTACTGGTTTCAAACTATAC
TTCAAACGATTAAAGCTATAATGTAATTTATCAATTGATTGTGCAACGACATCATCTACA
AGACCGTCTTCATGCGCCTTTTTCATTAAGAAAAGGTTAGCACCCACACTGAAATTGTTA
CCATCTGCATAAATAACCATACTTGTGTAATGGTCATTTTCCAGTAAATCAATCGCATCA
ACTAACGCATCGTTGAATTCATCGGTAATGACATTATTTTTACTTTGTAATTTCAGTAAC
AGTTGATCATCATGAGTTACGGAAAGTTTGGCATCACCTTTATCCCAAAGTTCATCTTTT
ACGAAGTGAGAAATAGGTGTTGCATATTCAATGGTCTCATCTTGTTTATAAAAGCCACCA
TCTAAATCACTAATCCATTGTGGTAAGTCTCCAAGTTCGTCTTCCATACGTGTTTTAACA
CGTTCGTATCCCATTGCATCCCATAATTGGAATGGACCAAGTTTCCAGTTGAACCCCCAG
ACAAGCGCACGGTCTATGTCTCGGAAATCATCGGTAGCTTTAGGTACATTGATAGCAGAG
TAATAGAAATTATTACGTAATGTCTCCCATAAAAATAGTCCCGCTTCGTCTTGCGCATTG
AATATGGTATCAAGGTTATGCACTAAGTCTTTATTAAATTCATTTAAAATTGGTAATTGT
GGTTGCGATACAGGTACATAATCTTGTTTTTCAACATCGTAAACAAGTCGAGCTTTAGTT
TCTTTATCCTTTTTGTAAAATCCTTGTTTCGTTTTACGTCCGAGTGCGCCATTGTCAAAC
AACGTATTTACAATTTTGACATCATGAAAATAAGGTGTTTCTTCAGGTACTTGTTGCATG
CCTTTAATTACAGACACTGCAATATCTAAACCGACTAGGTCAGATAGCGCATATGTACCT
GTTTTAGGACGACCAATCGCTTGCCCAGTTAAAGCATCCACATCTACAATGCTTATCTTG
TGTTGCTCGGCGCGATACATAATATCATTCATTGTTTGCGTGCCGACTCTATTTGCGACA
AAGCCAGGCACATCATTGACGACAATGACACCTTTACCTAACACATTTTGCGCGAAATTT
TTTACATCTAATATAATAGATTCCTTCGTGTGTGACGTAGGTATTAACTCCACTAATTTC
ATAATACGTGGTGGGTTAAAGAAATGTAGACCAAAGAATCGTTCTTGATCCTTCTCGTTA
AATGCTTGAGCAATCGCATTAATTGGAATACCTGATGTATTTGTAGCGAATAAAGCATCT
TCTTTAGCATGTTGTAGAACTTGTTGCCAAACAGCATGCTTAATTTCAATATCTTCTTTG
ACTGCTTCGATATATAAATCAGCATCATCATTTACCAAGTCATCATCAAAATTACCATAT
GTTAAATGACTCGCTAGATTTAAGTCGAATAGTAGCGGCCGTTTCTTATCTGTAATTTTA
TCGTAAGATTTTTTCGCAATGAGATTTGGATCGTTTTTGTCCACTACAATATCTAATAGT
TTTACTTTAAGTCCAGCATTCACAAAAAGTGCTGCCAGTTGAGCGCCCATTGTGCCTGCG
CCAAGAACGGTTACTTTATTAATTGTCATAGTGATTCCTCCAATTTAGTTGAGGATAAGA
TAACCATTAAGATAATTGGAATAACGTTGCTATTTTATAAAATTAATTAAGTATCTTTGA
CAGTCATCTTAGCCTCTTATTTAAGGAAAAAGCTTTATGCTTAAAATAAGTCTTTTTTAG
TGAAATTAATGCATCTCATATAATTATTTGCTATTTATACGAAAGCAGAATCTCCAGTCA
AAGCGCGTCCAATTACTAAGGCATTAATTTCATGTGTACCTTCGTACGTGTAAATCGCTT
CTGCATCAGAGAAGAAACGTGCAATATCATAATCGTCAGCTAGTATGCCATTACCACCTG
TAATACCGCGGCCCATAGCTACTGTCTCACGCAAACGTAAGGCATTCATCATCTTCGCCG
TTGAAGTTGCAACCTCGTCATATTCACCATGTGCTTGCATATTAGCTAATTGAGCACATG
TTGCCATTGCTTGAGCTAAATTACCTTGCATCATTGCTAGCTTTTCTTGTATTAACTGAT
ATTTACTAATTGGTTTGCCGAATTGCTTACGCTCAGTGACATAATCTAATGTGGCACGTA
AAGCGCCAGCCATACCACCTGTAGCCATATAAGCAACGCCTGCTCTCGTTGAATAAAGAA
TTTTGGCAATATCTTTAAAGCTTGTTATGTTTTGTAAGCGATCCGCTTCATCTACTTTGA
CATTAGTTAATTTAATTAGGGCGTTAGGAACAATGCGAAGTGCGATTTTATTATCAATGA
CTTCAATATCGACGCCATCTTGTTCTGGTCTGACTACAAAGCAATGGGGTTTGCCAGTTT
CTTTATTTACTGCGAATACTGGAATGACATCAGATACATGTGCACCACCAATCCATTTCT
TTTCACCATTGATAACCCAAGTATCGCCTTGGCGTTCAGCGACTGTTTCAAGACCTCCCG
CAACGTCCGAACCGTGTTCTGGTTCAGTTAAAGCAAAGCATGTACGCAGTTCATGTGACT
GTAATTTAGGTACATATTTCGCAATTTGTTCTTTGCTACCTCCGAAATAGAAAGTGTTAT
GCCCTAAACCTTGGTGAACACCGAGTAGGGTAGCTAAGGAAATATCAAATCGCGCGAGTA
GGTAAGACATGAAAAACTGAAATAGTTGACTAGGCATTTTGGCGTTTGGACGATCCTTGT
AAAGTAATGGATTGTTAAAATAATTTAATTCTCCCAGATCTTTAAAATAGTCCTCGGGTA
CAGTAGCGTCTATCCAATGTTGATTAATATTTTCACGGTACTTACTTTCTAGCAATGAAT
CTACTTGTTGTAAAAATTCGACTTCACCGTCTGTTAAACCTTTAGCAATACTAAGTACAT
CTTCAGGAAATAATGTTTTTAAGACCGTTTCTTTTTCAAATGTCATATAAATTCCTCCTA
AAAATAATATGAATACTAATGTGAAATGCATTTAATTCAAAAACAACACGCTTTATTTGT
AAACGCTTACACTAAATGTCAAAAATTTTTATCACCTTTAAAGTGTTTGCGAGACTTTGT
CATTCATCATTTGTCGAATCGCAAGTTTATCTGGTTTCTGCGTACTGTTTAACGGCATAT
GTGTCACTGGTACATACATTCTTGGGACTTTATAACCTGCTAAACGACTTCGCATATGTT
GATTTAAAATTTCAGCGTAATGAGGTTCATCTTCGCGAAGTATAATGGCTGCAGCAATTG
ATTCACCATATTTTGGATGATCATAGCCAACGACCACACACCGGTCTACTAGTGGATGCT
CAGCTAAAGCATTTTCGACTTCGGATGGTAAGACATTTTCGCCACCAGTTATGATTAATT
CTTTTTTGCGGTCAATAATAAATATATCGCCATCGTTGTCCATCTTCGCTAAGTCACCAG
TTAATAAATATCGACCATGAAATGCTTTGGCAGTCTCTGCTGGTTTATTCCAATATCCTG
GCGTGACATTTTTAGCCTTAATTGCAAGTTCGCCAATCTCACCAGTAGGTACTTCCTCAC
CGTTATCATCAAGGATACGTGCATCAACGAACATGACTGCTTTACCAATACTCATTGGCT
TACGTTTTGAATTTTCCGGTGTATTAACAAGTACAAGAGGTGCTTCAGTTAAACCATAGC
CGTTAATAATGTTTATGCCATATTGTTTAAAAGCTGCTTGGATACTTGGTAATGGTTGTG
AACCACCTTGGATGATATAATCCATAGCTCTAAAATTTTCAGGATTAAAATTACTAGCAC
GTAGCGTACTATAATACATTGTCGGAATCATGATAATAAATGTAGGGTGATATTGTGCAA
TCATGTCATTCAATTCTTCGCCGTTAAAGTAACGTTGAAGAATAAGTGTGCCACCTGACA
TTAATACTGGTAATACAGTATCGTTAAACCCTAAAACATGGAACATTGGTGTTGATACAA
TCGTAATATAGTTTGAATTGAACTTATACGTCAGCTCTAAGTTTGCACCGTTATGAACAA
ATGATTCATATGAGAACATCACACCTTTAGGTGATCCGGTTGTACCACTTGTATAAATTA
ATGCTGCAAGATCTTGTGGTTCAACAGGTGTTGCTTGAAAAGGTTGGTGATAATCTGGAT
TTACGATTTCATCATATTGCGCCACATCAATATCCATATGCAATAAGTTTTGGTCAATAT
CGGTGAGTGAACTTAAATGTTTTTCAGCATAGAAGAGCAGTTTTAATTGTGCATCTTCCA
CAATGGCTGCAATTTCTTTTGGGTTAAGCCGCCAATTCAATGGTAAAAAAACCGCACCTG
TTTTAAAACAAGCAAACAATAAATCTAATATTGCAATATCATTTGGCGCAAAAATACCGA
TAACATCGCCTTTTTTAACACCTTGAGATGTTAAATAATGTGCCATATTATCAGCGCGTG
CATTGAGTTGTTGGTATGTCCAAGATGTTTGTTTTGCGTGATCAATAACGGCAGGCTTGT
CATCATCGAAGTCTGAACGCGTTTTTATCCAATCGAAATTCATTAGTATACCCCCTTTAG
CTTCACTTTCATACTTTATGAATTGATTGTTTAAGTTGTCCCCATTTTTCTTTGTAAATG
CTGGTATCAATTAATTTTAAATGATCAGCAATAATTGGTTTAAAAGCCATTTGATTCAAA
ATATCTTTATGCAAATCAAGACCTGGTGCAATTTCAATTAGTTTCAAGCCTTGATTGGTG
AGTTCGAATACTGCACGATCAGTAACAAAATAGATTTCTTGCTCGAGTGATTGTGAATAT
TGTGCATTAAAGTCGATATGGCTCACATCTGATACAAATTTCTGGTTTTGTCCTTCAGTT
TCAATGTTTAATCGTTGATTATGGCATGAGACATGACTGCCAGCTACAAAAGTACCTGAA
AAGATAATTTTATTTACAGATTGCGTAATGTCTATAAAGCCACCACATCCATTTAGTCGG
TCATTGAAGTAAGACACGTTGACATTGCCGTATTGATCAACCTCAGCAAAGCTAAGATAG
GCAACTGATACACCATTGTTATAAATAAAATCCCATGCTCGATCATGAGGCATGCGCACA
TCTGCATTGTAATTCATACCAAAATGTTCACGACTCCCAACGAATCCACCGAAAATGCCA
ACATCTAAAATCGGTTGCACATCATGTTCAACACATTCTTCATGCAATAAATTAGAGAGT
TCATTATTGATGCCATAACCGATGCTAATTGTATCGCCATAAGTTAAAAACTGAGCAGCA
CGTCGGAGAATCAATTTGCGACTATTAAAAGGTAATGCGGGTTCAGGTATTCCATCAATT
CGTTCTTCTCCAGACAAGGCTGGTAAATAATGACTTTGAATTACTTGGCGGTGATTCTTT
TCATCTTCTGTGACGTATACATAATCGACAAGATTTCCTGGGATAACAACTTCATTCGGT
TTTAGTTGATAGTCGTCAACTAAAGCTTTAACTTGTACAATAACTTTCCCATGATTGGCT
TTCGCGTTTAATGCGACATGATAACACTCGCTCAAGTACGCTTCTTGAGTTAAATAAATG
TTACCTTGTTGATCTGCGTATGTTCCTCTCAGTAGTGCCACATCAACGCTAGGGAATGTG
TAATGTAAGTATGTTTCATCGTTGATGGTTACTAATGAAACTAAATCATCCGTTGTTCGT
GTATTTACTTTACCGCCACCGTATCTAGGATCAACAGCTGTGTTTAATCCGATTTTAGTA
ATAACTCCAGGTAATAATTGATTACTCTGACGATAATGAGTTGCAATGATACCTTGTGGT
AAAAAATAAGCTTCAATGTCATTATTTTTCATTGCTTGTGCCGTTTTGGAAGAAGCCGTT
AAAATACTCATAATGACACGTTTAATCATGCGACGTTCTATAAAATCATCTAAATCCGGT
GCGGCACCTAAACTATGAATATCATTCGCTAATATAAACGTTAAATCATTGGGCGTATGA
TATGTGTCATGTTGCGCTAACACAGCACGTAGAACTTCGGCGGGTAAGTTGGCTACAGCT
AATGCTGGTAAACCAATCACATCACCATCTTTAATGATATGTTGTAAGTCGTGCCATGTG
ATTTGTTTCAAGCAAGTCACCTCCATCACATTTGATAAAATATAGCGTTTTTACACTTTG
TGTAAACCCTTACAAGAAATATAACATAACGACGTTTAAAATCAATTAGAAATATCTTTT
TATTCTGATAATAGACACAGTATAGACACATTTTGACGGTCGATAACAATTGTAATATCA
AGGGTTTGTAATGAATTGAATATCATTAAAATACTTATATAAAAATATTGTTCGGAATAT
AAAAAGTTAAATAGGTTTTGATTTTTAAATATGAAATACAAAGTGCCCAATCGAACAAAG
TATTTATATTAAAATATGGAAAATCCATCAATATTAAATTAAAATAGTTTTATTATGAAA
AGTGAAAGTAGGTAAGTCTATGGAAGGTCTTAATCATCGAAGAAATACAGAAAAAGAAGA
GACAACACAAACGCAATCAGTTGCACCTAATACAGGTGAAGAGGGGATGTCATCAGCAAG
TACACAATCAACTAAGACGTCCGACATACATAATGAATCTATCGATAAACAAATGGAAGC
TAAAGCGCATGAAACAGCGCAAAATACAGATTTAAAAAACGAAGCAAGAAGTTTATTTGA
TAATGCAACCAAATCAATCGGTAGACTAGCGGGCAATGATGAAAGCTTAAATCTTAATTT
AAAAGATATGCTTTCTGAAGTATTTAAGCCGCATACTAAAAACGAAGCAGATGAAATATT
TATAGCGGGTACTGCTAAAACTACGCCAGCAATTTGTGACATATCAGAAGAATGGGGGAA
GCCATGGCTCTTTTCTCGAGTATTCATCGCTTTCACAGTAACATTTATTGGATTATGGGT
CATGGCAGCAATTTTTAATAACACTAACGCGATTCCGGGTCTCATTTTTATAGGGGCTTT
AACAGTACCATTATCGGGTTTGTTCTTCTTTTATGAATCAAATGCGTTTAAAAATATTAG
CATTTTTGAAGTTATTATCATGTTCTTTATTGGCGGCGTATTTTCATTACTAAGTACGAT
GGTATTATATAGATTTGTCGTTTTTAGTGATCAATTCGAAAGGTTTGGTTCTTTAACATT
TTTCGATGCATTTTTAGTAGGATTAGTTGAAGAAACTGGAAAAGCACTCATTATTGTTTA
TTTCGTCAATAAATTGAAAACAAATAAGATTTTGAATGGATTATTAATCGGTGCTGCTAT
TGGTGCAGGGTTCGCAGTTTTTGAATCAGCAGGTTATATTTTGAATTTCGCTTTAGGAGA
AAATGTCCCATTATTAGATATTGTCTTCACACGTGCGTGGACTGCGATTGGTGGTCATTT
AGTTTGGTCAGCGATTGTTGGTGCTGCAATAGTTATTGCGAAAGAACAGCATGGCTTTGA
ATTCAAAGATATTTTTGATAAACGCTTTTTAATATTCTTTTTATCAGCCGTTGTTTTACA
TGGCATTTGGGATACATCTTTAACTGTACTTGGCAGTGATACGTTGAAAATATTTATTTT
AATCGTTATTGTGTGGATACTTGTATTCATTTTAATGGGGGCAGGTTTAAAACAAGTGAA
TTTACTGCAGAAAGAATTTAAAGAACAACAGAAAAAAGTAGACGAATAATAATTAAAGCT
TATGTTGCTCATATGTTTGTGACATAAGCTATTTTTATAATTTGTCTTTAAAAGAGTGGA
ATAGGAATACTTTTTGGAGTTAAAAAAGTGTTTCACGTTAAACAAATAGTGACAATTAGA
TTTATATAAAATGAACATGATTCACTGAAAGTATGTAATAATCATTTTATTGAAATTCAT
CAAACAGAAATTAATACAATCATATAAGCAAATTAAACCACGCCATAATCATATTGGATG
ACTTCGGCGTGGTTTTTATAGTTGAAGCAGGGCTGAGACATAAATCAATGTCCCACACTC
CCTTATCGTTCAATCGTTGTTCGATAATCGATTAAATAGATACCTTCAGGTGTTACTTTA
TAATTTTTAACCTTAGAGTTAGCAGCGACTATTTGATCGTTGTAAGCAATATAACTGTTT
GGTACATCTCGACTTGATAATTTAATAATATCATTAGAAATATTGTGACGTTCCTTAACA
TCTACAGTATGATTCAATTGATTAATTAAATCATCGACGTTGCTATTATTGTAGTCTCCT
TTATTAATAGCACCATCTTTTTTATATGCTTGATTAAAGAAATAACCTGTATCTCCACGA
GGAATTGTTCCGAAACTATACATCGTTGCATCCCATGCAGAACGGTCTTTTAAGTAACCT
TCTATGTCATCAACACTTTTAATGTCGATTTCAATATTTGCTTTTTTAGCATCTGATTGT
AATACTTGCGCAATTTTCGATAGCTCTGGACGACCGTCATACGTAATTAACTTAATTTTT
AAAGGGTGTTCTTTTGTATAACCATCTTTAGCTAATAACATTTTTGCTTGTTCGATATTT
TGTTTGGTTAACTTAGGTTCTTTAATATATGGAATTTTATCATTAAATGGACTCGTTGCA
GGTTTCGCATAACCTTGATAAATATGATCTGCAATACCTTGTCTATCAATGATATGATCT
AATGCTTCACGAACGGATTTAGTCATTTTTTTATTAGTATGATTATACATAAGTAAAGAA
GTTCTAAATCCAGATTCTTTTGACACTTTTAAATTTTGATTATTTTCTATGTCTTGAACT
TTATTAACTGGGACATCAGTTATTAAATCATCTTTTTGAGATTCTAAATTTCTGACGCGA
TTATTGCCGTCTTCTTGGTACGTCACAGTAATATGATCAAGTTTCGGTTTACCTTGCCAA
TAGTCCTTAAAATTCGACAATGATATTTTTCGAGATTGCTTATAATCTTTTATTTGGTAA
GGGCCTGTACCAACAGGAGTTTGATTAACATCTGATTTAGCATCTGTATCATAAATTGCC
ATAAAAGGATTAGCTAATTCAGATACAAGTTCAGGGTAAGCGGAGTTGGTTTTAATTGTC
AGTTTTTGACCTTTAGCGGTAATTGATGATATTGGTAATGAATATTTGACCAAGTCGCTT
TTTTTCATGCTATTTTCAAGGCTAGATTTCACTTTTTCTGCAGTCAATTTTTGACCGTTT
TGAAATTTAATATTATCTTTTAATTCTATATCTAACGTTGTATCATTTGGTTGATGATAC
GATTTCACTAATGCTTTTTCTATTTTTCCTTGATCATTTGTTTTAAATAATGATTCTGCA
GCACCAATCTTAACTGGTACATCTGTTTCATAAGGTGCAATAGACTTTGTTTTTAACGGT
AACGAAATATTTAAGTCTTTGCCAGATGAATGCATTGAGCCACATCCTGATAACACTAAT
ACTGCTGAAAATATAGTTGCTAGTCTTTTAAACTTCATTTCATTAACACTCTCTTTCTAA
TTACTATGTAAAACCCAACAATTAATATTTTAAAACTTTATTTTGTTAAAGTAAAATGTT
GTTCAAGTTTAGTAATTATTAAAGTTCAATTAATTGTAGTAATTATGCTTTTTAAAAATA
AATATTAGAAATGAAGTTAGCGACATTTATAGTGATTCACGATAAACATATATAACTAAG
TATTGAGCAACTGCTGTAGTACTACAGCTTGGTTATGTTTAGTATCTTTTGCTGCATATA
ACAATAGAACATGATTATGCTGATTTACAATATCCTTTAATTTTTCAAAAGCATCTTTTT
GCGCATCCTGATCACGTAATTCTTTTTCATATTTTTCTTTAAAAGCTCCAAAAAGTTTAG
GATCATGTTGGAACCATTGTCGCAACTCAGTAGAAGGGGCAATGTCTTTTAACCAATAAT
CTAGGTTAGCAGTTCTTTTCGAAATACCTCTCGGCCAGACTCTATCGACTAGGATACGAA
TAGCGTCGGTATTATCTTTATTGTCATAAATCCGTCCAATATCTACGGTCATCTTGTGAA
CTCCTTTCTTATGAAATTCAGTGAGCATACATCAATGCATGTTGTGGTGGGACGACCAAA
TAAATTTTGCGAAAATATCATCTCTGTCCTACTCCCAATTAAAAAACAGCCATGACAAAG
TAAAGTCATAGCTGTTTTGGTATAGATGTCATTTATTTTTACGTTTAGTTAAATACTTCA
AACCAACTGCAAAGACCGTGTACCCGGCTATGGTTTGTATCAATGTTTTAATTAAATTAT
TATTTTTAACAATAATATTTGCAGTAACAATACTTACGAAATATAATGCAAATACTTTTA
CGTAACGTTGATTAAGTTTCATATGAGCACTAAACCTCTTTTCTCAGTTATACTGCAACG
CTTAGTCTTGGAATAAATGTTTCGTAGTGTACGCGATCCATATCGTAATTTAAAGATTTA
AGTGCTTCGATCATAGATTGTAAGAATTTTGTACCACCACAGATATAAATTTCAGGTTTA
TTTGCTAAAAATACTTGTAATTCTTCAGCACCAATATAGCCTTGTTTATCTTTTAAGTGT
GTATATAATTTAGCGTTGTCATGATGGCTTGCGATACTGTTGAAGTTGTCTTTGAAAGGT
AAATGTTGTTCATTTTCAGCAACTTGAACCATCTGTGTATCTAAACCTTTGGCAGAGGCA
GCTTCATACATAGCTACTAAAGGTGTAACACCAATACCTGAACCTAAGAAAAGTTGTGGT
TCAGTCGTATTCTCTAATACGAATCCACCTACAGGCGCAGCTAAATTAATCATATCGCCT
TCTTTAATCTCATCGTGTAAAATTGTTGAAACTTCGCCTTCATGTTCTGTTGTGACATCA
CGTTTAACGCCAAAAGTTAAATGGTTTTTTTCACCTGATACGATAGAATAGTGACGTTTA
GCTCTATATGGAAGTTTATCACTAGAAACATCAACTGTGATGTATTGGCCTGGTGTAAAT
TCACTAAAGTCATATTCTTCAGTTTCAACTGTAAATGATTTAATGTCTTCAGATTCTTGT
TTAATATTGGTAATTTTGAATGGTTTAAAACCAATCCACATCATTTGATCATAAATTTCT
TTTTCAATTTGGATGAACACATCCGCAATAACGCCATATGCTTTTGCCCAAGCTTGAATG
ACAGGGTCATTTTCTTCTAATCCTGTCACGTCTTGAATGGCTTTTAATAAATTTTTCCCC
ACAATTGGATAATGTTCAGCATAAACTTGTAGTGCGCAGTGTTTATATGCGACTGGCATA
ATGACTGGTTTAATAACACTTAAGTTATCGATATTAACCGCTGCGGCCATTACAGCTTGT
GCTAATGCTGAAGATTGCATGCCTCGTTTTTGGTTCGTTTGATTAAACATGTTTAAAAGT
TCAGGATGCGCTTTAAACATTTTTGGATAAAAGATTGACGTAATTTCTGTCCCTTTCTCT
TTAAGTAAAGGCACCGTTTGTTTGATAATGTCTTTCTCTTGTTCTGTAAGCATGATACTC
CTCCTTTAATCTGTATATTTTGATTATTCTACTAAAAATTTCGATATTCAATTAATTGGT
TTGAGAAAATATAAATAAAATGGCAAATTTGATAATTGTATGACATTTTTAATTTTTTAA
ATACTTATCAATAAGCATTGTGTACAATTGTCTGTTTGCACACCGACGATTGAGCGCATT
TATTTGACTAATTCAAAAAACATTGTTGTTTTCCTAGAAAAAAGTAAACATGATAATAAA
AATGTGAAAGTGTAAATAATCACTGGCGAAGTACGAAGACTAAAGACATCTAAGATGTAA
TCGTATACAAATTAAAAAGGTGTAAAAATTAAAATAAAATGTGAAATAAATCACAATTTA
ATATTGACCCAGTACTTAATGCATGTTACATTTTATATGTGAAATAAATCACAAACTTAA
AAGCGGATGACACATGACCTTTTAAGTTATGCGTTGAAAATAAAAGAGATGTTTATTTGC
TTTTGTATCGTCAATAAGCAGCATTAAACTAACATATTTGAAGCTACATGTATGTTAGTG
AATTAATCATAAGGGAGTTTTTGTAATGAACAAATTTAAAGGGAACAAAGTTGTATTAAT
AGGTAATGGTGCAGTAGGTTCAAGCTACGCATTTTCATTAGTGAACCAAAGCATTGTTGA
TGAATTAGTCATCATTGATTTAGACACTGAAAAAGTTCGAGGAGATGTTATGGATTTAAA
ACATGCCACACCATATTCTCCAACAACAGTTCGTGTGAAAGCTGGCGAATACAGTGATTG
TCATGATGCGGATCTAGTTGTCATCTGTGCTGGTGCTGCACAAAAACCTGGAGAAACACG
TTTAGATTTAGTATCTAAAAACTTGAAAATATTCAAATCAATTGTTGGTGAAGTAATGGC
ATCAAAATTTGATGGTATTTTCTTGGTAGCTACAAATCCTGTTGATATTTTAGCGTATGC
AACATGGAAATTCTCTGGTTTACCTAAAGAACGTGTTATAGGTTCTGGTACAATTTTAGA
CTCTGCACGCTTTAGATTATTGTTAAGCGAAGCGTTCGATGTTGCGCCACGTAGCGTCGA
TGCTCAAATTATTGGTGAACATGGTGACACTGAATTACCAGTATGGTCACACGCTAATAT
TGCGGGTCAACCTTTGAAGACATTACTTGAACAACGTCCTGAGGGCAAAGCGCAAATTGA
ACAAATTTTTGTTCAAACACGTGATGCAGCATATGACATTATTCAAGCTAAAGGTGCCAC
TTATTATGGTGTTGCAATGGGATTAGCTAGAATTACTGAAGCGATTTTCAGAAATGAAGA
TGCCGTATTGACTGTATCAGCATTATTAGAAGGCGAATATGAGGAAGAAGATGTTTATAT
TGGTGTTCCAGCAGTCATCAATAGAAACGGTATTCGCAACGTCGTAGAAATCCCATTAAA
CGACGAAGAACAAAGCAAGTTCGCACATTCAGCTAAAACATTAAAAGATATTATGGCTGA
AGCAGAAGAACTTAAATAACTTTTTATAAAATCTATACCATCCCAAAAATTGTAAAACCT
TACCCAAAAAATTGTATAAAGGGCTATTTGATACAACTATATGTGTCGAGTAGCCCTATT
TTTAATGTAGTGAAAGTCGTTGTTGAAATTAAATTCAAATCTGGCACTTAAGCTTTAATC
ATAGCATTAAGATGATTGTCTAGCAGAGGCGATTTGCGGGCTCACTACAGTGCATGATGA
ACTTAATGCTTCAAATGTAACATTAAAAATAAAAGCAACGATGTCACTTCTTACTTCGTA
CATCGTTGCCATTAGTTCTGTTGATATTTCGGTTAGTCTTAATCCCCGAGCAATTCTTCA
ATTTCATTTTTGATAACTGTAACGTGAGGCCCATAAATTACTTGCACACCAGTGCCTTGC
TGGATTACACCTTTGGCACCAGTACTTTCGAGTAATACTTTATCGACTTTGTCATTTTGA
TGAAGTGTGACGCGTAGTCTCGTTGCACAACAGTCAACGATTTCAATGTTATCTTTGCCT
CCCAAACCAGCAACAATAGTTTGTGCTCTTTCAGTAGCCTCAACTTGTTGTGCTGCAGCT
TTATCTTCTCGACCAGGTGTTTTGAAATTAAATTTCGTAATTAAGAATCTGAAAACGATG
TAATACAAACAGAACCACACAATTCCAATAGGTATGACGTATAGGTAGTTTGTTTTACTA
TTACCTTGTAGCACACCAAAGAGTAAGAAATCGATAAAGCCTCCACTGAAGGTTTGACCA
ATTGTAATGTTGAAAATGTCTGCCATCATAAATGCTAATCCATCAAAGAAGGCATGGATT
ACATAAAGAATAGGTGCGACAAACAAGAAACTAAACTCTAAAGGTTCGGTAATACCTGTT
AAAAATGAAGTGAGTGCAGCGGATAACATTAAACCGCCGACAACTTTTTTATGTTCAGGT
TTAGCTGTGTGATAAATTGCAAGTGCGGCACCACATAAGCCGAACATCATCGTAATAAAA
CGGCCTGACATAAAGCGTGACACACCTGAATAATACTTCGTCACATCTGGATCACCAAGT
TGAGCAAAGAAGATGTTCTGCGTACCTTGAACTAAGTGCCCTTTGACTTCTAAAGTACCA
CCAAGTGCCGTCTGCCAAAACGGTAAGTAAAAAATATGGTGTAAACCGAGTGGACCTAAC
AATCTTAAGATGAAGCCATAAACAAAAGTACCGATGGCACCTGTTTTCGTTACAAATCCA
CCAACATGATAAATGCCGGCTTGTATGCTTGGCCAAATGAAAAACATCAATACACCTAAA
AAGATTGCGGCAAATGCTGTGACAATAGGGACAAATCTAGAGCCACCAAAGAAACCTAAA
TACGGTGGTAATACCACTTTGTGATATTTGTTGTGAAGTATTGCGGTCATAATACCTGTG
ATAATCCCGCCAAAAACACCGGTTTCAACCGTTTGTATACCGAGCACCATGCCTTGTCCA
TTTTGTGCAAGCTGATCTTTTGCCAATGTGCCCGTGATAGTTAATAAGCCATTCATAGTT
GCGTTCATAATTAAGAAACCGAGCAGCGCAGCTAAACCTGCAGTACCTTTATCGCTTCTA
GATAATCCGATTGCGACACCAATTGCAAAGATGACCGGTAAATTTTGGAAAACAATACTA
CCTGCAGCTGACATTAATGTAAAAATATTTTGTAATAAGGTAATATCTAAAATAGGGTAT
GCTTTAACGGTGTTTGGATTACTTAATGCACCACCGATACCCAACAATAGACCTGCAGCT
GGTAAGATTGCGATAGGTAACATAAAGGACTTGCCGAACTGCTGTGCTTTTTCAAATAAA
GATTTCATCAACATCCCTCCTAATTATTCTCAATATAGCTTTTGAGAAATTTAATATCAA
TATATATTCTGTGTATGAAAATATTTTTCATAAAAATTGTTTGAATCATGTAACAATCAT
ATAAATTGCTGTTTATATTGTTGTGAAAATGAGTTGACAAAAGTCGGTATAGATATGTAG
ACATCCTATTTTTAGCGAGGTAGGTTGATAAGGCATATCGGATAAATTTATAAGCCATAA
AATAGATAAATAGTGTTTGTATCCAAAAATATGAGAAAGTTAAAACTATTTTTCAAAATA
AACATGATTCACCACATAAATAAATATACATAAGCTATCGATAACAACTTAAGAAAGGTG
GATATATAAATGAAAAGAAAGATTATTATGGATTGTGATCCAGGACACGATGATGCAATA
GCATTAATTTTAGCGGGGGCAATTGACAGTCCACTAGAGATATTAGCTGTAACAACAGTC
GCAGGTAATCAATCAGTTGACAAGAATACGACAAACGCCTTGAACGTATTGGATATTATG
GGACGCCAAGATATAGCAGTAGCGAAAGGTGCGGATAGGCCGTTAATTAAACCAGCTGCC
TTTGCTTCTGAAATACATGGGGAATCTGGATTAGATGGTCCGAAACTACCGTCGACACCA
TCACGTCAAGCAGTTGCAATGCCAGCATCAGATGTGATTATAAACAAAGTGATGACGAGT
GATACACCTGTAACAATTGTAGCGACAGGTCCTCTTACGAATGTAGCAACGGCATTGATT
CGTGAGCCAAGAATCGCTGAGCATATTGAATCTATTACTTTGATGGGTGGTGGTACATTT
GGAAATTGGACGCCTACAGCAGAATTCAATATTTGGGTAGATGCTGAAGCAGCGAAGCGT
GTTTTTGAAAGTGGGATTACTATAAATGTGTTTGGTTTAGATGTAACACATCAAGTTTTA
GCCGACGATCACGTGATTGAACGCTTTGAAAGTATCAATAATCCTGTTGCACAGTTCGTC
GTAGAATTATTGCAATTCTTTAAGAAGACATACAAGACTCACTTTAATATGGATGGTGGT
CCAATACATGATGCTTGTACAATTTTGTATTTGTTACAACCAGAATTGTTTACAATGGTA
CCCGTTAATATCGACATTGAACATCAAAGTCCACTAACTTATGGCACTATGGCTGTCGAT
TTAAATCATGTTACAGGTAAGCCTGCCAATGCTTATTTTGCTACAGCAGTTGATGTTGAA
GAAGTGTGGAACTTGATAGACCATAAGTTACGTACATACGAATAATAATACTTAATTAAA
TAGATACAGTTAACCCTAAGGCGCCTGATATAAGCGTCCTTAGGGTTTTTGTATTGGGTT
ACAATGGTCATGACAATTTGATAATGATTGAGATATGTATGTTAAAAATGCTTCAAAAAA
ACACAAAACACAAAAATATATGCAAAAATTTCAATTGCTTTATTTTAAAAGATTAAAATC
ACAAAAAATATAGATATAATTGAAATGTTGTTAAAACATCACAATGATGTACATGCTCAT
TTTGAAAATATGTGTTCAAAGTGTGTACATCGGTGTGACGATTGATGATAAATTGAGCTC
AGATGCTCAAAGGAGAATCGAACATGAACGGGGATAATCAGCAAATACTCAGAGAAATTG
TATTGAATCCTACTATTCATGGTAAAGAACTTGAATCGATATTTGGTTTGTCTCGTAGAC
AACTAGGATATCGCATTCAAAAAATCAATTTGTGGCTTGAACAAGAGGGTTATCCAAAAC
TTGAAAGAACAAGCCAAGGAAATTTTATTGTAAGTTCTGAAATCATGACGTTATTCAAGC
GAGATGTATCGGAGCAGCAAATGTTAAACGGCAACAATGTCATTTTTAGCATAGAAACAC
GTCGTTATTATTTAATGCTCATGCTTTTTAGTAAGGAAAACGCAATGTCTCTAAACCATT
TTTCAATTGATTTACAAGTCAGTAAAAATACTGTCATTCACGATATAAATCATGTGAAAG
AGCAATTGGAAAATCATGGTTTGTCACTTAAGTATTCTCGAAAACATGGTTATGAAATTG
TTGGTGATGAATTTGAAGTTCGCCGTTTCTTCATTAAGTTGATTGATCAAAGGTTGAATC
ATGATATTACTAAAAGTGAAGTTTTAAAGGCGCTCAACTTAACATTCGAAGATATCGCAT
ATCAAAAAGACAAGATCAAACAGGTAGAACAATTTTTGAAGAGTCGCTTTATAGACAAAT
CACTTAGTTCATTGCCTTATGTCCTTTGTGTGATTCGTAGACGAATTCAAAGTGGTCATG
TGATGAATCCATTAAATATTAATTATCAGTATTTGAGGGATACGAAAGAATATCAAGCAA
CGGAGATTATGACGCAACATGAGCCGGATTTGCCAGAAGCGGAAAAGTTATATTTGACAT
TACACTTACTTTCAACAAGTGTGCAATGGACTGATTTGCAAGAATCAGATAGCATATCGA
ATTTAACGATGGCCATCGCTCAAATGATTCACCATTTTGAACAAATCACTTTTATTAACA
TTGAAGATAAGGAGAAATTATCACAGCAACTCTTGTTACATTTAACGCCTGCTTTTTATA
GGATTAAATATAACTTAACGGATCGTGATGAATTAATAAATCCTTTACAAGGAAATTATC
AATCCTTATTTCATATGGTGAAACAATCATGTCAATCGTTAACTGAATATTTCGGAAAAT
CGTTGCCTGATAATGAAATAGCATATTTAACCATGTTGTTCGGAGGTAGTTTGAGACGTC
AAGATGAAAACTTCGATGGCAAGATAAAAGCTATTATCGTGTGTACACAAGGCACGTCAG
TATCACAAATGATGTTATACGAGTTGCGAAACTTATTTCCAGAAATTATTTTCTTAGATG
CGATTTCACTTAGAACATTTGAAAATTACACATTAGATTATGACATCGTCTTTTCACCAA
TGTTTGTCCTAACACATAAAAAATTATTTATCACAAAAGTAGCTTTATCTGAAAATGAGC
AACGAAAGTTACGTAAAGAAGTGATGAAGTACATTAATAAGGAATCGGCTGACATTGATA
AGGAAATAAACAAGTTAATGGCATTAATTGAACGCACAACGACAGTTAATGACATTACAG
AACTACGTGATGGTTTAGAAGATTTTATTGCCAATTATAATTCAATTTCAACCATTAATG
GATCGATTGTCACACAAAATAAGACATTAGATTTAGCTGACTTGATACCGGCAAGGCACG
TGAAAAGAATGCATCATGTTGAAAATATTGATGAAGCTATTGCTAAAGCAAGTGATGTGT
TAGTTGCTAATCATTTTATTGATATTAAATATATTCATGAGATGCAACAGGTATTTGATG
ATTCGTATATGGTTATCATGCAAAATATTGCTATTCCACATGCATACTCTGAAAAGCATG
TACATAAAACAGCGATGAGTATGTTGATATTACAAGAACCAATATACATGTCAGATGGCA
CAGCAATCCATATTATTGTACCTATTGCTGCTGTTGATAAAGTGACACACTTAAGAGCGT
TACTACAATTGAGAGATGTGGCGCAAGACAATGACGCAATTAAGCGCATCATACAAAGTC
GCAAAAATTCTGATGTAAATGAGATTTTAAAAAATTATTCAAATAAAGAAGCGAGGGAAA
ATGGATGGGACAGCAATTAGTGCATAAAGAAAATATAATGCTCAATTTGTCGGCAACTGA
TAAAGAATCCGTATTGTCACAAATGTCAGATGTGTTATTTCAAAATGGGTTCGTGAAGTC
AACGTTTAAAGATGCAGTCATCGACAGAGAAAAAGAATTTGCTACTGGTTTACCAACGCA
TCTATGTTCGGTCGCTATACCGCATACAGATGTCGAACATATTAACCATAGAACGATAGG
TGTGGCTGTTCTAGAAAAAGAAGTGCCGTTTATTGAAATGGGAACACTTGATCAACAGAC
AGAAGTGAAAATCGTTTTTATGTTAGCAATGGATAAAGTAGATGATCAACTTAAGCTGTT
ACAACAGTTGATGCAAATTTTTCAAAGTGAAGAAAAATTGGAGCAGATTCTACGAACGAA
AGATGAAACAATTTTAGCAACACTAATCAATGATTATTTGGAATATAACTAAAAATTAAT
TGGAGGAATTGAAAATGAAACAAGTATTAGTAGCGTGTGGTGCAGGTATTGCAACGTCAA
CAGTAGTAAATAATGCAATTGAAGAAATGGCAAAGGAACACAATATTAAAGTAGATATTA
AACAAATCAAAATTACAGAAGTTGGACCTTATGAAGACACTGCAGATTTATTAGTTACAA
CTGCAATGACAAAAAAAGAATATAAATTCCCAGTTATCAACGCACGTAATTTCTTAACTG
GTATTGGTATTGAAGAAACAAAACAACAAATCTTAACAGAGTTACAAAAATAACGGAATT
GATATGTAACGTGGGTCGATAACATATTAATATATGCAAATTGCATATAAATGACTATCA
CGACAAATGATTGTTGATGACATAGAAACGCAGTGACTGTAATTCAAAAGGACTGCAGTC
GAATTTAGCAAGGGTTGTCGTTGAAATGACTGTAACGTCAAATGTAATCACAATCGGAAA
GTATCGTGACAATGCATATATAACAGGGAGGGTTTAAATATGAGTTACTTCACTGATTTT
GTAAGGGGATTTTTAGATTTAGGTGCAACTGTTATTTTACCGGTTGTCATATTCTTGCTT
GGCCTATTCTTTAGGCAGAAAATTGGAGCGGCATTTAGGTCTGGTTTAACAATAGGTGTG
GCTTTTGTAGGGATTTTCTTAGTCATCGATTTATTAGTTAAAAATTTAGGGCCAGCAGCA
CAAGCGATGGTTAAAAATTTAGGCGTCAGTCTGAATGTGATTGATGTAGGTTGGCCAGCA
ACATCATCTATCGCTTGGGCATCATCTGTCGCAGCATTTATTATTCCACTCGGAATCATA
GTTAACGTTGTATTGCTAGTAACTAAAGTGACAAAGACGATGAATGTAGATATTTGGAAT
TTTTGGCATTATACGTTTACAGCAGCAATGGTTTATGCCGTATCAGGCAGTATTTGGCAA
GCGTTATTAGCAGCAGTTATTTTCCAAATTATCTGTTTGAAAGTAGCAGATTGGACAGCA
CCGATGATGAGTGAGTTCTTTGATTTACCAGGTGTATCGATTGCTACAGGAAGTACAATT
TCTTATGCACCAGGTATTTACTTAGTTAAATTGTTACAAAAAGTACCCGGTCTGAATAAG
TTAGATGCTGATCCTGAAACAATTCAAAAACGTTTTGGCGCATTTGGAGAGTCTATATTT
GTCGGCTTGATTTTAGGTTTAGGTATTGGTGTGTTAGCAGGTTACAAACCTGGAGACATC
ATTAATTTAGGAATGTCAATGGCTGCAGTAATGGTATTAATGCCTAGAATGGTAAAAATC
TTAATGGAAGGTTTAATGCCAGTTTCAGAGTCTGCAAGAACATGGCTAAATAAACGTTTT
GGCGAACGTGAAATTTATATTGGATTGGATGCGGCTGTAGCATTAGGTCATCCAGCAGTT
ATTTCGACAGCATTAATTTTAGTACCTATCACTGTTTTATTAGCCGTTATTTTACCAGGA
AACCAAGTACTACCTTTTGGTGACTTAGCAACGATACCATTTGTTGTCGCGTTTATTGTT
GGTGCAGCAAGAGGAAACATTATTCATTCTGTCATTGTGGGTACGATTATGATTGCAATT
TCACTATATATTGCAACAGACGTAGCACCCATTTTCACAGATATGGCGAAAGGTACGAAT
GTACAAATGCCAAAAGGTTCATCTGAAATTTCAAGTATTGATCAAGGTGGTAATATCGTT
AACTATCTTATCTTTAAACTATTTAGTCTATTCAATTAAAAATCGAGGTGTTTGTGGTGA
AAGCTTTAGTAAAAACAAGAGAAGGACATGGCAACTTAGAACTTCTTGATAAAGAAGTTG
CAACACCGCTAGATGATAAAGTAAAGATTAAAGTACATTATGCAGGAATTTGTGGCACAG
ATATTCATACTTATGAAGGTCATTATAAAGTTAATTTTCCAGTGACATTAGGTCATGAAT
TTTCTGGTGAAATCGTTGAAGTTGGAGCAGACGTTAAAGATTTTAAAGTTGGTGACCGTG
TCACATCTGAAACGACATTCTATGTTTGTAATGAGTGTGAATACTGTAAATCAAAAGACT
ATAATTTATGCAACCATCGAAAAGGTATTGGAACACAAGTTGATGGCGCATTTACTAATT
ATGTCATTGCACGTGAAGAAAGTTTGCATCATATTCCAGACGAAGTATCGTATCAGTCTG
CAGCTATGACAGAACCATTAGCATGTGCATATCATGGCGTTTCTAAGATTCAAGTCAATT
CAGGCGATGTAGCAGTTGTAATGGGACCTGGGCCAATCGGATTACTTGTAGCACAAGTGT
TAAAAAGTAAAGGCGCAACTGTTGTGGTAACTGGATTGGACAATGACAAAGTCAGATTAG
ATAAAGCAGAAGCATTGCACATGGATTATGTAGTCAATTTACAACAAACAGACTTAAAAA
CGTATATCAATGGAATTACAGACGGTTACGGTGCAGATGTTGTTGTTGAATGTTCAGGTG
CAGTTCCAGCAGCACGACAAGGTTTGGATATTTTACGCAAAAAAGGTTTCTACAGTCAAA
TAGGTATTTTTAAGGATGCTGAAATTCCATTTGATATGGAAAAAGTGATTCAAAAAGAAA
TAACAGTTGTTGGTAGTAGAAGTCAAAAGCCAGCAGATTGGGAACCTTCATTGCAACTTA
TGGCGGATGGTTTAGTAAATGCTGAAGCTTTGGTGACAAAAATATATGATATTTCGAAAT
GGGACGAGGCGTATCAACATTTAAAATCCGGCGAAGGTATTAAAGTATTACTTAAGCCGC
TCGATTTAGATGAAAATGAAGGAGAGAATTAATATGGTAGAATCAATGCTAACTTTTATG
CTTGGGCCATTAAGACAAATCACTGATTTTTATATGGAACATTTACTCGTAAGTAATTCC
ATTGTCATTGCAGGTTATTTTGCGACAGGTATTTTTAAAAAGAAAAAAGTTGTGAATTAA
ATCAAATTTGAGGTGATTTACAAGTGAAAGCATTGAAATTATATGGCGTGGAAGATTTAC
GGTATGAGGATAATGAAAAGCCAGTCATTGAAAGTGCGAATGACGTTATTATTAAAGTAC
GAGCGACTGGCATATGTGGTTCAGACACGTCACGATACAAAAAAATGGGGCCATACATTA
AAGGTATGCCATTTGGTCATGAATTTTCAGGTGTAGTAGATGCCATTGGAAGTGATGTTA
CGCATGTTAATGTGGGCGACAAAGTGACAGGTTGCCCAGCAATACCTTGTTATCAATGCG
AGTATTGTTTAAAAGGTGAATATGCACGATGTGAAAAGTTATTCGTCATTGGCTCATATG
AACCTGGATCGTTCGCGGAATATGTCAAATTGCCAGCGCAAAATGTTTTAAAGGTTCCAG
ACAATGTTGATTACATTGAAGCAGCAATGGTTGAGCCATCAGCCGTTGTTGCGCATGGGT
TTTATAAATCGAATATACAACCTGGTATGACTGTTGCAGTAATGGGGTGTGGCAGTATAG
GTTTGTTAGCTATTCAATGGGCACGAATATTTGGTGCTGCACATATCATCGCTATAGATA
TAGATGCGCATAAACTAGATATTGCAACATCATTGGGCGCACATCAAACAATCAATTCAA
AAGAAGAAAATCTTGAGAAATTCATCGAAAATCATTACGCCAATCAAATCGATTTAGCTA
TAGAATCATCAGGTGCTAAAGTTACGATTGGTCAAATATTGACGCTACCTAAAAAAGGTG
GCGAGGTGGTATTACTCGGAATACCATATGATGATATTGAGATTGATCGCGTTCATTTTG
AAAAAATTCTGCGTAACGAGTTGACAGTATGTGGCTCTTGGAACTGTTTGTCCAGTAATT
TTCCGGGCAAAGAGTGGACGGCAACCTTACATTATATGAAGACGAAAGATATTAATGTAA
AGCCTATTATTTCTCATTTTTTACCGTTAGAAAAAGGCCCGGAGACATTTGATAAATTAG
TTAACAAGAAAGAACGATTTGATAAAGTCATGTTTACGATTTATTAGTATGCACCTTTGA
GGACGAAAACGCTGGTATAGTTATAGCTATGAAAGTGCGAATGCCGTCTGGTCTATAGAT
ACTATCGAAATAATTCATCTTCGAATATACGTTGATAAATAGCCGGTTTACTTGTGTGAA
ATATGCTTGTGAATCGGTTGTTTTGCATTTTGTATACTTAAAATGAGATGGCAATATTTG
ATAATTTTTAAAGTGAAAATCAAGTACAGCCACTTAATAAGATAAATTTATTATAATATA
TGGTAAAATGATGGCAGTAATAATGAATTTGAAAAAGAGTAAACATTAATACCTTTAACA
ATTTAATATCGTCAGAGTTAATGATTAACTGCATGGCAAAACAACTTAGAATGGTCAGTT
ACAAAAATACATTTTTATAAAAAATTATCACACTATTGTGACAACTATCTTTGGATTAAT
AAAAGAGGCAAGTGAGCAATAGGTTAGGCTTATGTGCGGGCATAGGTCAGTAATGTATAA
ATGGAAATGATGTAATGACAGAATGGAGGACAACATGATTTATGCAGGTATTTTAGCAGG
AGGTATTGGTTCGAGAATGGGGAACGTGCCATTACCAAAACAATTTTTAGATATTGATAA
TAAACCGATTTTAATCCATACAATTGAGAAGTTCATTTTAGTGAGTGAATTTAATGAGAT
TATTATCGCAACGCCAGCACAGTGGATTTCCCATACACAGGATATTTTAAAAAAATATAA
CATTACAGATCAACGTGTCAAAGTAGTTGCAGGTGGTACGGATCGAAATGAAACAATTAT
GAACATTATCGACCATATTCGCAATGTAAATGGAATTAATAATGATGATGTGATTGTAAC
TCATGATGCCGTAAGACCATTTTTAACTCAACGTATTATTAAAGAGAACATTGAAGTAGC
AGCAAAATATGGTGCAGTAGATACAGTCATTGAAGCAATTGATACGATTGTAATGTCTAA
AGATAAACAGAACATACACAGTATCCCTGTAAGGAATGAAATGTATCAAGGCCAAACACC
ACAATCATTTAATATTAAATTATTACAAGATAGTTATCGCGCCTTAAGTAGTGAACAAAA
AGAAATCTTATCAGATGCATGTAAAATCATTGTCGAATCTGGACATGCAGTTAAATTGGT
ACGTGGAGAACTATACAACATTAAAGTGACAACACCGTATGATTTAAAAGTAGCAAATGC
CATTATTCAAGGTGATATTGCCGATGATTAATCAAGTATATCAACTCGTTGCACCGAGAC
AGTTCGACGTCACATATAATAATGTTGATATTTATGGTAATCATGTCATCGTAAGACCTT
TATACTTGTCTATTTGTGCAGCTGATCAAAGGTATTACACAGGTCGAAGAGATGAAAATG
TACTACGCAAAAAATTACCAATGTCATTAGTTCATGAAGCTGTTGGTGAAGTTGTATTTG
ATAGTAAAGGGGTATTTGAAAAAGGTACGAAAGTAGTAATGGTACCGAATACACCTACAG
AGCAACATCATATTATTGCGGAGAATTACTTAGCCTCTAGTTATTTTAGATCTAGTGGTT
ATGATGGTTTTATGCAAGACTACGTTGTGATGGCACATGATCGTATCGTTCCGCTGCCTA
ATGACATTGATTTGAGTACGATTTCATACACAGAGTTAGTGTCAGTAAGTTATCATGCTA
TACAACGATTTGAACGTAAATCTATACCTTTGAAAACCAGCTTTGGTATTTGGGGTGATG
GTAACTTAGGTTATATTACTGCTATTTTGCTACGTAAGTTGTACCCAGAAGCTAAAACTT
ATGTATTTGGTAAGACAGACTATAAATTAAGTCATTTTTCATTTGTAGATGACATCTTTA
CAGTAAATCAAATACCAGATGATCTTAAAATTGATCATGCATTTGAATGTGTTGGAGGTA
AAGGAAGTCAAGTTGCACTTCAACAAATAGTTGAACATATTTCACCAGAAGGCAGTATTG
CTTTGTTAGGCGTAAGTGAATTACCCGTGGAAGTGAATACACGATTAGTACTTGAAAAAG
GATTAACGTTGATTGGTAGTAGTCGAAGCGGCTCTAAAGATTTTGAGCAAGTTGTTGATT
TATATCGTAAGTACCCAGACATAGTTGAAAAGTTAGCATTATTAAAAGGACATGAAATTA
ATGTATGTACGATGCAAGATATCGTCCAAGCGTTTGAAATGGATTTATCGACATCTTGGG
GAAAAACAGTATTGAAATGGACGATTTAATAAACCGATGGGGGAATAACAATGACAAAAA
CGAAACAAGCAATACATATTGATAACATATACTGGGAACGTGTTCAGTTATATATTGAAG
GACATAGTGAAGGTGTCGATTTAACATCAGGACAATTTGTTCTGAGGAATTTAACCGAAA
CAAAAACATTAGAAGCAAATGAAATGAAAATAGACGGTAATACATTTATATGTAGATTCA
ACGTCGCAATATTAGACGATGGGTATTATTTACCAATGGATAAATATTTATTTGTTTATC
ATGACCAGTTAGAGTATATTGGACAACTTAATCCAAATATTATTGATCAAGCTTATGCGG
CATTAAATGAAGAGCAAATTGAAGAATACAATGAGCTGACTACACAAAATGGAAAAGTGA
ACTATTTATTAGCGTATGATGCTAAAGTTTTCCGTAAAGGTGGCGTATCACAACATACGG
TCTATACCATTACTCCGGAAATAGCAAGTGACGTTAACGAATTTGTATTTGATATTGAAA
TCACCTTACCTCAAGAGAAATCAGGGGTCATTGCGACAAGTGCACACTGGCTTCATAAAC
AAGGTCATAAAGCTTCATTTGAAAGTAGAAGTTTCTTATTTAAAGCTATTTTTAATATTA
CAAAGTTACTACATATTAAAAGAAGCAAAACAATATTATTCACATCAGATTCGCGTCCGA
ATTTATCAGGGAATTTCAAGTATGTATATGATGAGTTACTACGCCAAAAAGTAGATTTTG
ATTATGATATTAAAACGGTATTTAAGGAGAATATTACGGATAGACGCAAATGGAGAGACA
AGTTTAGATTGCCATATTTACTTGGTAAGGCCGATTATATTTTTGTTGATGATTTCCATC
CATTAATTTATACGGTTCGCTTTAGACCATCACAAGAAATTATTCAAGTGTGGCATGCTG
TTGGTGCCTTTAAAACAGTTGGCTTTAGTCGTACAGGTAAAAAAGGTGGTCCGTTTATCG
ATTCATTAAACCATCGTAGTTACACGAAAGCATATGTTTCATCAGAAACCGATATTCCAT
TTTATGCTGAAGCATTTGGAATTAGAGAAGAAAATGTTGTACCAACAGGTGTACCACGTA
CTGATGTACTATTTGATGAAGCTTATGCAACACAAATTAAACAAGAGATGGAAGATGAAT
TGCCAATTATAAAAGGTAAGAAAGTTATTCTATTCGCACCGACATTTAGAGGTAATGGTC
ACGGTACGGCACATTATCCATTTTTTAAAATTGATTTTGAACGTTTAGCAAGATACTGCG
AGAAGCATAATGCAGTTGTGTTATTCAAAATGCATCCGTTCGTAAAAAATAGACTTAATA
TTTCACGTGAACATAGACAATACTTTATCGATGTGTCAGATCATCGTGAAGTTAACGATA
TTCTCTTTGTTACAGACTTGTTGATTAGTGATTATTCATCTTTAATATATGAATATGCAG
TATTTAAAAAGCCGATGATTTTCTATGCATTTGACTTAGAAGATTACATTACGACGCGTG
ATTTCTATGAACCATTTGAATCATTTGTTCCAGGTAAAATTGTACAGTCCTTTGATGCAT
TAATGGATGCTTTGGACAATGAAGATTATGAGGTTGAAAAAGTTGTGCCATTCTTAGATA
AACATTTTAAATATCAAGATGGTCGCTCAAGTGAACGTTTAGTCAAAGATTTGTTTAGAC
GCTAATGTTGGCATATATTACTTGCCATGCAAATGAGTCATAAGGCATAGTTTTCAAGAA
GGGTTCTGACAATGAAGTGAGCAACATGTCATGATGAGAAGCAGGACTATACAATGAGAA
TAACCTTTTGATTTTTCATGCATAAGGCGATTCAATCAAAAGCAATCACCTTCCAACTGA
ATTGTCATTTTGTAAAATAAAATAATCGATCCAATCGTTATCTAATTCATAAATGTGTAA
ACACATACGTTATGAATGGATAACGATTTTTTGTTATGTTAAAGTGGTACATTAATCATG
TATTTCGTATGATAATTAACGACAAGTGTAATGGTTAAATGTATTTTATGATGAAATGCT
ATAATAGGCATGGTTACAATGAGCTTGCTCATACATATTAATATAATTACAAAAACACGT
CGGAGGTACGACATGATTAAAAATACAATTAAAAAATTGATAGAACATAGTATATATACG
ACTTTTAAATTACTATCAAAATTGCCAAACAAGAATCTAATTTATTTTGAAAGCTTTCAT
GGTAAACAATACAGCGACAACCCCAAAGCATTATATGAATACTTAACTGAACATAGCGAT
GCCCAATTAATATGGGGTGTGAAAAAAGGATATGAACACATATTCCAACAGCACAATGTA
CCATATGTTACAAAGTTTTCAATGAAATGGTTTTTAGCGATGCCAAGAGCGAAAGCGTGG
ATGATTAACACACGTACACCAGATTGGTTATATAAATCACCGCGAACGACGTACTTACAA
ACATGGCATGGCACGCCATTAAAAAAGATTGGTTTGGATATTAGTAACGTTAAAATGCTA
GGAACAAATACTCAAAATTACCAAGATGGCTTTAAAAAAGAAAGCCAACGGTGGGATTAT
CTAGTGTCACCTAATCCATATTCGACATCGATATTTCAAAATGCATTTCATGTTAGTCGA
GATAAGATTTTGGAAACAGGTTATCCAAGAAATGATAAATTATCACATAAACGCAATGAT
ACTGAATATATTAATGGTATTAAGACAAGATTAAATATTCCATTAGATAAAAAAGTGATT
ATGTACGCGCCAACTTGGCGTGACGATGAAGCGATTCGAGAAGGTTCATATCAATTTAAT
GTTAACTTTGATATAGAAGCTTTGCGTCAAGCGCTGGATGATGATTATGTTATTTTATTA
CGCATGCATTATTTAGTTGTGACACGTATTGATGAACATGATGATTTTGTGAAAGACGTT
TCAGATTATGAAGACATTTCGGATTTATACTTAATCAGCGATGCGTTAGTTACCGACTAC
TCATCTGTCATGTTCGACTTCGGTGTATTAAAGCGTCCGCAAATTTTCTATGCATATGAC
TTAGATAAATATGGCGATGAGCTTAGAGGTTTTTACATGGATTATAAAAAAGAGTTGCCA
GGTCCAATTGTTGAAAATCAAACAGCACTCATTGATGCATTAAAACAAATCGATGAGACT
GCAAATGAGTATATTGAAGCACGAACGGTATTTTATCAAAAATTCTGTTCATTAGAAGAT
GGACAAGCGTCACAACGAATTTGCCAAACGATTTTTAAGTGATAACTTAAAAACAATAAA
AAATTATAAATTAATTAGTTAAGTGATATAAATAATAAACGAAATGTTTGCTTGTATGTT
ATTATTTGTGTATGAAAACGTCTGATATAATGTAATATAGGTTTAAACAAAATATGCTAA
AATATAAGCAAAATATGTATAATTTTAAGTAATACACAGACATTTAGAGTTTTGATTTTA
AAATGAGTTTTCAATTGGAAAATGCAACGAAATTTAAATAATTAAATATAGATATAGTTG
AATGGAGGAAGTATTTTATGAAATACGCTGGTATTCTAGCTGGAGGTATAGGCTCAAGAA
TGGGTAACGTACCTTTACCTAAACAATTTTTAGATTTAGACAACAAACCGATTTTAATCC
ATACATTAGAAAAATTTATTTTAATTAATGATTTTGAAAAAATTATTATCGCGACGCCAC
AACAATGGATGACGCATACGAAAGATACACTTAGAAAATTCAAAATTTCTGATGAAAGAA
TTGAAGTCATTCAAGGTGGTAGCGATCGTAACGATACAATTATGAATATCGTTAAACATA
TTGAATCAACAAATGGTATTAACGATGACGATGTCATTGTGACACATGATGCAGTTAGAC
CATTTTTAACGCATCGTATTATTAAAGAAAATATTCAAGCTGCTTTAGAGTACGGTGCAG
TAGATACAGTGATTGATGCTATAGATACGATTGTTACATCTAAAGATAATCAAACGATTG
ATGCAATTCCAGTGCGTAATGAAATGTACCAAGGTCAAACACCTCAATCGTTTAATATTA
ATTTATTAAAAGAAAGCTATGCACAGTTGAGTGATGAGCAAAAGAGTATTTTATCTGATG
CTTGTAAGATTATTGTAGAAACAAACAAACCGGTTCGACTTGTAAAAGGTGAGTTATATA
ACATTAAAGTAACAACACCTTACGATTTAAAAGTAGCGAATGCTATTATTCGAGGTGGTA
TTGCCGATGATTAATCAAGTATATCAATTAGTTGCACCTAGACAATTTGAAGTTACGTAT
AACAACGTAGATATTTACAGTGACTATGTCATTGTACGTCCTTTATATATGTCAATTTGT
GCTGCCGATCAAAGATATTATACTGGTAGCCGTGATGAGAATGTCTTATCTCAGAAATTG
CCAATGTCTTTAATTCATGAAGGTGTTGGTGAGGTCGTATTTGACAGTAAAGGTGTGTTT
AATAAAGGTACAAAAGTAGTTATGGTACCGAATACGCCGACAGAAAAAGACGATGTCATT
GCTGAAAACTATTTAAAATCGAGCTACTTCAGATCAAGTGGACATGATGGGTTTATGCAA
GATTTTGTGTTGCTAAATCATGATAGAGCTGTACCACTACCTGATGATATTGATTTAAGT
ATTATTTCATATACAGAGCTTGTAACAGTAAGTTTGCATGCTATTCGTCGTTTTGAAAAG
AAATCTATTTCAAATAAAAATACATTTGGTATTTGGGGTGATGGTAACTTAGGTTACATT
ACAGCCATTTTATTACGTAAATTATATCCAGAGTCTAAAATATATGTCTTTGGTAAAACA
GATTATAAATTGAGTCACTTCTCATTTGTTGATGATGTCTTCTTTATTAATAAAATACCT
GAAGGCTTAACATTTGATCATGCATTTGAGTGTGTGGGTGGTCGCGGTAGTCAATCAGCC
ATAAATCAAATGATCGATTACATTTCACCAGAAGGAAGCATTGCACTGTTAGGTGTAAGT
GAGTTCCCAGTAGAAGTTAATACACGTCTAGTATTGGAAAAAGGACTAACGTTGATTGGT
AGTAGTCGAAGTGGTTCAAAAGATTTCCAAGATGTTGTAGACTTATACATTCAATACCCA
GATATTGTAGATAAATTAGCGTTGTTAAAAGGTCAAGAATTTGAAATTGCAACAATTAAT
GATCTTACAGAAGCTTTTGAAGCAGACCTGTCTACATCTTGGGGTAAAACAGTATTAAAA
TGGATTATGTAAATAGAAAAGGATGAATTAACGTTGGTTAAAAGTAAGATATATATAGAT
AAAATCTATTGGGAACGTGTTCAGTTATTCGTTGAAGGACATAGTGAAAACCTAGATTTA
GAAGATAGTAATTTTGTATTAAGAAATTTAACTGAGACACGTACAATGAAGGCGAATGAT
GTCAAAATAGATGGGAATCAATTCGTTTGTCGTTTCAATGTAGCTATCTTAGATAATGGT
TATTACTTACCTGAAGATAAGTACTTATTAGTGAATGAGCAAGAACTTGATTATATTGCA
CAGTTAAACCCAGATGTGATTAATGATGCATATCAAAATCTAAAGCCAGAACAAGAAGAA
GAATACAACGAATTAGAAACACAAAATGGTAAAATCAATTTCTTATTGCAGACTTACCTA
AAAGAATTTAGAAAAGGCGGCATTTCGAAGAAAACGGTTTATACTGTTACACCTGAAATT
TCTAGCGATGTTAATGAATTTGTCCTTGATGTTGTTGTAACGACTCCGGAAGTTAAAAGT
ATTTATATCGTTCGTAAATATAAAGAATTACGTAAGTATTTCCGCAAACAATCATTTAAT
ACAAGACAATTTATTTTTAAAGCGATATTTAATACGACGAAATTTTTCCACTTGAAAAAA
GGGAATACGGTGTTGTTCACATCAGACTCTAGACCAACGATGTCTGGAAACTTTGAATAC
ATCTATAACGAAATGTTACGTCAAAATTTAGATAAAAAGTATGATATTCACACTGTTTTT
AAAGCGAATATTACAGATAGACGTGGCATCATCGACAAGTTTAGATTGCCATATTTACTT
GGGAAGGCAGACTACATCTTTGTTGATGACTTTCACCCATTGATTTATACAGTGCGTTTT
AGACGTTCTCAAGAAGTTATTCAAGTATGGCATGCCGTTGGTGCCTTTAAAACAGTTGGC
TTTAGTCGTACTGGTAAAAAGGGTGGACCATTTATTGATTCATTAAATCATCGTAGCTAT
ACAAAAGCTTATGTATCATCTGAAACCGATATTCCATTCTACGCTGAAGCATTTGGTATT
AAAGAGAAAAATGTAGTGCCTACAGGTGTTCCACGTACTGATGTACTATTTGATGAAGCT
TATGCGACACAGATCAAACAAGAGATGGAAGATGAATTACCAATTATTAAAGGTAAGAAA
GTCATTCTTTTCGCACCAACATTTAGAGGTAGTGGTCATGGTACAGCACATTACCCATTT
TTCAAAATTGATTTTGAACGTTTAGCAAGATATTGCGAAAAAAATAACGCGGTTGTATTA
TTTAAAATGCATCCATTTGTGAAAAATAGACTTAATATTGCAGACAAACATAAACAATAT
TTTGTTGACGTTTCTGACTTTAGAGAAGTTAATGATATACTGTTCATAACAGATTTATTA
ATTAGTGACTATTCATCTTTAATATATGAATATGCAGTATTTAAAAAGCCAATGATTTTC
TATGCATTTGATTTAGAAGATTATATTACGACGCGTGATTTTTATGAACCATATGAATCA
TTTGTTCCAGGTAAAATTGTGCAATCATTTGACGCATTAATGGACGCCTTGGACAATGAA
GATTATGAAGGAGAAAAAGTCATTCCATTCTTAGATAAACATTTTAAATATCAAGATGGC
CGATCAAGTGAGCGTTTAGTCAGAAATTTATTTGGTAGCTAAGTTTATATAGTAGTCAAA
GTGGGAGAGGTATAATGATGAAATTTTCAGTAATAGTTCCAACATACAATTCAGAAAAGT
ATATAACAGAATTACTTAATAGCCTTGCGAAACAAGATTTTCCGAAAACTGAATTTGAAG
TGGTTGTAGTTGATGACTGTTCAACAGATCAAACGTTACAAATAGTTGAAAAGTATCGCA
ATAAATTGAACTTGAAAGTAAGTCAACTCGAAACAAATTCTGGTGGTCCAGGTAAACCTA
GAAATGTGGCGTTAAAACAAGCAGAAGGTGAATTTGTATTATTTGTGGACTCCGATGACT
ATATAAACAAAGAGACTTTAAAGGATGCAGCAGCATTTATTGATGAACATCACTCAGATG
TCTTATTGATTAAAATGAAAGGTGTTAATGGTCGTGGTGTACCACAATCTATGTTTAAAG
AAACAGCACCTGAAGTTACTTTGTTAAATTCAAGAATTATCTATACTTTAAGCCCGACTA
AAATCTATAGAACAGCATTACTAAAAGATAATGACATTTATTTTCCAGAAGAATTAAAGA
GTGCAGAAGATCAATTATTTACAATGAAAGCATATTTAAATGCAAATCGAATCAGTGTGT
TAAGTGATAAAGCGTATTATTATGCTACAAAGCGTGAAGGTGAACATATGAGTAGTGCGT
ATGTTTCACCTGAAGACTTTTATGAAGTCATGAGATTGATTGCTGTAGAAATATTAAATG
CAGATTTAGAAGAAGCCCATAAAAATCAAATCTTAGCAGAATTTTTAAATCGTCATTTTA
GTTTTTCTCGTACGAATGGCTTCTCACTTAAAGTTAAACTAGAAGATCAACCACAATGGA
TTAATGCTCTAGGAGACTTTATACAAGCAGTTCCAGAACGTGTAGATGCATTGGTGATGA
GTAAATTACGACCATTGTTGCACTACGCGAGAGCGAAAGATATAGACAACTATAGAACTG
TGGAGGAAAGTTACCGTCAAGGTCAATACTACCGTTTTGATATTGTAGATGGTAAATTAA
ACATTCAATTCAATGAAGGCGAACCATACTTTAAAGGCATTGATATCGCTAAGCCAAAAG
TGAAAATGACAGCATTTAAATTTGATAATCATAAAATTGTTACAGAGCTAACGTTAAATG
AATTTATGATTGGCGAAGGACATTATGATGTCAGACTTAAATTACATTCACGAAACAAGA
AGCACACAATGTATGTACCTTTAAGTGTCAATGCGAATAAACAATATCGTTTTAACATTA
TGTTAGAAGATATTAAAGCGTATTTACCTAAAGAAAAAATTTGGGATGTTTTCTTAGAAG
TCCAAATAGGTACGGAAGTATTTGAAGTGCGTGTTGGTAATCAACGTAATAAATATGCAT
ATACTGCAGAAACAAGTGCATTAATTCATTTGAATAATGATTTTTATAGATTAACACCGT
ATTTCACAAAAGACTTTAATAACATTTCGTTATACTTTACAGCTATTACATTAACGGATT
CAATCTCATTGAAGTTAAAAGGTAAAAACAAAATCATTTTAACTGGTCTGGATCGTGGTT
ATGTATTTGAAGAAGGTATGGCTAGTGTCGTACTAAAAGACGACATGGTGATGGGAATGT
TAAGCCAAACATCAGAAAACGAAGTGCAAATCTTACTTAGCAAAGATATTAAAAAGCGAG
ACTTCAAAAATATTGTTAAGTTAAACACTGCACATATCACTTATCCACTAAATAAATAAT
AAATGCCCTCAAATCATTGTGAGCCAACATGATTTGAGGGCTTTATTTTGCTGTTTATGA
CATGATTATGACATTTCCCTGATTTTCATTTTCATATACATTAAATTGTATACACTGGAA
ATGAGGAGGTTATCTATAATGATAAATAAAAATGACATAGTAGCAGATGTAGTAACTGAT
TATCCGAAAGCAGCGGATATTTTTAGAAGTGTGGGAATAGATTTTTGTTGTGGCGGACAA
GTAAGTATAGAAGCAGCAGCCTTAGAAAAGAAAAATGTAGATTTGAACGAATTATTACAG
CGTCTCAACGACGTTGAACAAACGAATACACCAGGTTCGTTAAATCCTAAATTTTTAAAT
GTTTCATCACTTATTCAATATATTCAATCAGCATATCATGAACCTCTAAGAGAAGAATTT
AAAAATTTAACACCTTATGTGACGAAGTTATCGAAAGTACATGGACCTAATCATCCATAT
TTAGTTGAGTTAAAAGAAACATACGATACATTTAAAAATGGCATGTTAGAGCATATGCAA
AAAGAAGACGATGTCGATTTTCCAAAACTCATTAAATATGAGCAAGGTGAGGTAGTAGAC
GATATTAATACTGTGATAGATGATTTAGTTTCAGACCACATTGCAACGGGAGAATTGTTA
GTAAAAATGAGCGAATTAACATCTAGTTATGAACCTCCGATAGAAGCGTGTGGTACTTGG
CGACTTGTTTATCAGAGATTAAAAGCACTTGAAGTGTTAACACATGAACACGTACATTTA
GAGAATCACGTATTATTTAAAAAAGTATCATAAATAACGCGATTAGAAACTGTTGGCAAA
AATAAGTCCAGCAGTTTTTCGCTATGTATAAAAGTCATAATAGTGACATAAACAGCATTA
TTTGAAAAGAAAAATGGTCAACTTAGCATAAAAATTGATATGAAAATTTAATGGTATAGA
TAATTAAATAGTAGCGTGTTTTTTTAATAATTTATTCATGAATTTTACATGCACTATTAT
GATAAAATAAACATAATTATAATTCACTGAGGTGCTATCGTGCTATCGCTAACAATGTTA
TTACTTGAGCGTGTAGGTTTAATTATTATTTTGGCCTATGTGTTGATGAATATTCCATAT
TTTAAAAACTTAATGAATCGTCGACGTACATGGAAAGCACGTTGGCAATTATGTATTATT
TTCAGTTTGTTTGCCTTAATGTCTAATTTAACTGGTATCGTCATCGATCATCAACATAGT
TTGTCAGGAAGTGTGTACTTCCGTTTAGATGATGATGTATCTTTAGCTAACACACGTGTA
TTAACGATAGGTGTCGCAGGATTAGTTGGTGGCCCTTTTGTAGGTCTATTTGTTGGCGTT
ATTTCAGGTATTTTCAGAGTGTATATGGGTGGGGCGGATGCACAAGTTTATCTTATCTCA
TCTATATTTATTGGTATAATTGCTGGTTATTTTGGCTTACAAGCTCAAAGACGCAAGCGT
TACCCGAGTATTGCGAAAAGTGCCATGATTGGAATTGTTATGGAAATGATTCAAATGTTG
AGCATTTTAACATTTTCCCACGACAAAGCATATGCGGTTGACCTCATATCATTAATTGCA
CTACCAATGATTATTGTTAATAGCGTTGGTACGGCGATTTTTATGTCTATTATCATTTCA
ACATTAAAGCAAGAGGAGCAAATGAAGGCTGTTCAAACACATGATGTACTGCAATTGATG
AACCAGACATTGCCGTATTTTAAAGAAGGATTGAATAGAGAATCGGCACAGCAAATTGCG
ATGATTATTAAAAATTTAATGAAAGTATCTGCCGTAGCAATTACAAGCAAAAATGAAATC
TTATCGCATGTAGGTGCAGGTAGTGATCATCACATACCAACAAATGAAATATTAACAAGT
CTGTCTAAAGATGTATTGAAATCAGGAAAGTTGAAAGAAGTTCATACTAAAGAAGAGATT
GGTTGTAGTCATCCGAATTGCCCGCTTAGAGCAGCTATCGTGATACCACTTGAGATGCAT
GGTTCTATCGTCGGTACATTGAAGATGTATTTTACAAACCCTAATGATTTAACTTTTGTG
GAACGTCAACTTGCAGAAGGATTGGCAAATATTTTTAGTAGCCAAATTGAACTTGGTGAA
GCCGAAACGCAAAGTAAGTTATTGAAAGATGCTGAGATTAAGTCATTACAGGCACAAGTG
AGTCCACATTTTTTCTTCAATTCAATTAACACGATCTCAGCTTTAGTTAGAATAAATAGC
GAAAAGGCACGAGAGTTACTATTAGAATTGAGTTATTTTTTCAGAGCGAATTTACAAGGC
TCTAAGCAACATACGATTACTTTAGATAAAGAGTTAAGTCAAGTGCGTGCATACTTATCA
CTCGAACAAGCACGTTATCCAGGAAGATTTAATATCAATATTAATGTTGAAGACAAATAT
CGCGATGTGCTTGTACCACCATTTTTAATTCAAATTTTAGTTGAAAATGCCATCAAACAT
GCGTTTACGAATCGAAAGCAAGGTAACGATATTGACGTGTCAGTGATTAAAGAAACTGCA
ACACATGTACGTATTATTGTACAAGATAATGGTCAGGGTATTTCTAAAGATAAAATGCAT
TTGTTGGGAGAAACATCTGTAGAATCAGAGTCTGGAACTGGTAGTGCTTTAGAAAATTTA
AACTTACGCCTAAAAGGATTATTTGGAAAATCCGCAGCATTACAATTTGAATCGACATCG
AGCGGTACCACTTTTTGGTGTGTACTTCCTTATGAAAGACAAGAGGAGGAATAAATATGA
AAGCATTAATCATAGATGATGAGCCATTAGCACGTAATGAATTAACATATTTATTAAATG
AAATTGGTGGTTTTGAAGAAATTAATGAGGCAGAAAATGTAAAAGAAACATTGGAAGCAC
TACTGATCAATCAATATGACATTATATTTTTAGATGTCAATTTAATGGATGAAAATGGGA
TCGAATTAGGAGCTAAGATTCAAAAGATGAAAGAGCCACCTGCGATTATTTTTGCAACTG
CACATGACCAATACGCAGTACAGGCATTTGAATTAAATGCGACAGACTATATTTTGAAAC
CGTTTGGTCAAAAACGTATTGAACAAGCAGTCAATAAAGTGCGTGCGACTAAAGCCAAAG
ATGATAATAACGCAAGTGCAATTGCGAATGATATGTCGGCGAATTTTGATCAAAGCTTAC
CTGTTGAAATTGACGATAAAATTCACATGTTAAAGCAACAAAATATTATTGGGATTGGCA
CACATAATGGTATTACAACCATACATACAACGAATCATAAATACGAAACAACAGAGCCAT
TGAATCGTTATGAAAAACGATTGAATCCCACTTATTTTATACGTATTCATCGTTCATATA
TTATTAACACGAAACACATTAAAGAAGTGCAACAATGGTTTAACTATACTTATATGGTAA
TATTGACAAATGGTGTCAAGATGCAAGTTGGACGTTCATTTATGAAAGATTTTAAAGCGT
CGATAGGATTACTTTAACAGTAATCCTTTTTTTTATGCATTTTACCTATGATATTTTGTA
TTTCGGACTAAAAATCACGCAAATCGAAGTGAGCCATCTATACTTTAGTTAAATCAAACG
TAGGAGGCAATGGTCGTGAAACAACAAAAAGACGCATCAAAACCAGCACACTTTTTTCAC
CAAGTCATTGTAATTGCTTTAGTACTCTTTGTATCGAAAATAATTGAATCATTTATGCCA
ATTCCTATGCCTGCATCAGTAATCGGTTTAGTATTATTATTTGTATTATTATGTACTGGT
GCTGTTAAGTTAGGCGAAGTCGAAAAAGTAGGAACGACACTAACAAATAACATTGGCTTA
CTCTTCGTACCAGCCGGTATCTCAGTTGTTAACTCTTTAGGTGTCATTAGCCAAGCACCA
TTTTTAATCATTGGACTAATAATCGTCTCAACAATACTATTACTTATTTGTACTGGCTAT
GTCACACAAATTATTATGAAAGTTACTTCGAGATCTAAAGGTGACAAAGTCACAAAAAAG
ATCAAAATAGAGGAGGCACAAGCTCATGATTAACCACTTAGCACTAAACACACCTTACTT
CGGAATACTGTTATCCGTTATACCATTTTTCTTAGCGACCATATTATTTGAAAAAACTAA
TCGTTTCTTCTTATTCGCACCGCTATTTGTCAGTATGGTATTTGGTGTGGCCTTCCTCTA
TTTAACAGGCATTCCGTATAAGACTTACAAAATAGGTGGAGACATTATTTACTTCTTCTT
AGAACCGGCAACAATCTGTTTTGCGATTCCGTTATATAAAAAGCGTGAAGTGCTTGTTAA
ACATTGGCATCGTATCATCGGAGGTATTGGTATCGGTACAGTTGTAGCGTTATTAATTAT
TTTAACTTTTGCGAAGTTAGCACAATTTGCCAATGATGTTATTTTATCAATGTTACCTCA
AGCAGCAACTACAGCGATTGCGTTACCAGTATCAGCTGGTATCGGTGGTATAAAAGAATT
AACATCATTAGCAGTTATTTTAAATGGTGTCATTATTTATGCCCTAGGTAATAAATTCTT
AAAGCTTTTCCGAATTACTAACCCTATTGCCCGAGGATTAGCACTTGGAACAAGTGGTCA
CACATTAGGTGTAGCACCAGCCAAAGAATTAGGACCTGTAGAAGAATCAATGGCAAGTAT
AGCTTTAGTGTTAGTTGGTGTAGTTGTTGTAGCAGTTGTGCCTGTCTTTGTAGCAATATT
CTTCTAAAACGAAAAACCTAAGCAAGATAATAGCAATTTGAGCCATTGTTATTATCGTAA
AAAAACGTCTATACTCCAGTTTATAACTGGGATATAGACGTTTTTATGTATTTATTACTT
TTTACTAGGAATATAAAACTGTGCATGACGATAATGAAATACGATGTCAGATGAATCAAA
GGGTTTGCCAGTCATTGTATAAAAAGTCTGGTGGTAACGTAAACATGGTTCACCTGTAGA
CAATTGTAGTAATGAAGCTTCACTTGAAGTGAGTTGATCTACATTAAAGAAAATATCTGA
AAAACCAATACGAAGTTTCATGTTTGATTCTAAATAGTCGAAGATAGAGCCCTTAGCAAT
ATCATCATTTAAATATTTCACGATTTCTTTATGATAATAAGAATATTCGATACATAAAAC
ATCATCGTCCACGAATCTTAATCGCTCTAAATAGTAGACGGTATCATCTGCATTTAATTG
GAGCTCATCTTGTACAGATTTAGGTGGCGTTGCAATCTCCTTAAAAACAAGTACCTTACT
TGTCATTCGGTGTTCACCTAAACTTTTAGAGAAACCATTAGTCTTAAAGACGTTGATACG
ATTGGCATCAGCAATATTTCTCACATAAATACCACTGCCTTGTGCTTGATAGATCAAACC
ATCTTGTTCCAATAAGCCTAATGCTTTAATGATAGTACTCTTACTTACTTGATAACGTTC
TTTTAATTGCGTCACGCTTGGCAATTTATCACCGGGTTTGAAATTAGATTGATGTATAAA
CGCATTAAGTTGCTTAGCAATATGTTCATACTTTAACAATATTCTGTCCTCGTTTCACTT
TGTCTGTAATTATTATAGCACAAAATATTATAATTGTATCGGCGTTTACAAATTGAACCG
GTACAATTATAATTGGAGGTAAGTAAATACATTTTCATTCTACTATCAAGTTGAGGGGGT
AATATTTATGAGCAATAAATATAAAGAACAAGCCCAAGACATTCTTACAGCTGTAGGTGG
TGTCGAAAACATTGTTGATGCAACGTATGATACGAAGTGCATTACAATTCATATGCAACA
TACAATTCCTTCTACAGCAAATGAAGTGAAACAAATAGTTGATGTGACATCTGTAGCAGA
AAATGATACGCAGTTAGTCATAAAATTAAATGGAAATGTCGATGAAGTGTATCAGCAATT
ACAGCGATTAATTAAGAATGCTAATGTCGAAGAGAGTGAGAATACTGACAATATTAATAG
TCAAGATACAAGTTATACACCTCAAGTAAAAGTAACAACACCAATTTTAGTGAAAGCACC
AATCGCTGGTCGTCGTATTTTACTTAAAGAAGTAAGAGATTCAATTTTTAGAGAGAAAAT
GGTAGGTGAAGGCTTAGCAATCAAAGCTCATGAAGAATCCAAAGTAATCGCACCGTTCAA
TGGTTTAATATCTATGATTGTACCAACTAAGCATGCAGTTGGTATTCAATCAGAAGACGG
TGTGGACATAGTCATTCATATTGGCTTGAATACAGTTGACTTGGAAGGTAAAGGGTTCAA
GTGCTTTGTAAAGCAAAATGATCATGTTGAAGCAGGGCAAACGTTGTTGCAATTCGACCA
GCAATATATACAACAACAAGGCTACAATGCTGACGTTATTGTCGTTATTAGCAACTCTGC
CGATTTAGGAAAAGTAGAACTGACAATGAATGAAATCATTACGACTGAAGATGTTATTTT
TAAAATATTTAAAAACTAGGAGTGTGTTGTAATAATGACAAAATTACCGCAAAATTTCAT
GTGGGGTGGCGCTCTTGCCGCAAATCAATTTGAAGGTGGATATGATAAAGGTGGTAAAGG
GTTAAGTGTAATTGATGTTATGACGAGTGGTGCACATGGCAAAGCACGTCAGATTACAGA
ATCTATAGATCCCAATCACTATTATCCAAATCATGAAGGTATTGATTTTTATCATCGTTA
TAAGGAAGATATTGCCTTGTTTAAAGAAATGGGATTGAAATGTTTACGTACGTCGATTGC
GTGGACACGTATCTTTCCGAATGGGGATGAAGATGTGCCAAATGAAGAAGGACTCGCCTT
TTATGATCGTATCTTTGATGAATTAATTGCACAAGGTATTGAACCTGTTGTGACGTTATC
ACATTTTGAGATGCCACTTCATTTAGCGAAACATTATGGTGGATTTAGAAATAGAGAAGT
TGTCGATTATTTTGTGCATTTTGCGCGTGTTGTATTTGAAAGATATAAAGATAAAGTTAC
ATATTGGATGACGTTTAATGAAATTAATAATCAGATGGACACATCAAATCCTATCTTTTT
ATGGACGAATTCTGGGGTAGCATTGACAGAAAATGATAATCCTGAAGAAGTCTTGTATCA
AGTAGCACATCATGAACTTTTAGCCAGTGCTTTAGCAGTTCGTCTTGGTAAAGAGATTAA
TCCGAAGTTTAAGATTGGAACAATGATTTCACATGTACCCATTTATCCATATTCGTGTCA
TCCGAAAGATATGATGGAAGCACAAATTGCGAATCGCTTACGTTTCTTTTTCCCGGATGT
CCAAGTGAGAGGTTATTATCCAAGCTATGCTAAAAAAATGTTGGCACGAAAAGGATATGA
TGTTGGATGGCAAGAAGGGGACGACAGTATTTTACAGCAGGGCACGGTTGATTATATTGG
CTTTAGTTATTACATGTCTACGGCTGTAAAACATGATGTTGATACTACAGTTGAAAACAA
CATCGTCAACGGTGGTTTGAATCATTCTGTGGAGAATCCGCATATCGCAACGAGTGATTG
GGGTTGGGCGATTGATCCAGATGGCTTAAGATATACATTGAATGTGTTATATGATCGTTA
TCAGTTACCACTTTTTATTGTGGAAAATGGTTTTGGTGCAGTTGATGAAGTGGTAGATGG
ACATATTCATGATGATTATCGCATTGAATATTTAAAAGCACATATTACAGCAGCGATAGA
AGCAGTTGATCAAGATGGTGTAGATTTAATCGGTTATACACCGTGGGGAATCATTGATAT
TGTTTCATTTACAACCGGTGAAATGAAGAAACGCTATGGTTTAATATATGTTGATCGAGA
TAATGATGGTCATGGCACGATGGAACGCTTGAAAAAAGATTCGTTCTATTGGTATCAACA
AGTGATAGCATCAAATGGAGATAAATTATAAAGGTATATTATAAGTATTTTAGGGTTAGA
GCCCGAGACATAAATTAATATAGTAGGACCTACAGTGTTATAATGGCGGGCCCCCAACAC
AAAGAATTTCGAAAAGAAATTCTACAGGTAATGCAAGTTGGCGGGGCCCCAACACAGAGA
AATTCGAAAAGAAATTCTACAGGTAATGCAAGTTGGGGAAGGACAGAAATAAATTTTGCG
AAAATATCATTTCTGTTCCAATCCCGTGATGTTAAAATTTTAAGAAAAAAATAATGCCAC
TAACTATGTATAGTGTTAATGTTTGAGTGTTTATGAAAGTCTTTAACCAAAATTGATGAC
TTACTAATCAACGATAACGATATTGTTAAGTAGATGATTAGTGTCACAAAGAAATTAAAG
TGATAGTCAAACATAGATACAAAGTACAGTTAGTGGCATTATATTTAGTGCTCTTTTTTA
GCGACAAAAGTAATATAATTCATATCTTTACGCAATTTAGTCATCGTTTTAAACATTTTA
CAAAACATTGGTCGATTTTCTTTTTTCAAAGCATTGTTGATAATCTTTATAGTTCCAACA
ATACCTTCGTCATAAATTAAACCTTTTGGTGTCATTAAACTCATTGGACCAGTATGATAA
TGCACATGATTAAAACCAGCTTGATTATATAAATCTAACCAGCCAAGTTTCGTCTGCGGT
GAGACATTGACATTAATTGCTGCAGATAATGATTTAACAACATGTGTGGCATGTGATTCA
TTAACGATGACAATATCATGTGTTAACAAGATACCCCCAGGCTTTAAGACTCGGTAGTAC
TCGCGTAATGCTTTTTCCTTTATGGCGATGGGTAACATTGTTAACATTGCTTCATTTAAA
ACGATATCGAATTGATTGTCATCAAAGGGCAATTTAACAGCATTCGCTTGTTGAACTTGA
ATATATGATTCAAGACCTGCTGCTGAAATGTTTTCCTGTGCTTTTTCTAATGCTTTCTTA
TTTATATCAACGCCTTGAATGTGACAGCCATATGTATGAGCTAGATAAATAGATGTTGTG
CACATATTACATGCCACTTCTAACACTTGTTTATCTTGTGAAAATGCCCCTTGTTGTATT
AACCAATCTGTTGCTTCTTTACCACCGGGGCGTAGACGAGTTTTTCCTAATTTAGCTAAA
AATGTATGACCAGCTTCTTTAGACATAGCATAACCTCCTTTTAATTGATAATTATTATCA
TTAATATAGCATATTTATATGCGATAATTTGGAAGTTAAAAAGATTACAAAAAATTGTCA
CTTCATTTATAACTAAACATGAGTCAACAAGCATAGGTTTAGTGGAAAATTATTTCTAAT
AGATGATGTTTTATAAAGATAAAAAAGCACAGCCATGATATACGAATGTTGCATGTTATA
TGCTAAACCTTCATATCATAGCTGTGTTTGATTCATTTAAACTTGATTTACTTCTTCTAG
TAGAGGAATAGATGCTTGCGCGCCGTGTTTTTGTACAGTGAGTGAGCTCGCTTTATTACC
AAAATCAATAGCATCTGCTAAGTTATCTTGCGACTTGTTTAAGCGACTGACAAATGCACC
AATAAATGTGTCGCCTGCAGCAGTTGTATCAATCGCATTTACTTTATAAGCTTCGATGTG
TTGGCTTTGATTTTTAGTAGCAAAATATGTACCTTGCTTACCTAGCGTAATCAAAACAGT
CTTAATGCCTATAGATAAAAAGTAATTGGCATTGTCTTTCATAGATTGTTCATTAGTTAC
TTTAATCCCAGATAACAATTCGGCTTCTGTTTCGTTTGGCACAATAATATCGATTAATGA
TAATAATTCATTAGGTAATGCTTTCGCTGGTGCAGGATTTAATACTGTCGTCACACCATG
TGCCTTGGCAATTTCAAATGCAGATATAATAGCCGGGATGGGTACTTCTAATTGTGCAAC
GACAAAGTCTGCATTGATTATAGCGTCTTTTGCGTTAATAACATCTTCAGGTGTCATCGT
CATATTCGCACCACCATAAACATAGATGGTGTTTTGTCCTTCTGCATTCACAGTGATAAA
GGCTTGGCCCGTTTTTGCTTCAGCTGTTTTGATAATATATGATGTATCAATATGAGCTAC
TTTAAAATCTTCTAAGATGAAATCAGCAACGCCATCAGTGCCAATTTTAGTAATAAATGT
TGTGTCTGCTTGCATGCGTGCAGTGGCAATAGCCTGGTTGGCACCTTTACCTCCGCCGAA
TGCTTTTTGTGCTTCTTCAACATGTAATGTTTCGCCTGGTTGTGCATATCTTTCAACTGT
TAAAAATTGATCGACATTCGTTGAACCTAAAATAACAACTTTGTTGGTCATGTGTACGCT
CCTTTCAAGTTATAACTTTTAAAAAGTAACATTCGATTCTAATGCAATATTAGAGTAGGG
CGTTGTTTCACCAGTACGAATATTACCTTTATTTAATGGGTGAGCTAAGTTACTTTTCAT
TTCTTCGTGAGGAATGAAAATGATTTCGATTTCCGATGAAATCAATTGTTTAATTTGTTG
CAATTGTGTAGGGTTATGTTCTTTTATTTCTTCTGCTAAGTATATTTTTTGGATTTCCAT
TTCTTCTAACACTGTAGCTAAGACATCAATAAAGCGTGGTAAGTTTTTAGTTACAGCTAG
GTCGATACGACGATGATCATTTGGAATTGGCATGCCAGCGTCATTAATCGTTAATAAATC
AAAATGACCAATTGTCGCGATTGCTTTTGAAATATGTTCATTTAAAATAGCTGATTTTTT
CATGACATCTACACTCCTTATTTTATAAATACTGTAACAGAAGCGGCTACTAAAATGAGT
ACTAAGCCGATGATTGTAATAACCATTTCTTTTGACGTTTTATGTTGTTTTAAGAAATAA
ATACCAGTTAATGTAGCAAGCACAACGGATGTTTGAGAAAGAATAAATCCAGTTGCTAAA
CCATTCATATTAGGTTGTGCTGAAATAAGATATGTTAAAGCACCAAATGCAAAGAAGAAA
CCTGAAATAATTTGTAACCACGTAATTTTATTACGGAATGGATTCTCTGCTTTCATATTC
ATAAAGCCATAAATGACTGCAACAATTACCATACCCATTGCTTGAGGTAAAAAGGCAGTT
AGGCCATCAATAGAAGTTGCTTGCGGTGCAGCTGAATATAACCAGTATCCAAATTCACCA
ATTAACAGAAGTACCACTGCACGACGTAAATTTTTGGCGTTACTTGCTTCTTTGCGTTCA
CTCCAAACTGTCATACGCGCTCCAATTAGAATAACGACTAAAGCTGTAAATCCAATGATT
TTATGACCAATGCCTGGCCAATTTCCTAATGCAAAGACACCCCATAAAGATGCGCCTAAT
AATTGGAATGCTGTTGTGACTGGCATGGCACGAGATGAGCCGACTAATTCGAACGCTTTA
AATGTAATGATTTGTCCGAATCCCCATCCTGCACCTGATAATAAGGCGAATAGCAAATTG
GTTCCAGTAGGTAAGCCACTTGATGTGACTACGGCTAATATAATAGCGAAGATTAACGTA
CCTACAGTAGCACCGATAATTTGATGTACAGGTTTACCACCAAACTTTGAAGCGACTGTT
GGGAAGAAGCCCCAGCCAATTAAGGGGCCTAACCCGATAAGTAATGCAACAATGCTCATG
TTATACACCTCATGATTTGTTTTTAGTAAAACGTTTTACCAGTGCCATCGTACCATTTTT
ATTTGTAAAATGCATGCGTTTTCATAAAAACTGAAAACGTTTAAATCATATTTAAAAATT
CATACATTATTATTTTAATTTCTTAGTAAAATAATTATGATTAAAAACCCTCAGCATTAA
AGCAACGCTAAGGGCCTAACAATGATGAGTATATTTCGGAAGATACGTAGTTAGTTTGAA
AGATGATAGCCAGTTGTTGCACGAATTTTTAAAGTCGTTGGTAATTCAATCATATCAATG
GATTTATCTAAGTGCTGTAATCGTTGAAGTAATAAGGTTAAAGATGTTTTGCCAATATGT
TGCCAATTCAGTTATAGGTTGTGCCACAGTAGTTAAAGGTGGCGAGACGTACGCTGCATA
ATCAATGTCGTCATAACCTATTAATGAGATATCTTTCGGGATACTGATGCCATGTTCAAT
TAGTCCTCGTAAAATGCCAATAGCGAGTTCATCGTTAATAGCGAAGATTGCAGTGGCAGA
TTGAACCATGATGTCATCAACAATGGTTAGCCCACCGCGCTTAGATAATTCAGTATGGAC
GATTTGTGGTTCTGGCAATTGATTCGCGCGCAAAGTATCGACAAATCCAGCGACACGAGT
CGACATATTCGCCATCATGTCATATGGTGCAACAATTATCATATGGTTGTGACCGAGTTC
TATTAAATGTTGTGCTGCAAGTTGTCCACCTTGATATTCATTTGTCCGAACAAAATCTGT
ATAGCCTTGATGGTCATTTTGATCCAGTACGACATAAGGTACATGATGTTTCTTTAGATA
GTTATTTAGGGCGTCCGGGGATGATATGTATTGTGCGATAATTAATCCGTCAATACCTCG
ATCAATTAAATGTTTAATATTGTCATACAAATCAGTTGCTGTAGATGTTAAAAAGCATAA
ATCAACATCAGATGGTTTATGGTCATGAATACTTTGCATCAGTGCTGAGAAAAACGGATT
TGTTAAGCTAGGCAAAATGACGCCAATAGTTTGAATTTTACTGCCGCGCAATTGTTTTGC
ATGTTTATTAGGGGCATAGCCTAAACGTTCTGAAACAGCATGTACGTTTTTTATCGTTGT
TGCGGAAAAACGACTATCATTATGATTTAAAATATGTGACACAGTTGTAACTGATACACC
AGCTTCTCTAGCAACATCTTTAATTGACACTTTTTTCATATTATATTCCTTCTCTTTATT
GTGTAATTAATCATACAGTTATATACCCGATTATTATATTCATCATATCATGATAAACAT
TTGATGACATATGAAGACGTGAATGACTTTTATTGTCTACAAACAGACGTCTGAAGTATA
CGATTAAGGTTGAGACGAGAGAATATATTATTAAGGTTAATACCTTTTAATGATTATGAT
AACAAGAATTTTAAAATGTTTATTGTGATTAAAAATACAAAAGTCATTATTTTAAAGAAT
AAAATATTTGTTTTTGAACAAAGTATTAAAAAACATAACGAAATGATGTATATTGAACTA
TGTGATTGAAAAAATTTTTAATTAAGGCTTGTTAAAACTTAAGAGAGGATGTTTTTAAAT
GCAATTCAAATTAAAAGAAGAAGAGATTATTAGTTTTTTAGAATTGAAATATCCAGAAAA
AGAGTTCGAATATGGTCGTTTGTTAGTTGGACAACATAAACGTGATGATTTAGATGTTTA
TTACTTTGGTGATACGTTTTTAATGTGCACGATTATTTCATTCAAGACATTTGAAATTAA
AGAAACAGTAGAATTATCATATGATGCTGTTAATCGTATTGTGTTAAAAGATGGATGGTT
ATTTAGAAAAATGAGAATAGAAACAATGCAAAAAGTGTTAAAATACGGTACATCTAAATT
AATGTTAACTGATTTTCAAAAAGAGAATTATAATAAATATATTCAAGGTCAGAAACAACG
CGTGATATTTGAAAATGGCCATTTTGTCTAATTGATAGTGAATATAATTAGAGTAAGAGG
CTGGGACATAAATCCCTAAAAAACAGCAGTAAGATAATTTTCAATTAGAAAATATCTTAC
TGCTGTTCTCTATTTATACAATACTTCGTATTGAATGGCTTCGCTTTCCTAGGGTGCCGT
CTCAGCCTCGGTCTTCGACTGGCACTGCTCCCTCAGGAGTCTCGCCATTAATACTACGTA
TTAACATGTAATTTTACTTTGAAATACTTTAAAAAAATAAGACACTTTGCCCAACTTACA
CTACCAATAAAAACTTCTGTTAGAATTCCTCAAAATGATATTTCGCGACATGTTAATGAA
ATTGTTGAAACGATACCTGATAGCAAATTCGATGAATTCAGACATCATCGTGGCGCAACA
TCCTATCATCCAAAGATGATGTTAAAAATCATCTTATATGCATATACTCAATCTGTATTT
TCTGGTCGTAGAATAGAGAAATTACTTCATGACAGTATTCGAATGATGTGGTTAGCTCAA
GATCAAACACCTTCTTATAAAACTATTAATCGTTTTAGAGTGAATCCTAATACTGATGCG
TTAATTGAATCTTTATTTATTCAGTTCGCTTATTTTTCTTGGATTTCTTGTATATCATTT
TAAAGTGATAAAGATATTTCGAAACATAATTCTTCTATTATATTTAAGATTTAACTGTTT
TTGGAATGATCATGTATGCAGACAATGAGCCAAGGATCATCAATACAATGCTGACTATAA
ATGTTACGGTTGCAGCTACACTTGGTGCATAGTTTAGTTGTAACATACTGAAAACTGTAG
TACTTAGTGCTATACCAAAGGCGCCACCTAATGTACCACTCATTTTATATAATCCTGTAG
CTAAACCAACTTTTTCATTAGGCATACTGAAAATTGCAATCGTAAGTCCAGGTGTTGCGA
CTAAACCATTACCTATCGCACATATGACGAAACCAATGATAACTGCAATGACATATTGTG
ATGCCAATAATTGAGTCATGCTAATAATAGTGATGCCGATGACAGGGAACAACGGACCAA
TGATGAGCATCAATTTGCCACCGAAACGTAATGTTGCTTTTTCACCTAAACGAATCATCG
CAACTGCCACAATGGCATATGGCAATGTAACAAGTCCAGATTGCGCAGCTGATAAACCAA
GGTGTGTTTGAGCATATATGAAAAAGACCACTGTTACGCCTAGACCGCTATTTAAAACAA
AGTTATTTAAAAATGCACCAATGAACGGACGGTTGCGTAATACTGAGAAATCAATAAAAG
GTACTTCATGTCGACGTTCGATGATGATGAATATCAACGTAGTGATGATAAAAATGCTCA
GACAAATGATTGAAAATGTACTAAACCAACCTTGTTCGAATCCTTGTGTTAACAATAATG
TAAAGCTACCAATCATAACAGCGAAAATCGACATACCTTTGTAATCGAATGGATGACGGT
GGCTATGTTGACTTACTTTTTCAGGTGTGCCTTTTAGAAGCAATATGGCAATGAAAGCAA
TGACTATACTAATGATGAAATTCGTTTGCCATCCGAAATTTGAGGCAATTAAACCGCCGA
TAACACCAGCTAGGCCGATGCCACCAACAGTACTAATCATTAGATAACTAATCGCTCGTC
TTAAATGTTCTCCTTTAAATTGATTATTTAACACGCCAACTGTTGAAGGTAACAAGATAG
CTGCTGATAGACCTTGTAAAATTCTACCGATGATGAGCAGTGCAGTGATGTCCGATATAA
TTAATAGAAGAGATGCAAACATACTGATTATGAGACCCATGTATGTCATTCTCAGTTGTC
CTATTTTATCAGCAATATCACCTGCAGCCACCATGAAGATACCTGTGGCGAAGGAAGTTA
AACTAATAGATAAATTTAACACGGCAGGAGAGGTTTGATACGTTTGACCAACGAGAGGTC
CTATATTAATAAATGATTGTGCAAACAACCAATATGTTAATGCAGACAACATAATCGCAA
TAATAATATTACTGCGTGGTGAAGATTGTGTGTTATTCACAGATGTCACTCCTTGTAAAA
ATTAAATATAGAAAGTCATGAGATGAAGTGAACGGATGTATAGATGATCGTTCACTCACA
CATAAGTCATGATTTCCTTACATATCATACCACAGTTATTGAGAATGAATATCAATTAAT
TGCTTGTATAATTGATTTTTTATAGTATGTTTAAGTGAAACAGCTTTATTTGAAAGTGAT
TAAAGTAAATGAAGGTACAGAGGAGTGAGAACAATGTGCACAGGATTCACAATACAAACT
TTAAATAATCAAGTACTTCTTGGACGCACGATGGATTATGATTATCCATTAGATGGTTCG
CCAGCAGTGACGCCTAGAAATTATCGTTGGAAATCTCGCACTGGCACGACAGGCCAAACG
CAATATGGCTTTATTGGCACAGGAACAGATATGGAAGGTTTTATTTATGGTGATGGTGTT
AATGAACATGGCGTTGCCATTTCAACACAATATTTCCGAGGTTATAGTTCATATGGATCA
ACACACAAAGCGGACGCGATGAATATTACGCAAAATGAAATTGTGACATGGATTTTGGGA
TATACAACAAGCATTGAAGATATGAAACAACAAGCATCCCAAATACATGTTGTAGCTGTA
TATTTAAATGACATCGGTGAAGTTCCGCCATTGCATTATCATGTTTCCGATGCAACTGGA
CATACAGTCGAAGTTTCATTTAAAGAGGGTGAAGTGGTTATAAAAGATAATCCTATTGGT
GTCTTAACAAATCATCCAGACTTAAATTGGCATTATAGTAATTTAAGACAATATATCAAT
ATTTCTCCTTATCCAGCAACAGCAAATTTATTGGAAGGTGTAACGATTGAACCTTTAGGC
AATGAAGCAGGTACATTTGGATTGCCAGGTGGATTTACTTCAACTGAGCGCTTTGTGAGA
ATGGCATTTATGAAAGCAAACATTGCTCAAAACAATGATAAAGAAATGGATTTAATGAAT
GCATTTTATTTATTAGATGCGGTAAATATACCGATTGGAATTGTACGTCCGCATGATGCT
GACAATCACTATACGATGTATCAGACCGTAATAAATTTAACTACAAGAACGTTATATATT
AAGTATTATGGCAGCAATGAATTAGTAGCATTAAAGCTCACAGATGATTTAATTAATAGA
AAAGATATGACGATTTTTAAGCCTGAGAAGCATATCACTATTAGAAAGTTGAATGACAAT
CAATAGCGATTGATAATGGAATTTGGTTGATATGATTTGATGGATGATTACTATCATGCA
TTAGCGTTGAATCGCGAACATGGACGAACGATTAGTTGTTAATTTTGAAAATTTATAAAA
GGTTAAACGAATGCAGTGAGAGATGTCATTTTAATATCAATGTATGGCTATTTTGTAATG
ACAATGTAATGAGTTTAGTAAAACATTTCGGGAATATTAAATAGTTGGAAAATGAGAATT
AAATCCTTTACTCAGTTGTCTAATTCTTTTAGTATGTGCAGTACAGTTTAATTGAAAACT
AACTTTAACTTTAATGGAGGATGTTTTATACATGAAAAAATTAACAGCAGCAGCGATTGC
AACGATGGGCTTCGCTACATTTACAATGGCGCATCAAGCAGATGCAGCAGAAACGACAAA
CACCCAACAAGCACATACACAAATGTCAACACAATCACAAGACGTATCTTATGGTACTTA
TTATACAATTGATTCTAATGGGGATTATCATCACACACCTGATGGTAACTGGAATCAAGC
AATGTTTGATAATAAAGAATATAGCTATACATTCGTAGATGCTCAAGGACATACGCATTA
TTTTTATAACTGTTATCCAAAAAATGCAAATGCCAATGGAAGCGGCCAAACATATGTGAA
TCCAGCAACAGCAGGAGATAACAATGACTACACAGCGAGTCAAAGCCAACAGCATATTAA
TCAATATGGTTATCAATCAAATGTAGGTCCAGACGCGAGCTATTATTCACATAGTAACAA
CAACCAAGCGTATAACAGCCATGATGGTAATGGAAAGGTCAATTATCCTAATGGCACATC
TAATCAAAATGGTGGATCAGCAAGTAAAGCGACAGCTAGTGGTCATGCGAAAGACGCAAG
CTGGTTAACAAGTCGTAAACAACTACAACCATATGGACAATATCACGGTGGTGGTGCGCA
TTACGGTGTCGACTATGCAATGCCTGAAAATTCACCAGTTTACTCATTAACTGATGGTAC
AGTAGTACAAGCAGGTTGGAGTAACTATGGTGGCGGCAATCAAGTAACGATTAAAGAAGC
GAACAGTAATAACTACCAATGGTATATGCATAAAAATCTTTTAACTGTTTCAGCTGGTGA
TAAAGTCAAAGCTGGTGACCAAATTGCATATTCAGGTAGTACGGGTAATTCAACAGCGCC
TCACGTACACTTCCAACGTATGTCTGGTGGCATCGGTAATCAATATGCAGTAGACCCAAC
GTCATACTTGCAAAGTAGATAATACAGAAAATCCCAAGTTGCGATATCATACGCAGCTTG
GGATTTTTTCGTTTTAATAATAGGTATAAGTCCATTGTTTGTCCTCTAAAACATGTTGAT
AAAAAGGATCTTGGCCAATTAACTTGATATCATCTGCAAGTGCTTCAACTTCATCTAAAT
GATGGGTAGTTAATATAATTAAACATTTAGATTTCATGATGTTAAGTAGTTGGTGGATGT
CATGTCTAGATTTTAAATCAATACCAACTGTCGGTTCATCTAAAATGAGAATTCGAGGTT
GACCTAGTAAACCTACTAATATATTAATTTTACGTTTATTCCCACCGGACAATGTAGATA
CTTTGGCAGACGTATCATCAAAGTTTAATTGCTGTAAATATTCGTTGATAGTTGTATCGT
TAATTGGATTTTTACAAAGTGATTTAAAAAATTTAATGTTTTCAGCCACTGTCATGTGTT
CAAATAACGCAATGTCTTGTGGCACATAACCGATGTGATTTTGTATTTGTCTTTGATTCC
ATTTTTCGCCGAAATAGTTGATAGTTCCATCATTAGCTTTTTCAATACCAGCAATCATAC
GAAGTAATGTTGATTTTCCAGCACCATTATCACCAAGTAATACGGTTAAACGATTACTAT
CAAAGGACATAGTTAAATGATTGAAAATCTGTTTGTTACGGTAACGCTTTGAAAGGTTAT
TAATTTCTATCATCAGTTACGCTCCTTTACATGAAAATAATCAAGTATACGATACCCATA
GCAAGTGCATATATAAATGTCATGAATAATCGATGACTTATTGTTTGAATATGGAATAAG
ATAAAGACGATACCTATCTCATAAATCAATATAAGTAACAGTGATTTTAAGTAAAATATT
AAGCTGAGTGGTTGAGACAAATATAGACTAACTGCCAATAGTACCAACAATAACAAAATC
GTATGTGTCATTACATAAGTACTATATAGTTTGAAACGGCTTAAATGATATTGTGATAAT
CGTTGCAATGCTGCTTGTTGGTTTAAACGATAATGAAGTACTACTTGAACAGCGCTAACA
AATAAAATCACCGCAAAGATTAAGCTAATTGAAATAGAGTGTTGTGCTTGTTTAGTAAGC
GACACAAATTTGATTTTAGATTCAGGTGTATGTTTATGATAGGACTTGTTGATAGCATCG
ATGGATTGATGCTGTTTCATATCCTCAAGGTGTTCATAAATAATGTTAGGAATTTGCTGC
TCATATAATGAACTACTAACAATTTCTACAGCAATACCACCTATAAAGTCATCTCTACCA
TATAACTGTATCGTTTCTTTTAAACGGTTCTCTTTTAATTTTTGAGAGAAACCTTTAGGA
ATTTGCATACTTAAAATAGCTTCCTTTTTAGTAACATCATCTTCAATATAGCTTTCATCT
TCATCGACTTTTTTAATAGTTACATAGTCAGATTGTTTAATTTTATTGACGAATGATTTT
GATGCAGTGGTTTGGTCTAAATCTTGAATGGTAATCGGTATTTTGAAGTTGTCATGTGCT
ACACGGTAACCGATACCAATAAGTACGAGTGCGATGACAATGGTTGTTACGAGCAAGATG
TATTGTAACCATTGCTTGAACACAACAAGTTGTATATAAGGCTTCATTGACGATACCTCC
AAACCAATACAGCTAAATTAATTATCAAAAGTGCGATGAAGCTAAGATAGAAACTAGGGT
GCAGTTCTAAAATGTAGTTGTTTAAAATAATTTCTAACAATTGATTTGTTACAACTGCGA
ACGGTTGAATATTGAAAACACCATTTGCTATATGTTGTAAAAAAATCGTAGGTATTGTTA
AACCAGATAACACCAGGATGACAATAGCTAATATGACTTTACTAATACTATTCAACAAGC
CTGTTGTTAAAAGTTCGATGAGTAATAACCACAGTATTAAAAAGGTAACATAATAGCTTA
AATGAATGGCTAACGTTGGCCAATTATATAATTCAAAGATATTCGGAATACTGAACACAA
TCCAAACTACACCAACGATACTCCATAACATAGTATAAAACCATGTAATCAACGTACGAA
TGATTAATAAACGCTCTTTAGAAAAATGAAACATTTTCAATCGCGCTTTCAATACAGTAT
CTTGATTCATTTTCAAAACTGTAAATAAAGATAGTGCAAAGATGAATACCGTTGTTAAAA
ATCCTGTAATTGCATAATAACTGCCCGTATCGTATAAATGAATCGGTTCTAAGTTAAATG
CACCTGAACGGTTTAATCCTGTAATCAGCAAATCAGTCATAACATTGATACTGTCAGAAT
GTGATGCTTTCGGTGCTAAGTCTTGAAAAGCTAAGATGCCACCCATTGATCGCATAAGAC
GTTGGTAAACAGAATCTGTTAGCTGAGATAGCACGACACTTTTCATGGATTGTTGATCAT
ATGTATATACTGAAATTGGTAGTTCGCCTTGTTTATAAAATGCCTTGGTCATACCTTTAT
CAAAAACAAAATAGCCTTGAAGTTTATGTTTTTTTAACAAAGTATGTGCTTGCTTATCAT
CATATGCTTTAATGCTCACGTTTTTTCCTAGGTTACTCCCTTTACCAATAGAGTTTAAGA
TTAATTTCGTTTCACTTGATTGATCTTTATCTACGACACCTATATTAAAATGATTGTCAT
CTTCTGTTACATGTTGGATTGTCGTTAATGTAATAAGGAGTGCCGCTAATATAAATAGTA
AATAGATAATCAAATACCACTTTTTCAATAAAAAAGAGTGGTAGATGCGAAACAAATGTA
TTGTTTTCATTTAACCACTCCTCCAATGATAAGATTGAAAGGCAAGATGACCTTCCAATC
TTATTTTTATATTTTAGTTATTTAGATGCCTTTTTTAAAATTGATTCAAACATTTTGCCG
CCATTTTTTTCGATTTCTTTTTCAAGTTTTTCACGGTCTTTTGAAGATAGACTATTGAAA
TCTTTTGCACCACTATCATCAAAATCAATATCTGCTTTCAATTTTGTGCTAGATTTTAAA
ATGAAATTAATTGGTTCTTCAGCATATTTGATGCCGATATTTAACGTAGATTTCTGAGTG
TTATTTTTTACGTCAGAATCTATATTATTTTCAAAAGTGAATTCATTTTCGTCGCTATAT
TTATCTAATGCGACAGTGATTTTACCTTTATCTTGACGTTTTGTGCCATCTACTTTTTCT
TGGTTATCTAATTTGATTTTTGATTCATCATATTCTGTCTTTTTACCAAATTCGTATTTA
TCATTATATTTATTATCTTTTTCTTTAGAAGATACGCCTTTAATTGTATATTTCGCTTCA
GCATACGTGTATTTATCTTGATCGAAATCAAGTGCGTAATCTAGTTTTAACTTATCGTCT
TCTAAAGTATTAGTACCTTTGATTTTAGTTTTATTATTTTCTTTGTCTGTAATAGTAATT
TCTCGTTTTACAATCGTATGTTTTTCGGTATAAATTTTAGATTGAATTTTAGCAAATTCA
TCCTTTTTAGTTTCTTTGACATCGTCAATTGCTTTTTTGATGTCTTTTTCAAAGTCTTTT
GTAGCACCTTGTTCTTCCATTAATTTTTTAAGGTCTTTATCCTTTTTAGCTTCTTCTAAT
ACAGCTAATGTAATTTTTTTAGTGTCAGCTCTGCTAAGTGTTAACGTGACAGGTCTAACT
TTGTACTTTTCACCATTAACCTTAATTTCTTCTTTTTTACCTTTATCAAAATTATCGTCA
TCTAATTTGTCGACAATAAGTTCGGAATATTTTTCGGCAATTTTGCTGTAGTCACTTTGT
TGTGCTTGAGCATTATTAAAAAGAGTATTTAAATTTAGTTGTTGGTTTGTAATACCATTT
TCTTTTGCTGTTTCTTCATCTTCACCTGTAAGTTTTGAATAAGTTGATAATAAATCAGAA
TTATTAACACTATATTTCCCTTTAAATAATGGTGATTCGAAATAATGCTTATCTTTATCT
GCAGCTAACTGGAATTTCCCTAATGCAGAGTCTGCGATTGTTGGTTCAAGATTAATCATT
GATTTCTCTTTTTTAGGATCATGTCCATATGACATTTTAATTTTCGATGCATTAACAACA
GATTTAGGAATGCCAAGCCCTTTAACAATTTCATCTGATGCATCTGCGCTTAATTCTAAT
GAAGATAAAAACGAATTATCTTTCATCTTTTCTTGGAACTTCACTTCATTTTCAAAACGG
TCATTAAAATAATCTTTATACATTTTTGCTGTTTGTTGTTCACTTTTTAGGTATGTATTT
TTCGGTGTATTAGCAAAAAATGCATAAACTCCCCATGCGATTCCACCTATTAATAGTAAG
ACAATAATAATAGGAATTATAATTTTTAACTTTTTAGACATTTTGCTTCCTCCCAATTAT
TTATGAGTTAATCATATCAGAACAATACATTTTATTAAATGGTTTATTTTAAATTTTGTT
TAAATTAATAGAATTTTAGTTATAATAATGTTTAATAAGTTATTGGAAATCTAATAAACT
ACAAAAAATAGTTTGATTACATAATGATTCTTGAAAAATGTTGGTTAACTTAATAATATG
CATTTTTTTGGCGAAGAAGATTTATTTAACTTATAAAAATATTGAAGTAAGATTGGGGAG
ATTATGAATTTATGGAATTGAAAGTCGATGATTTTGTAAAGAATATAAAAAGACCATACT
TGACTGTATTGGGAGTATTTGTAGTTGCAGTTTCATTATTTTTTGACGCGATTATGTTTT
TCTACGCTAAACTATATGATAAATTGCCTATGTATTTACTGGTGTTTATGGCCTTTACAG
CTGTAATTTTGATTATGATGTACATACAAGAGAAAAATGAAAATTACAAAGTTGAAAAAA
GATATGTGGTTAGATATCTCACACTTAACGTTATTGTGGGATATACTTTGCCATTGCTTT
TTGTATCTATTTACGTTTTTGGTGTAGTCGGTTTTGGATTTGATGTTTTCAATTATTGTC
TAGGTATTATCTTGATGTTATTTATTTCTTGGTTAGGTTTATTTTTATTTTATAAAAACG
AATTTGATAGTGAAAATCCTAATCCTGCAGTTAATGCCATAGCAATTATTATAAAATTAT
TTGCTTTTGGAGGAATATTTTATATAAGTCTAATAGTTCCTGTAACACAGCAAGAAGAGA
TTTTTATAGGGTTAAGTATATTCATCAATATAATTGTTGATGCTCTTCTTGTTAGGTCAT
ATTTTAATTACGCGTTATATAAGAGTATTAAGAAAGATATCGAAAATGAAGGTAAGACAA
TGTAAAGGAAAGACATAAAAAATAATAGGAGTCTAACCATGATAATTTTTATTTTAATAA
CAATATTTGCTATTTATTATATAGCTATGATTGCTAGTTTGTTTAAAAGTGAAGGTTTTT
CAATAATAGGTTTAATATTAGATGTTGTTATAATGGGGACATTGATTTTTTACTATTTTA
TAGGCGCTCGCTTTGTTGATCATGATTTAAGCAACTTTTTAATGTTTATGGATACTGGAT
CATATATTTTTATGTACTTTGCAATTAAGTGTTTATGGGTGAAACCTAAGGTAGTAAATT
ATTTGATTGCAAAAGAATTGGGTGAATCTAAAGAGGTCATTGAAGAGCAGGAATTAGATT
TACAGACATCAAAGATAAGAGGTATCTACTTTTTCATTATTTCAGTAGTGATGTTAATTA
TCACTAAATTAAGAATGCAACCTGAGTTACAGGCAGATGCTATATCGATGAATCCTGTAT
TTATTTTTGTTGGTGTTATAATCATTTTAATTTGGCTAGTACTGGATATATATCGCAAGA
AAAAATACGGTATATTCTTATTCAAGACGATAGTGCCACTAGTTGTTACGACTTGGATTA
TTATAGCTACAATTATACTTTCGTAAACGATTTTGATTAATGGGGAATGTAGAGAACATT
TCTTTGTAATTTTATAATCGAATAACATACAAAATAAAGCGACCAATTTTGCAGTGTTAC
GAATTGTAAACTGCGAACTGGTCGCTTTTTATTGATGTCATGATTAATTTAATGGATGTA
ATTATATGATGAAACTTCTGAAGCAGAGATGGTTCTTGATGAAACGATATATTCACCAAT
CCAGTTCATTTCTGAAATTAGAATACTTCCATCAATATTAACTTTTTCAACGTAGGCTAC
ATGACCAAATGGACCATTTACTGTTTGTAAAATTGATCCTCGTGTTGGGTGTCTATCTAC
TTTGAAGCCATTGCTTGAAGCTTGGCCTGCCCAGTTTTTAGCATCTCCCCAAAATGTACT
AATCGTGTGTCCATCTTTGGCACGTTTATCAAAGACATACCATGTACATTGTCCAGCAGT
ATATAAGTTGTTCTTACTTGTGATAAGAGGCTGATCAATGATTTTACCGTTACCTAATGC
TAAAGGTTTACCGTCAGCGGTCTTTGCTTTGTCATTAAATTCGGCGATTTGTAATTCGTC
ATACAATTCGTCTAAATCGATGCCTGTAATAAGCCCTTTGTTATCTTTTGAAAAAGCGTT
ATTTAATTCATCGTCATTGTCTTCGACATTCGGTATTGCTGGTGTCAAAGGATTGCTTGG
TGACGTTTGAGGCGGTGTGTGTGAATCAATTGCGTCATTAATGTGCGTATACTGACCACT
TAATGAAGAATGGTACTGATTGTTGTTAAGATCACGTTGATTTGCGTGTTGATGATTGTC
GTTTGTACGTGACTGGTTTTGATGATTGTTGTTTGGCGTGTTGTTTTTGTCATATGTATA
AGTATACGCGCCGGTGTCTTTATTCACTTTGAACTGTGCGTTTGGGTGTGCTTTCTTTGC
TTCTTCTAATGTTTTGCTATCATTCGTATATGCTTGAGCCGAGTTAGGCGACATACTAAA
TAAAGTAAGAGTTGTCATCGTCAGTAAAATTGTTTTCTTCATAATAACCATTTAATCCTT
TATGTATTTAATTTAATTTTAGTATACACATTTATATTACAAAAATGAATGGTTAATTAA
AAATATATGGGTATATTCAATATATTTATTTAAAAAAAGCTAAAAATACTTAAAAAACTA
TATACATATACTAATAATTTATATATTATTTGAGTAAGGAGCACTTTTTCAAAAAATAGT
GTCCCTAAAAAGTTTTGATAAACTTAAAATATTCAGGAGGTTTCTAGTTATGGCAATGAT
TAAGATGAGTCCAGAGGAAATCAGAGCAAAATCGCAATCTTACGGGCAAGGTTCAGACCA
AATCCGTCAAATTTTATCTGATTTAACACGTGCACAAGGTGAAATTGCAGCGAACTGGGA
AGGTCAAGCTTTCAGCCGTTTCGAAGAGCAATTCCAACAACTTAGTCCTAAAGTAGAAAA
ATTTGCACAATTATTAGAAGAAATTAAACAACAATTGAATAGCACTGCTGATGCCGTTCA
AGAACAAGACCAACAACTTTCTAATAATTTCGGTTTGCAATAAGCATTCTGAAATTGGCA
AAGTCACATTTTCTAATGTGGCTTTGCTTATCATTTTTTTAAGAAAACAACTGAAAGGAA
ATAAGCATGAAAAAGAAAAATTGGATTTATGCATTAATTGTCACTTTAATTATTATAATT
GCCATAGTTAGTATGATATTTTTTGTTCAAACAAAATATGGAGATCAATCAGAAAAAGGA
TCCCAAAGTGTAAGTAATAAAAATAATAAAATACATATCGCAATTGTTAACGAGGATCAA
CCAACGACATATAACGGTAAAAAAGTTGAGCTGGGTCAAGCATTTATTAAAAGGTTAGCA
AATGAGAAAAACTATAAATTTGAAACAGTAACAAGAAACGTTGCTGAGTCTGGTTTGAAA
AATGGTGGATACCAAGTCATGATTGTTATCCCAGAAAACTTTTCAAAATTGGCAATGCAA
TTAGACGCTAAAACACCATCGAAAATATCGCTACAGTATAAAACAGCTGTAGGACAAAAA
GAAGAAGTAGCTAAAAACACAGAAAAAGTTGTAAGTAATGTACTTAACGACTTTAACAAA
AACTTAGTCGAAATTTATTTAACAAGCATCATTGATAATTTACATAATGCACAAAAAAAT
GTTGGCGCTATTATGACGCGTGAACATGGTGTGAATAGTAAATTCTCGAATTACTTATTA
AATCCAATTAACGACTTCCCGGAATTATTTACAGATACGCTTGTAAATTCAATTTCTGCA
AACAAAGACATTACAAAATGGTTCCAAACATACAATAAATCATTATTGAGTGCGAATTCA
GATACGTTCAGAGTGAACACAGATTATAATGTTTCGACTTTAATTGAAAAACAAAATTCA
TTATTTGACGAGCACAATACAGCGATGGATAAAATGTTACAAGATTATAAATCGCAAAAA
GATAGCGTGGAACTTGATAACTATATCAATGCATTAAAACAGATGGACAGCCAAATTGAT
CAACAATCAAGTATGCAAGATACAGGTAAAGAAGAATATAAACAAACTGTTAAAGAAAAC
TTAGATAAATTAAGAGAAATCATTCAATCACAAGAGTCACCATTTTCAAAAGGTATGATT
GAAGACTATCGTAAGCAATTAACAGAATCACTGCAAGATGAGCTTGCAAATAACAAAGAC
TTACAAGATGCGCTAAATAGCATTAAAATGAACAATGCTCAATTCGCTGAAAACTTAGAG
AAACAACTTCATGATGATATTGTCAAAGAACCTGATACAGATACAACATTTATCTATAAC
ATGTCTAAACAAGACTTTATAGCTGCAGGTTTAAATGAGGATGAAGCTAATAAATACGAA
GCAATTGTCAAAGAAGCAAAACGTTATAAAAATGAATATAATTTGAAAAAACCGTTAGCA
GAACACATTAATTTAACAGATTACGATAACCAAGTTGCGCAAGACACAAGTAGTTTGATT
AATGATGGTGTCAAAGTGCAACGTACTGAAACGATTAAAAGTAATGATATTAATCAATTA
ACTGTTGCAACAGATCCTCATTTTAATTTTGAAGGCGACATTAAAATTAATGGTAAAAAA
TATGACATTAAGGATCAAAGTGTTCAACTCGATACATCTAACAAGGAATATAAAGTTGAA
GTCAATGGCGTTGCTAAATTGAAAAAGGATGCTGAGAAAGATTTCTTAAAAGATAAAACA
ATGCATTTACAATTGTTATTTGGACAAGCAAATCGTCAAGATGAACCAAATGATAAGAAA
GCAACGAGTGTTGTGGATGTAACATTGAATCATAACCTTGATGGTCGCTTATCGAAAGAT
GCATTAAGCCAGCAATTGAGTGCATTATCTAGGTTTGATGCGCATTATAAAATGTACACA
GATACAAAAGGCAGAGAAGATAAACCATTCGACAACAAACGTTTAATTGATATGATGGTT
GACCAAGTTATCAATGACATGGAAAGTTTCAAAGACGATAAAGTAGCTGTGTTACATCAA
ATTGATTCAATGGAAGAAAACTCAGACAAACTGATTGATGACATTTTAAATAACAAAAAG
AATACAACAAAAAATAAAGAAGATATTTCCAAGCTGATTGATCAGTTAGAAAACGTTAAA
AAGACTTTTGCTGAAGAGCCACAAGAACCAAAAATTGATAAAGGCAAAAATGATGAATTT
AATACGATGTCTTCAAATTTAGATAAAGAAATTAGTAGAATTTCTGAAAAGAGTACGCAA
TTGCTATCAGATACACAAGAATCAAAATCAATTGCAGATTCTGTTAGTGGCCAATTAAAT
CAAGTCGACAATAATGTGAATAAGCTACATGCGACAGGTCGAGCATTAGGCGTAAGAGCT
AACGATTTGAATCGTCAAATGGCTAAAAACGATAAAGATAATGAGTTGTTCGCTAAAGAA
TTTAAAAAAGTATTACAAAATTCTAAAGATGGCGACAGACAAAACCAAGCATTAAAAGCA
TTTATGAGTAATCCGGTTCAAAAGAAAAACTTAGAAAATGTTTTAGCTAATAATGGTAAT
ACAGACGTGATTTCACCGACATTATTCGTATTATTGATGTATTTACTATCAATGATTACA
GCATATATTTTCTATAGTTATGAACGTGCCAAAGGACAAATGAATTTCATTAAAGATGAT
TATAGTAGTAAAAACCATCTTTGGAATAATGTCATTACGTCAGGTGTTATTGGTACAACT
GGTTTGGTAGAAGGGTTAATTGTCGGTTTAATTGCAATGAATAAGTTCCATGTATTAGCT
GGCTATAGAGCGAAATTCATCTTAATGGTGATTTTAACTATGATGGTCTTCGTACTTATT
AATACGTATTTACTAAGACAGGTAAAATCTATCGGTATGTTCTTAATGATTGCTGCATTG
GGTCTATACTTTGTAGCTATGAATAATTTGAAAGCAGCTGGACAAGGTGTGACTAATAAA
ATTTCACCATTGTCTTATATCGATAACATGTTCTTCAATTATTTAAATGCAGAGCATCCT
ATAGGCTTGGTGCTAGTAATATTAACAGTACTTGTGATTATTGGCTTTGTACTGAACATG
TTTATAAAACACTTTAAGAAAGAGAGATTAATCTAATGTTGATGAATAGCGTGATTGCTT
TAACTTTTTTAACAGCATCTAGCAATAATGGCGGACTTAATATTGATGTGCAACAAGAAG
AGGAAAAGCGAATCAATAATGATTTAAATCAATATGATACAACGCTATTTAATAAAGACA
GCAAAGCGGTTAATGATGCGATTGCTAAGCAGAAAAAAGAACGACAACAACAAATAAAAA
ATGATATGTTTCAAAATCAAGCGAGTCACTCGACTCGCTTGAATGAAACTAAAAAAGTGT
TATTTTCCAAATCTAACTTAGAAAAGACTTCGGAGAGTGATAAAAGCCCCTATATTCAAA
ACAAGCAGGAGAAAAAAATATTCCCGTACATTTTGATGTCTGTAGGGGCTTTTTTGACTT
TAGGATTTGTCATTTTTTCAATTCATAAAGGGAGACGAACGAAAAATGAATCAGCACGTA
AAAGTAACATTTGATTTTACTAATTATAATTACGGCACATATGACTTAGCAGTACCAGCA
TATTTACCGATAAAAAACTTAATAGCTTTAGTATTGGATAGTTTGGACATTTCAATATTT
GATGTCAATACACAAATTAAAGTGATGACGAAAGGTCAATTACTTGTTGAAAATGATCGA
CTCATTGATTATCAAATCGCTGATGGAGATATTTTGAAGTTACTATAGGAGGAAAAATAG
ATGGTTAAAAATCATAACCCTAAAAATGAAATGCAAGATATGTTAACGCCTTTAGATGCT
GAAGAAGCAGCTAAAACAAAATTACGCTTAGATATGAGAGAGATTCCTAAGTCTTCAATT
AAACCAGAACATTTTCATTTAATGTACTTATTAGAACAACATTCTCCATATTTTATAGAT
GCTGAATTAACTGAACTACGTGACAGTTTCCAAATACATTATGACATTAATGACAATCAT
ACACCTTTTGATAATATTAAATCATTTACTAAAAATGAAAAATTACGTTACTTACTCAAT
ATCAAAAATTTAGAAGAAGTAAATCGTACACGCTACACATTTGTGTTGGCACCAGATGAA
TTATTTTTCACAAGAGATGGATTACCCATTGCTAAAACAAGAGGGTTACAAAATGTTGTT
GATCCATTACCTGTGTCAGAAGCTGAATTTTTAACAAGATATAAAGCGCTGGTTATCTGT
GCATTCAATGAGAAACAATCATTTGATGCTTTAGTTGAAGGAAACTTAGAACTACATAAA
GGAACGCCATTTGAAACTAAAGTTATTGAAGCGGCAACGTTAGATTTACTAACGGCATTT
TTAGATGAACAGTATCAGAAACAAGAACAAGATTATAGTCAAAATTATGCATATGTACGC
AAAGTAGGACATACCGTTTTCAAATGGGTTGCTATCGGTATGACAACGTTAAGTGTTTTA
TTAATTGCATTCTTAGCCTTTTTATATTTTTCAGTAATGAAGCATAATGAGCGCATTGAA
AAAGGATACCAAGCATTTGTAAAGGATGATTATACGCAAGTACTAAATACGTATGATGAT
TTAGATGGTAAAAAATTAGATAAAGAGGCACTTTACATTTATGCCAAAAGTTATATCCAA
ACAAATAAACAAGGTTTAGAAAAAGATAAGAAAGAAAATTTACTTAATAATGTGACACCA
AATTCAAACAAAGACTACTTATTATATTGGATGGAATTAGGACAAGGACATCTTGATGAA
GCGATTAATATTGCCACTTATTTAGATGATAACGATATTACAAAGTTAGCGTTGATTAAT
AAATTAAATGAGATTAAAAATAACGGAGATTTATCGAATGATAAACGTTCTGAAGAAACG
AAAAAGTATAACGATAAATTGCAAGATATTTTAGACAAAGAAAAACAAGTTAAAGATGAA
AAAGCGAAATCTGAAGAAGAGAAAGCAAAAGCGAAAGATGAGAAATTAAAGCAACAAGAA
GAGAACGAAAAGAAACAAAAAGAACAAGCACAAAAAGATAAAGAAAAACGCCAAGAAGCT
GAAAGAAAAAAATAGTATAGGACTGAGGCAAAGACAATGCATAAATTGATTATAAAATAT
AACAAACAATTGAAGATGCTCAATTTGCGAGATGGTAAGACATATACTATTAGCGAAGAC
GAGCGTGCAGATATTACGTTGAAATCGTTAGGCGAAGTCATTCATTTAGAACAAAATAAT
CAAGGTACTTGGCAAGCGAATCATACTTCTATTAATAAGGTGCTTGTTAGAAAAGGTGAC
CTTGATGACATTACATTACAGCTTTATACAGAAGCTGATTATGCATCATTTGCGTATCCT
TCAATTCAAGATACGATGACAATTGGACCAAATGCGTATGATGATATGGTTATTCAAAGC
TTGATGAATGCCATCATTATTAAAGATTTTCAATCAATACAAGAATCACAATACGTACGC
ATTGTGCACGATAAAAATACAGATGTGTATATTAACTATGAACTACAAGAGCAACTAACG
AACAAAGCTTACATTGGTGATCATATTTATGTTGAAGGGATATGGCTCGAAGTACAAGCT
GATGGTTTAAATGTATTGAGTCAGAATACAGTGGCATCGTCATTAATTCGCTTAACACAA
GAGATGCCACATGCACAGGCAGATGATTACAATACGTACCATCGTTCGCCAAGGATTATT
CACCGTGAACCGACGGATGATATTAAGATTGAAAGACCGCCACAGCCAATACAGAAGAAC
AATACAGTGATATGGCGTTCCATTATACCGCCATTAGTAATGATTGCTTTAACTGTTGTC
ATCTTTTTAGTGAGACCAATTGGTATTTATATTTTAATGATGATTGGTATGAGTACAGTA
ACGATAGTATTTGGTATTACAACGTATTTCTCTGAAAAGAAAAAGTATAACAAAGATGTT
GAAAAACGAGAGAAAGATTACAAAGCTTATTTGGATAATAAATCTAAAGAAATTAACAAA
GCGATTAAAGCACAACGTTTTAGTTTGAATTACCATTATCCAACGGTTGCTGAAATTAAA
GATATCGTTGAAACGAAAGCACCAAGAATATATGAAAAAACATCGCATCATCACGATTTC
TTACATTATAAGTTAGGTATTGCGAATGTAGAAAAGTCATTCAAATTAGATTACCAAGAA
GAAGAATTTAACCAACGTCGTGATGAACTATTCGACGATGCTAAAGAATTGTATGAATTT
TACACAGATGTAGAACAAGCACCATTAATCAATGATTTAAATCATGGGCCAATTGCATAT
ATTGGTGCACGACATCTCATTTTAGAAGAATTGGAGAAAATGCTAATTCAATTGTCAACA
TTCCATAGTTATCATGATTTAGAGTTTCTATTTGTGACACGTGAAGATGAAGTTGAAACA
TTGAAATGGGCACGTTGGTTGCCACATATGACATTGAGAGGGCAAAACATTAGAGGATTT
GTTTACAATCAACGAACGCGTGACCAAATTTTAACGTCAATTTATAGCATGATTAAAGAA
CGTATCCAAGCTGTGCGTGAACGCAGCAGAAGTAATGAGCAAATTATTTTCACACCGCAA
TTAGTGTTTGTCATTACAGATATGTCATTAATTATTGATCATGTCATTTTAGAATATGTA
AACCAAGATTTATCAGAATATGGTATTTCATTAATCTTTGTTGAAGATGTGATTGAAAGT
TTGCCAGAGCATGTAGATACCATTATTGATATCAAGTCTCGTACTGAAGGCGAACTGATT
ACGAAAGAAAAAGAATTAGTTCAATTGAAATTTACACCTGAAAATATTGATAACGTCGAT
AAAGAATATATCGCGCGACGTTTGGCGAATTTGATACACGTCGAACATTTGAAAAATGCA
ATTCCTGATAGTATTACATTTTTAGAGATGTATAACGTGAAAGAAGTAGATCAGCTTGAT
GTGGTTAATCGATGGAGACAAAACGAAACATACAAAACGATGGCAGTACCTTTAGGTGTA
AGAGGTAAAGATGATATTTTATCATTGAACTTACATGAAAAAGCACACGGGCCACATGGT
TTAGTTGCTGGTACCACTGGTTCAGGGAAATCTGAGATTATCCAATCATACATTTTATCT
TTAGCTATTAATTTTCACCCTCATGAAGTTGCATTCCTATTGATTGACTATAAAGGTGGG
GGTATGGCGAACTTATTTAAAGATTTAGTCCATTTAGTTGGTACGATTACAAACTTAGAT
GGCGATGAAGCGATGCGTGCCTTAACATCAATCAAAGCCGAATTGAGAAAACGTCAACGT
TTATTCGGAGAGCATGATGTTAACCATATTAATCAATACCATAAGTTATTTAAAGAAGGT
ATTGCGACAGAACCAATGCCACATTTATTCATTATTTCCGATGAGTTTGCCGAATTAAAA
TCAGAACAACCTGATTTTATGAAAGAACTTGTATCAACGGCACGTATTGGACGTTCGTTA
GGTATTCATTTAATACTTGCGACACAAAAACCATCGGGTGTTGTTGATGACCAAATTTGG
TCTAACTCTAAATTTAAGTTGGCATTAAAAGTACAAGATAGACAAGACAGTAATGAAATT
TTAAAAACACCAGATGCAGCAGACATTACATTACCAGGTCGTGCGTATTTACAAGTTGGT
AATAATGAAATTTATGAATTATTCCAATCTGCATGGAGTGGTGCAACATATGACATCGAA
GGCGATAAATTAGAAGTTGAAGATAAGACGATTTACATGATTAATGACTATGGTCAACTT
CAAGCAATCAACAAAGACTTGAGTGGACTTGAAGATGAAGAAACGAAAGAAAATCAAACT
GAGTTAGAAGCGGTCATAGATCATATCGAATCTATTACAACACGATTAGAAATCGAAGAA
GTTAAGCGTCCATGGCTACCACCATTGCCAGAAAATGTATATCAAGAAGATTTAGTAGAA
ACAGATTTCAGAAAATTATGGTCAGATGATGCAAAAGAAGTGGAATTAACATTAGGACTT
AAAGACGTACCAGAAGAACAATATCAAGGACCGATGGTATTGCAATTGAAAAAAGCTGGG
CACATCGCGTTAATCGGAAGTCCAGGATATGGTAGAACAACGTTCTTACACAACATTATT
TTCGATGTTGCAAGACACCATCGTCCTGATCAAGCACACATGTACTTGTTCGATTTCGGT
ACCAATGGTTTGATGCCAGTTACAGACATACCACATGTCGCTGATTACTTTACAGTAGAT
CAAGAAGACAAGATTGCTAAGGCGATACGTATATTTAATGATGAAATTGATCGTCGTAAG
AAGATTTTAAGTCAGTATCGTGTCACTAGTATTTCTGAATATCGAAAATTAACTGGTGAA
ACAATTCCGCATGTCTTTATTCTTATTGATAACTTTGACGCAGTAAAAGATTCACCTTTC
CAAGAAGTTTTTGAAAATATGATGATTAAAATGACGCGTGAAGGGCTAGCATTAGACATG
CAAGTAACCTTAACTGCTTCAAGAGCTAACGCTATGAAAACACCAATGTACATTAATATG
AAAACGCGTATCGCAATGTTTTTATATGATAAATCAGAGGTGTCGAACGTAGTAGGACAG
CAAAAATTTGCGGTTAAAGATGTTGTGGGTCGAGCATTGTTAAGTAGTGATGACAACGTA
TCATTCCATATTGGCCAACCATTTAAACATGATGAGACCAAATCATATAATGATCAAATT
AATGATGAAGTATCGGCGATGACAGAATTTTATAAAGGTGAAACACCAAATGATATTCCT
ATGATGCCAGATGAAATTAAATATGAAGATTACAGAGAATCATTAAACTTACCAGATATA
GTTGCAAATGGTGCTTTACCAATTGGATTAGATTATGAAGGTGTTACACTACAAAAAATT
AAATTAACTGAACCAGCAATGATTTCATCAGAAAATCCGAGAGAAATTGCGCATATTGCT
GAAATTATGATGAAAGAAATTGACATATTAAATGAAAAATATGCGATTTGTATCGCAGAC
TCAAGTGGAGAGTTTAAAGCTTATAGGCATCAAGTGGCTAACTTTGCCGAAGAAAGAGAA
GACATTAAAGCGATTCATCAACTAATGATTGAAGACTTAAAGCAAAGAGAAATGGACGGC
CCATTTGAAAAAGATTCACTTTATATTATCAATGATTTTAAAACATTTATTGATTGCACG
TATATTCCGGAAGATGATGTTAAAAAGCTTATTACAAAAGGACCAGAACTTGGCTTGAAC
ATTTTATTTGTCGGCATTCATAAAGAATTAATAGATGCTTATGATAAACAGATTGATGTT
GCACGTAAAATGATTAACCAATTTAGTATAGGTATTCGTATTTCAGACCAACAATTCTTT
AAATTTAGATTTATTCAACGAGAACCTGTTATTAAAGAAAATGAAGCATATATGGTCGCA
AACCAAGCTTATCAAAAGATTAGATGGTTTAAATAGCAATGAATTAAATAGGAGGGAGGT
ATGTTATGAATTTTAATGATATTGAAACAATGGTTAAGTCGAAATTTAAAGATATTAAAA
AGCATGCTGAAGAGATTGCGCATGAAATTGAAGTTCGTTCTGGATATTTAAGAAAAGCTG
AACAATATAAGCGATTAGAATTTAATTTGAGTTTTGCACTAGATGATATTGAAAGCACAG
CAAAGGACGTACAAACTGCAAAATCTAGTGCTAATAAGGACAGTGTAACTGTTAAGGGAA
AGGCGCCCAATACGTTATATATTGAAAAAAGAAATTTGATGAAACAAAAGCTTGAAATGT
TGGGTGAAGATATCGATAAAAATAAAGAATCCCTCCAAAAAGCTAAGGAAATTGCTGGCG
AAAAGGCAAGTGAATATTTTAATAAAGCAATGAATTAATATTGAGGTGAAGATATGGGTG
GATATAAAGGTATTAAAGCAGATGGTGGCAAGGTTGATCAAGCGAAACAATTAGCGGCAA
AAACAGCTAAAGATATTGAAGCATGTCAAAAGCAAACGCAACAGCTCGCTGAGTATATCG
AAGGTAGTGATTGGGAAGGACAGTTCGCCAATAAGGTGAAAGATGTGTTACTCATTATGG
CAAAGTTTCAAGAAGAATTAGTACAACCGATGGCTGACCATCAAAAAGCAATTGATAACT
TAAGTCAAAATCTAGCGAAATACGATACATTATCAATTAAGCAAGGGCTTGATAGGGTGA
ACCCATGATGAAAGATGTTAAGCGAATAGATTATTTTTCTTACGAAGAATTAACAATTTT
AGGTGGTAGTAAATTGCCTCTCGTAAATTTTGAATTGTTTGATCCATCAAATTTTGAAGA
AGCTAAAGCTGCTTTAATTGAAAAGGAATTAGTAACAGAGAATGACAAGTTAACTGATGC
AGGTTTTAAAGTGGCTACATTAGTCAGAGAGTATATTAGCGCCATTGTAAATATTCGAAT
TAATGATATGTATTTTGCACCATTTAGCTATGAAAAAGATGAATATATTTTGTTAAGCCG
GTTTAAAAATAATGGGTTTCAAATACGAATTATCAATAAAGACATTGCATGGTGGTCGAT
TGTACAATCATATCCTTTATTGATGAGACAAGAAAAGTCCAATGATTGGGACTTTAAACA
AATTGACGATGAAACATTGGAGAACTTAAATAATGAAAGTATCGATACGATTGGGCGTGT
TTTAGAAATTGAAATATACAATCATCAAGGTGACCCTCAACAAAGTTTATATAACATTTA
TGAACAAAATGATTTGTTATTCATTCGATACCCATTAAAAGATAAAGTGCTGAATGTTCA
TATTGGTGTCATTAATACATTTATACGAGAATTATTTGGATTCGATACTGATGAAAATCA
TATTAATAAAGCAGAGGAGTAATGACGTTGAGTGGAAAAATTAGTGTTAAAGCTGAAACG
ATTGCACATGTTGTAAAAGAATTGGAAAGCATAAGTCAAAAGTATGATGAAATAGCTCAA
AACTTTGGAAAAATAGCGCAATTAAATTACTACAGTAGTGAAAAAGCTGCACATTCTATG
GAAAATGGCTATAGTAGTGCTGCAACAGTCATTAGTGGTCTCAAAGGTCCATTGAGTACA
CTCGGTGGTGGCGTCATGAATTCAGCACAAAAGTTCTTTGAAGCAGATGAACATTGGGGT
ACGGAATTTGCCAAGCTTTACTATAATATTGAGGGATAGGTGCATGACATGACAAAAGAT
ATTGAATATCTAACAGCTGATTATGACAATGAAAAGTCATCTATCCAAAGTGTAATAGAT
GCAATAGAGGGTCAAGACTTCTTAGATGTAGATACAACAATGGATGATGCGGTAAGCGAT
GTCAGTTCTTTAGACGAAGATGGCGCAATATCATTAACAAGTAGTGTAGTAGGTCCACAA
GGATCTAAATTAATGGGGTATTATCAAAATGAGTTATATGATTATGCATCTCAATTAGAT
TCGAAAATGAAAGAAATTATTGACACGCCATTTATAGAAGATATAGATAAAGCATTCAAA
GGTATAACGAATGTTAAATTGGAAAATATACTAATTAAAAATGGTGGTGGACATGGTAGA
GATACCTATGGGGCTTCTGGGAAAATTGCAAAGGGAGATGCCAAGAAAAGTGACAGCGAT
GTTTATAGCATCGATGAAATATTAAAATCGGATCAAGAATTTGTAAAAGTAATTGATCAG
CATTACAAAGAAATGAAAAAAGAAGATAAGAAATTATCTAAAAGTGATTTTGAAAAAATG
ATGACTCAGGGCGCTTCTTGTGATTACATGACAGTAGCTGAAGCGGAAGAGCTAGAGGAG
CAAAAGAAAAAAGAAGAAGCTATAGAGATTGCAGCACTAGCTGGTATGGTAGTTTTATCT
TGTATTAATCCTGTTGCTGGAGCAGTAGCTATTGGTGCTTATTCCGCTTATTCAGCAGCA
AATGCAGCCACAGGAAAAAATATTGTAACTGGAAGAAAGCTATCTAAAGAAGAACGAATC
ATGGAAGGACTTTCGCTTATTCCATTGCCAGGTATGGGCTTCCTCAAAGGTGCTGGGAAA
AGTTTAATGAAATTAGGCTTCAAAGGCGGAGAAAAATTTGCAGTTAAAACAGGATTGCAA
AAGACAATGCAACAAGCAGTTAGTCGTATTTCACCTAAAATGGGAATGATGAAAAACAGT
GTGTTGAATCAATCTCGTAACTTTGCTCAAAATACTCATGTTGGACAAATGCTGAGTAAC
ATGCGTGGTCAAGCAACTCATACTGTTCAACAAAGTAGAAATTGGATTGGACAACAAGCA
CAAAATGTCAAACGAATAGTGAATAATGGACTTGATAAAGAAATAGCACATCCATTTAAA
CAACAACTTGCACCAGCGGGAATGGGTGGTATAAAATTTGCTGAAACAACTACTTTGAGA
AACATGGGTCAAAACATAAAGCGTGCTGTTACACCACAAAATCACGTGACACATGGTCCA
AAAGATAGTATGGTGAGAAGTGAAGGCAAACATAGTATAAGTAGCCATGAAATGAATTCA
TCAAAGTATGTTGAATCACCAAACTACACCAAGGTTGAATTCGGAGAACACTATGCAAGA
CTTAGACCTAAGAAACTAAAGGCGAATATTGAATACACAACACCTACTGGTCACATATAT
CGAACCGATCATAAAGGTCGCATAAAAGAAGTTTATGTAGACAATCTCTCTCTAAAAGAT
GGGGATCGTAATAGCCATGCACAAAGAACTGTGGGGGGAGAGGATAGATTACCAGACGAT
GATGGAGGTCACTTAATCGCTAGAATGTTTGGTGGTTCAAAAGACATTGATAACCTTGTG
GCACAAAGTAAATTTATCAACCGTCCATTTAAGGAGAAAGGTCATTGGTATAATCTTGAG
AAAGAGTGGCAAGAGTTCTTAAACTCTGGGAAAGAGGTGAAAAATATTAAAATGGAAGTA
AAATATAGCGGTAATAGTCAAAGACCGACTATATTTAAAGTTGAATATGAAATTAATGGT
GAAAGAAATATTAGAAGAATATTAAATAAGTAGAGGTGCCAACATGACATTTGAAGAGAA
GCTTAGCAAAATATACAATGAAATTGCGAATGAGATTAGCAGTATGATACCGGTAGAGTG
GGAAAAAGTATATACAATGGCTTATATAGATGATGGAGGAGGTGAAGTATTCTTTAATTA
TACTAAACCAGGTAGTGATGACTTGAATTATTACACCAATATACCTAAGGAGTATAACAT
TTCTGTGCAAGTATTTGATGATTTATGGATGGATTTATATGATTTATTTGAGGAGTTAAG
AGATTTATTTAAAGAAGAAGATTTAGAACCATGGACATCATGCGAATTTGATTTTACAAG
AGAAGGTGAATTAAAAGTTTCATTTGATTATATTGATTGGATAAATTCAGAATTTGGTCA
AATAGGTCGACAAAATTACTATAAGTATAGAAAATTTGGAATTTTACCAGAAACGGAATA
TGAAATTAATAAAGTTAAAGAAATCGAGCAATATATTAAAGAGCTAGAAGAATAAACTAT
CTTAATGTAAGACTAAACAATAAAGCTTTGTTTAGTCTTTTTAGCGTTTAAGTAAAAAGC
AATAGATACCGTAAAGTTGATGCTCATCAAATAATAATATAAAGATAATTTTAGGTTTTT
AAACTTTTAATCGAAAAGAATCTAAGTTTATAGCTTTAAATACGTAATATGCTATTTAAA
AAATAATGTATAGGAGATAGATATGACTACTAAAGAAAATATTGATACTCTTCGAAAGCC
AGGCGCACAAGCCTTAAGTTTAATATCATTGTTTTTGATACTTTTTTCATGTTTGACTTT
CTTTTTTGGTTTAGATTATGAAAGGTTTCCAAATTATTTAAAGATAACGACAATTATAGA
ATTAATAATTATTGTAATTAGTTTACTTCAATGGATTAGATTTATAGATTTCGAAAAAGA
AAGTGCACAGAAATATAAAAAAATATATGCTCGATTTTTAGTTGTTATAAATGTGTTAAC
TACTATCACTGTAGTATTTGCACTGTGTAATCTTTATTATTTTGCAGCTGTACAAAACCA
TTATGATTTATTTAATTATTGGTTGATGGGTTCGATTTCAATCATAATTAGCTATTTATT
ATTAGTAATTGGCGGAATGTTCACGTTATTAAAATTACCTAAAGTAACAAAACGTTGGGG
TGGTAAAACTAAAACACATTTCGGTTTATTATTAACTGCGTTGAGCTCATTTATATATAT
TGAAAAAATTATCGAATATATATTGGTTCCTAATGTCGTAGAATCTAAGTTTATAATTAT
TGTGAGCATGTTGGTTATCGCTGGAGCACAATTTGTGGCATTTCAATTTATTATGCAATA
CAGTAGATTCTATATTTTTGAATTAAACACTGAAGATGATGACTAAACAATTTTATAAAT
TCTGTGAAGTATACTTATATATAAGATAATCAACTTCAACGTATATCACCATATTATTTT
ATACTCAATGATGTGAATGGATTTAAGTGGATTGATATTAAAGTAAAAGTTATGGAATAT
TGAGGTGTGAATATGGAGTTCTTATTATTAATTGTCGTAGCCGGACTGTATTATATTATA
TATTTAACTGCTGTGATGTATTCTGAAAAAATAGTAGTATTGCCTATAATCATCTATGCC
ATTGTGTTTGTAATAATTGGTATCACTTATATCTTTATAGGCGACAGCTATGATCAATTA
ACAAATTTCAATGTGATTTTGTATATGGGGAGTTTGTTTTATGCATGGATGGCTATTAGA
AATCTTTGGAACAGACCACTATTACTAAAATATAAGAACATTACAGATAGTTCAAGTGGA
ATAGTTAATAAATCTGAATACAATTCAGTTGAAAGCTTACGTATAAATATTGAAATAGCT
AAGTATAAAGGGATTATTTCTTTGATAGTAGCTATAGTACTAACGGTATTAATGACATTA
AAGTCAACACCTCAAATCACTGCAGAAACACGTGACTTAAGTATCTCATTTTTCATACTC
AGCTTATTTATCATTATTATATTTGCAGTTTGGGATTTGTTTATTAGAGTTAGAAAAGGA
GCGTTTGCTTTTGTTGTAATAAGGCCAATATTATTTAGTTGTTGGTTATTTATTTTGAAT
ATGATTTTATCAAGATTATTATAATTGTATTACATATAGGTGTGGGTAAATTTTTATTTA
TGAAATGATAAAAAAGTATATACTATTAATATCTTTTTTACTATAATTATAAATAGTTAA
ATAAATTGAAAGACAAAATAATGAGTAGGAGTTAATGAGATGGAAAACCAAAAACAAGGC
AATGGCTTAAAAATTGCAACATGGGTATTTATTGTATTAACAGTAGTTACACCGCTATTT
GGTATTGGAAGTATTGTTTGTAGTATTAATTATAAAAAATACGATGCTGAAAAAGGTTCG
AAGTTATTGCAAATTGCAATTATCGTAACAATAATTGCTTTTGTTTTAAATTTATTAGCA
TATTTAGGTTTAAGATAAGTAAAACGAATTTGAAGAAGCATTAAGCGACATTTGGGTGTT
GTTTAATGCTTTTTATTTAACGGAAATAAGTGTAGAGAATAAATTAATAGTTTAATCAAG
AGATATTTCGAACACATAGGGGCGATAACATGACTTTCGAAGAAAAATTAAGTGAAATGT
ATAGCGAGATTGCGAATAAGATTAGCAGCATGATACCGGTAGAGTGGGAAAAGGTATATG
CAATGGCATATATAGATGACGGAGGAGGAGAAGTGTTCTACTATTACACAGAACCTGGAA
GTAATGAATTATACTACTATACTAGTGTATTAAATAAATATGATATATCGGAATCGGAAT
TTATGGATTCAGTGTATGAGTTGTATAAACAATTTCAAAATTTAAGGAATTTATTTAAAG
AAGAAGGACATGAACCATGGACATCATGCGAATTTGACTTTACAAGAGAAGGTGAATTAA
AAGTTTCATTTGATTATATTGATTGGATAAATTCAGAATTTGGTCAAGTAGGTCGACAAA
ATTACTATAAGTATAGAAAATTTGGAATTTTACCAGAAACGGAATATGAAATTAATAAAG
TTAAAGAAATCGAGCAATATGTTAAAGAGCAAGAAGAAGCTGAACAATAGAGGCGATAAC
ATGAATTTCGAAGAAAAATTAAGTGAAATGTACAATAAAATTGCAAATGAGATCAATGAA
ATGATACCAGTAGAGTGGGAAAAGGTATATGTAATTGCATATGTGGACGATGGAGGTGGG
CAAGTTATATTTTATTATACCAAGCCCAGAAATGATGAGCTGTATTATTATTCGAGTATC
GTTGAAGATTATAATGTTTTAGAAGAAATCTTTGATGATTTATGGATGGAACTTTATAGA
TCATTTAAAAAATTAAGAAATATATTTAAAGAAGAAAGTCTTGAACCATGGACATCATGT
GAATTTGACTTTACAAAAGAAGATAAATTAAAAGTTTCATTTGATTATATTGATTGGAAG
AATACAGAATTTGATCAATTAGGCCAAGAAAACTACTATAACTATAGAAAATTCGGAATT
ATACCAGAAATGGAATATGAAATGGAAGAGGTTAAACAAATCGAGCAATATATTAAAGAG
CAAGAAGAAGCTGAACAATAGAGGCGATAACATGATTTTCGAAGAAAAACTAAATGAAAT
GTACAACGAGATTGCGAATAAAATTAGTAGCATGATACCAGTAGAATGGGAAAAGGTATA
TACAATGGCTTATATAGATGATGGAGGAGGTGAAGTATTCTTTAATTATACTAAACAGCG
ATGAATTGAATTATTACACCGATATACCTAAGGAGTATAACATTTCTGTGCAAGTATTTG
ATGATTTATGGATGGATTTATATGATTTGTTTGAGGAATTAAGAAATTTATTTAAAGAAG
AAGGACTAGAACCATGGACATCATGCGAATTTGATTTTACAAGAGAAGGTAAATTAAAAG
TTTCATTTGATTATATTGATTGGATAAATTCAGAATTTGGTCAAGTAGGTCGACAAAATT
ACTATAAGTATAGAAAATTTGGAATTTTACCAGAAACGGAATATGAAATTAATAAAGTTA
AAGAAATCGAGCAATATATTAAAGAGCAAGATGAAGCTGAACTATAGGGGCGATAATATG
ACTTTCGAAGAAAAATTAAGTGAAATGTATAGCGAGATTGCGAATAAGATTATTAGCATG
ATACCGGTAGAGTGGGAAAAAGTATATGCAATGGCATATATCGATGAAGAATGTGGAGAA
GTGTTTTACAATTATACTGAACCAAGCAGTGATGAATTATTTTACTATACAAGTGTGATA
AAGAAGTATAATTTATTGAAATCAAGCTTTATGGATTCAGTATATGAGTTGCATGATCAA
TTTGAGGAACTAAGAGAAGTATTTATAGAAGAAGGTCTTGAACCATGGACATCATGCGAA
TTTGATTTTACAAAAGAAGATAAATTAAAAGTTTCATTTGATTATATTGATTGGATAAAT
ACAGAGTTTGATCAATTAGGCCGTGAAAATTATTATATGTACAAAAAATTTGGTGTTTTA
CCAGAAACGGAATATGAAATGGAGGAGGTTAAAGAAATCGAGCAATATATTAAAGAGCAA
GAAGAATAGACAATCTTAATGTAAGATTAAACAATAAAGCTTTGTTTAGTCTTTTTAGCG
TTTAAGTAAAAAACAATAGAGACCATAAAGTTGTCATCAAATAATAATATAAAGATAATT
TTAGGCTTTTATACTTTTAATCGAAAAGAATCTAAGTACTTATAACTTTAAATACTTAAT
ATGCTATTACAAAATCAATGTATAGGAGATAGGTAAATATGACTACTAAGGAAAATATAG
ACATTCTTCGAAAGCCAGGTGCACAAGCCTTAAGTTTAGCATCATTATTTATGATACTTT
TTTCATGTCTAACTTTCTTTTTTGGTTTAGATTATGAAAGGTTTCCAAATTATTTAAAGA
TAACGACAATTATAGAATTAATAATTATCATAATTAGTTTACTTCAATGGATTAGATTTA
TAGATTTCGAAAAGGAAAGCGCACAGAAATATAAGAAAATATATGCCCGATTTTTAGTTA
TTATAAATGTGCTAACTACTATCACCGCAGTATTTGCAACATGTAACCTTTATTATTTTG
TTGCTGTACAAAATCATTATGACCTATTCAATTATTGGTTGATGGGTACGATTTCAATCA
TAATTAGTTATTTGTTATTAGTAATTGGCGGAATGTTCACGTTATTAAAATTACCTAAAG
TAACAAAACGTTGGGGTGGTAAAACTAAAACACATTTCGGTTTATTATTAACCGCGTTGA
GCGCATTTATATATATTGAAAGAATTATCGAATATATATTGGTGCCCAATGTCGTAGAAT
CCAAGTTTGTCATAATGGTAAGTATCATTATTATTGCTTGTACACAATTTGTGGCATTTC
AATTTATTATGCAATACAGTAGATTCTATATTTTTGAATTAAACACTGAAGATGATGACT
AAATAATTTTATAAAATACTGTTGGAGTATACTTAAATAAGAAAATCAACTTCAACGTAT
ATCACCATATTATTTTATACTCAATGATGTGAAAGAATTTGAGTGGATTGATATTAATGG
GATTTGATTATTAGAATTAGAAAAGGAACGTTTGCTTTTGTTGTAATAAATCTATTATTT
TTCAATTGTTGGTTATTTATTCTGAATATAATTTTATCAAGATTATTATAATTGTATTAC
ATATAGGTGCTGGTAAATTTTATTTACGAAATGGCAAAAAAGTATATACTATTAATATCT
TTTTTGCTATAATTATAAATAGTTAAATAAATAGAAAGACAAAATAATGAGTAGGAGTTT
TAGGGCTATTATTTACAAATAATATAATACTGCAAAGACTCGAAATTATTTAGAATTCCA
GTTATCGTAACAATAGTTGCAGTTATTTTAGTTCCATTAGTGTATTTAGGTTTAAAATGA
GTAATATTAATTTGAAGAAGCATTAAGCGACGTAGAGGTGTTGTTTAGTGCTTTTTATTT
AACGGAAATGAAACCAATATCTATTTTGAAAATATAGGGGCGATAACATGACTTTCGAAG
AAAAACTAAGTGAAATATACAACAAGATTGCGAATGAGATTAGTGGGATGATACCAGTAG
AATGGGACCAAGTATTTACGATAGCTTATGTAAATGATAGAGGTGGAGAGATCGTTTTTA
ATTATACTAAACCAGGTAGCGATGAATTGAATTATTACACATATATCCCTAGAGAGTATA
ATGTCTCTGAAAAAGTATTTTATGATTTGTGGACGGATTTATATAGATTGTTTAAGAAGT
TAAGAAACGCATTTAAAGAAGAAGATTTAGAACCATGGACATCATGTGAATTTGACTTTA
CAAGAGATGGTAAATTGAATGTTGTATTTGATTATGTTGATTGGATGAATTCAGAATTTG
GTCCAATAGCAAAAGAAAATTATTATATGTACAAAAAGTTTGGTGTTTTACCAGAAACGG
AATATGAAATTAATAAAGTTAAAGAAATCGATCAATATGTTAAAGAGCAAGATGAAGCTG
AACTATAGGGGGAGATAACATGACTTTCGAAGAGAAACTAAGTCAAATGTACAATAAAAT
TGCAAGTGAGATCAGTGGAATGATACCAGTAGAATGGGAGCAAGTATTTACAATAGCTTA
TGTAACTGATCAAGCTGGGGAAGTCATTTTTAATTATACTAAACCAGGTAGTGATGAATT
AAATTATTATTCAGACATACCTAAAGATTGCAATGTCTCAAAAGATATTTTTAAGAATTC
ATGGTTTAAAGTTTATCGAATGTTTGATGAGTTAAGAGAAACTTTTAAAGAAGAAGAGCT
TGAACCATGGACATCATGCGAATTTGACTTTACAAGAGATGGCAAATTGAATGTATCTTT
TGATTATATTGATTGGGTGAATTCAGAATTTGGACCAATGGGAAGAGAACATTATTATAT
GTATAAAAAATTTGGAATTTGGCCTGAAAAAGAATATGCCATAAATTGGGTTGAAAAAAT
AAAAGATTATGTTAAAGAGCAAGATGAAGCTGAACTATAGGGGAGATAATATGACTTTCG
AAGGAAAACTAAGTCAAATGTACAACGAGATTGCGAATGAGATTAGTGGGATGATACCGG
TAGAATGGGAGCAAGTATTTACAATAGCTTATGTAACTGATCAAGCTGGAGAAGTCATCT
TTAATTATACTAAACCAGATAGTGATGAATTAAATTATTATTCAGACATACCTAAAGATT
GCAATGTCTCAAAAGATATTTTTAAGAATTCATGGTTTAAAGTTTATCGAATGTTTGATG
AGTTAAGAGAAACTTTTAAAGAAGAAGGGCTTGAACCATGGACATCATGCGAATTTGACT
TTACAAGAGATGGCAAATTGAATGTATCTTTTGATTATATAGATTGGATAAATACAGAGT
TTGATCAATTGGGCCGTCAAAATTATTATATGTACAAAAAATTTGGGGTTATACCAGAAA
TGGAATATGAAATGGAAGAAGTTAAAGAAATCGAACAATATATTAAAGAGCAAGAAGAAG
CTGAACAATAGAGGTGATAACATGACTTTCGAAGAGAAAATAAGCAAATTATATAATGAG
ATTGCGAATGAGATTAGCAGTATGATACCGGTAGAGTGGGAAAAAGTATATACAATGGCT
TATATAGATGATGGAGGAGGTGAAGTATTCTTTAATTATACTAAACCAGGTAGTGATGAC
TTGAATTATTACACCGATATACCTAAGGAGTATAACATCTCTGTGCAAGTATTTGATGAT
TTATGGATGGATTTATATGATTTGTTTGAGGAATTAAGAGATTTATTTAAAGAAGAAGGA
CTTGAACCATGGACATCATGTGAATTTGACTTTACAAGCGAAGGTAAATTAAAAGTTTCA
TTTGATTATATAGATTGGATAAATACAGAGTTTGATCAATTAGGCCGTGAAAATTATTAT
ATGTATAAAAAATTTGGGGTTTTACCAGAAATGGAATATGAAATGGAAGAAATTAAAGAA
ATCGATCAATATATTAAAGAGCAAGATGAAGCTGAAATATAGGGGAGATAACATGACTTT
CGAAGAAAAGCTAAGTCAAATGTACAATGAAATTGCAAATGAAATCAGTGGAATGATACC
AGTAGAATGGGAAAAAGTATATACAATTGCCTACGTAGATGATGAAGGTGGAGAGGTTGT
TTTTAATTATACTAAACCAGGAAGTGAAGATTTGAATTATTATTCAGATATTCCTAAAGA
TTGCAATGTCTCAAAAGATATTTTTAAGAATTCATGGTTTAAAGTTTATCGAATGTTTGA
TGAGTTAAGAGAAACTTTTAAAAAAGAAGATTTAGAACCGTGGACATCATGTGAATTTGA
CTTTACAAGAAAGGGAAATTTAAAAGTATCATTTGATTATATAGATTGGATTAAATTAGG
TTTTGGCCCATCAGGAAAGGAAAACTACTATATGTACAAAAAATTTGGTATTTTACCAGA
TATGGAATATGAAATGGAAGAAATTCGAGCAGTAGAGAAGTATGTTAAAGAGCAAGAGTA
GCAGACATGTTATAAAAGACTGTGCAAAATCACCCTCGTTTTACATTTGATTCAAAGAAG
AAGGTAAAAGATAAGATTATTTGCAACTTAAAAAGTCAATTAGCTTATCGGTATCCATAC
ATCATGGATAAATGAGTTCAACTAATTAACAAATCACGATATAAATTTAAAATTGTCATT
AATTGAAAAGGTTATTGTAGTGTATTTTATAAAGTTGATGTACATCGACTTATTTTTTAA
AACTTATATCAAAAAAATATGAGAAAAGTATATACTATTAAAATGTTTTTTACTATAATT
ATAAATAGTTAAATATTTGGGAATTAAATAAATATATAGGAGGCAATTTTTAGAGATACA
TAGCAATGTAAAGGTATCAAATAGTTATTTCATAATTTATTATGATGACATAATTTTCAG
TAGATAGTTGTAAATTAACACTGAAATAGATGTTTATATTAAGAAGACTTTAATATCATA
ATTAATCAAAATCTTGCGTCAAACATTTAAACGAATTTTAAGTTGATAACAATTGGCAAA
ACATTGTTCAAACATCACAATGATAAAGCATATTATCAGTATTGTAGTGTGTGGAAAATG
ACAGCCATCTAAGGAGAAAAATGATGAAAAGAATATTGGTAGTATTTTTAATGTTAGCAA
TTATATTGGCAGGTTGTTCTAATAAAGGTGAAAAGTATCAAAAAGATATTGATAAAGTGT
ACAAAGAACAGAATCAAATGAATAAAATTGCCTCGAAAGTACAAAACACTATTAAAACAG
ACATTAAACAAGAAGACAGTAATACACATGTTTATAAAGATGGTAAAGTCATTGTTATTG
GTATTCAATTATATAAAGATCGTGAAAAAATGTATTATTTCGCATATGAAATAAAAGATG
GTAAGGCAGAGATTAATAGAGAAATAGACCCAATTAAGTATATGAAAGACCATAAAGCAG
ATTATGAAGATGAAAATGTAGAAGTGGAAAAAGATTAACATAGGCTTTCTTTAAAACTTT
TAACCAGTTTCAAAAAGTAAATGAGCTTTAGCGACAATAATTTTTAAAATAAACACGATA
TAAATTTAAACATTTATATATAAGAACACAAACGCAAGTTTGTAAATAATAATAATAAAG
GAGTAAGACAATGGAAAAATCGATCAAAATAATGACAATAATAGGAATTGTTGTTCAGGG
TTTAGCAACGGTATTTAGTTTACTATTGATGGTTTTAGCAGCATCAGGTGTAATGACTAC
AGATGTGTCAACAACAGTTAATGGTGAGGTTGACCCAGTTGATGCAGAAACAGCAGCAGC
AATTTTCACTGTATTATTCTTATCCCTATTCATATTTGGAATCATTTCAATTATTTTAGG
TGCAATCGGTATGTTTAAAGCATCTAAAAACAAAAAAATGAGTGGTATATTGTTGATTAT
TGGAGCTGTAATAAGTGGTAACATAATTACATTTGCTTTATGGTTAATCAGTGGTATTAA
ACTACTTACTAATAACAAGCCTAAAGATGAAATAAGCGACTTATCATAAACATCGTATAT
TGAAATTTCAAGATTTCTTAAGTAATTAAATAAAGTGCTCTCTTAGAAGTAGATTTTCAG
TCAATAACTGCTTTTAAGAGAGCATTTTGTATTTGATAATGCTCATAGCATCGGATAAAA
ATCATTGACGAACTTTAAAAAAATACGTTAGACAATGCACTTCTAAATATTAAAGGCATC
GACTAACGCATTGTTCAAATATAGTTAATTATTTTTATAAAATTGATGATGATCATTCAA
GTAAGCATAGAATAAACCTATAATGAGTCCGCCTCCAATATAGTTACCGATAAAAGCCGC
AGCGATATTCGAAATAGCTGGTATGAAGTGCAATGTATCAACTTGATAAATTAAACCACC
CATAAATAAGCAACTGTTGTAAACGACGTGTTCATAACCCATAAAGGCGAATATGGTAAC
ACCGAACATCATGACAAACATTTTTGCGAGTACATCGTCAATTTGCATGGCAATAACTAA
TGAAATATTGATAAAGAAATTGGCGAAGATCGCTTTCATTAATATACTTACAAAACCAGT
AGACAACGTTTTATGCTCTATAACTGCTGATAACTGATTTAACATATCTGGCGTCATTAC
ATTTGAAAAACGCATGAAACTAAATAAAATAGCAGCACCTAAAATATTTCCTGCAAAGCA
TAATAAAAATATTTTCAATACTCTAGTTGGTTTAATTACTTTATAATACAGGCCTACAGT
AAAGTACATGAAGTTACTGGTTAGTAGTTCGGAGTTTGTAAATAAAATGAGTACTAACGC
AAAGCTGAATGTAATGGCACTGGCCATATTCACAATGCCTGGCGGTAAATCTGGTTCGTG
TGTTGCTTTAACTGATAATACGAAGACCGTAATAATCCCGATAATAAATCCTGCCATCAT
CGCGCGTAATAAATAACGTTTTAAATAAACGCTTTGTAATATATCTTTTGTTCTTATCGT
TTCGACTACGTTATTTACCCAGTCGTCCCCATAAAAAATCTTATCCCATTTAATATGTTT
CTCCTTCACAATGACATCCTCACTTTTCATTTGTTAATCAGAGTATACTATGAATTGCCT
TATTTGTGAATAATTTCACAAAATTAATTTTAAAAACTAATATTTTTGAATAACAGCTAG
GATTTTTTAACAAATCATTTATTTTAAAATAATCAATAGACAGACGGTATCACTGAAAAG
TCATGAATTTCATATAAAAAAGCCTAGTAACGATGGGTCAATCATTACTAGGCAGTGAGC
ATTTATTAAGTTGTCGCTTGTTTCGGACGGCGTATAAATACATCGATTATGAAACCGATA
ATAGCAAAGAGCATGAATGGTACAAGCCAAGCTAAATCGATATCTGCTAAAGGTAACATC
ATAAACGATTTCAAAATAACACCGTGTAATAAGTTGAAACTATTTAGTATTTGTAAAATT
GAAATAATCAATGTAATAACAGTTGCGAGTCGATAGGCCCAACTGAATCTGAATGTGCTA
AACATGTTAGCAAATGATATGAGTACAAGTGCAATCGACACGGGATATATTAAAGTCAAT
AATGGGACAGCAATTTTTAAAATCATTTCTAAACCAAGTGTTGTAAATAAGAACCCTATG
ATAGAGAAAATAAGTGCGAATATTTTATAAGAAAACTTAGGTACGTGTTTCTTAGTAAAT
GTGGCGCAAGCATTGACGAGTCCTATACATGTTGTTAGGCATGCAAGGATAACCGTCATT
CCAAATACGAGGTTACCGAACGAACCAAATAATCGTAATGAGTTGTACGTCAATATATCT
GTACCATCTTTAAAGTTTCCTGGAGCTGTTGATGCCCCAACGTATGCAAGTGCAAAGTAA
ATCATTCCAAGTAATATGGCTGCAATAAGACCTGAAAAGCAGACATATTTTAAAATTTTC
ATGCGATCTGTGAGGCCTTTAAACTTATAGCCATTGACAATGACTACGGAAAAAGCTAAC
GCAGCAACAAGATCCATTGTAAAATAGCCTTCCAAACTTCCTGAAATGAAAGGATGTGTT
ATATATTTATCCTTAGGTGCACTTAGTGCAGATTCAGGGTTGAAAATGACAGCAATACTT
AATAGAGCGACCATTAATAGTAATAACGGTGTTAATAATTTACCTAAATTATCAACGATT
TTCGATGGATTTAAACTAATCCAGTAAACGATGGCAAAAAAGATTGCTGCGAATATAATT
AAAGTCCATTGGTTATGCACAGGTAAAATGTGTCTTGTACCAATTTCGTACGCGACATTT
GCAGCACGTGGAATACCGTAAAATGCTCCGATAGACATGTAAATCACGACAGCAAAAATA
AACCCGAACCATGGATGTATACGATTGCCTACACTTTCAACACCTTCATCATAAAATGCA
ACAACAATAACAGTAATAAAGGGGAGTAATATGCCTGTAAGGGCAAAGCCTAGCATACCA
ATCCACATATTTTGACCCGCTGTATGGCCAAGCATGGGCGGGAATATTAAATTTCCGGCT
CCAAAAAATAGTGAAAATAACATGAGGCCCGAAATAATAACTTGTTTTTTCAATGTAATT
TCCTTCCTAAAACTAGATATTCATAATAATTTAAAAAATCTGAAAAATAAAAACGTTCTT
ACTTTATCTTTAAATGACAATACTATGATTCTATTATTTTATAAAAAAGATTGCAATAAT
AACGTCTTGCTATTATTGGATAATGACAATTAAAGTGTCGTTTTTATGAATTAAAATAGG
TGAAAGTAAGTTGGAAATACGTTGGAGCGTTGTGATTTTTATGAGAAATTGTATGAGTGA
GGACTGCTATTTATAAAAGGTAAACTATGGATGAGTTTATGGTTGTTCCAATAGGTAAAT
AAGAGATAGCACACTGTACACATAATGATACGTGGATGAGTGAATATGTCTGATAGGAAG
GCCTAGTCACTCAAATGAATTTAAGTTTATTACGTGATAAATCACAAATCTCTCTCATGT
GATAGGTCTCCCATTAAATCATGCTTATATGAAATGTTCACATATTTGTTAGCTTTTCAA
GAAATAATATTAAATATCTTTTCATAGTATAGCAATATTAAATAAATGCATTTATAATTT
TAACTGTATTTTAAATATTAATCATGAGGTGATAAGATGAATAAAATTTCAAAGTATATT
GCAATAGCATCATTATCGGTAGCGGTTACAGTTTCAGCACCACAAACGACAAATTCTACA
GCGTTTGCCAAAAGTTCTGCTGAAGTTCAACAAACGCAACAAGCTTCTATACCAGCATCA
CAAAAGGCGAATCTTGGTAATCAAAATATTATGGCAGTGGCTTGGTATCAAAATTCAGCT
GAAGCAAAAGCATTATATTTACAAGGTTATAACAGTGCAAAGACACAGTTAGATAAAGAG
ATTAAAAAGAATAAAGGTAAACATAAGTTAGCTATTGCTTTGGATTTAGATGAAACAGTT
TTAGATAATTCTCCATATCAAGGCTATGCATCAATACATAATAAACCTTTCCCAGAAGGT
TGGCATGAATGGGTACAAGCTGCTAAAGCTAAACCTGTCTATGGCGCAAAAGAATTCTTG
AAATATGCTGACAAAAAAGGTGTCGATATCTACTATATTTCTGATAGAGATAAAGAAAAA
GATTTAAAGGCAACACAAAAGAACTTAAAACAACAAGGTATCCCTCAAGCTAAGAAGAGT
CATATTTTACTAAAAGGTAAAGATGATAAGAGTAAAGAATCACGCAGACAAATGGTTCAA
AAGGATCATAAACTTGTCATGCTATTTGGAGATAATTTATTAGACTTTACAGATCCAAAA
GAAGCTACAGCTGAATCTCGTGAAGCATTAATTGAAAAACATAAAGACGATTTCGGTAAG
AAATATATCATTTTCCCTAACCCAATGTATGGTAGTTGGGAAGCTACGATTTACAACAAT
AACTATAAAGCAAGTGACAAAGCAAAAGATAAATTACGTAAAAATGCTATTAAGCAATTC
GATCCTAAAACAGGCGAAGTTAAATAATATATGAATTGGACGTCTACATGTACTTAAAGG
TATATGTAGGCGTTTTTAAATTGATCCTTAATTTTAAATGTACCGTACAAAAATAATAGA
CAATTAATTGCATTTTCCATAAATTTGCTTTTAATATAAAAAGTTCGGGTATAATGAAGG
ATAAGTGTATGTATAACATTACAGAGCGCAACACGACGTACGTGCATCTAAGAATATAAA
CAATGTTTAAATCATAGTAGTAGGGAGAGAAATGCATGTTTTTAGCTTGGAATGAAATAC
GGCGCAACAAATTGAAGTTTGGACTAATTATTGGTGTGTTAACGATGATTAGTTACTTGC
TATTTTTATTATCTGGATTGGCGAATGGTCTTATCAATATGAATAAAGAAGGCATTGATA
AGTGGCAAGCAGATGCCATTGTTCTAAATAAAGATGCCAATCAAACTGTGCAACAATCTG
TTTTTAACAAGAAAGATATTGAAAATAAATACAAGAAGCAAGCTACTTTGAAGCAAACAG
GGGAAATTGTGTCTAATGGCCATCAAAAAGACAATGTTTTAGTGTTCGGTGTTGAAAAGT
CATCATTTTTAGTTCCGAGTTTAATAGAAGGGCATAAAGCGACTAAAGATAATGAAGTGT
TAGCTGATGAAACGCTTAAAAATAAAGGATTTAAAATTGGTGACACATTATCACTATCTC
AATCAGATGAAAAATTGCATATCGTAGGTTTTACAGAAAGTGCAAAATATAATGCGTCAT
CAGTCATTTTCACGAATGACGCTACCATTGCCAAGATCAATCCTAGATTGACTGGAGATA
AAATTAATGCAGTTGTTGTACGTGATACAAATTGGAAAGACAAAAAATTAAACCAAGAGC
TTGAAGCGGTAAGTATTAATGACTTTATTGAAAATTTACCAGGTTATAAACCACAGAACT
TAACATTAAACTTTATGATTTCATTCTTATTTGTCATTTCAGCTACAGTTATAGGCATTT
TCCTATATGTCATGACATTACAAAAGACGAGTTTATTTGGCATATTAAAAGCTCAAGGAT
TTACGAATGGCTATTTGGCGAATGTGGTAATTTCGCAGACGGTCATATTAGCACTATTTG
GTACGGCATTTGGCTTACTGTTAACAGGCGTTACAGGTGCATTTTTACCTGATGCAGTAC
CTGTCAAATTCGATGTACTAACATTGCTCGTATTTGCAATTGTGTTAATGATTGTCTCTG
TATTAGGAAGTTTATTCTCCATTTTAACAATTAGAAAAATAGATCCGTTAAAGGCGATTG
GGTAGGAGGTGTAGCAAATGTTGAAATTTGAAAATGTAACAAAGTCATTTAAAGATGGGA
ATCGTAACATTGAAGCGGTTAAAGATACAAATTTTGAGATAAATAAAGGTGATATTATAG
CATTGGTTGGACCTTCTGGCTCTGGTAAAAGTACATTTCTAACTATGGCAGGTGCTTTAC
AAACACCGACATCTGGGCACATTTTAATCAATAACCAAGATATTACGACAATGAAGCAAA
AAGCATTGGCAAAAGTTAGAATGTCTGAAATAGGTTTTATTTTACAAGCTACAAACCTTG
TACCATTTTTAACGGTAAAGCAACAATTTACATTATTGAAAAAGAAAAATAAGAATGTTA
TGTCTAATGAAGACTATCAGCAACTTATGTCACAATTAGGTCTAACTTCATTGCTTAATA
AGTTACCTTCAGAAATTTCAGGTGGTCAGAAACAACGTGTGGCGATAGCCAAAGCGTTAT
ATACGAATCCGTCGATTATTTTAGCGGATGAACCTACCGCGGCGTTAGATACTGAAAATG
CGATTGAAGTCATTAAAATTCTACGTGATCAAGCCAAACAAAGAAAGAAAGCATGTATTA
TTGTTACACATGATGAACGACTTAAAGCATATTGTGATCGTTCATATCATATGAAAGATG
GCGTCCTTAATCTTGAAAATGAAACAGTAGAATAGTTTTATTAAGCCGGTACATCATGTG
CCGGTATTTTTATGTTTATGTATTATTTGAATAAACTTTCACATTCAATTAATAATAATT
ATTATCGAAAATCAGAAATATTCCGTGAAATATAATATTTTTTGTAGTAAAATGGCCTCT
AAGTATTCAATATTTAAATATGGGGATTGAATATAAAATTATCGTAATGGGGGTCAATGG
TTATGGATTTATTGATAGGTACTTTATTTTTATTTTTGGTCTTAGTGATTTTTACATTAT
TTACATATAAAGCGCCTAATGGTATGCGTGCCATGGGAGCATTAGCTAATGCAGCAATCG
CAACATTTTTAGTGGAAGCATTTAATAAATATGTTGGTGGCGAAGTATTCGGTATTAAAT
TTTTAGAAGAGCTAGGAGACGCTGCGGGAGGTCTAGGTGGTGTCGCTGCCGCTGGATTAA
CAGCATTAGCTATCGGTGTGTCACCAGTATATGCATTAGTTATAGCAGCCGCGTGCGGTG
GTATGGATTTATTACCAGGTTTCTTTGCGGGTTATATGATTGGATATGTGATGAAATATA
CAGAGAAATATGTGCCGGATGGTGTCGACTTAATTGGATCGATTGTCATCTTAGCGCCAT
TAGCTCGTCTTATTGCAGTATTATTAACGCCAGTAGTGAATAGTACATTGATTCGAATTG
GTGATATTATCCAAAGTAGTACGAATACGAATCCAATTATCATGGGTATCATTTTAGGTG
GTATTATTACGGTTGTCGGCACAGCGCCATTGAGTTCAATGGCATTGACAGCATTATTAG
GTTTAACGGGTGTACCTATGGCTATTGGTGCCATGGCAGCATTTAGTTCGGCATTTATGA
ATGGGACGCTATTCCATCGCTTAAAATTAGGTGATCGTAAGTCTACGATTGCAGTAAGTA
TTGAACCTTTATCACAAGCAGATATTGTATCAGCCAATCCAATTCCAATCTATATTACAA
ATTTCTTTGGTGGTGCGATTGCTGGTTTAATTATTGCTATGTCAGGTTTAATTAACGATG
CGACAGGTACAGCTACACCGATTGCAGGATTTTTAGTTATGTTTGGATTTAATCATCCGA
CGACAATTGTGATTTATGGTGTAGTAATGGCGATTGTAGGTGCGCTTGCAGGTTATCTTG
GTTCAATTGTATTTAAAAAATATCCAATTGTTACTAAGCAAGACATGATTAATCGAGGTG
CAGTAGACGCATAGCATCATCATATTGAATAGTAAAAACAAATAAAACATAGTAACGTGA
TTCAGTCGATGTAACAGTCGATAATGAGTCACGTTTTTTTATAGAAAAATACAAGACATA
AAAATGTCATAATTTATTGTCGACAAATATCATACTGTATAAACATTTATCATTTTCTCA
AGTACCTTTTACACGATGGAATGAACTTACTTTTTACGAAATTATGCGTATTTTATAAAC
AAATATCATTGATATAACGGTAAATGTAAGCGTTTACAACAGAAATAACAGCATGCTACG
ATATTTTTGTAAATTCACTGATTCAAGTATTTTAAGTCAATATGAGGAGGGATGTTATGA
GCGATTCTGAGAAAGAAATTTTAAAAAGAATTAAAGATAATCCGTTTATTTCACAACGTG
AACTTGCTGAGGCAATTGGATTATCTAGACCCAGCGTAGCAAACATTATTTCAGGATTAA
TACAAAAGGAATATGTTATGGGAAAGGCATATGTTTTAAATGAAGATTATCCTATTGTTT
GTATTGGCGCAGCGAATGTAGATCGTAAGTTTTATGTGCATAAAAATTTAGTTGCAGAAA
CATCAAATCCTGTAACGTCAACACGCTCTATTGGTGGCGTAGCAAGAAATATTGCTGAGA
ACTTAGGTAGGCTTGGCGAAACGGTCGCTTTTTTATCTGCTAGTGGACAAGATAGTGAAT
GGGAAATGATTAAACGATTGTCCACACCATTTATGAATTTGGATCATGTTCAACAATTTG
AAAATGCGAGTACAGGTTCATATACAGCTTTAATTAGTAAAGAAGGCGACATGACATATG
GCTTAGCAGATATGGAAGTGTTTGACTACATTACGCCTGAATTTTTAATTAAGCGTTCAC
ACTTATTGAAAAAGGCTAAGTGCATTATTGTAGATTTGAATTTAGGCAAAGAGGCATTAA
ACTTCTTATGTGCCTATACCACGAAACATCAAATCAAATTAGTTATCACCACGGTTTCTT
CCCCAAAAATGAAAAATATGCCTGATTCATTACATGCTATTGATTGGATTATCACGAATA
AAGATGAAACAGAAACATACTTAAATTTAAAAATAGAATCTACTGATGATTTAAAAATAG
CTGCTAAACGCTGGAATGATTTAGGTGTTAAAAATGTTATTGTGACAAATGGCGTGAAAG
AACTCATTTATCGAAGTGGTGAGGAAGAAATCATTAAGTCAGTTATGCCATCAAATAGTG
TGAAAGATGTTACAGGTGCAGGCGATTCATTCTGTGCTGCAGTAGTGTATAGCTGGTTAA
ATGGGATGTCTACTGAAGATATATTAATTGCTGGTATGGTTAACGCAAAGAAAACGATAG
AAACGAAATATACAGTTAGGCAAAACCTAGATCAACAGCAACTTTATCACGATATGGAGG
ATTATAAAAATGGCAAATTTACAAAAGTATATTGAGTATTCTCGAGAAGTTCAGCAAGCA
CGGGAGAACAATCAACCGATTGTAGCATTAGAATCAACAATTATTTCGCATGGTATGCCG
TACCCACAAAATGTTGAAATGGCAACAACAGTAGAGCAAATTATCAGGAATAATGGTGCC
ATTCCAGCAACCATAGCCATTATAGATGGCAAAATTAAAATTGGTTTAGAAAGCGAAGAT
TTAGAAATACTGGCAACTAGTAAAGACGTTGCTAAAGTATCTAGAAGGGATTTAGCAGAA
GTTATTGCGATGAAGTGTGTTGGTGCTACTACTGTAGCGACGACGATGATATGTGCTGCA
ATGGCTGGTATTCAATTTTTTGTTACAGGAGGTATTGGGGGCGTCCATAAAGGTGCAGAA
CATACGATGGACATTTCAGCAGACTTAGAAGAACTGTCTAAAACAAATGTCACTGTTATC
TGTGCAGGTGCCAAATCAATTTTAGACTTACCTAAGACGATGGAGTATTTAGAAACAAAA
GGCGTTCCAGTTATTGGATATCAAACGAATGAATTGCCAGCATTCTTCACTCGCGAAAGC
GGTGTTAAGTTAACAAGTTCGGTTGAAACGCCAGAACGACTTGCTGACATTCATTTAACA
AAACAGCAGTTAAATCTTGAAGGTGGCATTGTTGTTGCTAATCCAATTCCATATGAGCAT
GCCTTATCAAAAGCATATATTGAGGCAATCATAAATGAAGCTGTTGTTGAAGCGGAAAAT
CAAGGTATTAAAGGTAAGGACGCCACACCGTTCTTGTTAGGGAAAATTGTAGAAAAAACG
AATGGTAAAAGTTTAGCAGCAAATATAAAACTTGTTGAAAACAATGCGGCGTTGGGTGCT
AAAATTGCTGTCGCTGTTAATAAATTATTGTAGGTGATGATACATGAATATTTTATTCGC
TATCACAGGGATAGCATTTGCACTATTTGTTGCGTTTTTATTCAGTTTTGATCGTAAAAA
AATAGACTTCAAAAAGACGTTAATAATGATATTTATTCAAGTGTTGATCGTGTTATTTAT
GATGAACACAACGATTGGTTTGACAATTTTAACTGCACTAGGTTCATTTTTTGAAGGGCT
AATAAATATTAGTAAAGCAGGCATAAATTTTGTTTTTGGAGATATACAAAATAAAAATGG
CTTTACGTTCTTTTTAAACGTATTACTGCCATTAGTTTTTATTTCTGTATTAATAGGCAT
CTTTAATTATATTAAGGTATTACCATTTATTATCAAATATGTAGGTATCGCTATTAATAA
AATAACTAGAATGGGGCGCTTAGAAAGTTATTTTGCTATTTCAACAGCAATGTTTGGGCA
ACCAGAAGTATATTTAACAATAAAAGATATTATTCCAAGATTATCTAGAGCGAAATTATA
TACAATTGCGACGTCTGGTATGAGTGCTGTTAGTATGGCAATGCTAGGTTCATATATGCA
GATGATTGAACCCAAGTTCGTAGTTACAGCAGTAATGTTAAATATTTTTAGTGCGCTTAT
CATCGCCAGTGTAATCAATCCCTATAAATCTGATGATACTGATGTTGAAATTGATAACTT
AACGAAATCCACAGAAACTAAAACATTGAATGGAAAAACAGGAAAACCTAAGAAAGTTGC
CTTTTTCCAAATGATTGGTGATAGTGCGATGGATGGGTTTAAAATCGCTGTTGTAGTAGC
CGTAATGTTGTTAGCATTTATTTCATTAATGGAAGCAATTAATATCATGTTTGGTAGTGT
TGGTTTGAACTTTAAACAGCTTATTGGCTATGTGTTTGCACCAATCGCATTCTTAATGGG
GATTCCATGGAGCGAAGCTGTTCCAGCTGGCTCTTTAATGGCGACTAAATTAATTACAAA
TGAGTTTGTAGCAATGCTTGATTTTAAAAATGTCCTGGGTGATGTATCAGCTCGAACACA
AGGTATCATTTCAGTTTACTTAGTAAGCTTCGCTAATTTTGGTACGGTTGGTATCATCGT
AGGTTCAATTAAAGGCATTAGTGATAAACAAGGAGAAAAAGTTGCATCCTTTGCAATGAG
GTTGCTACTTGGTTCAACTCTAGCTTCAATCATTTCAGGATCAATCATTGGCTTAGTATT
GTAAATGAATCGAAGTACCTAAATTAAATTCATGGCAAAGCTAAACCCCGTCACCAAGTT
GGCGCAACAGCGCATCATAACTTAGTGACGGGGTTTTATCATAACAATCTACTTTTTCGT
AGCCGTTTTTGAAATGTATGTTGATGGTTTATCTTTTTCAAAAATTGTTAATCCCGTTAT
ATCTTTTTTATGTTTTGAAGGGACAATGAAGCTAAGTATATAAGCAAAGACAAAAGCAAC
TGTAAATGAAATGGTAGATACATAGAAAGGTGAGTTACCTTTGCCAACACCATTATAGAC
ATAAGCAAAGATGATACCCAATATTAATCCACAAATAACACCGAATGTATTCGTACGTTT
AGTGAAAATACCAACTGCAAATACACCAGCCAATGGAACGCCGAATAATCCAGTCACAAA
CAAGAATAAATCCCATAAGTCATTTGAATTAGAAGCAATTAAGTATAGTGACATTCCAAA
ACCGAAAATACCTGCAATGATAATAATGAAACGTGCAAAGTTAACTTCGTGTCGCTCGCT
ACCTTTTCCGAAGAAGCGTTGCTTAATGTCGATTGAAATACAAGCAGATATAGAATTTAA
ACTAGATGAAATGGTAGACTGTGCAGCGGCGAAAATGGCTGCAATAAGTAATCCTGCTAC
AAATGGTGGCATCTCAGTCAAAATGAAATATGGCACTACAGATGATGTATTGAAGCCTTT
TGGTAAAACAGCTTCATGTGTATAAAATGAATACAGCATTGTACCCATACCATAAAATAA
GGGTGCTGAAATTAAAGCTAGGATACCATTTGTCCATAACGATTTATTTGTTTCTTTTAA
ACTATCAGAAGCTTGATAACGCTGCACGACGTCTTGACTCGCTGTGTATTGATACAAGTT
GTTGAAAATATTTCCTAGGAAAATAATTGGAATGGCAGCTGCCGCAGTATTTAGTTTCCA
ATTGTCTGCACTAATTAATTTTTTGTGCTCAATCGCATCTGCAAAGACAGTGCCGAAACC
GCCTTTAATGTTCACAACACCTAGAATAATAATAACTAAAGCGCCGCCTAATAAAATGAC
GCCTTGAATGAAATCACTCCAAACCACACCTTCGAAACCACCTAAAAATGTATATAAAAT
ACATAGTAAACCAACGAGTGATGCAACGATATAAGGGTTCATGTCTGATACAGATGTGAT
TGCTAATGTTGGTAAGTAGATAACAATTGCAACACGCCCTAAATGGTAAACGACAAATAA
TAATGAGCCAATGACACGTATGCTAGGGCCAAATCTAGCTTCTAAATATTCATATGCAGA
TGTTACCTTTAACTTTTTAAAGAAAGGGACATAGAAATAAATAAGTAATGGAATAATTGC
GACGATAGCAATGTTACCAGCGATATATGACCAATCTGTTAAAAATGCTTTCTCTGGTGT
CGACATAAATGTAATCGCACTTAACGTAGTAGCATAAATTGAAAAGCCAACTACCCAAGA
TGGCAAGCGACCACTTGCGGTAAAGAAACTATTGGTACTTTGGCTCGCGCGCTTGGTAAA
ATAAACGCCAATGAACAACATAGCTAGTAGATAAATGATAACGGCAACCCAGTTTAGTGT
GCCAAATCCAACTTCTTTCATGGGCAACATCCCCTTTACAATGTATTGATTCTTTGATGT
CTATAAATCGTATTTTGCAATGAGTTGATCTAATGTTTGTCGATGTGCTTCGTTAAAAGG
TTTGAAAGGTCTTTTCGGTAATCCTGCATCAATGCCACGATGACGTAATATTTCTTTCAA
TGTTGGATAAATCCCCATTGATAACACTGTTTCGATAATGTCGTTTGAATCATGTTGCAG
TTGGTAAGCTTCTTGAATTTGACCTTGTCGTGCTAAGTCGAAGATTTTTCTTGCACGGCG
ACCATTAACGTTATATGTAGAACCAATTGCACCATCTACGCCAGAAATCGTAGCTTGAAC
TAACATTTCATCAAAGCCAGATAAGATTAATTTGTCTGGGAATGCTTTTCTAATACGTTC
GAGTAGGAAGAAGTTTGGCGCTGTATATTTAACACCAACAATTTTTTCATGATTAAATAG
CTCGCTGAATTGTTCAATAGAAATATTCACACCTGTTAAATCTGGTATTGCATAAATAAT
CATATTGTTCTGAGTTGCTTCGATAATATCGAAATAGTAATCTCTAATTTCTTCAAAAGT
AAATGGATAGTAGAATGGTGTTACGGCAGAAAGTGCATCATAACCGAGTTCTGTGGCATA
TTTTCCAAGTTCAATGGCTTCATTTAAATCTAACGAACCTACTTGAGCAATCAATTTCAC
TTTATCCCCAACTGCCTCTTTGGCAACCTTGAAAACTTGCTTCTTCTGCTCTGTATTTAA
TAAAAAGTTTTCGCCTGAGCTACCATTTACATAAAGACCGTCTAATTCTTCAGTTTCAAT
GGCATTTTGAGCAATTTGTTTAAGTCCTTGTTCATTTACTTGACCATTTTCATCAAAAGG
AACGAGTAACGCTGCATATAAACCTTTTAAATCTTTGTTCATTATGAAGTCCCTCCAAAA
ATCATTTGATAATATAGTTTACAGCTATAATTGTAAACGCTATCATAAAATGTAACAATA
TCTTTTTGAAAATTGTAGTCATATTTATGTATAATTAATGAAAATGTTTTTCAAAATCAA
TAGAAATGGAGTGAGTAAGGTGTATTACATCGCAATCGATATTGGAGGCACTCAAATTAA
ATCGGCAGTTATTGATAAGCAATTGAATATGTTTGACTATCAACAAATATCAACGCCGGA
CAACAAAAGTGAGCTTATTACTGACAAAGTATATGAGATTGTAACAGGATATATGAAGCA
ATATCAGTTGATCCAACCTGTCATAGGTATTTCATCAGCAGGCGTTGTTGATGAACAAAA
AGGCGAAATTGTATACGCAGGGCCAACCATTCCGAATTATAAAGGTACTAATTTTAAGCG
ATTATTAAAATCACTGTCTCCTTATGTCAAAGTAAAAAATGATGTAAACGCTGCATTACT
AGGCGAATTGAAATTACATCAATATCAAGCAGAACGGATCTTTTGTATGACGCTTGGTAC
AGGCATTGGGGGTGCGTACAAGAATAATCAAGGTCATATTGATAATGGTGAGCTTCATAA
GGCAAATGAAGTTGGGTATTTATTGTATCGTCCAACTGAAAATACAACGTTTGAGCAACG
TGCTGCAACGAGTGCATTGAAAAAGCGCATGATTGCCGGAGGATTTACGAGAAGCACACA
TGTGCCAGTATTGTTTGAAGCAGCTGAAGAAGGTGATGATATTGCAAAACAAATATTGAA
TGAGTGGGCAGAAGATGTAGCAGAAGGGATTGCCCAAATACAGGTCATGTATGATCCAGG
GCTTATATTAATTGGGGGCGGTATATCTGAACAAGGAGATAATCTCATTAAATATATCGA
GCCGAAAGTTGCACACTATTTACCAAAAGACTATGTTTATGCACCAATACAAACGACTAA
GAGTAAAAATGATGCAGCATTATATGGCTGTTTGCAATGATAGTTGAAAGAAGGAGTCAT
TCTAAAATAGAATTTGAAACCGTTACGAGAGATGAGAGCTGTTGTTAGTTCCACACATCA
CACTCTATCTAGGACCAATCTAAACTATATCAACCAACAGTGTGCCACGGGCAAATTAAA
TTGAAGAAGCTGAGATATTAAAATTTTAGAAAATGTAAAAAAATATTTGGTATTGAAATT
AAAAAAGCACCTAGCAACTCGTTGGGACAATCACGATGATTGTCTACAGTTGCAGGTGGA
TTTGAATATACTACTAGTTATTTGTTGTCTAGGATAATAGATTTAGTATGTTGATAAGTT
TGACTCAGATTCGTATTTTCTAATAAATGATAACTCACGATATCGATTAAAAAGAGTGTC
GCAATTTGTGTGTTGATAAATTGATGGTCGGTATTACGCGATTGATCCGTTGTTAAAAGT
ACTAAATCTGCACAATCTGTAAGTTTACTACCTTCAAAATTTGTGATGGCAACGACATAT
GCACCATGAGATTTGGCGACTTCCGCTGCAGAAATTAATTCCGAAGTATTACCACTATTT
GACATAGCAATAAACATATCCGAATGAGATAGTAGGGATGCCGATATTTTCATTAAATGT
GAATCGGTAGTAACATTACCTTTTAGCCCCATACGAATCATACGATAATAAAATTCAGTC
GCTGATAAACCAGAGCTACCTAGTCCAGCAAAGAGTATATGTCGACTTGATTGAAGTTTG
TCGATAAAGGTTTGGATAATGTCGTTATCAATAAATTCACCAGTTTGTTGAATGATTTGT
TGATGATATTTATGAATTCTTTGAATAATTGGGCTATTTTCAATAACTGTCTCTGTCATT
TCTTGTTGAATATTAAATTTTAAATCTTGGAAATTCTCATAATCCAGCTTATGACTAAAG
CGTGTCATCGTTGCTGGTGATGTACCAATCGCATGGGCTAAGGAGTTAATCGTTGAAAAG
GCATCGCTATAACCATTTTGTCTTATATAATTGACGATGCGTTTATCAGTTTTTGTAAAT
AAATGTTGATAACGTTGAACACGATTCTCAAATTTCATTGTGTCACCCCTTCATCTTAAT
GATTACTATTATATATGAAAAATATTTTCAAGATAGTAAAAAGCATTGATAAAAATTATC
TTAATGATATATTGTAAATGACTTTACGTGAAAAAACGACTTATGGAGTGAGGAATAATG
TTACCACATGGATTAATAGTATCTTGTCAGGCACTACCAGATGAACCATTGCATTCATCT
TTTATTATGTCGAAAATGGCATTAGCTGCGTATGAAGGTGGTGCTGTTGGTATTCGCGCA
AATACTAAGGAAGACATTTTAGCAATTAAAGAAACGGTAGATTTACCAGTTATTGGCATT
GTGAAACGTGACTATGATCACTCAGATGTTTTCATTACTGCAACGTCAAAAGAAGTTGAT
GAACTGATAGAAAGCCAATGTGAAGTCATTGCATTGGATGCAACGTTACAGCAACGTCCG
AAAGAAACGTTAGACGAATTAGTATCATATATTAGAACACATGCACCGAACGTTGAAATC
ATGGCTGATATCGCGACCGTTGAAGAAGCTAAAAATGCCGCACGACTTGGCTTTGATTAT
ATTGGCACGACGTTACATGGCTATACTAGTTATACGCAAGGACAATTACTTTATCAAAAT
GACTTCCAATTTTTAAAAGATGTACTACAAAGTGTTGATGCAAAAGTTATTGCGGAAGGT
AATGTCATTACACCGGATATGTATAAACGTGTGATGGACTTAGGCGTTCATTGTTCAGTC
GTTGGTGGTGCGATAACACGACCAAAAGAAATTACGAAACGTTTTGTTCAAATTATGGAA
GATTAAATGATAACGATAAAAAAACGAGATGACCATCATTAATTAAAGGCACCTAATTAT
CTTAGGTGGCTGAATGAATGTAATGGGTTCATCTCGTTTTGTTTGTTTATGATAGTGATT
TTATTTTCAACTTTATCCAAAAATAAGTAAAGCGACGGGGATGGTGATTAATAGCGACAA
CGCCACGCGTAAAAACCAAATGATGATGAGTTTCCAGACAGGTATTTTAATTTCAGTTGC
TAGTATACATGGCACTAATGCTGAGAAAAAGATAATGGCTGATACGCTTACTACACCGAC
GACAAATTTAGTACTCATTGCAGCTTTAGTTACTAACAAAGATGGTAGAAACATCTCTAC
AATAGAAATCGCTGACGCTTTTGCTAGTAAAGCCTGATCAGCAATTGGGAAAATATAAAT
AAATGGATAGAAGATATAGCCAAGCCAATCAATGAATGGTGTATAGTTCGCTACAATCAG
TCCTAAAAAACCAATCGATAATATAGAAGGTAAAATACCAACAGTCATTTCTAAACCGTC
TTTCAAATTGTCCCAAACGTTCTTCACGAGAGATGGTGTTAATGCATTTTGTTTCATCGC
CTCTGCATATGCAGTTTTCAGTCTGCTTCCTTCAATAGCAACTTCTTGTTCTCCTTCTTG
TCCGTTATAATATTCTGTTGATTCATTGCTGATTGGCGGTAGCCATGCAGTAATTGCAGT
CACGACAAATGTGATGACTAAAGTTATCCAAAAGTATAAATTCCAATGCGGCATTAATCC
TAAAGTTTTAGCAACGATAATCATAAAAGTTGCTGAAACTGTTGAAAAGCCAGTCGCAAT
AATCGTGGCTTCTCGTTTGTTGTACATCCCTTGCTTATAGACACGATTAGTAATCAATAA
TCCTAAGGAATAACTGCCGACAAACGAAGCCACTGCATCGACAGCGGATTTTCCTGGTGT
TTTAAAAATAGGTCTCATAATAGGCTCCATATAAACACCGACAAATTCTAATAAGCCATA
GCCCACTAATAAAGAAAGCGCAATTGCACCTACTGGAATTAAGATACTTAATGGCATCAT
TAATTTTTCAAACAAAAACGGACCATAGTTAGCTTTAAATAGTATTGATGGACCGATTTT
AAATACATACATTATACCGATCATTGCACCTGCAACTTTAAATAATGTAATGACCAAGTT
TGTGATTGAAGTCATAAAAGTACGTCTCACTATTGGTAACGCTGTACCAATTAAAATCAT
AATCAGTGCAACATAGGGCATAAGTGGACCTATGATTGAGCGAATGGCTAGATGAACATG
ATCGACGAAAATAGTGTTGTTACCATTAATCGTAAAAGGAATAAAGAAACATAGTATGCC
CACTAAACTATAGACAAAAAAACGCCATGCACTTGGTTGTTGTGCATTAGAATGATATTG
ATTCATTAAAGCAACCCCTTTGTTTAAATGAATACACAAAACTGTATGATGCATCTTCCC
CTTAATGAGATGAATCATTATTTTAATTTAGAAAAATCTGAAAACTTACTATAATTGTAT
AGTTTGAATTATTTTCATACCAATACAAATTAACTAATTATATATAGATTGAAACTATAT
TACTTAATAAAATATTTATCTTAAATGTTGTTGTGTTGATTCAACACCACAACTAAAAGT
GTTTATAAATTATTTGGAAATACACATATTTGTAAATGATTAGTATCGATTTAATATCGT
ATTATTAAATTTTTATTAATTTTGTAGTCTTAATCAAAAAATAATATATGTCATGTTATA
TTGAAGGTGCAGTTGTTTTTCATTCTCAAGAGGGGGTCAAAAAAATACTTTTGAGGTGAT
TATATGTTAAGAGGACAAGAAGAAAGAAAGTATAGTATTAGAAAGTATTCAATAGGCGTG
GTGTCAGTGTTAGCGGCTACAATGTTTGTTGTGTCATCACATGAAGCACAAGCCTCGGAA
AAAACATCAACTAATGCAGCGGCACAAAAAGAAACACTAAATCAACCGGGAGAACAAGGG
AATGCGATAACGTCACATCAAATGCAGTCAGGAAAGCAATTAGACGATATGCATAAAGAG
AATGGTAAAAGTGGAACAGTGACAGAAGGTAAAGATACGCTTCAATCATCGAAGCATCAA
TCAACACAAAATAGTAAAACAATCAGAATGCAAAATGATAATCAAGTAAAGCAAGATTCT
GAACGACAAGGTTCTAAACAGTCACACCAAAATAATGCGACTAATAATACTGAACGTCAA
AATGATCAGGTTCAAAATACCCATCATGCTGAACGTAATGGATCACAATCGACAACGTCA
CAATCGAATGATGTTGATAAATCACAACCATCCATTCCGGCACAAAAGGTAATACCCAAT
CATGATAAAGCAGCACCAACTTCAACTACACCCCCGTCTAATGATAAAACTGCACCTAAA
TCAACAAAAGCACAAGATGCAACCACGGACAAACATCCAAATCAACAAGATACACATCAA
CCTGCGCATCAAATCATAGATGCAAAGCAAGATGATACTGTTCGCCAAAGTGAACAGAAA
CCACAAGTTGGCGATTTAAGTAAACATATCGATGGTCAAAATTCCCCAGAGAAACCGACA
GATAAAAATACTGATAATAAACAACTAATCAAAGATGCGCTTCAAGCGCCTAAAACACGT
TCGACTACAAATGCAGCAGCAGATGCTAAAAAGGTTCGACCACTTAAAGCGAATCAAGTA
CAACCACTTAACAAATATCCAGTTGTTTTTGTACATGGATTTTTAGGATTAGTAGGCGAT
AATGCACCTGCTTTATATCCAAATTATTGGGGTGGAAATAAATTTAAAGTTATCGAAGAA
TTGAGAAAGCAAGGCTATAATGTACATCAAGCAAGTGTAAGTGCATTTGGTAGTAACTAT
GATCGCGCTGTAGAACTTTATTATTACATTAAAGGTGGTCGCGTAGATTATGGCGCAGCA
CATGCAGCTAAATACGGACATGAGCGCTATGGTAAGACTTATAAAGGAATCATGCCTAAT
TGGGAACCTGGTAAAAAGGTACATCTTGTAGGGCATAGTATGGGTGGTCAAACAATTCGT
TTAATGGAAGAGTTTTTAAGAAATGGTAACAAAGAAGAAATTGCCTATCATAAAGCGCAT
GGTGGAGAAATATCACCATTATTCACTGGTGGTCATAACAATATGGTTGCATCAATCACA
ACATTAGCAACACCACATAATGGTTCACAAGCAGCTGATAAGTTTGGAAATACAGAAGCT
GTTAGAAAAATCATGTTCGCTTTAAATCGATTTATGGGTAACAAGTATTCGAATATCGAT
TTAGGATTAACGCAATGGGGCTTTAAACAATTACCAAATGAGAGTTACATTGACTATATA
AAACGCGTTAGTAAAAGCAAAATTTGGACATCAGACGACAATGCTGCCTATGATTTAACG
TTAGATGGCTCTGCAAAATTGAACAACATGACAAGTATGAATCCTAATATTACGTATACG
ACTTATACAGGTGTATCATCTCATACTGGTCCATTAGGTTATGAAAATCCTGATTTAGGT
ACATTTTTCTTAATGGCTACAACGAGTAGAATTATTGGTCATGATGCAAGAGAAGAATGG
CGTAAAAATGATGGTGTCGTACCAGTGATTTCGTCATTACATCCGTCCAATCAACCATTT
GTTAATGTTACGAATGATGAACCTGCCACACGCAGAGGTATCTGGCAAGTTAAACCAATC
ATACAAGGATGGGATCATGTCGATTTTATCGGTGTGGACTTCCTGGATTTCAAACGTAAA
GGTGCAGAACTTGCCAACTTCTATACAGGTATTATAAATGACTTGTTGCGTGTTGAAGCG
ACTGAAAGTAAAGGAACACAATTGAAAGCAAGTTAAATTCATCTTCTGAATTTAATATGC
TATGTAAATCGTGCTGTTATCACGGCACATCAGATATAAGTAGCATCACAGTGTTGAATT
TAAAAATAGTAAAGTGAAATAAAGCGCCTGTCTCATTAGCGAAAACTAAAGGGACAGGCG
TATCTGTTTATGAGCTTAATAAATTGTATGAATAATATGGTTGATCGAATAACTGTTTAT
CATGATGATAAATTGAGTTTTTTAAAATAATGATATATTACATCATTGTTATAGCGTTTA
AGAAATCAACAACTTTACGATAAATAGTGATTGCTTCGTCATTAGGTCTACGATCAAAAT
CATGCTCGTTTTTATTCACGCGTTCAAATGTTGAATGTGGAACATGATTCATGATATGTT
CGCTTTCCTCAACGGGAACATCATAATCGCCATTACAATGCGCAATGAAAACAGGTGGAA
GTGTTTTAAGTTCATCTGGTGCAATATTATATTTTGAATTAGTATAATCAGCAATGTTAA
TCATATTTATCCATTTACCTGTGCCACGTGCATAAACGTAGATTAAAAAACGTTGTGCGA
TTTGATCTTGAACAACCGGTGTTGGTGAAGTGAGTTGTGCAATCATTGTTTCGTTTACGC
TTTGAGCTATTTTTGCGTAATAACTATTAGTTGTTTTAAAAGGTTCAGTGTTGATGCGAC
TATAACCATAAAAATCAATAACACCATCAATATCTCTGTCTCGTGCAATTAATAGACTTA
AATATGCACCTGATGATCTGCCAAAGGTAAAAATAGGGCAATTAGAATATTGTGATTGAA
TCGCATCGAATGATGCGTAGACATCCTCAATAATGCAATCGAGACTTACTTCTGGTAATA
AACGATAACTTAGTTGAATTAAATCGTAATGTTCCGTAAGGATATCGATATACTGTGGGG
ATAAATCGTTAGCTTTACCGAACATTAATCCACCACCGTGGATGTAGACAATAGCGCCTT
TTGTTGGTTGATTTTTTGCTTTAATAATTGTGTAAGGTAATGCAAATGCATCTTTAGTAA
TTACTTTATCTTTAATTTCAGTCACGATTTAATAGGCTCCTTATTTTTGATATTGATGTC
ATTATAACACTGTCTTAAATTTCCATGAAAAATAGTCTTAAGACGATGAGTCATGATAAT
TCTGTTCCAATTGACGTAAAGCGTCACGGGTATGCTTCTTTAGACCTTCCCCATAATCCA
TCATTTTAACAATATCTTTAAAAGCAGCATGTGGAATGGCTAAATCTTCTAAATCTGCCA
TAGAAAATTCAAGATTGATATCATGTGGTCGCTGTTCAGCAAGTTTATGCACAAAGTCAG
GTTCTGTGACAAAAGGCGAAGACATGCCGACCATATCTGCATGTTGTAAAGCATCTAAAG
CAGACTCTGGAGAATTAATCCCGCCACTTGCAATTAAAGGGATACGACCTGCTAAATGTT
CATAGACAATTTGGTTAACTGGTCGACCGAAATGATCACCTGGTGTACGAGACGTATTTT
GATAAATATGTCGACCCCAGCTAGCGATTGCTAAGTATTGGATGTTTGAAACGTCCATGA
CCCAATTGATTAATTGGTTGAACTCGTCAATGGTATATCCTAAATCACTGCCTCTGGTTT
CTTCTGGCGTTGCTCGAAATCCTAAAATAAAATTGTCAGGTGCTTCTTTATCAATCACTT
CTTGTACCGCACGCATAACTTCTAAACATAATCTTGCACGATTTTTTAATGAGTCGGCAC
CGTAATGGTCTGTACGTTTATTCGAAAAAGTTGAGAAAAATGTTTGAATCAGCAAACGTT
GTGCAATCGAAATTTCCACACCATCAAAACCTGCTTTAATCGCGCGTAATGTAGCATCGC
GATACTGCTGAATGATGCTATTGATTTTCTCATGAGACATGGCGATAACATCGTGTTCAA
TCGGTGAATGCAATGTCATAGGGCTTGGTCCATACACCTTTCCAAAATTTAAAATGGCTT
GATTTGAAAAACGACCAGCATGCGCTAGCTGGATAATAGCGAGGCTACCATGTTGTTTCA
TCGTAGATGCCATGTTAGTTAATCCAGGGATACAAGCATCATGATCAATATTAAAGCCAT
ATTCAAACAATTGACCATAAGGTTCAATGTAAGCAGCGCCGGTGACTTGCATTCCAGCTG
AATTAGAGCGACGTGCAGCATAAGCCAAGTCTTCTTTTGTAATATAGCCTTCTTTTGTTG
ATGTGTTTACGGTCATTGGTGATAATACAAAGCGATTCGAAATTTTGATGCCATTAGGTA
AGTGGATTGATTGTAAAAGTGGTTTGTATCGGTACATACTATGATTCCTTTTCTATTCAA
TATTGTTTTCAAAGTACCATGGAAAGAATGAATAATCAATGATGAACAGTCTTGATAGAA
TAGAATTGGTACATGGAAAGTATTTTTAAAATTAAACTAATGAATGGCATTTGTAGGTCT
GAAAATATGAATATGAAAAAGAAAAATAAAGGCGAAAAGATATAAAAGTTAATTGAAAAA
CGTTATCATATACGTGGGTATATGAAGAGGGAATGGTATTAAGAACGCTAAAATGTTATG
TCGGTTTGACATGACAGGATAAGTTTGGAGATGACGGATTGGTTAAATTAAGCGTATTAG
ACTATGCCTTAATAGATGAAGGTAAGGATGCACAAAAGGCATTGCAAGATTCAGTGACAC
TTGCAAAATTAGCAGATCGACTTGGCTTTAAGCGAATTTGGTTTACGGAACATCATAATG
TACCAGCGTTTGCGTGTAGTAGTCCAGAACTTTTGATGATGCATACATTGGCGCAGACAA
ATCACATACGAGTTGGCTCTGGTGGTGTGATGCTGCCGCACTATCGACCTTATAAAATTG
CTGAGCATTTTAGAATGATGGCAGCGTTATATCCAAATCGTATTGATTTAGGTATTGGTA
ATAATCCAGGTACTACTATGGTAAAGCAAGCTTTAGATGGAATAAATCCTACATATGATA
GTTACGATGAATCGATTTCGTTATTACGTGATTATCTTACAATAAAGGATAAACCAAGTG
CGCATACGTTAGGTGTCCAACCACACATTGATCATTTTCCAGAAATGTGGTTATTAAGTA
GTAGCGCAACATCTGCCAAAATAGCTGCCGAACTAGGTATAGGGCTTTCTGTTGGAACAT
TTTTGCTACCAGATATAAATGCGATACATGCAGCGAAGGATAACATTGATATTTACAAAA
AACATTTCCAAGCATCAACGATTAAAATGGACGCAAAGGTGATGGCATCTGTATTTGTCA
TTGTAGCTGATAACGAAGCGGAAGTAGCAGCATTACAACATGCCTTAGATGTTTGGTTAT
TAGGTAAATTACAATTTGCAGAATTTGAAGATTTTCCTTCAGTAGACACAGCACAAAAGT
ATAAGCTTAATGATCGAGACAAAGAGATGATTCAAGCACATCAAGCACGCATCATTGCAG
GTACACAAGAAAAGGTTAAAGCACAATTAGATGATTTCATTGCTACGTTTGAAGTTGATG
AGGTGTTAGTAGCACCGCTTATTCCAGGTATTGAACAGCGTTGTAAAACATTAAAATTAC
TCGCGGAAATTTATTTGTAGCATTTTAAATAGAAGAGAAAGGATGAAGATAAGATGAAAA
AGTTAGCCAATTATTTATGGGTAGAAAAAGTAGGAGATTTGTATGTGTTTAGTATGACAC
CTGAATTGCAAGATGATATTGGGACAGTAGGTTATGTTGAATTCGTAAGTCCAGATGAAG
TTAAAGTGGATGATGAAATTGTGAGTATCGAAGCATCGAAAACGGTCATTGATGTGCAAA
CGCCATTGTCAGGAACGATTATTGAGCGAAATACAAAAGCGGAAGAAGAACCGACAATTT
TAAACTCTGAAAAACCAGAAGAAAATTGGTTGTTCAAATTGGATGATGTCGATAAAGAAG
CATTCCTAGCATTACCGGAGGCTTAAATGGAAACGTTAAAATCAAATAAAGCGAGACTTG
AATATTTAATCAATGATATGCATCGAGAGAGAAATGACAATGACGTATTGGTAATGCCAT
CTTCATTTGAAGATTTGTGGGAATTATATCGAGGCTTAGCAAATGTCAGACCGGCATTAC
CTGTAAGTGATGAATATTTAGCTGTACAAGATGCTATGTTAAGTGATTTGAATCGTCAAC
ATGTTACGGATTTGAAGGATTTGAAGCCGATAAAAGGTGACAATATCTTTGTTTGGCAAG
GTGATATCACGACGTTAAAAATCGATGCTATTGTTAATGCTGCAAATAGTCGTTTTCTAG
GATGTATGCAAGCTAATCATGACTGCATTGATAATATTATTCATACAAAAGCGGGTGTTC
AAGTTCGACTTGATTGTGCAGAGATCATTCGACAACAAGGGCGCAATGAAGGTGTAGGTA
AAGCCAAAATAACACGTGGATATAATTTGTCAGCAAAGTATATAATTCATACGGTTGGTC
CGCAAATACGTCGATTGCCTGTTTCAAAGATGAATCAGGACTTGTTAGCTAAATGTTATC
TTAGCTGTCTTAAATTGGCTGATCAACATAGTTTAAATCATGTCGCTTTTTGCTGTATAT
CTACAGGTGTATTTGCTTTTCCTCAAGATGAAGCAGCAGAAATTGCTGTTCGAACAGTAG
AAAGCTATCTCAAAGAAACAAATTCAACATTGAAAGTCGTGTTCAATGTATTTACAGATA
AGGATTTACAACTGTATAAGGAGGCATTTAACCGTGATGCAGAGTAGTAAGTGGAATGCA
ATGTCTCTGTTAATGGATGACAAGACAAAGCAGGCTGAAGTATTGCGTACTGCGATTGAT
GAAGCAGATGCGATAGTGATTGGAATTGGTGCAGGCATGTCTGCATCTGACGGATTTACA
TATGTAGGAGAGCGTTTTACGGAAAATTTCCCAGATTTTATTGAAAAATATCGCTTCTTT
GATATGTTGCAAGCGAGTTTACATCCTTATGGCAGTTGGCAAGAGTATTGGGCATTTGAG
AGTCGTTTTATTACATTAAACTATTTAGATCAACCTGTAGGTCAGTCTTACCTCGCTTTA
AAATCCTTGGTGGAAGGTAAACAGTACCACATTATAACTACGAATGCAGATAATGCTTTC
GATGTAGCTGATTATGATATGACTCATGTATTTCATATACAAGGGGAGTATATACTGCAA
CAGTGTAGTCAGCATTGTCATGCTCAAACGTATCGCAATGATGATTTAATTCGTAAAATG
GTTGTTGCGCAACAAGATATGCTTATACCTTGGGAGATGATTCCAAGATGTCCAAAATGT
GATGCCCCAATGGAAGTGAATAAACGTAAAGCGGAAGTTGGGATGGTTGAAGATGCTGAA
TTTCATGCGCAACTACATCGTTATAATGCTTTTCTAGAGCAACATCAAGATGATAAAGTG
TTGTATTTGGAAATTGGAATTGGTTATACTACACCACAATTTGTGAAGCATCCTTTTCAG
CGTATGACACGTAAAAATGAAAATGCCCTTTATATGACGATGAATAAAAAGGCATATCGC
ATTCCGAATTCAATTCAAGAACGTACCATACATTTAACTGAGGATATCTCAACATTGATT
ACAGCAGCACTCCGGAACGACAGCACAACGAAAAATAACAACATTGGAGAGACAGAAGAT
GTACTTAATAGAACCGATTAGAAATGGAGAATATATTACTGATGGTGCGATTGCACTCGC
TATGCAAGTTTATGTTAACCAGCATATCTTTTTAGATGAAGATATTTTATTCCCTTATTA
TTGTGATCCAAAAGTGGAAATTGGACGTTTTCAAAATACTGCTATAGAAGTGAATCAAGA
TTATATAGATAAACACAGTATTCAAGTAGTTCGCCGAGATACTGGTGGTGGCGCTGTGTA
TGTTGATAAAGGTGCCGTTAATATGTGTTGTATTTTAGAACAAGACACTTCAATTTATGG
TGATTTTCAACGATTTTATCAACCAGCTATAAAGGCGTTGCATACATTAGGTGCAACAGA
TGTGGTACAAAGCGGTAGAAATGATTTAACATTGAATGGTAAAAAAGTGTCAGGCGCCGC
AATGACATTAATGAATAATCGTATTTATGGCGGTTATTCGCTATTACTTGATGTTAATTA
TGAAGCAATGGATAAAGTGTTAAAGCCTAATCGCAAAAAGATTGCATCGAAAGGGATTAA
ATCTGTGCGCGCACGTGTTGGTCATCTTAGAGAAGCACTGGATGAAAAGTATCGTGATAT
AACCATTGAAGAATTTAAAAATTTAATGGTGACGCAGATTTTGGGAATCGATGACATTAA
AGAGGCGAAACGATATGAATTAACGGATGCAGATTGGGAAGCGATTGATGAATTAGCTGA
TAAAAAGTATAAAAATTGGGATTGGAATTATGGCAAGTCACCCAAATATGAATACAATCG
AAGTGAAAGATTATCTTCAGGTACGGTAGACATAACAATTTCTGTTGAACAAAATCGTAT
CGCAGATTGTCGTATTTATGGGGATTTCTTTGGACAAGGTGATATAAAAGATGTGGAAGA
AGCATTACAAGGAACAAAAATGACAAGAGAAGATTTAACGCATCAGTTAAAGCAATTAGA
CATCGTTTATTATTTTAGCAATGTTACGGTAGAAGCATTAGTGGATATGATTTTAAGTTA
ATATTGTTATTTTATGTATGCTGAATCATTGGAAGTGTTTGCTTGCTCTTGAAAAGGTGA
CAATAGTGTTTGGTGAAGGTTGAACATATGAGTGGAAATTATTGCCTTTAACTATTCAAA
GTATGATATATATATGGTTTTTGTTTCTAAATGATTGGGTATTTGAAAATAGATGAGTTT
AATATTTTAAGGAATATAATGATGTTTACTTTTATAATTCATATAGAATATTAAGCAATA
TAAGTCTGTTGATATATACAAAATATAATGACTGCTATAATGAGTAATCAATAGACACAA
AGAGGAGATTATGTGATGAATAATAAAGTATTAGCAACCGGTGGTACAGGGTTTGTTGGC
ATGCGAATTATTTCACGATTATTAGAACAAGGTTATGACGTACAAACGACGATACGTGAT
TTAAGTAAAGCTGATAAAGTAATTAAAACAATGCAAGACAATGGCATTTCCACAGAGCGA
TTAATGTTTGTCGAAGCGGATTTATCACAAGATGAACATTGGGATGAAGCAATGAAAGAT
TGCAAGTATGTCTTGAGTGTAGCATCTCCGGTGTTTTTCGGTAAAACAGACGATGCAGAA
GTGATGGCGAAGCCTGCAATTGAAGGTATACAACGTATTTTAAGAGCTGCAGAACATGCG
GGTGTTAAACGTGTGGTAATGACTGCAAACTTTGGTGCAGTTGGTTTTAGTAATAAAGAT
AAAAATTCAATCACAAATGAAAGTCATTGGACAAATGAAGATGAACCAGGCTTATCAGTA
TATGAAAAATCAAAATTGTTAGCTGAAAAGGCAGCGTGGGATTTTGTTGAGAATGAAAAT
ACAACAGTAGAATTTGCCACAATCAATCCAGTTGCAATTTTTGGGCCATCATTAGATGCA
CACGTTTCAGGAAGCTTTCATTTATTAGAAAATTTATTGAATGGTTCAATGAAACGTGTA
CCGCAAATTCCGTTAAATGTTGTTGATGTGAGAGACGTAGCTGAACTGCACATTTTGGCA
ATGACAAATGAACAAGCTAATGGCAAGCGATTTATTGCGACGGCTGATGGACAAATTAAT
TTGTTGGAAATTGCAAAATTAATTAAAGAAAAGAGACCTGAAATAGCTCAAAAAGTTTCT
ACTAAAAAATTACCAGACTTTATTTTGAGTCTAGGTGCTAAATTTAATCATCAAGCTAAA
GAAGGTAAACTTTTATTAGATATGAACCGCAATGTAAGTAACGAACGTGCAAAAACATTA
CTTGGTTGGGAACCGATTGCGACACAAGAAGAAGCAATTTTAGCAGCTGTCGATAGTATG
GCTAAGTATCATTTAATATAATACAAAACACCGTCCATAAGTAAGTGGCTTTCCTCTTGA
TAAAAGGGGCATTCACTCAATATGTGACGGTGTTTTATATTTCTACGTTAACACTATTGC
TGTTCTTTTTGACGGCCTTTTAATAAAATTGTTGTCGCACCTACGATAATAATAAATAGA
ATCGCACCAAATAATCCCATATATTTTACTGCGTTACCGAACACGATACCGACAGCTAAA
AAGTCTGTATCTGAGAATGTTGTTGCAGCACCACCTAATTCGCCTAAAAATGGCAAGAAT
AATAATGGTAAAAACGTGATTAGGATACCATTTAGAGCGGCGCCAGCAATAGCACCTTTA
ATACCGCCTCTTGCATTACCGAATACAGCAGCCGTTGCACCTAAGAAGAAGTGTGCAACT
ACGCCAGGTAAAATGACGACGCCACCAAATAAGAATAAGATAAACATACCGATGACACCT
GTAATAAAGCTGACAAAGAATCCAATTAATACTGCATTTTGTGCATAAGGGAACACAATA
GGGCAGTCTAATGCAGGTTTAGAATTTGGTACAAGCTTTTCAGAAATTCCTTTAAATGCT
GGGACGATTTCAGCTAAGATTAAACGAACGCCCGTTAAAATAATAAATACACCAGCAGCA
AATGTCACACCTTGAATTAATGAAAAGACAATAAAGTTTTGACCATCACTAATAGATTCG
TGTACATAACTAACGCCCGCAAATAAGCATGCGATGAAGTAAAGTAATGCCATCGTAATC
GAGATACTAATTGTACTTTCTCGTAAGAAACTTAAGCCTTTTGGAAATTTAATCTCTTCC
GTTGATTTAGACTTACCTTTGAATAATTGACCTACAGCACCTGCGGCAAAGTAACTGATT
GAGCCAAAATGACCTAAAGCTACTTGGTCATTCCCTGTAATTTTTCGCATCGTAGGTTGG
AGTAATGCAGGTAATACTGCCATGATTAATCCTAATACGAGTGCGCCGATAACAATCGTT
AGCCAGCCTTTAATATGACTGACTGTTAAAATGATTGCTAAAAACGCAGCCATGTAAAAT
GTATGATGACCTGTTAAAAAGATATATTTTAAATTAGTGAAGCGGGCAATTAAAATATTA
ACAATCATGCCACAGACCATGATGAGTGCAGCTGTTGTTCCAAAATCTTTTAAGGCTAGT
GAGACGATAGCTTCGTTGTTAGGTACGATACCTTGCACACCAAATGCGTGTTGGAATATT
TTGCCGAATGGTTCAAGAGATCGAACGACGACATCAGCACCTGCACTTAAAATTAAGAAG
CCTAATATCGTTTTAATGGTTCCTGAAGTGATCGTTGCGGCAGGTTTTTTCTGAACGATT
AAACCTATAAAGGCAATCAGTGCAACAAGAATGGCTGGTTGACTTAAAATATCGACTATA
AAATTAAGGATTGCTTGCATAGGTCGTACCTCCTTTAAATCATGTTAAGTTGTTGTAATT
TTTCTGAGAGCTTTTGTTGTAATTCAGCTTTATCTAAAATATTATCAAGAACTAAGACAT
CCCCTAGACGTTCGGCATTTTCAGCTAAATCTCTACCACAAATAAACAAGTCAGCCATCT
CTGGACTTGCTGTCATAATGTCACTATGTTCAACTTCGATATCAGATGGTGCATTAAGTT
GCCTAAGTGCTTCTTGTGCGTTCATTTCTACCATAAAACTACTTCCTAAACCGTGGCCAC
ATACTACTAAAATTTTCATATTAATCATGCTCCTTTAAAATGTTTTTAATGTCTTGTGCA
TTTGTTGCAGTTAATAGTTGCTGGACTGTTTGGTTATCGCCCAGTACGGTTGCTAAATTT
TGTAATACAGATAAGTGTGAATGATTGTCGATGGCACTCAATACAAAAATGAGAGATGCG
TAGTGATCTTCATCACAAAATGCCACATGTTGATTCAACTTTAATAGACTTAAACCAACT
TGATGTACGTCATTGTTCGGTCTTGCATGTGCAATTGCAATTTCAGGTGCGATAACGATA
TAAGGTCCAAGTTCATTAACGCTATCAATCATTGCTTGAACATAGCCTTGTTCAATAATT
TGTTCTTGTAGTAATGGCTGAGAAGCTATAGTTATAGCTTCAGTCCAATCATTTACTTGT
TCTTTTACAATGATGCGTGTTGTTGACAAAATGTCTAATGACACGTTATTAAGCCTCCTT
TGTCATAGTTAAAGCAATGTGTTGTTTAATTTTAAAAATATTCCCATCTAAGAAATCTTG
TCGATATAAGTCGTTGCTTAAGCATTCGCTTAACTGTCCCAATGCCTTTAAATGTGCATT
GGGGTGGTCCGTTGCTAATGTAATTACAAGGTGAACGGGATCGTTAGCTTTACTACCAAA
GATAATCCCTTCAGTGAAATATGTTAGTGCGAAACCTACACCATTCTGTACATAATCAGT
ACCAGCGTGAATAAGTGCAATATGTGGACTAATGACCATATATGACCCGAATTGTTCAAA
TTGTTTTAAAATTGCAGCTGTATAATTTGAATAGACAATGCCATCATTGATTAAAGGTTG
CACAGCCACTGCAATTGCGGATTCAATTGATAATGGTTGTTTATTTATAATGATGCGATG
TTCAGGCAATAAATCTGCGAGTGACTTGCCATCAGTTGCCATTTTCATGACTCGTTGTTC
TCTTGAGTCATTGATAATTTGATTCAATTTTTGACGAGATTGTTGATTGATAAATGGATC
GACATGAATAACTGGTACAGCTGATATTTCACAAGGTACTGTTGAAATGACATAATCAAT
GTTATCTTGCAATAATCGACTTTCTTCCAATTGATAAATGGAATAGGCATCCCAAATGTG
AAACTCAGGATACAGGTGATTTAGTTTTGATTTTAAAAGTTGTGACGTGCCTATACCAGA
ACCACATAGTAAGACAACCTTAATCATTGATTGTTTATGTGTTGCAACACGCTCTATACT
TGATGCGAAGTGAATTGTAATGTATGTTAATTCATCTTCGTTGAAGCGAATAGCAGCATC
TTGTTCAATTGGACTAATATGCTTGCTAACGGCTTCAATGATTTGAGGATAGCGACGCAT
AACTTCTTGCCTCAAAGGATTAGGTTGTAGCATATCGTATTTAATACGATGTATAGCTGG
TTTGATATGTGTGATCAGACTGGTATGTAACTTGTTGTCTTTTGACATATCAATGCCTAA
TTCTTGGCTAACACAAGTGATCAATTCATGTATATTTTGCGATAAATCATGGTATTCAAA
GGTAATTGAAGATGCTGTATGTTCAGTCATTTTAGAGCCTAGTAAATGTAACGTGATAAA
GATAATTTCAGACTCTGGAAATGTGACATTACAACTGCGTTCTAAGTTTTCTATCATTTT
TGAAGCAATAGCATACTGATTAGTATGTCGCCATTTATCAATTTCATTGATAGGTATATC
GAACGAAAAATTTTCATTTAAACGCTGAATGGCAATGAGTATATGATAGATTAAGCCATC
GATAGCCGACTGAACTAAATGATAATTTTCACTATTTAATGTCTTAATAATGGCACGGCG
AACCAATGCGATTGATTCTGAATTAAAGATATCCGCCTCTATAAAAGGTGCAGCTTGTTT
CATATATTGATGTATAAAGTGTGCATACGCTTTACGATAATGATCTTCCTCACCAATAAT
ATTGAATCCTTTATTGTGGACATAATTTAACTTTAAATGGTATTGATCTAGTTGGGCTTG
AATCATTTTAATATCATCTGCAATTGTCCGACGCGAAACATTAACATCTTGCGCAAGTTG
CTTTGTTGAAACAGGATCGGTTGTTTCGAATAACTTTAAAGCGATATGTGTGAGTCGTTC
ATCTTTTGAAAAATGAATTTGATTTGTTAGATTGTGCTCTAATTCATTTAATAGTGTCGC
GTGAGCTGTTGTTACTTTGATGCCTGCAGCTTTATTACGGCTGACTTGGTAATGATAAGT
TTCAGCATATTGCTCAATATATGCTATATCATATTGAATGGTACGAGGTGATACACCAAG
TTGATTAGCAATGGTATTGATTGGAATAAACGTTTGCTCATGAATTAAAAGATACAAAAT
TTCGATTTGTCTATAACTTAACAACGTAATATCCTCCTATTTGTAATTGTAAGCGATTTC
TTAAAAACGTAGATATGCAATCTCTTTCATATTTTAATCCGAAAAATTGCATATCAAAAT
GTTTATGGCGCAAGATTTTATAGGAACTTTTAAAATAAATTAGATATTCATGTTGTCAAT
TTAAAAATGTCGCAGTATATTTAGTTAGACATCTAACGAAATGGTGGTGCAATAAATGGA
ATTCACTTATTCGTATTTATTTAGAATGATTAGTCATGAGATGAAACAAAAGGCTGATCA
AAAGTTAGAGCAATTTGATATTACAAATGAGCAAGGTCATACGTTAGGTTATCTTTATGC
ACATCAACAAGATGGACTGACACAAAATGATATTGCTAAAGCATTACAACGAACAGGTCC
AACTGTCAGTAATTTATTAAGGAACCTTGAACGTAAAAAGCTGATCTATCGCTATGTCGA
TGCACAAGATACGAGAAGAAAGAATATAGGGCTGACTACCTCTGGGATTAAACTCGTAGA
AGCATTCACTTCGATATTTGATGAAATGGAACAAACACTCGTATCGCAGTTATCTGAAGA
AGAAAATGAACAAATGAAAGCAAACTTAACTAAAATGTTATCTAGTTTACAATAAATGAT
AAGTGTGACTGGTAGAAATCAGTCACTTTGTCTTTAATATTATAGTTAGATATCTAATTG
TTAGTAAGCTAATTATTGGAAAAGACAAGGAGTATTGAACAATGAAAGACGAACAATTAT
ATTATTTTGAGAAATCGCCAGTATTTAAAGCGATGATGCATTTCTCATTGCCAATGATGA
TAGGGACTTTATTAAGCGTTATTTATGGCATATTAAATATTTACTTTATAGGATTTTTAG
AAGATAGCCACATGATTTCTGCTATCTCTCTAACACTGCCAGTATTTGCTATCTTAATGG
GGTTAGGTAATTTATTTGGCGTTGGTGCAGGAACTTATATTTCACGTTTATTAGGTGCGA
AAGACTATAGTAAGAGTAAATTTGTAAGTAGTTTCTCTATTTATGGTGGTATTGCACTAG
GACTTATCGTGATTTTAGTTACTTTACCATTCAGTGATCAAATCGCAGCAATTTTAGGGG
CGAGAGGTGAAACGTTAGCTTTAACAAGTAATTATTTGAAAGTAATGTTTTTAAGTGCAC
CTTTTGTAATTTTGTTCTTCATATTAGAACAATTTGCACGTGCAATTGGGGCACCAATGG
TTTCTATGATTGGTATGTTAGCTAGTGTAGGCTTAAATATTATTTTAGATCCAATTTTAA
TTTTTGGTTTTGATTTAAACGTTGTTGGTGCAGCTTTGGGTACTGCAATCAGTAATGTTG
CTGCTGCTCTGTTCTTTATCATTTATTTTATGAAAAATAGTGACGTTGTGTCAGTTAATA
TTAAACTTGCGAAACCTAATAAAGAAATGCTTTCTGAAATCTTTAAAATCGGTATTCCTG
CATTTTTAATGAGTATCTTAATGGGATTCACAGGATTAGTTTTAAATTTATTTTTAGCAC
ATTATGGAAACTTCGCGATTGCAAGTTATGGTATCTCATTTAGACTTGTGCAATTTCCAG
AACTTATTATCATGGGATTATGTGAAGGTGTTGTACCACTAATTGCATATAACTTTATGG
CAAATAAAGGCCGTATGAAAGACGTTATCAAAGCAGTTATCATGTCTATCGGCGTTATCT
TTGTTGTATGTATGAGTGCTGTATTTACAATTGGACATCATATGGTCGGACTATTTACTA
CTGATCAAGCCATTGTTGAGATGGCGACATTTATTTTGAAAGTAACAATGGCATCATTAT
TATTAAATGGTATAGGTTTCTTGTTTACTGGTATGCTTCAAGCGACTGGGCAAGGTCGTG
GTGCTACAATTATGGCCATTTTACAAGGTGCAATTATCATTCCAGTATTATTTATTATGA
ATGCTTTGTTTGGACTAACAGGTGTCATTTGGTCATTATTAATTGCTGAGTCACTTTGTG
CTTTAGCAGCAATGTTAATCGTCTATTTATTACGTGATCGTTTGACAGTTGATACATCTG
AATTAATAGAAGGTTAAATATTTCGTCCACTTCTGGCTGAGTATATTTCGGTCGGAAGTG
TATTTTTCGAAAAAAATAAATATATGATACGATTATGAAAAAATAAAGTGAGATTGGCAT
ATGTGTAAATCTAAAATACTGTTGAAAAATATTTTTAGTGAAGAATCAGAAGTTAAAGAT
TTAACTGAAGAAAAATATAATCAAGATTACGAAGCATTAACATTTAGCTTTAAAGAGGAA
ACATATCAAAGTAGGTTAGCTAAGAAAACACCGACTAAATCGGGATATTTCGTGACATGT
TGGACAAAAGACGAAGATAATTATAATCGGCCATACAAAATTGAAGAGTTTGCTGATTAC
CTGATTGTTGCTGTTATCGATGATGAATTAAATGGCTACTTTCTATTTCCTAGGGAATTA
TTGGTAGAAAAAGGTATCTTAGCTTCATCTAAGTATCAAGGGAAAATGGCTTTTAGAGTT
TATCCTAAGTGGTGTAATCAATTGAATAAAACAGCAGGGCAAACACAAAAGTGGCAATGT
AAATATTTTTTTGAATACTAATAAAAAGTCATATGGTTGAACTTATAAGAGATGAATATA
TCATCTTTCGATAAGATAACCATATGACTTTATTTTTTATCATTTAATGATGAACGGTTT
CTTGTCCTACTTTATTCCAAGTGAGGATAAAGCTCAACATTGCAAACACACTAATTGCTG
TTAATAAAATAAAACCGACATCCCATCCGAATTTATCAACTACAGCACCTAAGACGATGT
TGGCCATTACAGCACCAAACAGATAACCAAATAATCCTGTTAATCCAGCTGCTGTGCCAG
CTGCTTTTTTAGGTACATAATCTAATGCTTGTAAACCAATTAACATAACTGGTCCATATA
TTAAGAAACCAATGGCAATTAATGAGACATTGTCTAACCAAGCATTGCCTGGAGGATTTA
ACCAATAAATTAATACAAATACTGTGACACCTAACATAAAGAAGAAACCTGCAGGTCCAC
GACGACCTTTGAATAATTTATCAGAAATGTAACCACATAATAATGTACCAGGAATTCCAG
CCCATTCGTATAAGAAGTATGCCCAACCTGATGCTTTTAAGTCGAAATGTTTTTCTTCAC
TTAAGTAGACTGGCGCCCAATCAAGTACACCATAACGCACGAAATAAACAAATATATTTG
CAAAGGCAATTGCCCATACCCATTTATTGTTCAGTACATATTTAAATAAAATTTCTTTTG
TAGTTAATTCTGTTTCTAATGTTTTCTTATCGCTTGTAGCAAAGTCATTTTTATAAATTT
CGATTGGAGGTAAACCTTGAGATTGAGGTGTGTCTCTAATCAATACGTATGAAATTGCGG
CAATGATAAGTGCTAAGAGTGCAGGGTAAATGAATACACCTTCGAAACCTTTTAAATAAC
CAAAGTTGATAAATGCAGTTGTTGTAATACCCCAAGCAGCAATAGGTGCCATAATACCTC
CACCAACATTATGCGCAACGTTCCAAAGGGCAGTCTTACTTCCGCGTTCACTTACACTAA
ACCAGTGAACGAGAACACGGCCTGAAGGTGGCCAGCCCATACCTTGAAACCATCCATTTA
AGAATAATAGGACAAACATAATACCGATACCTGATGTGAAGAACGGTACAAATCCCATTA
ACAAATTGACGATAGCAGTGAGTGCTAATCCAAGAACTAAGAATATCCGAGCATTGCTCC
GATCACTTACAGTACCCATAAAGAACTTACTAAATCCATATGCGATGGAAACAGCAGAAA
GTGCAAAACCTAGTTCCGCTTTTGTAAAACCTTGCTCTTGCAATGCCGGCATCGCTAACG
AAAAGTTTTTACGTAATAAATAGTACCCAGCATAACCGATGAAAATACCAAGAAATACTT
GGAGACGTAATCGTTTATAGGTATCATCTATCTGATTTTCTGGCAAAGGCTTAATATGCT
TTGCAGGTTTAAGAAAATTCATAAAATCCTCCTTAATATGTATTTATATGCATTTTGTGC
GATAAACTTATATTAGACATGTATGAAAGCGTTGTCAATATGCTTTTGTGAAATCTTGCA
TATTTAGTTATTGAAGTATTTTATAAACATTTAGAAAAAATAAATTGCTACACATAAATT
TATAATTATGCAATTATTATGTCGTTATACATACTAGCTGTGTATCTACGAATGAGTACA
AACATATTTTTATTTGCAAGGGGTAAATGGCATATAACTATCTTTTTTATGTAAGCTGGT
ATAAAATTTATACTAATAGGAGGGATAGTATGAATATAGTAGGGCATCATCACATATCCA
TGTATACAAAAGATGCAAAACGTAATAAGGATTTTTACACAAATGTCCTTGGATTACGAT
TAGTTGAAAAGTCGGTTAATCAAGACAATCCTTCAATGTATCATTTGTTTTATGGGGACG
AAGTAGGTACAGCCGGAACAATTTTAAGCTTTTTTGAAATTCCCAATGCGGGTCATAAGC
AGCCAGGTACTGAAACGATTTATCGATTTTCATTATTAGTACCAAATCAAGCGGCACTTC
ATTATTTTGAAAAACGTCTTGAGAATAATGGTATTAAGTCTGAACGTTTGTACTATCTTG
GACAAGAAGGTGTTGTCTTTAAAGATGAAGACGACTTAGAAATCATATTGCTTGTTAATG
ATAGTTTTGAAGTACCACATCAATGGCAACATAACGCTTATAGTGAAATACCTCAAGCAT
ATCAAATTTTAGGAATAGGGCCAGTCGAATTAAGAGTTAGAAATGCAGCGCGTACGGTAG
AATTTTTGGAAAATGTCTTAGGTTATCGCAAAAGAGATAATAAATCATTCGATGTGCTGA
CATTAGCACCACAAGGTTTATATTCGGATTTTGTAGTTATTGAGCAACAGGGACAACGTG
AAAGACCTGGACGAGGTTATATCCATCATATTGCAGTTAATACACCACAAATGAGTGACT
TAGATGCAATTTACAAGAAATTACAACAACAACCACAAAGTAATTCAGGTATAATTGATC
GCTATTTCTTTAAATCATTATACTATCGCCATAATTCAATTATGTATGAATTTGCGACTG
AAGCGCCTGGATTTACTATTGATACACCTGTTGAACAATTAGGAAGTCAATTGAACTTGC
CTGACTTTTTAGAAGCAGAACGTGAACAAATTGAAAGTAAGTTACACGAAATATAAAGGA
GAATGTTTAATGGCCAAATTAGAAATGAATAAAAATACGCCTCTTGAGTTTGGTTTGTAT
TCCTTAGGTGATCATTTATTGAATCCATTGAAAGGTGAAAAAGTTAGTTATGAGCAACGT
ATTAATGAAATTATTGAAGCAAGTAAATTAGCAGATGAAGCAGGTATTGATGTTTTTGCA
GTTGGTGAAAGTCATCAGGAGCATTTTACAACACAGGCACATACGGTTGTGTTAGGTGCA
ATTGCCCAAGCGACAAAGCATATTAAAGTTTCAAGTTCTTCAACGATTATTAGTGCAACA
GATCCTGTAAGAGTATTTGAAGACTTCGCGACATTAGATTTGATTTCTCATGGTAGAGCC
GAAATTGTAGCTGGCAGAGCATCAAGAACAGGTATTTTTGACTTGTTTGGCTATGATTTA
AAAGACTATGATGAATTGTTTGAAGAAAAATTAGGTTTACTTTTAGAGTTAAATAAAACT
GAGCGTATTACTTGGTCTGGAAAATATCGTCCAGAACTTAGAAATATGAAAATATTCCCA
AGACCAATCGATAATATATTGCCAATATGGCGTGCTGTTGGTGGTCCACCTGCAAGTGCT
ATTAAAGCGGGAAAACAAGGTGTGCCAATGATGATTACAACCCTTGGTGGCCCAGCAATG
AACTTTAAAGGTTCTATAGATGCTTATCGTCAAGCGGCAACTGAAGCAGGTTTCGATGCT
TCGCCTAAGTCTTTACCAGTAAGTACAGCGAGTCTGTTTTATACAGCTGAAACAACTCAG
GATGCTATGAGAGAATTTTATCCACATTTGAATACAGGGATGTCATTTATTCGTGGTGTT
GGTTATCCGAAACAGCAATTTGCTAATTCGTCAGATTATCGAGAAGCGCTAATGGTTGGA
AGCCCGCAACAAATTATTGAAAAGATATTGTATCAACACGAGTTGTATGGTCATCAACGT
TTTATGGCACAGCTTGATTTTGGCGGTGTGCCATTTGAAAATGTTATGAAGAATATTGAG
TTAATTGGCAACGACATTATACCGGCGATTAAAAAGCATTTATCAAAATAGGAGGGGCGT
CATCATGAATATTGTATTATTGTCAGGTTCCACAGTAGGTTCTAAAACGAGAATTGCTAT
GGATGATTTAAAAAATGAACTAGAAGTCATCAATGAGGGACATCAAATAGAGTTGATGGA
TTTACGAGAACTTGAATTAGAATTTAGCGTTGGAAAGAATTATCTAGATACTACAGGAGA
TGTATATAAATTAACGACGTCGTTAATGCAGGCTGATGTGATTTTTATTGGTTTTCCAAT
TTTTCAAGCTTCCATCCCTGGTGCTTTGAAAAATGTGTTTGATCTACTTCCAGTCAATGC
GTTTCGTGACAAGGTAATAGGACTTGTAGCGACAGCAGGTTCTAGTAAACATTATTTAAT
[truncated: 8,419,372 more chars]
