# Supplementary material for: Molecular typing of PVL-positive Staphylococcus aureus isolates from Lithuania and genome sequencing of a local outbreak strain
Source: Sci Rep. 2026 Jul 18;16:22540. doi: 10.1038/s41598-026-61973-x (PMC13380623; doi:10.1038/s41598-026-61973-x)
Supplement: Supplementary file 1 — Supplementary Material 1 [file 41598_2026_61973_MOESM1_ESM.zip › Supplemental file 3C_SNPs from concatenated cgMLST sequences .txt]

>ST8-MRSA-IID_LS483301_NCTC13394
CTGGGTGATTTCACTGGCCGGGGCCGAGTGCAAAGATAACTCGGCAGCTCTGCGAGTAAGAGGCACGTTATGATTGCGCCACGCACACTGCGGGACGGTGCCTCTCCCGGGTTCTTTCCTCGACGCCCGCAATTACTATGGCCCCCGGTGCCGGAGGGAGCCTAACTGACTCGGAGGGAGGCGGGCCGAATTATCCGCGTGGCCGCCCGGGCGGAACAGCTCGGGAAGAATCTCGGGCCTGGCTGGTAGTAGCAAAACTGGGTAGTCTTATCGGTGGCATGCTCCCCCCTCGCCGGACGAAGGGCTACCTCATATAACTTCGCCATGTCATGCCCACTGGATAGGGGCCACAGGGAAGTCCCTCTGCGGGCCGCACAGAGCTTGAGTGCAGAATGACCTCACCGTATATCCACCACGGTCAAGTACTAGCCAGCGGTTAGCGGACAGGTTGAACGCTCGCACGGTGTTTCAGTATATTCCCCGCTGAGCCATTCGGTACTAACCCCTCTGAGTCCAACAGATCGTGGTCAGTGGAAGAGATAAGCGTGGTAGTATCCTTCCCAACAGAGAAGATCTTTTTAGATGCCAAGCCGGGCTTGCCAAGCATGGGTGATACCGGAATGACAGCAAGACTACACATCGTGCTATGGGTCATAGCGGAGAGTGGGGCCCATATGCCCGGGTCGGGCAGATAGTATCACCGAGCCGGGCCTTCTCTCCCAAAGCCTACCAAGCCGTCTTATGCTCCATATGGCGGGGCCGCGCCCTTCACGGGTTGGCCCCGAAACCTTCTCTAGCCGTCACCTTCTGTATCCGACTTCCCGCCTAAGTTCGGGATTATCGGACTCGGTGCGGGAGTGGCGGCACGCTCACGACTTGGGACGGCGCGCGACAATGGTACGAGTAGAACGTAAGGGACACGGTAGCGACTGGCCGAGCTCGTCCCGGGGTCCATATGCGAGTGGTGGATATTGGCTGGCGCTCCGAACGTCGTCATACTAAGATGCCCGTTGTACATAATCGGACGTATCGCCGAGCGATACCGACGGCGATACCGACGATAAAGACCCAACCAGTAATCGAGGCTGCGGAATTGAATCTGACTCGGGGCGGGACGCTCGGAGCCGCGGGTGGGGCCAATACTCCGGACGCATCCTGGCCAACCAATGCGAAGCTAGCGCATGCCCCTCGTAACGACAGCGAGCAATGGGAGAAATGTCTAGGCCGGGCGGGAGCTGAGCGAACCGGTTGTCCGTTCAGCCTATGAGGCATGCGAGGACGTACCGAAGATGGCATCTTGTGCGCCCCTGTCGTGGGGCCTAGAGGCACCGGAGACATTTGGAGGGATTGCCCGCCAACACGGCCGGGGGAGAGTGCGCCCGACCGTTATTAACCTGGGACCAGACATTCCACGCCGTGACGACTAAAGAATACCGTTCAGTCAAGAGGACGTCAAGCAGTTACATGATCCTGAGGGGGCCGTGTACCTGAATACGTTCGAAGGACTAATGAGGCGTCCGGCGCCGTAAGGGCCTTGCCTGCGCAGCGCGCCCAAGCCGCAGCTACATAGAGAGATACGATCGCTAAGTAAATCGCACTTAACGACGCTTGCAGTATCGTTTTACCACTCAGTCGGAGCATTGCCATCCCCAACAGCGTGCTGCGAGACGACATCCGTCTGCAGCAGTCGGCCATGGATTTGACCCACAATCTGCCCACAGGGTGTGACTCGACCGTCATACGAGCGGACAGACGTCTCTATATATCATGACATCAGTCGACATATGATGCATATCACAGTATGTGTATGATCGCGGAGAAATGTGGTGAGGCCTACTGCCAGAGCGCCCATCTTGGGGGGCATCCACCCCGGGGAAAGGTCAGTAGACAAATGGACCGCTCTCACCAACCCAACTGCGCGTATAAGATATAGGTCCAGGGAACGGTGCACCTTGCGAGCATGGGGCCCTGCGCGTAGTTCGCAAGGGCTTGAGGGAGTTGTAACTCGTCTGCTTTATGCGTGAATCATGTGACAGATCACACCGATGGCCGGGTGGCTTGCCTGATGCTGTAATTACATCCCCCACGCGCCAGGTATCATATGGTATCCGGCGCACCCCGCGACCGTATCCTAAATTATTTGGCGCTTGGTGCAGAACGAACTACAGACATCCTGAGGACACTACCTCAGGTTTTCGTTGCCACCCCGGAGAGCCTAGCCGTAACTCGTTTAACGAGACTGATCCCCACCACAGCTGGGGAGTGGAAGAACCCTGCCATTCCAGGGAGCCTACCAGGCCCCCGTGGCTGTCACGGCCGCAGTGTGTGTGCAACAGGACAGGTCGTAGATCATGCATGCATCATACTGATGTATATAGCTGATATATATAGTATGATAGAGATGACGACATGATGCAGCATACGCGTAGATATGAGCTCACAGCAGTACAGCGATATATAGATACGTACTGCTGCTATCATAGATACTATCAGATATATCTCTGATCTGATAGAGACAGCAGAGCTCACACATATAGTATCTAGAGCGACAGAGCTAGATGATAGAGCGACAGCTGAGATCAGAGTCAGATCAGCATGTGATCGCTAGATCATGATACTGTCAGCTAGATGCGATAGTATGTCTAGACACTGATAGATGAGCACTATAGCTAGATGTGAGTATCAGAGTGTATCAGCTGATATCATATATAGCTGATACACAGACTACAGTGACAGCTGAGATAGTCGATCAGAGTACAAGGGATCCGCCTAAGCACACCGTAGCTGAGACATCCTGGCATAGGAACGACCTGCTTACCAAATAATATAAGCTGCTCTACTAACTGCTATCATAGTCTTACAATGAAGTAGACAGCAGAACAGTAATTCACATGGGAAGGAAAACATTAATGAGATACTAAACCTGAACGTGCAAATAGCTCCTACAAAAGCATCTAACTCTATAATAAAAACTAATGGTAATCAGTAAGATCACATTATCAGCTAATCGCTCGCGTATATGCTGAGCCTAACCTGGGGTCACCCAGCAAGGGGGTGGAGACGAGCATGGGACCACCGCGACGGTCATAAGTGTTTTTGTCAGTCCATTCTTTGTCGGGCGATTCAGGGCCCGTCACTTGCATCTGTGCAGTGGATGCGGTGTAGCATATAACCTGCAACACGAGTAACCAATGACGCCGAGCGACGATGAGTGGGCACGTTACGCTCGACTAAAATGCCGCAGGTACGTGCGACGCTGATATAATGTACCTTCGCCGTGTCGGCACAGCCTTGGGTTCGCGGTGAATAGTGGTCTGAGTGCCACCGGACGTGGGGAAGTTAGTTAGAGCCGCCTACCACTGGCCCCCCAGGGAACACCGCAAGCGGTCGGCGAGCGGCCTTCAGAGAGCTTGGGGGGGATCCACCGGCACCCCAGTTAGTGACGGGGTGCGAAGCAGGTTCGCGCGCCGCCTGACATAGGCTACGTCACGGTTGTTGACCTGCGACCATGGCCGGCCGGATGCGCCACGTTATAGAGCCCTAGACTCCGGCAGGCCCTGGGATGGCGGGTTGGGGGCGGCCAGCAACTCGCAACGGCCTGAGCTTCCGTACGCGATGGAGGGCATCTGCGCCACATCTCGGCAGAGCCGCGGGGGTTTGTCGGACGTCGGGTTCACGCTTCGGAATGCAGCGCCCATATAGAGTTGGCCAGGGAGAGGAGGAGAGGACGGATCCTGGCCCCAATACAACCCAC
>ST8-MRSA-IV+ACME_HF937103_M1
CTGGATGATTTCACTGGCCGGGGCCGAGTGCAAGGATAACTCGGCAGCTCTACGAGTAAGAGGCACGTTATGACTGCGCCACGCACACTGCGGGACGGTGCCTCCCCCGGGTTCTTTCCCCGACGCCCGCAGTTACTACGGCCCCCGGTGTCGGAGGGAGCCTGACTGACTCGGAGGGAGGCGGGCCGAATTATCCGCATGGCCGCCCGGGCGGAACAGCTCGGGCAGAATCTCGGGCCTGGATGGTAGTAGCAAAGCTGGGTAGTTCTATCGGTGGCATGCTCCCACCGCGCCGGACGAAGGGCTACCTCATATAACTTCGCCATGTCATGTCCACTGGATAGGGGTCACAGAGAAATCCCTCTGCGGTCCGCGCAGAGCTTGAGCGCAGAATGACCTCAACGTATATCCACCACGGTCAAGTACTAGCCAGCGGTTAGTGGATAAATCGAACGCTCGCACGGTGTTTCAGTATTTTCCTCGCCGAGTCATTCGGTACTAACCCCCCTGGGTCCAACAGGTCGTGGTCAATGGAAGAGATGAACGTGGTAGACTCCTTCCCAACAGAGAAAATCTTTTTAGATGTCAAGCCGGGCTCGCCAAGCATGGGTGATACCGGAATGACAGCGAGACTACACATCGTGCTATGGGTCATAGCGGAGAGTGGAGCCCATGTGCCCGGGTCGGGCAGATAGTATCACCGAGCCGGGCCTTCTCTCCCAAAGCCTACCAGGCCGCCTCATGCTCTATATGGCGGGGCCGCGCCCATCACGGGTTGGCCCCGAAACCTTCTCTAGCCGGCACCTTCTGTATTCGACCTCCCGCCCAAGTCCGGGATTATCGGACTTGGTGCGGGAGTGGCGGCACGTTCACGACTTGGGATGGCGAGCGACGATGGTACGAGTAGAATGTAAGGGAAACGGTAGTGACTGGCCGAGCTCGTCCCGGGGTCCATATACGAGTGATGAATATTGGCTGGCGCTCCGGACGTCGGCATACTAAGATGCCCGTTGTACATAATTGGACGTATCGCGGAGCGATACCGACGGCGATCCCGCCGATAAAGATCCAACCAGTAATCGAGACTGCGGAATTGAATCTGACTCGGGGCGGGACGCTCGGAGCCGCGGATGGGGCCAATACTCCGGACGCATCCTGGCCAACCAATGCGAAGCTAGCGCATGCCCCTCTTAACGACAGCGAGTAATGGGAGAAACGTCTCGGTCGGGCGGGAGCTGAGCGAACCGGATGTCCGCTCAACCTATGAGGTATGCGAGGACGTACCGAAGATGGCATCTTGTGCGCCCCTGTCAGGGGGCCTAGGGGCACCGGAGACATTCGGAGGGTTTGCCCGCCTACACGGCCGGGGGAGAGTGCGCTCGACCGTTATTAACCTGGGACCAGACATTCCACGCCGTGGCGACTAAAGAATACCGTTCGGTCAAGAGGACGTCAAACAGTTACATGATCCTGGGGGGACCATGTACCTGGATGCGTTCGAAGGACTAATGAGACGTGCGGCGCCGTAGGGGCCTTACCTGCGCAGCGCGCCCAAGCCGCAGCTACATAGAGAGATACGATCGCTAAGTAAATCGCACTTAATGACGCTTGCGATACCGTTTTACCACTCAGTCGGAGCGTTGCCATTCCCAGTGGCTTGCTGCGAGACGACATCCGTCTGCAGCAGTCGGCCATGGACTCGACCCACAACCTGCCCACAGGGTCTGACTCGACCGTCGCACGAGCAGACAGACGTCTCTATATATCATGACATCAGTCGACATATGATGCATATCACAGTATGTGTATGATCGCGGAGAAACGCGGTGAGGCCTACTGCCAGAGCGCCCACCTTGGAGGGCATCCACCCTGGAGAAAGGTCGGCAGACAAATGGACCGCTCTCACCAACCCAACTGCGCGTATAAGATATAGGTCCAGGGAACGGTGCACCTTGTGGGCATGGGGCCCTGCGCGTAGTTCGCAAGGGCTTGAGGGAGGTGTAACTCGTCTGCTTTATGCGTAAATCATATGGCAGATCAAACCGATGGCCGGGTGGCTTGCGGGATGCTGTAATGACATCCCCCACGCGCCAGGTATCATATGGTATCCGGCGCACCCCACGACCGTATCTTAAATTATCCGGCGCTTGGTGCAGAACGAACTACAGACATCCTGAGGACACCACCTCAAGTTTTCGTTGCCACCCCGGAGAGCCTAGCCGTAACGCGTTTAACGAGACTTATCCCCACCACAGCTGGGGAGTGAAAAAACCCTGCCATTCCAGGGAACCTCCCAGGCGCCCGTGGCTGTCACGGCCGCAGTGTGTGTGCAACAGGACAGGTCGTAGATCATGCATGCATCATACTGATGTATATAGCTGATATATATAGTATGATAGAGATGACGACATGATGCAGCATACGCGTAGATATGAGCTCACAGCAGTACAGCGATATATAGATACGTACTGCTGCTATCATAGATACTATCAGATATATCTCTGATCTGATAGAGACAGCAGAGCTCACACATATAGTATCTAGAGCGACAGAGCTAGATGATAGAGCGACAGCTGAGATCAGAGTCAGATCAGTATGTGATCGCTAGATCATGATACTGTCAGCTAGATGCGATAGTATGTCTAGACACTGATAGATGAGCACTATAGCTAGATGTGAGTATCAGAGTGTATCAGCTGATATCATATATAGCTGATACACAGACTACAGTGACAGCTGAGATAGTCGATCAGAGTACAAGGGATCCGCCTAAGCACATCGTAGCTGAGACATCCTGGCATGGGAACGACCTGCTTACCAAATAATATAAGCTGCTCTACTAACTGCTATCATAGTCTTACAATGAAGTAGACAGCAGAACAGTAATTCACATGGGAAGGAAAACATTAATGAGATACTAAACCTGAACGTGCAAATAGCTCCTACAAAAGCATCTAACTCTATAATAAAAACTAATGGTAATCAGTAAGATCACATTATCAGCCAGTCGCTCGCGTATATGCTGAGCCTAACCTGCGGTCACGCCGCAAGGGGGTGGAGACGGGCATGGGACCACAGCGACGGTCCTAGGTATATTTGTCAGGCCTTTCTTTGTCGGGCGATTCAGGGCCCATCACTTGCATCTGTGCAGTGGACGCGGTGTAGCATATAGCCTGCAACACGAGTAACCAATGACGCCGAGCAACGATGAGGAGTCATGTTACGCTCGACTGGACTTCCGCAGGTACGTGCCACATTGATATAATGTACCTTCGCCGTGTCGGCACAGCCTTGGGTTCGCGGTGAATAGTGGTCTGAGTGCCACCGGACGTGGGGAAGTCAGTCAGAGCCGCCTACCACTGGCACCCCAGGTAACATCGCGAGCGGTCGGCGAGCGGCCTCCAGAGAGCTTGGGGGGGATCCATCGGCACCCCAGTTAGCGACAGGGTGCGAAACAGGTTCCCTCGCCGCCTGACATAGACTACGTCATGGTTGATGACCTGCGACCATGGCCGGCAGGATGCGCCACGTTACAGAGCCCGAGACTCCGGCAGGCCCTGGGATGGCGGGTGGGGGGCGGCCATCAACTCGCGACGGCCTGAGCTTCCGTACGCGATGGAGGGCACCTGCGCCACATCGCGGCAGAGCCGCGGGGGTCCGTCTGACGTCGGGTTCGCGCTTCGGAATGCAGCGCCCGTATAGAATTGGCCAGGGAGAGGAGGAGAGGACGGGTCGTGGCCCCAATACAATCCAC
>ST8-MRSA-IVa_PVL_CP007674_CA15
CTGGATAATCTCACTGGCCGGGACCGAGTGCAAAGATAACTCGGCAGCTCTGCGAGTAGGAGGCACGTTATGACTGCGCCACGCACACTGCAGGACGGTGCCCCCACCGGGTTCTTTCCCCGACGCCCGCGGTTACTACAGCCCCCGGCGCCGGAGGGAGCCTAATTGACTCGGAGGGAGGCGGGCCGAATTATTCGCGTGGCCGCCCGCGCGGAACAGCTCGGGCAGAATATTGGGCCTGGCTGGTAGTAGCAAAGTTGGGTAGTCCTATCGGTGGCATGCTCCCAACGCGCCGGATGAAGGGCTACCTCGCATAACTTCGCCATGTCATGTCCACTGGATAGGGGCCACAGAGAAGTCCCTCTGCGGGCCGCGCAGAGCTTGAGTGCAGAATGACCTCACCGTATGTCCACCACGGTCAAGTACTAGCCAGTGGCTAATTGACAAACCTAACGCTCGCACGGTGTTTCAGTGTATTCCCTGCCGAGTCATTCGGTACTAACCCCTCTGGGTCCAACATGTCGCAGTCAATGGAAGAGATAAACGTGGTAGTCTCCTTCCCAACAGAGAAGACCTTTTTAGATGCCAAGCCGGGCTCGCCAAGCTTGGGTGATACCGGAATGACAGCGAGACCACACATCGTGCTATGGGTCATAACGGAGAGTGGAGCCCACGTGCCCGGGTCGGGCAGACAGAATCACCAAGCCGGGCCTTCTCTCTCAAAGCCTACCAAGCCGCATTATACTCTATCTGGCGGGGCCGAGCCCACTACGGGTTGGCCCCGAAACCTTCTCTAGCCGGGACCTTCAGTATCCGACCTCCCGCCCAAGTCCGGGATTATCGGTCTTGGTGCGGGAGTGGCGGCACGCTTGCGATTTGGGATGGCGAGCGACAATGGTACGAGTAGAACGTAAGGGACACGGTAGCGACTGGCCGAGCACGTCCCGGGGTCCATAAGCGAGTGATGGATGTTGGCTGGCGCTCCGGACGTAGGCATACTAAGACGCGCGTTATATATGATCGGACCTATCGCGGAGCGATACCGACGGCGATCCCGCCGATAAAGATCTAACCAGTAGTCGAGACTGCGGAATTGAATCTGACCCGGGACGGGACGCTCGGCGCCGCGGATGGGGCCAATACTCCGGACGTATCCTGGCCAACTAGTGCGAAGCTAGCGCATGCCCCTCGTAACGACAGCGAGCGATAGGATAAATGCCTCGGTCGGGCGGGAGCTGAGCAAACCGGTTGTTCGCTCAGCCTATGAGGCAAGCGAGGACGTACCGAAGATGGCATCTTATGCGCCCCTGTCAGGGAGCCTAGAGGCACCGGAGACATTCGGAGGCTTTGCCCGCCAACACGGCCGGGGGAGAGTGCGCTCGACCGTTATTAACCTGGGACCAGACATTCCACGCCGTGGCGGCTAAAGAATACCGTTCAGTCAAGGGGACGCCAAGCTATTACATGATCCTGAGGGGGCCGTGTACCTGGATGCGTTCGATGAACTAATGAGACGTGCGGCTCAGTAGGGGCCTTGCCTGCGCAGCGCTCTCAAGCCGCAGTTACATAGAGAGCTACGATCGCTAAGTAAATCGCACTTAACGACGCTCGCGATACCGTTTTACCATTCAGTCGGAGCGTGGCCATTCCCAATAGCGTGCTGCGAGACGACATCGGTCTGCAGCAGTCGGCCATGGACTCGACCCACAACCTGCCCACCGGGTGAGACTCGACCGTCGCATGAGCGGACAGACGTCTCTATATATCATGACATCAGTCGACATATGATGCATATCACAGTATGTGTATGATCGCGGAGAAACGCGGTGGGGCCTACTGCCATAGTGCCCCCCTAGGGGGGCATCCATCCTGGGGAAAGGTCAGCAGACAAATGGACCGCTCTCGCTAGCCCAACTGCGCGTATAAGATATAGGTCCAGGGAACGGTGCACCTTGCGGGCATGGAGCCCTGCGCGGAGTTCGCAAGGGCTAGAGGGAGGTGTAACTCGTCTGCTTTATGCGTGAATCGTATGACAGTTCAAACCGATGGCCGGGTGGCTTGCGGGATGCTGTAATGACATTCCCCACGCGCCAGGTATCTTATGGTATCCGGCGCACCCCACGACCGTATCCTAAATTATCTGGCGCTTGGTGCAGAACGAACTACAGACATCCTGAGGACACCACCTCAGGTTTTCGTTGCCACCCCGGAGAGCCTAGCCGTAACTCGTTTGATGAGACTGATCTCCGCCACAGCTGGGGAGTGGAAAAACCCTCCCATTCCAGGGAGCTTATCAGGCGCCCGTGACTGCTGCGGCCGCAGTGTGTGTGCAACAGGACAGGTCGTAGATCATGCATGCATCATACTGATGTATATAGCTGATATATATAGTATGATAGAGATGACGACATGATGCAGCATACGCGTAGATATGAGCTCACAGCAGTACAGCGATATATAGATACGTACTGCTGCTATCATAGATACTATCAGATATATCTCTGATCTGATAGAGACAGCAGAGCTCACACATATAGTATCTAGAGCGACAGAGCTAGATGATAGAGCGACAGCTGAGATCAGAGTCAGATCAGTATGTGATCGCTAGATCATGATACTGTCAGCTAGATGCGATAGTATGTCTAGACACTGATAGATGAGCACTATAGCTAGATGTGAGTATCAGAGTGTATCAGCTGATATCATATATAGCTGATACACAGACTACAGTGACAGCTGAGATAGTCGATCAGAGTACAAGGAACCCGCCTAAGCACACCGTAGCTGAGACATCCTGGCATGGAAACGACCTGCTTACCAAATAATATAAGCTGCTCTACTAACTGCTATCATAGTCTTACAATGAAGTAGACAGCAGAACAGTAATTCACATGGGAAGGAAAACATTAATGAGATACTAAACCTGAACGTGCAAATAGCTCCTACAAAAGCATCTAACTCTATAATAAAAACTAATGGTAATCAGTAAGATCACATTATCAGCCAGTCGCTCGCGTATATGCTGAGCCTAACCTGGGGTCACCCCGCAAGGGAGTGTAGACGGGCATGGGACCACCGCGACGGTCCTAGGTATATTTGTCAGGCCATTCTTTGTCGTGCGATTCAGGGCCCATCACTTGCATCTGTGCAGTGGATGCGGTGTAGCATATAGCCTGCAACACGAGTAACCAATGACGCCGAGTGACGATGAGGGGGCACGTTACGTTCGATTAGACTGCCGCCGGTGCGTGCCACGCTGATATAATGTACCTTCGCCGTGTCGGCACAGCCTTGGGTTCGCGGTGAATAGTGGTCTGAGTGCCACCGGGCGTGGAGAAGTCAGTCAGAGCCGCCTACCACCGGCACTCCAGGGAACACCGCGAGCGGTCGGCGAGTGACATCCAGGGAGCTTGGGGGGGATCCATCGGCACCCCTAATAGCGGCGGGGTACAAAGCAGGTTCGCGCGCCGCCCGACATAGGCTGCGTCTTGGTTGATGACCTGCGACCATGGCCGGCCTGATGCGCCACGTTACAGAGCCCGAGGCTCCGGCGGGCCTAGGGATGGCGGGTGGGGGGCGGCCATCAACTCGCAACGGCCTGAGCTGCCGTACGCGATGGAGGGCACCTGCGCCACATCGTGGCGGAGCCGCGGGGTTCCGTCTGACGTCGGATTCGCGCTTCGGGGTGCAGCGCCCGTATAGAATTGGCTAGGGAGAGGTGGAGAGGACGGGTCGTTGCCCCAATACAACTCAC
>ST8-MRSA-IVa_PVL_Vilnius-99243
CTGGATGATTTCACTGGCCGGGGCCGAGTGCAAAGATAACTCGGCAGCTCTGCGAGTAGGAGGCACGTTAAGACTGCGCCACGCACACTGCGGGACGGTGCCCCCACCGGGTTCTTTCCCCGACGACCGCGGTTACTACAGCCCCCGGTGCCGGAGGGAGCCTAACTGACTCGGAGGGAGGCGGGCCGAATTATCCGCGTGGCCGCCCGCGTGGAACAGTTCGGGCAAAATATCGGGCCTGGCATGTAGTAGCAAAGCTGGGTAGTCCTATCGGTGGCATTCTCCCACCGCGCCGGATGAAGGGCTACCTCGCATAACTTCGCTATGTCATGTCCATTGGTTAGGGGCCACAGAGAAGTCCCTCTGCGGGCCGTGCAGAGCTTGAGTGCAGAATGACCTCACCGTATGTCTGCCACGGTCAAGTACTAGCCAGTGGTTAATGGACAAACCTAACGCTCGCAAGGTGTTTCAGTATATTCCCTACCGTGTCATTCGGTACTAACCCCTCTGGGCCCAGCAGGTCGCAGTCAATGGAAGAGATAAACGTGGTAGTCTCCTTCCCAACAGAAAAGACCTTTTTAGATGCCAAGCCGGGCTCGCCAAGCATGGGTGATACCAGAATGACAACGAGACTACACATCGTGCTACGGGTCATGACGGTGAGTGGAGCCCACGTGCCCGGGTCGGGCAGACAGAATCACCAAGCCGGGCCTTCTCTCTCAAAGCCTACCAAGCCGCCATATGCTCTATATTGCGGGGCCGCGCCCACTACGGGTTGGCCCCGAAACCTTCTCAAGCCGGCATCTTCAGTATCCGATCTCCCGCCCAAGTCCGGGATTATCGGTCATGGTGCGGGAGTGGCGGCACGCTCGCGATTTGGGATGGCGAGAGACAATGGTACGAGTAGAACGTAAGGGACACGGTAGCGACTGGCCGAGCACGTCCCGGGGTCCATAAGCGAGTGATGGATGTTGACTGGCGCTCCGGACGTAGGCATACTAAGACGCCCGTTATACATGATCGGACCTATCGCGGAGCGATACCGACGGCGTTCCCGCCGATAAAGATCCAACCAGTAGTCGAGACTGCGGAATTGAATCAGACCAGGGACGGGACGCTCGGCGCCGCGGATGAGGCCAATACTCCGGATGCATCCTGGCCAACTAGTGGGAAGCTAGCGCATGACCCTCGTAACGACAGCAAGCGATAGGATAAATGTCTCGGTCGGGCGGGAGCTGAGCAAACCGGTTGTTCGCTCAGCCTATGAGGCATGCGAGGACGTACCGAAGATGGCATCTCGTGCGCCCCTGTCAGGGAGCCTAGAGGCACCGGAGACATTCGGGGGGTTTGCCCGCCAACACGGCCGGGGGAGAGTGCGCTCGACCGTTATTAACCTGGGACCAGACATTTCACGCCGTGGCGACTAAAGAATACCGTTCAGTCAAGAGGACGTCAAGCTGTTACATGATCCTGAGGGGGCCGTGTACCTGGGTGCGTTCGAAGGACTAATGAGACGTGCGGCGCCGTAGGGGCCTTGCCTGCGCAGCGCGCCCAAGCCGCAGTTACATAGAGAGCTACGATCGCTAAGTAAATCGCACTTAACGACGCTAGCGATACCGTTTTACCACTCAGTCGGAGCGTGGCCATTCCCAATAGCGTGCTGCGAGACGACATCCGTCTGCAGCAGTCGGCCATGGGCTCGACCCACAACCTGCCCACCGGGTGTGACTCGACCGTCGCACGAACGGACAGACGTCTCTATATATCATGACATCAGTCGACATATGATGCATATCACAGTATGTGTATGATCGCGGAGAAACGCGGTGGGGCCTACTGCCATGGTGCCCCCCTAGGGGGGCATCCATCCTGGGGAAAGGTCAGCAGACAAGTGGGCCACTCTCACCAGCCCAACTGCGCGTATAAGATATAGGTCCAGGCAACGGTGCACCTTGCGGGCATGGAGCCCTACGCGGAGTTCGCAAGGGCTTGAGGGAGGTGTAACTCGTTTACTTTATGCGTGAATCGTATGACAGATCAAACCGATGGCCGGGTGGCTTGCGGGATGCTGTAATGATATCCCCCACGCGCCAGGTATCTTATGGTATCCGGCGCACCCCAAGAACGTATCCTAAATTATCTGGCGCTTGGTGCAGAACGAACTACAGACATCCTGAGGACACCACCTCAGGTTTTCGTTGCCACTCCGGAGAGCCTTGCCGTAACTCGTTTAACGAGATTGATCCCCACCACAGCTGGGTAGTGGAAAAACCCTCCCATTCCAGGGAGCTTACCAGGCGCCCATGACTGCCGCGGCCGCAGTGTGTATGCAACAGGACAGGTCGTAGATCATGCATGCATCATACTGATGTATATAGCTGATATATATAGTATGATAGAGATGACGACATGATGCAGCATACGCGTAGATATGAGCTCACAGCAGTACAGCGATATATAGATACGTACTGCTGCTATCATAGATACTATCAGATATATCTCTGATCTGATAGAGACAGCAGAGCTCACACATATAGTATCTAGAGCGACAGAGCTAGATGATAGAGCGACAGCTGAGATCAGAGTCAGATCAGTATGTGATCGCTAGATCATGATACTGTCAGCTAGATGCGATAGTATGTCTAGACACTGATAGATGAGCACTATAGCTAGATGTGAGTATCAGAGTGTATCAGCTGATATCATATATAGCTGATACACAGACTACAGTGACAGCTGAGATAGTCGATCAGAGTACAAGGGACCCGCCTAAGCACACCGTAGCCTAGACATCCTGGCATGGAAACGACCTGCTTACCAAATAATATAAGCTGCTCTACTAACTGCTATCATAGTCTTACAATGAAGTAGACAGCAGAACAGTAATTCACATGGGAAGGAAAACATTAATGAGATACTAAACCTGAACGTGCAAATAGCTCCTACAAAAGCATCTAACTCTATAATAAAAACTAATGGTAATCAGTAAGATCACATTATCAGCCAGCTGCTCGCGTATATGCTGAGCCTAACCTGGGGTCACCCCTCAAGGGGGTGTAGACGGGCGTGGGACCACCGCGACGGTCCTAGGTATATTTGTCAGGCCATTCTTTGTTCTGCGATTCAGGGCCCATCACTTGCACCTGTGCAGTGGATGCGGTGTAGCTTATAGCCTGCAACACGAATAACCAATGACGCCGAGTGACGATGAGGGGGCACGTTACGTTCCACTAGACTGCCGCCGGTGCGTGCCACGCTGATATAATGTACCTTCGCCGTGCCGGCACAGCCTTGGGTTCGCGGTGAATAGTGGTCTGAGTGCCAACGGGCGTGGAGAAGTCAGTCAGAGCCGCCTACCACCGGCACTCCAGGGAACACCGCGAGCGGTCGGCGAGCGGCCTCCAGGGAGCTTGGGGGGGATTCGTCGGCACCCCTATTAGCGGAGGGGTGTAAAGCAGGTTCGCGCGCCGCCTGACATAGGCTGCCTCATGGTTTATGACCTGCGACCATAGCCGGCCGGATGCGCCACGTTACAGAGCCCGAGGCCCCGGCGGGCCCAGGGATGGCGGGTGAGGGGCGGCCATCAACTCGCAACGTCCTGAGCTGCCGTACGCGATGGAGGGCACCTGCGCCACATCGCGGCGGTGCCGCGGCGTTCCGTCTGACGTCGGATTCGCGCTTCGGGATGCAGCGCCCGTATAGAATTGGCCAGGGAGAGGTGGAGAGGACGGGTCGTGGCCCCAACACAACTCAA
>ST8-MRSA-IVa_PVL_Vilnius-99272
CTGGATGATTTCACTGGCCGGGGCCGAGTGCAAAGATAACTCGGCAGCTCTGCGAGTAGGAGGCACGTTAAGACTGCGCCACGCACACTGCGGGACGGTGCCCCCACCGGGTTCTTTCCCCGACGACCGCGGTTACTACAGCCCCCGGTGCCGGAGGGAGCCTAACTGACTCGGAGGGAGGCGGGCCGAATTATCCGCGTGGCCGCCCGCGTGGAACAGTTCGGGCAAAATATCGGGCCTGGCATGTAGTAGCAAAGCTGGGTAGTCCTATCGGTGGCATTCTCCCACCGCGCCGGATGAAGGGCTACCTCGCATAACTTCGCCATGTCATGTCCATTGGTTAGGGGCCACAGAGAAGTCCCTCTGCGGGCCGTGCAGAGCTTGAGTGCAGAATGACCTCACCGTATGTCTGCCACGGTCAAGTACTAGCCAGTGGTTAATGGACAAACCTAACGCTCGCAAGGTGTTTCAGTATATTCCCTACCGTGTCATTCGGTACTAACCCCTCTGGGCCCAGCAGGTCGCAGTCAATGGAAGAGATAAACGTGGTAGTCTCCTTCCCAACAGAAAAGACCTTTTTAGATGCCAAGCCGGGCTCGCCAAGCATGGGTGATACCAGAATGACAACGAGACTACACATCGTGCTACGGGTCATGACGGTGAGTGGAGCCCACGTGCCCGGGTCGGGCAGACAGAATCACCAAGCCGGGCCTTCTCTCTCAAAGCCTACCAAGCCGCCATATGCTCTATATTGCGGGGCCGCGCCCACTACGGGTTGGCCCCGAAACCTTCTCAAGCCGGCATCTTCAGTATCCGATCTCCCGCCCAAGTCCGGGATTATCGGTCATGGTGCGGGAGTGGCGGCACGCTCGCGATTTGGGATGGCGAGAGACAATGGTACGAGTAGAACGTAAGGGACACGGTAGCGACTGGCCGAGCACGTCCCGGGGTCCATAAGCGAGTGATGGATGTTGACTGGCGCTCCGGACGTAGGCATACTAAGACGCCCGTTATACATGATCGGACCTATCGCGGAGCGATACCGACGGCGTTCCCGCCGATAAAGATCCAACCAGTAGTCGAGACTGCGGAATTGAATCAGACCAGGGACGGGACGCTCGGCGCCGCGGATGAGGTCAATACTCCGGATGCATCCTGGCCAACTAGTGGGAAGCTAGCGCATGACCCTCGTAACGACAGCAAGCGATAGGATAAATGTCTCGGTCGGGCGGGAGCTGAGCAAACCGGTTGTTCGCTCAGCCTATGAGGCATGCGAGGACGTACCGAAGATGGCATCTCGTGCGCCCCTGTCAGGGAGCCTAGAGGCACCGGAGACATTCGGAGGGTTTGACCGCCAACACGGCCGGGGGAGAGTGCGCTCGACCGTTATTAACCTGGGACCAGACATTTCACGCCGTGGCGACTAAAGAATACCGTTCAGTCAAGAGGACGTCGAGCTGTTACATGATCCTGAGGGGGCCGTGTACCTGGGTGCGTTCGAAGGACTAATGAGACGTGCGGCGCCGTAGGGGCCTTGCCTGCGCAGCGCGCCCAAGCCGCAGTTACATAGAGAGCTACGATCGCTAAGTAAATCGCACTTAACGACGCTAGCGATACCGTTTTACCACTCAGTCGGAGCGTGGCCATTCCCAATAGCGTGCTGCGAGACGACATCCGTCTGCAGCAGTCGGCCATGGGCTCGACCCCCAACCTGCCCACCGGGTGTGACTCGACCGTCGCACGAACGGACAGACGTCTCTATATATCATGACATCAGTCGACATATGATGCATATCACAGTATGTGTATGATCGCGGAGAAACGCGGTGGGGCCTACTGCCATGGTGCCCCCCTAGGGGGGCATCCATCCTGGGGAAAGGTCAGCAGACAAATGGGCCACTCTCACCAGCCCAACTGCGCGTATAAGATATAGGTCCAGGCAACGGTGCACCTTGCGGGCATGGAGCCCTACGCGGAGTTCGCGAGGGCTTGAGGGAGGTGTGACTCGTTTACTTTATGCGTGAATCGCATGACAGATCAAACCGATGGCCGGGTGGCTTGCGGGATGCTGTAATGACATCCCCCACGCGCCAGGTATCTTATGGTATCCGGCGCACCCCAAGAACGTATCCTAAATTATCTGGCGCTTGGTGCAGAACGAACTACAGACATCCTGAGGACACCACCTCAGGTTTTCGTTGCCACTCCGGAGAGCCTTGCCGTAACTCGTTTAACGAGACTGATCCCCACCACAGCTGGGTAGTGGAAAAACCCTCCCATTCCAGGGAGCTTACCAGGCGCCCATGACTGCCGCGGCCGCAGTGTGTGTGCAACAGGACAGGTCGTAGATCATGCATGCATCATACTGATGTATATAGCTGATATATATAGTATGATAGAGATGACGACATGATGCAGCATACGCGTAGATATGAGCTCACAGCAGTACAGCGATATATAGATACGTACTGCTGCTATCATAGATACTATCAGATATATCTCTGATCTGATAGAGACAGCAGAGCTCACACATATAGTATCTAGAGCGACAGAGCTAGATGATAGAGCGACAGCTGAGATCAGAGTCAGATCAGTATGTGATCGCTAGATCATGATACTGTCAGCTAGATGCGATAGTATGTCTAGACACTGATAGATGAGCACTATAGCTAGATGTGAGTATCAGAGTGTATCAGCTGATATCATATATAGCTGATACACAGACTACAGTGACAGCTGAGATAGTCGATCAGAGTACAAGGGACCCGCCTAAGCACACCGTAGCCTAGACATCCTGGCATGGAAACGACCTGCTTACCAAATAATATAAGCTGCTCTACTAACTGCTATCATAGTCTTACAATGAAGTAGACAGCAGAACAGTAATTCACATGGGAAGGAAAACATTAATGAGATACTAAACCTGAACGTGCAAATAGCTCCTACAAAAGCATCTAACTCTATAATAAAAACTAATGGTAATCAGTAAGATCACATTATCAGCCAGCTGCTCGCGTATATGCTGAGCCTAACCTGGGGTCACCCCTCAAGGGGGTGTAGACGGGCGTGGGACCACCGCGACGGTCCTAGGTATATTTGTCAGGCCATTCTTTGTTCTGCGATTCAGGGCCCATCACTTGCACCTGTGCAGTGGATGCGGTGTAGCTTATAGCCTGCAACACGAATAACCAATGACGCCGAGTGACGATGAGGGGGCACGTTACGTTCCACTAGACTGCCGCCGGTGCGTGCCACGCTGATATAATGTACCTTCGCCGTGCCGGCACAGCCTTGGGTTCGCGGTGAATAGTGGTCTGAGTGCCAACGGGCGTGGAGAAGTCAGTCAGAGCCGCCTACCACCGGCACTCCAGGGAACACCGCGAGCGGTCGGCGAGCGGCCTCCAGGGAGCTTGGGGGGGATTCGTCGGCACCCCTATTAGCGGAGGGGTGTAAAGCAGGTTCGCGCGCCGCCTGACATAGGCTGCCTCATGGTTTATGACCTGCGACCATAGCCGGCCGGATGCGCCACGTTACAGAGCCCGAGGCCCCGGCGGGCCCAGGGATGGCGGGTGAGGGGCGGCCATCAACTCGCAACGTCCTGAGCTGCCGTACGCGATGGAGGGCACCTGCGCCACATCGCGGCGGTGCCGCGGCGTTCCGTCTGACGTCGGATTCGCGCTTCGGGATGCAGCGCCCGTATAGAATTGGCCAGGGAGAGGTGGAGAGGACGGGTCGTGGCCCCAACACAACTCAA
>ST8-MRSA-IVa_PVL_LR130518_AustrBPH2986
CTGGATGATTTCACTGGCCGGGGCCGAGTGCAAAGATAACTCGGCAGCTCTGCGAGTAGGAGGCACGTTAAGACTGCGCCACGCACACTGCGGGACGGTGCCCCCACCGGGTTCTTTCACCGACGACCGCGGTTACTACAGCCCCCGGTGCCGGAGGGAGCCTAACTGACTCGGAGGGAGGCGGGCCGAATTATCCGCGTGGCCGCCCGCGCGGAACAGCTCGGGCAAAATATCGGGCCTGGCTGGCAGTAGCGAAGCTGGGTAGTCCTATCGGTGGCATGCTCCCACCGCGCCGGATGAAGGGCTACCTCGCATAACTTCGCCATGTCATGTCCACTGGTTAGGGGCCACAGAGAAGTCCCTCTGCGGGCCGTGCAGAGCTTGAGTGCAGAATGACCTCACCGTATGTCCGCCACGGTCAAGTACTAGCCAGTGGTTAATGGACAAACCTAACGCTCGCAAGGTGTTTCAGTATATTCCCTACCGTGTCATTCGGCACCAACCCCTCTGGGCCCAACAGGTCGCAGTCAATGGAAGGGATAAACGTGGTAGTCTCCTTCCCAACAGAAAAGACCTTTTTAGATGCCAAGCCGGGCTCGCCAAGCATGGGTGATACCAGAATGACAACGAGACTACACATCGTGCTATGGGTCATAACGGTGAGTGGAGCCCACGTGCCCGGGTCGGGCAGACAGAATCACCAAGCCGGGCCTTCTCTCTCAAAGCCTACCAAGCCGCCTTATGCTCTATATTGCGGGGCCGCGCCCACTACGGGTTGGCCCCGAAACCTTCTCAAGCCGGCATCTTCAGTATCCGATCTCCCGCCCAAGTCCGGGATTATCGGTCTTGGGGCGGGAGTGGCGGCACGCTCGCGATTAGGGATGGCGAGAGACAATGGTACGAGTAGAACGTAAGGGACACGGTAGCGACTGGCCGAGCACGTCCCGGGGTCCATAAGCGAGTGATGGATGTTGACTGGCGCTCCAGACGTAGGCATACTAATACGCCCGTTATACATGATCGGACCTATCGAGGAGCGATGCCGACGGCGTTCCCGCCGATAAAGATCCAACCAGTAGTCGAGACTGCGGAATTGAATCTGACCCGGGACGGGGCGCTCGGCGCCGCGGATGGGGCCGATACTCCGGACGCATCCTGGCCAACTAGTGGGAAGCAAGCGCATGCCCCTCGTAACGACAGCGAGCGATAGGATAAATGTCTCGGTCGGGCGGGAGCAGAGCAAACCGGTTGTTCGCTCAGCCTATGAGGCATGCGAGGACGTACCGAAGATGGCATCTTGTGCGCCCCTGTCAGGGAGCCTAGAGGCACCGGAGACATTCGGAGGGTTTGCCCGCCAACACGGCAGGGGGAGAGTGCGCTCGACCGTTATTAACCTGGGACCAGACATTCCACGCCGTGGCGACTAAAGAATACCGTTCAGTCAAGAGGACGTCAAGCTGTTACATGATCCTGAGTGGGCCGTGTACCTGGATGCGTTCGAAGGACTAATGAGACGTGCGACGCCGTAGGGGCCTTGCCTGCGCAGCGCGCCCAAGCCGCAGTTACATAGAGAGCTACGATCGCTAAGTAAATCGCACTTAACGACGCTAGTGATACCGTTTTACCACTCAGTCGGAGCGTGGCCATTCCCAATAGCGTGCTGCGAGACGACATCCGTCTGCAGCAGTCGGCCATGGGCTCGACCCACAACCTGCCCACCGGGTGTGACTCGACCGTCGCACGAACGGACAGACGTCTCTATATATCATGACATCAGTCGACATATGATGCATATCACAGTATGTGTATGATCGCGGAGAAACGCGGTGGGGCCTACTGCCATGGTGCCCCCCTAGGGGGGCATCCATCCTGGGGAAAGGTCAGCAGACAAATGGGCCACTCTCACCAGCCCAACTGCGCGTATAAGATATAGGTCCAGGGAACGGTGCACCTTGCGGGCATGGAGCCCTACGCGGAGTTCGCAAGGGCTTGAGGGAGGTGTAACTCGTCTACTCTATGCGTGAATCGTATGACAGATCAAACCGATGGCCGGGTGGCTTGCGGGATGCTGTAATGACATCCCCCACGCGCCAGGTATCTTATGGTATCCGGCGCACCCCACGACCGTATCCTAAATTATCTGGCGCTTGGTGCAGAACGAACTACAAACATCCTGAGGACACCACCTCAGGTTTTCGTTGCCACTCCGGAGAGCCTTGCCGTAACTCGTTTAACGAGACTGATCCCCACCACAGCTGGGGAGTGGAAAAACCCTCCCATCCCAGGGAGCTTACCAGGCGCCCATAACTGCCGCGGCCGCAGTGTGTGTGCAACAGGACAGGTCGTAGATCATGCATGCATCATACTGATGTATATAGCTGATATATATAGTATGATAGAGATGACGACATGATGCAGCATACGCGTAGATATGAGCTCACAGCAGTACAGCGATATATAGATACGTACTGCTGCTATCATAGATACTATCAGATATATCTCTGATCTGATAGAGACAGCAGAGCTCACACATATAGTATCTAGAGCGACAGAGCTAGATGATAGAGCGACAGCTGAGATCAGAGTCAGATCAGTATGTGATCGCTAGATCATGATACTGTCAGCTAGATGCGATAGTATGTCTAGACACTGATAGATGAGCACTATAGCTAGATGTGAGTATCAGAGTGTATCAGCTGATATCATATATAGCTGATACACAGACTACAGTGACAGCTGAGATAGTCGATCAGAGTACAAGGGACCCGCCTAAGCACACCGTAGCCTAGACATCCTGGCATGGAAACGGTCTGCTTACCAAATAATATAAGCTGCTCTACTAACTGCTATCATAGTCTTACAATGAAGTAGACAGCAGAACAGTAATTCACATGGGAAGGAAAACATTAATGAGATACTAAACCTGAACGTGCAAATAGCTCCTACAAAAGCATCTAACTCTATAATAAAAACTAATGGTAATCAGTAAGATCACATTATCAGCCAGTCGCTCGCGTATATGCTGAGCCTAACCTGGGGTCACCCCGCAAGGGGGTGTGGACGGGCGTGGGACCACCGCGACGGTCCTAGGTATATTTGTCAGGCCATTCTTTGTTCTGCGATTCAGGGCCCATTACTTGCACCTGTGCAGTGGATGCGGTGTAGCATATAGCCTGCAACACGAATAACCAATGACGCCGAGTGACGATGAGGGGGCACGTTACGTTCCACTAGACTGCCGCCGGTGCGTGCCACGCTGATATAATGTACCTTCTCCGTGTCGGCACAGCCTTGGGTTCGCGGTGAATAGTGGTCTGAGTGCCAACGGGTGTGGAGAAGTCTGTCAGAGCCGCCTACCACCGGCACTCCAGGGAACACCGCGAGCGGTCGGCGAGCGGCCTCCGGGGAGCTTGGGGGGGATTCATCGGCAACCCTATTAGCGGCGGGGTGTAAAGCAGGTTCGCGCGCCGCCTGACATAGGCTGCGTTATGGTTTATGACCTGCGACCATGGCCGGCCGGATGCGCCACGTTACAGAGCCCGAGGCTCCGGCGGGCTCAGGGATGGCGGGTGAGGGGCGGCCATCAACTCGCAACGGCCTGAGCTGCCGTACGCGATGGAGGGCACCTGCGCCACATCGCGGCGGTGCCGTGGGGTTCCGTCTGACGTCGGATTCGCGCTTCGGGATGCAGCACCCGTATAGAATTGGCCAGGGAGAGGTGGAGAGGACGGGTCGTGGCCCCAACACAACTCAA
>ST8-MRSA-IVa-USA300_CP000255_FPR3757
CTGCATGATTTCACTGGCCGGGGCCGAGTGCATAGATAACTCGGCAGCTCTGCGAGTAGGAGGCACGTTAAGACTGCGCCACGCACACTGCGGGACGGTGCCCCCACCGGGTTCTTTCCCCGACGACCGCGGTTACTACAGCCCCCGGTGCCGGAGGGAGCCTAACTGACTCGGTGGGAGGCGGGCCGAATTATCCGCGTGGCCGCCCGCGCAGAACAGCTCGGGCAAAATATCGGGCCTGGCTGGTAGTAGCAAAGCTGGGTAGTCCTATCGGTGGCATGCTCCCACCGCGCCGGATGAAGGGCTACCTCGCATAACTTCGCCATGTCATGTCCACTGGATGGGGGCCACAGAGAAGTCCCTCTGCGGGCCGTGCAGAGCTTGAGTGCAGAATGACCTCACCGTATGTCCGCCACGGTCAAGTACTAGCCAGTGGTTAATGGACAAACCTAACGCTCGCAAGGTGTTTCAGTATATTCCCTACCGTGTCATTCGGTACTAACCCCTCTGGGCCCAACAGGTCGCAGTCAATGGAAGAGATAAACGTGGTAGTCTCCTTCCCAACAGAAAAGACCTTTTTAGATGCCAAGCCGGGCTCGCCAAGCATGGGTGATACCAGAATGACAACGAGACTACACATCGTGCTATGGGTCATAACGGTGAGTGGAGCCCACGTGCCCGGGTCGGGCAGACAGAATCACCAAGCCGGGCCTTCTCTCTCAAAGCCTACCAAGCCGCCTTATGCTCTATATTGCGGGGCCGCGCCCACTACGGGTTGGCCCCGAAACCTTCTCAAGCCGGCATCTTCAGTATCCGATCTCCCGCCCAAGTCCGGGATTATCGGTCTTGGGGCGGGAGTGGCGGCACGCTCGCGATTTGGGATGGCGAGAGACAATGGTACGAGTAGAACGTAAGGGACACGGTAGCGACTGGCCGAGCACGTCCCGGGGTCCATAAGCGAGTGATGGATGTTGACTGGCGCTCCGGACGTAGGCATACTAAGACGCCCGTTATACATGATCGGACCTATCGCGGAGCGATACCGACGGCGTTCCCGCCGATAAAGATCCAACCAGTAGTCGAGACTGCGGAATTGAATCTGACCCGGGACGGGACGCTCGGCGCCGCGGATGGGGCCGATACTCCGGACGCATCCTGGCCAACTAGTGGGAAGCTAGCGCATGCCCCTCGTAACGACAGCGAGCGATAGGATAAATGTCTCGGTCGGGCGGGAGCTGAGCAAACCGGTTGTTCGCTCAGCCTATGAGGCATGCGAGGACGTACCGAAGATGGCATCTTGTGCGCCCCTGTCAGGGAGCCTAGAGGCACCGGAGACATTCGGAGGGTTTGCCCGCCAACATGGCCGGGGGAGAGTGCGCTCGACCGTTATTAACCTGGGACCAGACATTCCACGCCGTGGCGACTAAAGAATACCGTACAGTCAAGAGGACGTCAAGCTGTTACATGATCCTAAGGGGGCCGTGTACCTAGATGCGTTCGAAGGACTAATGAGACGTGCGGCGCCGTAGGGGCCTTGCCTGCGCAGCGCGCCCAAGCCGCAGCTACATAGAGAGCTACGATCGCTAAGTAAATCGCACTTAACGACGCTAGCGATACCGTTTTACCACTCAGTCGGAGCGTGGCCATTCCCAATAGCGTGCTGCGAGACGACATCCGTCTGCAGCAGTCGGCCATGGGCTCGACCCACAACCTGCCCACCGGGTGTGACTCGACCGTCGCACGAACGGACAGACGTCTCTATATATCATGACATCAGTCGACATATGATGCATATCACAGTATGTGTATGATCGCGGAGAAACGCGGTGGGGCCTACTGCCATGGTGCCCCCCTAGGGGGGCATCCATCCTGGGGAAAGGTCAGCAGACAAATGGGCCACTCTCACCAGCCCAACTGCGCGTATAAGATATAGGTCCAGGGAACGGTGCACCTTGCGGGCATGGAGCCCTACGCGGAGTTCGCAAGGGCTTGAGGGAGGTGTAACTCGTCTACTTTATGCGTGAATCGTATGACAGATCAAACCGATGGCCGGGTGGCTTGCGGGATGCTGTAATGACATCCCCCACTCGCCAGGTATCTTATGGTATCCGGCGCACCCCACGACCGTATCCTAAATTATCTGGCGCTTGGTGCAGAACGAACTACAGACATCCTGAGGACACCACCTCAGGTTTTCGTTGCCACTCCGGAGAGCCTTGCCGTAACTCGTTTAACGAGACTGATCCCCACCACAGCTGGGGAGTGGAAAAACCCTCCCATTCCAGGGAGCTTACCAGGCGCCCATGACTGCCGCGGCCGCAGTGTGTGTGCAACAGGACAGGTCGTAGATCATGCATGCATCATACTGATGTATATAGCTGATATATATAGTATGATAGAGATGACGACATGATGCAGCATACGCGTAGATATGAGCTCACAGCAGTACAGCGATATATAGATACGTACTGCTGCTATCATAGATACTATCAGATATATCTCTGATCTGATAGAGACAGCAGAGCTCACACATATAGTATCTAGAGCGACAGAGCTAGATGATAGAGCGACAGCTGAGATCAGAGTCAGATCAGTATGTGATCGCTAGATCATGATACTGTCAGCTAGATGCGATAGTATGTCTAGACACTGATAGATGAGCACTATAGCTAGATGTGAGTATCAGAGTGTATCAGCTGATATCATATATAGCTGATACACAGACTACAGTGACAGCTGAGATAGTCGATCAGAGTACAAGGGACCCGCCTAAGCACACCGTAGCCTAGACATCCTGGCATGGAAACGACCTGCTTACCAAATAATATAAGCTGCTCTACTAACTGCTATCATAGTCTTACAATGAAGTAGACAGCAGAACAGTAATTCACATGGGAAGGAAAACATTAATGAGATACTAAACCTGAACGTGCAAATAGCTCCTACAAAAGCATCTAACTCTATAATAAAAACTAATGGTAATCAGTAAGATCACATTATCAGCCAGTCGCTCGCGTATATGCTGAGCCTAACCTGGGGTCACCCCGCAAGGGGGTGTAGACGGGCGTGGGACCACCGCGACGGTCCTAGGTATATTTGTCAGGCCATTCTTTGTTCTGCGATTCAGGGCCCATCACTTGCACCTGTGCAGTGGATGCGGTGTAGCATATAGCCTGCAACACGAATAACCAATGACGCCGAGTGACGATGAGGGGGCACGTTACGTTCCACTAGACTGCCGCCGGTGCGTGCCACGCTGATATAATGTACCTTCGCCGTGTCGGCACAGCCTTGGGTTCGCGGTGAATAGTGGTCTGAGTGCCAACGGGCGTGGAGAAGTCAGTCAGAGCCGCCTACCACCGGCACTCCAGGGAACACCGCGAGCGGTCGGCGAGCGGCCTCCAGGGAGCTTGGGTGGGATTCATCGGCAACCCTATTAGCGGCGGGGTGTAAAGCAGGTTCGCGCGCCGCCTGACATAGGCTGCGTCATGGTTTATGACCTGCGACCATGGCCGGCCGGATGCGCCACGTTACAGAGCCCGAGGCTCCGGCGGGCCCAGGGATGGCGGGTGAGGGGCGGCCATCAACTCGCAACGGCCTGAGCTGCCGTACGCGATGGAGGGCACCTGCGCCACATCGCGGCGGTGCCGCGGGGTTCCGTCTGACGTCGGATTAGCGCTTCGGGATGCAGCACCCGTATAGAATTGGCCAGGGAGAGGTGGAGAGGACGGGTCGTGGCCCCAACACAACTCAA
>ST8-MRSA-IVa-USA300_CP000730_TCH1516
CTGGATGATCTCACTGGCCGGGGCCGAGTGCAAAGATAACTCGGCAGCTCTGCGAGTAGGAGGCACGTTAAGACTGCGCCACGCACACTGCGGGACGGTGCTCCCACCGGGTTCTTTCCCCGACGACCGCGGTCACTACAGCCCCCGGTGCCGGAGGGAGCCTAACTGACTCGGAGGGAGGCGGGCCGAATTATCCGCGTGGCCGCCCGCGCGGAACAGCTCGGGCAAAATATCGGGCCTGGCTGGTAGTAGCAAAGCTGGGTAGTCCTATCGGTGGCATGCTCCCACCGCGCCGGATGAAGGGCTACCTCGCATAACTTCGCCATGTCATGTCCACTGGTTAGGGGCCACAGAGAAGTCCCTCTGCGGGCCGTGCAGAGCTTGAGTGCAGAATGACCTCACCGTATGTCCGCCACGGTCAAGTACTAGCCAGTGGTTAATGGACAAACCTAACGCTCGCAAGGTGTTTCAGTATATTCCCTACCGTGTCATTCGGTACTAACCCCTCTGGGCCCAACAGGTCGCAGTCAATGGAAGAGATAAACGTGGTAGTCTCCTTCCCAACAGAAAAGACCTTTTTAGATGCCAAGCCGGGCTCGCCAAGCATGGGTGATACCAGAATGACAACGAGACTACACATCGTGCTATGGGTCATAACGGTGAGTGGAGCCCACGTGCCCGGGTCGGGCAGACAGAATCACCAAGCCGGGCCTTCTCTCTCAAAGCTTACCAAGCCGCCTTATGCTCTATATTGCGGGGCCGCGCCCACTACGGGTTGGCCCCGAAACCTTCTCAAGCCGGCATCTTCAGTATCCGATCTCCCGCCCAAGTCCGGGATTATCGGTCTTGGTGCGGGAGTGGCGGCACGCTCGCGATTTGGGATGGCGAGAGACAATGGTACGAGTAGAACGTAAGGGACACGGTAGCGACTGGCCGAGCACGTCCCGGGGTCCATAAGCGAGTGATGGATGTTGACTGGCGCTCCGGACGTAGGCATACTAAGACGCCCGTTATACATGATCGGACCTATCGCGGAGCGATACCGACGGCGTTCCCGCCGATAAAGATCCAACCAGTAGTCGAGACTGCGGAATTGAATCTGACCCGGGACGGGACGCTCGGCGCCGCGGATGGGGCCAATACTCCGGACGCATCCTGGCCAACTAGTGGGAAGCTAGCGCATGCCCCTCGTAACGACAGCGAGCGATAGGATAAATGTCTCGGTCGGGCGGGAGCTGAGCAAACCGGTTGTTCGCTAAGCCTATGAGGCATGCGAGGACGTACCGAAGATGGCATCTTGTGCGCCCCTGTCAGGGAGCCTAGAGGCACCGGAGACATTCGGAGGGTTTGCCCGCCAACACGGCCGGGGGAGAGTGCGCTCGACCGTTGTTAACCTGGGACCAGACATTCCACGCCGTGGCGACTAAAGAATACCGTTCAGTCAAGAGGACGTCAAGCTGTTACATGATCCTGAGGGGGCCGTGTACCTGGATGCGTTCGAAGGACTAATGAGACGTGCGGCGCCGTAGGGGCCTTGCCTGCGCAGCGCGCCCAAGCCGCAGTTACATAGAGAGCTACGATCGCTAAGTAAATCGCACTTAACGACGCTCGCGATACCGTTTTACCACTCAGTCGGAGCGTGGCCATTCCCAATAGCGTGCTGCGAGACGACATCCGTCTGCAGCAGTCGGCCATGGGCTCGACCCACAACCTGCCCACCGGGTGTGACTCGACCGTCGCACGAACGGACAGACGTCTCTATATATCATGACATCAGTCGACATATGATGCATATCACAGTATGTGTATGATCGCGGAGAAACGCGGTGGGGCCTACTGCCATGGTGCCCCCCTAGGGGGGCATCCATCCTGGGGAAAGGTCAGCAGACAAATGGGCCACTCTCACCAGCCCAACTGCGCGTATAAGATATAGGTCCAGGGAACGGTGCACCTTGCGGGCATGGAGCCCTACGCGGAGTTCGCAAGGGCTTGAGGGAGGTGTAACTCGTCTGCTTTATGCGTGAATCGTATGACAGATCAAACCGATGGCCGGGTGGCTTGTGGGATGCTGTAATGACATCCCCCACGCGCCAGGTATCTTATGGTATCCGGCGCACCCCACGACCGTATCCTAAATTATCTGGCGCTTGGTGCAGAACGAACTACAGACATCCTGAGGACACCACCTCAGGTTTTCGTTGCCACTCCGGAGAGCCTTGCCGTAACTCGTTTAACGAGACTGATCCCCACCACAGCTGGGGAGTGGAAAAACCCTCCCATTCCAGGGAGCTTACCAGGCGCCCGTGACTGCCGCGGCCGCAGTGTGTGTGCAGCAGGACAGGTCGTAGATCATGCATGCATCATACTGATGTATATAGCTGATATATATAGTATGATAGAGATGACGACATGATGCAGCATACGCGTAGATATGAGCTCACAGCAGTACAGCGATATATAGATACGTACTGCTGCTATCATAGATACTATCAGATATATCTCTGATCTGATAGAGACAGCAGAGCTCACACATATAGTATCTAGAGCGACAGAGCTAGATGATAGAGCGACAGCTGAGATCAGAGTCAGATCAGTATGTGATCGCTAGATCATGATACTGTCAGCTAGATGCGATAGTATGTCTAGACACTGATAGATGAGCACTATAGCTAGATGTGAGTATCAGAGTGTATCAGCTGATATCATATATAGCTGATACACAGACTACAGTGACAGCTGAGATAGTCGATCAGAGTACAAGGGACCCGCCTAAGCACACCGTAGCCTAGACATCCTGGCATGGAAACGACCTGCTTACCAAATAATATAAGCTGCTCTACTAACTGCTATCATAGTCTTACAATGAAGTAGACAGCAGAACAGTAATTCACATGGGAAGGAAAACATTAATGAGATACTAAACCTGAACGTGCAAATAGCTCCTACAAAAGCATCTAACTCTATAATAAAAACTAATGGTAATCAGTAAGATCACATTATCAGCCAGTCGCTCGCGTATATGCTGAGCCTAACCTGGGGTCACCCCGCAAGGGGGTGTAGACGGGCGTGGGAACACCGCGACGGTCCTAGGTATATTTGTCAGGCCATTCTTTGTTCTGCGATTCAGGGCCCATCACTTGCACCTGTGCAGTGGATGCGGTGTAGCATATAGCCTGCAACACGAATAACCAATGACGCCGAGTGACGATGAGGGGGCACGTTACGTTCCACTAGACTGCCGCCGGTGCGTGCCACGCTGATATAATGTACCTTCGCCGTGTCGGCACAGCCTTGGGTTCGCGGTGAATAGTGGTCTGAGTGCCAACGGGCGTGGAGAAGTCAGTCAGAGCCGCCTACCACCGGCACTCCAGGGAACACCGCGAGCGGTCGGCGAGCGGCCTCCAGGGAGCTTGGGGGGGATTCATCGGCACCCCTATTAGCGGCGGGGTGTAAAGCAGGTTCGCGCGCCGCCTGACATAGGCTGCGTCATGGTTTATGACCTGCGACCATGGCCGGCCGGATGCGCCACGTTACAGAGCCCGAGGCTCCGGCGGGCCCAGGGATGGCGGGTGAGGGGCGGCCATCAACTCGCAACGGCCTGAGCTGCCGTACGCGATGGAGGGCACCTGCGCCACATCGCGGCGGTGCCGCGGGGTTCCGTCTGACGTCGGATTCGCGCTTCGGGATGCAGCGCCCGTATAGAATTGGCCAGGGAGAGGTGGAGAGGACGGGTCGTGGCCCCAACACAACTCAC
>ST8-MRSA-IVa-USA300_CP007176_ISMMS1
CTGGATGATTTCACTGGCCGGGGCCGAGTGCAAAGATAACTCGGCAGCCCTGCGAGTAGGAGGCACGTTAAGACTGCGCCACGCACACTGCGGGACGGTGCCCCCACCGGGTTCTTTCCCCGACGACCGCGGTTACTACAGCCCCCGGTGCCGGAGGGAGCCTAACTGACTCGGAGGGAGGTGGACCGAATTATCCGCGTGGCCGCCCGCGCGGAACAGCTCGGGCAAAATATCGGGCCTGGCTGGTAATAGCAAAGCTCGGTAGTCCTATCGGTGGCATGCTCCCACCGCGCCGGATGAAGGGCTACCTCGCATAACTTCGCCATGTCATGTCCACTGGTTAGGGGCCACAGAGAAGTCCCTCTGCGGGCCGTGCAGAGCTTGAGTGCAGAACGATCTGACCGTATGTCCGCCACGGTCAAGTACTAGCCAGTGGTTAATGGACAAACCTAACGCTCGCAAGGTGTTTCAGTATATTCCCTACCGTGTCATTCGGTACTAACCCCTCTGGGCCCAACAGGTCGCAGTCAACGGAAGAGATAAACGTGGTAGTCTCCTTCCCAACAGAAAAGACCTTTTTAGATGCCAAGCCGGGCTCGCCAAGCATGGGTGATACCAGAATGACAATGAGACTACACATCGTGCTATGGGTCATAACGGTGAGTGGAGCCCACGTGTCCGGGTCGGGCAGACAAAATCACCAAGCCGGGCCTTCTCTCTCAAAGCCTACCAAGCCGCCTTATGCTCTATATTGCGGGGCCGCGCCCACTACGGGTTGGCCCCGAAACCTTCTCAAGCCGGCATCTTCAGTATCCGATCTCCCGCCCAAGTCCGGGATTATCGGTCTTGGGGCGGGAGTGGCGGCACGCTCGCGATTTGGGATGGCGAGAGACAATGGTATGAGTAGAACGTAAGGGACACGGTAGCGACTGGCCGAGCACGTCCCGGGGTCCATAAGCGAGTGATGGATGTTGACTGGCGCTCCGGACGTAGGCATACTAAGACGCCCGTTATACATGATCGGACCTATCGCGGAGCGATACCGACGGCGTTCCCGCCGATAAAGATCCAACCAGTAGTCGAGACTGCGGAATTGAATCTGACCCGGGACGGGACGCTCGGCGCCGCGGATGGGGCCGATACTCCGGACGCATCCTGGCCAACTAGTGGGAAGCTAGCGCATGCCCCTCGTAACGACAGCGAGCGATAGGATAAATATCTCGGTCGGGCGGGAGCTGAGCAAACCGGTTGTTCGCTCAGCCTATGAGGCATGCGAGGACGTACCGAAGATGGCATCTTGCGCGCCCTTGTCAGGGAGCCTAGAGGCACCGGAGACATTCGGAGGGTTTGCCCGCCAACACGGCCGGGGGAGAGTGCGCTCGACCGTTATTAACCTGGGACCAGACATTCCACGCCGTGGCGACTAAAGAATACCGTTCAGTCAAGAGGACGTCAAGCTGTTACATGATCCTGAGGGGGCCGTGTACCTGGATGCGATCGAAGGACTAATGAGACGTGCGGCGCCGTAGGGGCCTTGCCTGCGCAGCGCGCCCAAGCCGCAGTTACATAGAGAGCTACGATCGCTAAGTAAATCGCACTTAACGACGCTAGCGATACCGTTTTACCACTCAGTCGGAGCGTGGCCATTCCCAATAGCGTGCTGCGAGACGACATCCGTCTGCAGCAGTCGGCCATGGGCTCGACCCACAACCTGCCCATCGGGTGTGACTCGACCGTCGCACGAACGGACAGACGTCTCTATATATCATGACATCAGTCGACATATGATGCATATCACAGTATGTGTATGATCGCGGAGAAACGCGGTGGGGCCTACTGCCATGGTGCCCCCCTAGGGGGGCATCCATCCTGGGGAAAGGTCAGCAGACAAATGGGCCACTCTCACCAGCCCAACTGCGCGTATAAGATATAGGTCCAGGGAACGGTGCACCTTGCGGGCATGGAGCCCTACGCGGAGTTCGCAAGGGCTTGAGGGAGGTGTAACTCGTCCACTTTATGCGTGAATCGTATGACAGATCAAACCGATGGTCGGGTGGCTTGCGGGATGCTGTAATGACATCCCCCACGCGCCAGGTATCTTATGGTATCCGGCGCACCCCACGACTGTATCCTAAATTATCTGGCGCTTAGTGTAGAACGAACTACAGACATCCTGAGGACACCACCTCAGGTTTTCGTAGCCACTCCGGAGAGCCTTGCCGTAACTCGTTTAACGAGACTGATCCCCACCACAGCTGGGGAGTGGAGAAACCCTCCCATTCCAGGGAGCTTACCAAGCGCCCATGACTGCCGCGGCCGCAGTGTGTGTGCAACAGGACAGGTCGTAGATCATGCATGCATCATACTGATGTATATAGCTGATATATATAGTATGATAGAGATGACGACATGATGCAGCATACGCGTAGATATGAGCTCACAGCAGTACAGCGATATATAGATACGTACTGCTGCTATCATAGATACTATCAGATATATCTCTGATCTGATAGAGACAGCAGAGCTCACACATATAGTATCTAGAGCGACAGAGCTAGATGATAGAGCGACAGCTGAGATCAGAGTCAGATCAGTATGTGATCGCTAGATCATGATACTGTCAGCTAGATGCGATAGTATGTCTAGACACTGATAGATGAGCACTATAGCTAGATGTGAGTATCAGAGTGTATCAGCTGATATCATATATAGCTGATACACAGACTACAGTGACAGCTGAGATAGTCGATCAGAGTACAAGGGACCCGCATAAGCACACCGTAGCCTAGACATCCTGGCATGGAAACGACCTGCTTACCAAATAATATAAGCTGCTCTACTAACTGCTATCATAGTCTTACAATGAAGTAGACAGCAGAACAGTAATTCACATGGGAAGGAAAACATTAATGAGATACTAAACCTGAACGTGCAAATAGCTCCTACAAAAGCATCTAACTCTATAATAAAAACTAATGGTAATCAGTAAGATCACATTATCAGCCAGTCGCTCGCGTATATGCTGAGCCTAACCTGGGGTCACCCCGCAAGGGGGTGTAGACGGGCGTGGGACCACCGCGACGGTCCTAGGTATATTTGTCAGGCCATTCTTTGTTCTGCGATTCAGGGCCCATCACTTGCACCTGTGCAGTGGATGCGGTGTAGCATATAGCCTGCAACACGAATAACCAATGACGCCGAGTGACGATGAGGGAGCACGTTACGTTCCACTAGACTGCCACCGGTGCGTGCCACGCTGATATAATGTACCTTCGCCGTGTCGGCACAGCCTTGGGTTCGCGGTGAATAGTGGTCTGAGTGCCAACGGGCGTGGAGAAGTCAGTCAGAGCCGCCTACCACCGGCACTCCAGGGAAAACCGCGAGCGGTCGGCGAGCGGCCTCCAGGGAGCTTGGGGGGGATTCATCGGCAACCCTATTAGCGGCGGGGTGTAAAGCAGGTTCGCGCGCCGCCTGACATAGGCTGCGTCATGGTTTATGACCTGCGACCATGGCCGGCCGGATGCGCCACGTTACAGAGCCCGAGGCTCCGGCGGGCCCAGGGGTGGCGGGTGAGGGGCGGCCATCAACTCGCAACGGCCTGAGCTGCCGTACGCGATGGAGGGCACCTGCGCCACATCGCGGCGGTGCCGCTGGGTTCCGTCTGACGTCGGATTCGCGCTTCGGGATGCAGCACCCGTATAGAATTGGCCAGGGAGAGGTGGAGAGGACGGGTCGTGGCCCCAACACAACTCAA
>ST8-MRSA-IVa-USA300_CP010300_BAA-1680
CTGGATGATTTCACTGGCCGGGGCCGAGTGCAAAGATAACTCGGCAGCTCTGCGAGTAGGAGGCACGTTAAGACTGCGCCACGCACACTGCGGGACGGTGCCCCCACCGGGTTCTTTCCCCGACGACCGCGGTTACTACAGCCCCCGGTGCCGGAGGGAGCCTAACTGACTCGGAGGGAGGCGGGCCGAATTATCCGCGTGGCCGCCCGCGCGGAACAGCTCGGGCAAAATATCGGGCCTGGCTGGTAGTAGCAAAGCTGGGTAGTCCTATCGGTGGCATGCTCCCACCGCGCCGGATGAAGGGCTACCTCGCATAACTTCGCCATGTCATGTCCACTGGTTAGGGGCCACAGAGAAGTCCCTCTGCGGGCCGTGCAGAGCTTGAGTGCAGAATGACCTCACCGTATGTCCGCCACGGTCAAGTACTAGCCAGTGGTTAATGGACAAACCTAACGCTCGCAAGGTGTTTCAGTATATTCCCTACCGTGTCATTCGGTACTAACCCCTCTGGGCCCAACAGGTCGCAGTCAATGGAAGAGATAAACGTGGTAGTCTCCTTCCCAACAGAAAAGACCTTTTTAGATGCCAAGCCGGGCTCGCCAAGCATGGGTGATACCAGAATGACAACGAGACTACACATCGTGCTATGGGTCATAACGGTGAGTGGAGCCCACGTGCCCGGGTCGGGCAGACAGAATCACCAAGCCGGGCCTTCTCTCTCAAAGCCTACCAAGCCGCCTTATGCTCTATATTGCGGGGCCGCGCCCACTACGGGTTGGCCCCGAAACCTTCTCAAGCCGGCATCTTCAGTATCCGATCTCCCGCCCAAGTCCGGGATTATCGGTCTTGGGGCGGGAGTGGCGGCACGCTCGCGATTTGGGATGGCGAGAGACAATGGTACGAGTAGAACGTAAGGGACACGGTAGCGACTGGCCGAGCACGTCCCGGGGTCCATAAGCGAGTGATGGATGTTGACTGGCGCTCCGGACGTAGGCATACTAAGACGCCCGTTATACATGATCGGACCTATCGCGGAGCGATACCGACGGCGTTCCCGCCGATAAAGATCCAACCAGTAGTCGAGACTGCGGAATTGAATCTGACCCGGGACGGGACGCTCGGCGCCGCGGATGGGGCCGATACTCCGGACACATCCTGGCCAACTAGTGGGAAGCTAGCGCATGCCCCTCGTAACGACAGCGAGCGATAGGATAAATGTCTCGGTCGGGCGGGAGCTGAGCAAACCGGTTGTTCGCTCAGCCTATGAGGCATGCGAGGACGTACCGAAGATGGCATCTTGTGCGCCCCTGTCAGGGAGCCTAGAGGCACCGGAGACATTCGGAGGGTTTGCCCGCCAACACGGCCGGGGGAGAGTGCGCTCGACCGTTATTAACCTGGGACCAGACATTCCACGCCGTGGCGACTAAAGAATACCGTTCAGTCAAGAGGACGTCAAGCTGTTACATGATCCTGAGGGGGCCGTGTACCTGGATGCGTTCGAAGGACTAATGAGACGTGCGGCGCCGTAGGGGCCTTGCCTGCGCAGCGCGCCCAAGCCGCAGTTACATAGAGAGCTACGATCGCTAAGTAAATCGCACTTAACGACGCTAGCGATACCGTTTTACCACTCAGTCGGAGCGTGGCCATTCCCAATAGCGTGCTGCGAGACGACATCCGTCTGCAGCAGTCGGCCATGGGCTCGACCCACAACCTGCCCACCGGGTGTGACTCGACCGTCGCACGAACGGACAGACGTCTCTATATATCATGACATCAGTCGACATATGATGCATATCACAGTATGTGTATGATCGCGGAGAAACGCGGTGGGGCCTACTGCCATGGTGCCACCCTAGGGGGGCATCCATCCTGGGGAAAGGTCAGCAGACAAATGGGCCACTCTCACCAGCCCAACTGCGCGTATAAGATATAGGTCCAGGGAACGGTGCACCTTGCGGGCATGGAGTCCTACGCGGAGTTCGCAAGGGCTTGAGGGAGGTGTAACTCGTCTACTTTATGCGTGAATCGTATGACAGATCAAACCGATGGCCGGGTGGCTTGCGGGATGCTGTAATGACATCCCCCACGCGCCAGGTATCTTATGGTATCCGGCGCACCCCACGACCGTATCCTAAATTATCTGGCGCTTGGTGCAGAACGAACTACAGACATCCTGAGGACACCACCTCAGGTTTTCGTTGCCACTCCGGAGAGCCTTGCCGTAACTCGTTTAACGAGACTGATCCCCACCACAGCTGGGGAGTGGAAAAACCCTCCCATTCCAGGGAGCTTACCAGGCGCCCATGACTGCCGCGGCCGCAGTGTGTGTGCAACAGGACAGGTCGTAGATCATGCATGCATCATACTGATGTATATAGCTGATATATATAGTATGATAGAGATGACGACATGATGCAGCATACGCGTAGATATGAGCTCACAGCAGTACAGCGATATATAGATACGTACTGCTGCTATCATAGATACTATCAGATATATCTCTGATCTGATAGAGACAGCAGAGCTCACACATATAGTATCTAGAGCGACAGAGCTAGATGATAGAGCGACAGCTGAGATCAGAGTCAGATCAGTATGTGATCGCTAGATCATGATACTGTCAGCTAGATGCGATAGTATGTCTAGACACTGATAGATGAGCACTATAGCTAGATGTGAGTATCAGAGTGTATCAGCTGATATCATATATAGCTGATACACAGACTACAGTGACAGCTGAGATAGTCGATCAGAGTACAAGGGACCCGCCTAAGCACACCGTAGCCTAGACATCCTGGCATGGAAACGACCTGCTTACCAAATAATATAAGCTGCTCTACTAACTGCTATCATAGTCTTACAATGAAGTAGACAGCAGAACAGTAATTCACATGGGAAGGAAAACATTAATGAGATACTAAACCTGAACGTGCAAATAGCTCCTACAAAAGCATCTAACTCTATAATAAAAACTAATGGTAATCAGTAAGATCACATTATCAGCCAGTCGCTCGCGTATATGCTGAGCCTAACCTGGGGTCACCCCGCAAGGGGGTGTAGACGGGCGTGGGACCACCGCGACGGTCCTAGGTATATTTGTCAGGCCATTCTTTGTTCTGCGATTCACGGCCCATCACTTGCACCTGTGCAGTGGATGCGGTGTAGCATATAGCCTGCAACACGAATAACCAATGACGCCGAGTGACGATGAGGGGGCACGTTACGTTCCACTAGACTGCCGCCGGTGCGTGCCACGCTGATATAATGTACCTTCGCCGTGTCGGCACAGCCTTGGGTTCGCGGTGAATAGTGGTCTGAGTACCAACGGGCGTGGAGAAGTCAGTCAGGTCCGCCTACCACCGGCACTCCAGGGAACACCGCGAGCGGTCGGCGAGCGGCCTCCAGGGAGCTTGGGGGGGATTCATCGGCACCCCTATTAGCGGCGGGGTGTAAAGCAGGTTCGCGCGCCGCCTGACATAGGCTGCGTCATGGTTTATGACCTGCGACCATGGCCGGCCGGATGCGCCACGTTACAGAGCCCGAGGCTCCGGCGGGCCCAGGGATGGCGGGTGAGGGGCGGCCATCAACTCGCAACGGCCTGAGCTGCCGTACGCGATGGAGGGTACCTGCGCCACATCGCGGCGGTGCCGCGGGGTTCCGTCTGACGTCGGATTCGCGCTTCGGGATGCAGCGCCCGTATAGAATTGGCCAGGGAGAGGTGGAGAGGACGGGTCGTGGCCCCAACACAACTCAA
>ST8-MRSA-IVa-USA300_CP013231_UTSWMRSA55
CTGGATGATTTCACTGGCCGGGGCCGAGTGCAAAGATAACTCGGCAGCTCTGCAAGTAGGAGGCACGTTAAGACTGCGCCACGCACACTGCGGGACGGTGCCCCCACCGGGTTCTTTCCCCGACGACCGCGGTTACTACAGCCCCCGGTGCCGGAGGGAGCCTAACTGACTCGGAGGGAGGCGGGCCGAATTATCCGCGTGGCCGCCCGCGCGGAACAGCTCGGGCAAAATATCGGGCCTGGCTGGTAGTAGCAAAGCTGGGTAGTCCTATCAGCAGCATGCTCCCACCGCGCCGGATGAAGGGCTACCTCGCATAACTTCGCCATGTCATGTCCGCTGGTTAGGGGCCACAGAGAAGTCCCTCTGCGGGCCGTGCAGAGCTTGAGTGCAGAATGACCTCACCGTATGTCCGCCACGGTCAAGTACTAGCCAGTGGTTAATGGACAAACCTAACGCTCGCAAGGTGTTTCAGCATATTCCCTACCGTGTCATTCGGTACTAACCCCTCTGGGCCCAACAGGTCGCAGTCAATGGAAGAGAAAAACGTGGTAGTCTCCTTCCCAACAGAAAAGACCTTTTTAGATGCCAAGCCGGGCTCGCCAAGCATGGGTGATACCAGAATGACAACGAGACTACACATCGTGCTATGGGTCATAACGGTGAGTGGAGCCCACGTGCCCGGGTCGGGCAGACAGAATCACCAAGCCGGGCCTTCTCTCTCAAAGCCTACCAAGCCGCCTTATGCTCTATATTGCGGGGCCGCGCCCACTACGGGTTGGCCCCGAAACCTTCTCAAGCCGGCATTTTCAGTATCCGATCTCCCGCCCAAGTCCGGGATTATCGGTCTTGGGGCGGGAGTGGCGGCACGCTCGCGATTTGGGATGGCGAGAGACAATGGTACGAGTAGAACGTAAGGGACACGGTAGCGACTGGCCGAGCACGTCCCGGGGTCCATAAGCGAGTGATGGATGTTGACTGGCGCTCCGGACGTAGGCATACTAAGACGCCCGTTATACATGATCGGACCTATCGCGGAGCGATACCGACGGCGTTCCCGCCGATAAAGATCCAACCAGTAGTCGAGACTGCGGAATTGAATCTGACCCGGGACGGGACGCTCGGCGCCGCGGATGGGGCAGATACTCCGGACGCATCCTGGCCAACTAGTGGGAAGCTAGCGCATGCCCCTCGTAACGACAGCGAGCGATAGGATAAATGTCTCGGTCGGGCGGGAGCTGAGCAAACCGGTTGTTCGCTCAGCCTATGAGGCATGCGAGGACGTACCGAAGATGGCATCTTGTGCGCCCCTGTCAGGGAGCCTAGAGGCACCGGAGACATTCGGAGGGTTTGCCCGCCAACACGACCGGGGGAGAGTGCGCTCGACCGTTATTAACCTGGGACCAGACATTCCACGCCATGGCGACTAAAGAATACCGTTCAGTCAAGAGGACGTCAAGCTGTTACATGATCCTGAGGGGGCCGTGTACCTGGATGCGTTCGAAGGACTAATGAAACGTGCGGCGCCGTAGGGGCCTTGCCTGCGCAGCGCGCCCAAGCCGCAGTTACATAGAGAGCTACGGTCGCTAAGTAAATCGCACTTAACGACGCTAGCGATACCGTTTTACCACTCAGTCGGAGCGTGGCCATTCCCAATAGCGTGCTGCGAGACAACATCCGTCTGCAGCAGTCGGCCATGGGCTCGACCCACAACCTGCCCACCGGGTGTGACTCGACCGTCGCACGAACGGACAGACGTCTCTATATATCATGACATCAGTCGACATATGATGCATATCACAGTATGTGTATGATCGCGGAGAAACGCGGTGGGGCCTACTGCCATGGTGCCCCCCTAGGGGGGCATCCATCCTGGGGGAAGGTCAGCAGACAAATGGGGCACTCTCACCAGCCCAACTGCGCGTATAAGATATAGGTCCAGGGAACGGTGCACTTTGCGGGCATGGAGCCCTACGCGGAGTTCGCAAGGGCTTGAGGGAGGTGTAACTCGTCTACTTTATGCGTGAATCGTATGACAGATCAAACCGATGGCCGGGTGGCTTGCGGGATGCTGTAATGACATCCCCCACGCGCCAGGTATCTTATGGTATCCGTCGCACCCCACGACCGTATCCTAAATTATCTGGCGCTTGGTGCAGAACGAACTACAGACATCCTGAGGATACCACCTCAGGTTTTCGTTGCCACTCCGGAGAGCCTTGCCGTAACTCGTTTAACGAGACTGATCCCCACCACAGCTGGGGAGTGGAAAAACCCTCCCATTCCAGGGAGCTTACCAGGCGCCCATGACTGCCGCGGCCGCAGTGTGTGTGCAACAGGACAGGTCGTAGATCATGCATGCATCATACTGATGTATATAGCTGATATATATAGTATGATAGAGATGACGACATGATGCAGCATACGCGTAGATATGAGCTCACAGCAGTACAGCGATATATAGATACGTACTGCTGCTATCATAGATACTATCAGATATATCTCTGATCTGATAGAGACAGCAGAGCTCACACATATAGTATCTAGAGCGACAGAGCTAGATGATAGAGCGACAGCTGAGATCAGAGTCAGATCAGTATGTGATCGCTAGATCATGATACTGTCAGCTAGATGCGATAGTATGTCTAGACACTGATAGATGAGCACTATAGCTAGATGTGAGTATCAGAGTGTATCAGCTGATATCATATATAGCTGATACACAGACTACAGTGACAGCTGAGATAGTCGATCAGAGTACAAGGGACCCGCCTAAGCACACCGTAGCCTAGACATCCTGGCATGGAAACGACCTGCTTACCAAATAATATAAGCTGCTCTACTAACTGCTATCATAGTCTTACAATGAAGTAGACAGCAGAACAGTAATTCACATGGGAAGGAAAACATTAATGAGATACTAAACCTGAACGTGCAAATAGCTCCTACAAAAGCATCTAACTCTATAATAAAAACTAATGGTAATCAGTAAGATCACATTATCAGCCAGTCGCTCGCGTATATGCTGAGCCTAACCTGGGGTCACCCCGCAAGGGGGTGTAGACGGGCGTGGGACCACCGCGACGGTCCTAGGTATATTTGTCAGGCCATTCTTTGTTCTGCGATTCAGGGCCCATCACTTGCACCTGTGCAGTGGATGCGGTGTAGCATATAGCCTGCAACACGAATAACCAATGACGCCGAGTGACGATGAGGGGGCACGTTACGTTCCACTAGACTGCCGCCGGTGCGTGCCACGCTGATATAATGTACCTTCGCCGTGTCGGCACAGCCTTGGGTTCGCGGTGAATAGTGGTCTGAGTGCCAACGGGCGTGGAGAAGTCAGTCAGAGCCGCCTACCGCCGGTACTCCAGGGAACACCGCGAGCGGTCGGCGAGCGGCCTCCAGGGAGCTTGGGGGGGATTCATCGGCACCCCTATTAGCGGCGGGGTGTAAAGCAGGTTCGCGCGCCGCCTGACATAGGCTGCGTCATGGTTTATGACCTGCGACCATGGCCGGCCGGATGCGCCACGTTACAGAGCCCGAGGCTCCGGCGGGCCCAGGGATAGCGGGTGAGGGGCGGCCATCAACTCGCAACGGCCTGAGCTGCCGTACGCGATGGAGGGCACCTGCGCCACATCGCGGCGGTGCCGCGGGGTTCCGTCTGACGTCGGATTCGCGCTTCGGGATGCAGCGCCCGTATAGAATTGGCCTGGGGGAGGTGGAGAGGACGGGTTGTGGCCCCAACACAACTCAA
>ST8-MRSA-IVa-USA300_CP019590_Calgary-C2406
CTGGATGATTTCACTGGCCGGGGCCGAGTGCAAAGATAACTCGGCAGCTCTGCGAGTAGGAGGCACGTTAAGACTGCGCCACGCACACTGCGGGACGGTGCCCCCACCGGGTTCTTTCCCCGACGACCGCGGTTACTACAGCCCCCGGTGCCGGAGGGAGCCTAACTGACTCGGAGGGAGGCGGGCCGAATTATCCGCGTGGCCGCCCGCGCGGAACAGCTCGGGCAAAATATCGGGCCTGGCTGGTAGTAGCAAAGCTGGGTAGTCCTATCGGTGGCATGCTCCCACCGCGCCGGATGAAGGGCTACCTCGCATAACTTCGCCATGTCATGTCCACTGGTTGGGGGCCACAGAGAAGTCCCTCTGCGGGCCGTGCAGAGCTTGAGTGCAGAATGACCTCACCGTATGTCCGCCACGGTCAAGTACTAGCCAGTGGTTAATGGACAAACCTAACGCTCGCAAGGTGTTTCAGTATATACCCTACCGTGTCATTCGGTACTAACCCCTCTGGGCCCAACAGGTCGCAGTCAATGGAAGAGATAAACGTGGTAGTCTCCTTCCCAACAGAAAAGACCTTTTTAGATGCCAAGCCGGGCTCGCCAAGCATGGGTGATACCAGAATGACAACGAGACTACACATCGTGCTATGGGTCATAACGGTGAGTGGAGCCCACGTGCCCGGGTCGGGCAGACAGAATCACCAAGCCGGGCCTTCTCTCTCAAAGCCTACCAAGCCGCCTTATGCTCTATATTGCGGGGCCGCGCCCACTACGGGTTGGCCCCGAAACCTTCTCAAGCCGGCATCTTCAGTATCCGATCTCCCGCCCAATTCCGGGATTATCGGTCTTGGGGCGGGAGTGGCGGCACGCTCGCGATTTGGGATGGCGAGAGACAATGGTACGAGTAGAACGTAAGGGACACGGTAGCGACTGGCCGAGCACGTCCCGGGGTCCATAAGCGAGTGATGGATGTTGACTGGCGCTCCGGACGTAGGCATACTAAGACGCCCGTTATACATGATCGGACCTATCGCGGAGCGATACCGACGGCGTTCCCGCCGATAAAGATCCAACCAGTAGTCGAGACTGCGGAATTGAATCTGACCCGGGACGGGACGCTCGGCGCCGCGGATGGGGCCGATACTCCGGACGCATCCTGGCCAACTAGTGGGAAGCTAGCGCATGCCCCTCGTAACGACAGCGAGCGATAGGATAAATGTCTCGGTCGGGCGGGAGCTGAGCAAACCGGTTGTTCGCTCAGCCTATGAGGCATGCGAGGACGTACCGAAGATGGCATCTTGTGCGCCCCTGTCAGGGAGCCTAGAGGCACCGGAGACATTCGGAGGGTTTGCCCGCCAACACGGCCGGGGGAGAGTGCGCTCGACCGTTATTAACCTGGGACCAGACATTCCACGCCGTGGCGACTAAAGAATACCGTTCAGTCAAGAGGACGTCAAGCTGTTACATGATCCTGAGGGGGCCGTGTACCTGGATGCGTTCGAAGGACTAATGAGACGTGCGGCGCCGTAGGGGCCTTGCCTGCGCAGCGCGCCCAAGCCGCAGTTACATAGAGAGCTACGATCGCTAAGTAAATCGCACTTAACGACGCTAGCGATACCGTTTTACCACTCAGTCGGAGCGTGGCCATTCCCAATAGCGTGCTGCGAGACGACATCCGTCTGCAGCAGTCGGCCATGGGCTCGACCCACAACCTGCCCACCGGGTGTGACTCGACCGTCGCACGAACGGACAGACGTCTCTATATATCATGACATCAGTCGACATATGATGCATATCACAGTATGTGTATGATCGCGGAGAAACGCGGTGGGGCCTACTGCCATGGTGCCCCCCTAGGGGGGCATCCATCCTGGGGAAAGGTCAGCAGACAAATGGGCCACTCTCACCAGCCCAACTGCGCGTATAAGATATAGGTCCAGGGAACGGTGCACCTTGCGGGCATGGAGCCCTACGCGGAGTTCGCAAGGGCTTGAGGGAGGTGTAACTCGTCTACTTTATGCGTGAATCGTATGACAGATCAAACCGATGGCCGGGTGGCTTGCGGGATGCTGTAATGACATCCCCCACGCGCCAGGTATCTTATGGTATCCGGCGCACCCCACGACCGTATCCTAAATTATCTGGCGCTTGGTGCAGAACGAACTACAGACATCCTGAGGACACCACCTCAGGTTTTCGTTGCCACTCCGGAGAGCCTTGCCGTAACTCGTTTAACGAGACTGATCCCCACCACAGCTGGGGAGTGGAAAAACCCTCCCATTCCAGGGAGCTTACCAGGCGCCCATGACTGCCGCGGCCGCAGTGTGTGTGCAACAGGACAGGTCGTAGATCATGCATGCATCATACTGATGTATATAGCTGATATATATAGTATGATAGAGATGACGACATGATGCAGCATACGCGTAGATATGAGCTCACAGCAGTACAGCGATATATAGATACGTACTGCTGCTATCATAGATACTATCAGATATATCTCTGATCTGATAGAGACAGCAGAGCTCACACATATAGTATCTAGAGCGACAGAGCTAGATGATAGAGCGACAGCTGAGATCAGAGTCAGATCAGTATGTGATCGCTAGATCATGATACTGTCAGCTAGATGCGATAGTATGTCTAGACACTGATAGATGAGCACTATAGCTAGATGTGAGTATCAGAGTGTATCAGCTGATATCATATATAGCTGATACACAGACTACAGTGACAGCTGAGATAGTCGATCAGAGTACAAGGGACCCGCCTAAGCACACCGTAGCCTAGACATCCTGGCATGGAAACGACCTGCTTACCAAATAATATAAGCTGCTCTACTAACTGCTATCATAGTCTTACAATGAAGTAGACAGCAGAACAGTAATTCACATGGGAAGGAAAACATTAATGAGATACTAAACCTGAACGTGCAAATAGCTCCTACAAAAGCATCTAACTCTATAATAAAAACTAATGGTAATCAGTAAGATCACATTATCAGCCAGTCGCTCGCGTATATGCTGAGCCTAACCTGGGGTCACCCCGCAAGGGGGTGTAGACGGGCGTGGGACCACCGCGACGGTCCTAGGTATATTTGTCAGGCCATTCTTTGTTCTGCGATTCAGGGCCCATCACTTGCACCTGTGCAGTGGATGCGGTGTAGCATATAGCCTGCAACACGAATAACCAATGACGCCGAGTGACGATGAGGGGGCACGTTACGTTCCACTAGACTGCCGCCGGTGCGTGCCACGCTGATATAATGTACCTTCGCCGTGTCGGCACAGCCTTGGGTTCGCGGTGAATAGTGGTCTGAGTGCCAACGGGCGTGGAGAAGTCAGTCAGAGCCGCCTACCACCGGCACTCCAGGGAACACCGCGAGCGGTCGGCGAGCGGCCTCCAGGGAGCTTGGGTGGGATTCATCGGCAACCCTATTAGCGGCGGGGTGTAAAGCAGGTTCGCGCGCCGCCTGACATAGGCTGCGTCATGGTTTATGACCTGCGACCATGGCCGGCCGGATGCGCCACGTTACAGAGCCCGAGGCTCCGGCGGGCCCAGGGATGGCGGGTGAGGGGCGGCCATCAACTCGCAACGGCCTGAGCTGCCGTACGCGATGGAGGGCACCTGCGCCACATCGCGGCGGTGCCGCGGGGTTCCGTCTGACGTCGGATTCGCGCTTCGGGATGCAGCACCCGTATAGAATTGGCCAGGGAGAGGTGGAGAGGACGGGTCGTGGCCCCAACACAACTCAA
>ST8-MRSA-IVa-USA300_CP051907_ER11450-3
CCGGATGATTTCACTGGCCGGGGCCGAGTGCAAAGATGACTCGGCAGCTCTGCGAGTAGGAGGCACGTTAAGACTGCGCCACGCACACTGCGGGACGGTGCCCCCACCGGATTCTTTCCCCGACGACCGCGGTTACTACAGCCCCCGGTGCCGGAGGGAGCCTAACTGACTCGGAGGGAGGCGGGCCTAATTATCCGCGTGGCCGCCCGCGCGGAACAGCTCGGGCAAAATATCGGGCCTGGCTGGTAGTAGCAAAGCTGGGTAGTCCTATGGGTGGCATGCTCCCACCGCGCAGGATGAAGGGCTACCTCGCATAACTTCGCCATGTCATGTCCACTGGTCAGGGGCCACAGAGAAGTCCCTCTGCGGGCCGTGCAGAGCTTGAGTACAGAATGACTTCACAGTATGTCCGCCACGGTCAAGTACTAGCCAGTGGTTAATGGACAAACCTAACGCTCGCAAGGTGTTTCAGTATATTCCCTACCGTGTCATTCGGTACTAACCCCTCTGGGCCCAACAGGTCGCAGTCAATGGAAGAGATAAACGTGGTAGTCTCCTTCCCAACAGAAAAGACCTTTTTAGATGCCAAGCCGGGCTCGCCAAGCATGGGTGATACCAGAATGACAACGAGACTACACATCGTGCTGTAGGTCATAACGGTGAGTGGAGCCCACGTGCCCGGGTCGGGCAGACAGAATCACCAAGCCGGGCCTTCTCTCTCAAAGCCTACCAAGCCGCCTTATGCTCTATATTGCGGGGCCGCGCCCACTACGGGTTGGCCCCGAGACCTTCTCAAGCCGGCATCTTCAGTATCCGATCTCCCGCCCAAGTCCGGGATTATCGGTCTTGGGGCGGGAGTGGCGGCACGCTCGCGATTTGGGATGCCGAGAGACAATGGTACGAGTAGAACGTAAGGGACACGGTAGCGACCGGCCGAGCACGTCCCGGGGTCCATAAGCGAGTGATGGACGTTGACTGGCGCTCCGGACGTAGGCATACTAAGACGCCCGTTATACATGATCGGACCTATCGCGGAGCGATACCGACGACGTTCCCGCCGATAAAGATCCGACCAGTAGTCTAGACTGCGGAATTGAATCTGACCCGGGACGGGACGCTCGGCGCCGCGGATGGGGCCGATACTCCGGACGCATCCTGGCCAACTAGTGGGAAGCTAGCGCATGCCCCTCGTAACGACAGCGAGCGATAGGATAAATGTCTCGGTCGGGCGGGAGCTGAGCAAATCGGTTGTTCGCTCAGCCTATGAGGCATGCGAGGACATACCGAAGATGGCATCTTGTGCGCCCCTGTCAGTGAGCCTAGAGGCACCGGAGACATTCGGAGGGTTTGCCCGCCAACACGGCCGGGGGAGAGTGCGCTCGACCGTTATTAACCTGGGACCAGACATTCCACGCCGTGGCGACTAAAGAATACCGTTCAGTTAAGAGGACGTCAAGCTGTTACTTGATCCTGAGGGGGCCGTGTACCTGGATGCGTTCGAAGGACTAATAAGACGTGCGGCGCCGTAGGGGCCTTGCCTGCGCAGCGCGCCCAAGCCGCAGTTACATAGAGAGCTACGATCGCTAAGTAAATCGCACTTAACGACACTAGCGATACCATTTTACCACTCAGTCGGAGCGTTGCCATTCCCAATAGCGTGCTGCGAGACGACATCCGTCTGCAGCAGTCGGCCATGGGCTCGACCCACAACCTGCCCACCGGGTGTGACTCGACCGTCGCACGAACGGACAGACGTCTCTATATATCATGACATCAGTCGACATATGATGCATATCACAGTATGTGTATGATCGCGGAGAAACGCGGTGGGGCCTACTGCCATGGTGCCCCCCTAGGGGGGCATCCGTCCTGGGGAAAGGTCAGCAGACAAATGGGCCACTCTCACCAGCCCAACTGCGCGTATAAGATATAGGTCCAGGGAACGGTGCACCTTGCGGGCATGGAGCGCTACGCGGAGTTCGCAAGGGCTTGAGGGAGGTGTAACTCGTCTACTTTATGCGTGAATCGTATTACAGATCAAACCGATGGCCGGGTGGCTTGCGGGATGCTGTAATGACATCCCGCACGCGCCAGGTATCTTATGGTATCCGGCGGATCCCACGACCATATCCTAAATTATCTGGCGCTTGGTGCAGAACGAACTACAGACATCCTGAGGACACCGCCTCAGGTTTTCGTTGCCACTCCGGAGAGCCTTGCCGTAACTCGTTTAACGAGACTGATCCCCACCACAGCTGGGGAGTGGAAAAACCCTCCCATTCCAGGGAGCTTACCAGGCGCCCATGAATGCCGCGGCCGCAGTGTGTGTGCAACAGGACGGGTCGTAGATCATGCATGCATCATACTGATGTATATAGCTGATATATATAGTATGATAGAGATGACGACATGATGCAGCATACGCGTAGATATGAGCTCACAGCAGTACAGCGATATATAGATACGTACTGCTGCTATCATAGATACTATCAGATATATCTCTGATCTGATAGAGACAGCAGAGCTCACACATATAGTATCTAGAGCGACAGAGCTAGATGATAGAGCGACAGCTGAGATCAGAGTCAGATCAGTATGTGATCGCTAGATCATGATACTGTCAGCTAGATGCGATAGTATGTCTAGACACTGATAGATGAGCACTATAGCTAGATGTGAGTATCAGAGTGTATCAGCTGATATCATATATAGCTGATACACAGACTACAGTGACAGCTGAGATAGTCGATCAGAGTACAAGGGACCCGCCTAAGCACACCGTAGCCTAGACATCCTGGCATGGAAACTACCTGCTTACCAAATAATATAAGCTGCTCTACTAACTGCTATCATAGTCTTACAATGAAGTAGACAGCAGAACAGTAATTCACATGGGAAGGAAAACATTAATGAGATACTAAACCTGAACGTGCAAATAGCTCCTACAAAAGCATCTAACTCTATAATAAAAACTAATGGTAATCAGTAAGATCACATTATCAGCCAGTCGCTCGCGTATATGCTGAGCCTAACCTGGGGTCACCCCGCAAGGGGGTGTAGACGGGCGTGGGACCACCGCGACGGTCCTAGGTATATTTATCAGGCCATTCTTTGTTCTGCGATTCAGGGCCCATCACTTGCACCTGTGCGGTGGATGCGGTGTGGCATATAGCCTGCAATGCGAACAACCAATGACGCCGAGTGACGATGAGGGGGCACGTTACGTTCCACTAGACTGCCGCCGGTGCGTGCCACGCTGATATAATGTACCTTCGCCGTGTCGGCACAGCATTGGGTTCGCGGTGAATAGTGGGCTGAGTGCCAACGGGCGTGGAGAAGTCAGTCAGAGCCGCCTACCACCGGCACTCCAGGGAACACCGCGAGCGGTCGGCGAGCGGCCTCCAGGGAGCTTGGGGGGGATTCATCGGCAACCCTATTAGCGGCGGGGTGTAAAGCAGGTTCGCGCGCCGCCTGACATAGGCTGCGTCATGGTTTATGACCTGCGACCATGGCCGGCCGGATGCGCCACGTTACAGAGCCCGAGGCTTCGGCGGGCCCAGGGATGGCGGGTGAGGGGCGGCAATCAACTCGCAACGGCCTGAGCTGCCGTACGCGATGGAGGGCACCTGCGCCACATCGCGGCGGTGCCGCGGGGTTCCGTCTGACGTCGGATTCGCGCTTCGGGATGTAGCGCCCGTATAGAATTGGCCAGGGAGAGGTGGAGAGGACGGGTCGTGGCCCCAACACAACTCAA
>ST8-MRSA-IVa-USA300_CP151123_BSN46-2
CTGGATGATCTCACTGGCCGGGGCCGAGTGCAAAGATAACTCGGCAGCTCTGCGAGTAGGAGGCACGTTAAGACTGCGCCACGCACACTGCGGGACGGTGCCCCCACCGGGTTCTTTCCCCGACGACCGCGGTTACTACAGCCCCCGGTGCCGGAGGGAGCCTAACTGACTCGGAGGGAGGCTGGCCGAATTATCCGCGTGGCCGCCCGCGCGGAACAGCTCGGGCAAAATATCGGGCCTGGCTGGTAGTAGCAAAGCTGGATAGTCCTATCGGTGGCATGCTCCCACCGCGCCGGATGAAGGGCTACCTCGCATAACTTCGCCATGTCATGTCTACTGGTTAGGGGCCACAGAGAAGTCCCTCTGCGGGCCGTGCAGAGCTTGAGTGCGGAATGACCTCACCGTATGTCCGCCACGGTCAAATACTAGCCAGTGGTTAATGGACAAACCTAGTGCTTGCAAGGTGTTTCAGTATATTCCCTACCGTGTCATTCGGTACTAACCCCTCTGGGCCCAAGAGGTCGCAGTCAATGGAAGAGATAAACGTGGTAGTCTCCTTCCCAACAGAAAAGACCTTTTTAGATGCCAAGCCGGGCTCGTCAAGCATGGGTGATACCAGAATGACAACGAGACTACACATCGTGCTATGGGTCATAACGGTGAGTGGAGCCCACGTGCCCGGGTCGGGCAGACAGAATCTCCAAGCCGGGCCTTCTCTCTCAAAGCCTACCAAGCCGCCTTATGCTCTATATTGCGGGGCCGCGCCCACTACGGGTTGGCCCCGAAACCTTCTCAAGCCGGCATCTTCAGTATCCGATCTCCCGCCCAAGTCCGGGATTATCGGTCTTGGTGCGGGAGTGGCGGCACGCTCGCGATTTGGGATGGCGAGAGACAATGGTACGAGTAGAACGTAAGGGACACGGTAGCGACTGGCCGAGCACGTCCCGGGGTCCATAAGCGAGTGATGGATGTTGACTGGCGCCCCGGACGTAGGCATACTATGACGCCCGTTATACATGATCGGACCTATCGCGGAGCGATACCGACGGCGTTCCCGCCGATAAAGATCCAACCAGTAGTCGAGACTGCGGAATTGAATCTGACCCGGGACGGGACGCTCGGCGCCGCGGATGGGGCCAATACTCCGGACGCATCCTGGCCAACTAGTGGGAAGCTAGCGCATGCCCCTCGTAACGACAGCGAGCGATAGGATAAATGTCTCGGTCGGGCGGGAGCTGAGCAAACCGGTTGTTCGCTCAGCCTATGAGGCATGCGAGGACGTACCGAAGATGGCATCTTGTGCGCCCCTGTCAGGGAGCCTAGAGGCACCGGAGACATTCGGAGGGTTTGCCCGCCAACACGGCCGGGGGAAAGTGCGCTCGACCGTTATTGACCTGGGACTAGACATTCCACACCGTGGAGACTAAAGAATACCGTTCAGTCAAGAGGACGTCAAGCTGTTACATGATCCTGAGGGGGCCGTGTACCTGGATGCGTTCGAAGGACTAATGAGACGTGCGGCGCCGTAGGGGCCTTGCCTGCGCAGCGCGCCCACGCCGCAGTTACATAGAGAGCTACGATCGCTAAGTAAATCGCACTTAACGACGCTCGCGATACCGTTTTACCACTCAGTCGGAGCGTGGCCATTCCCAATAGCGTGCTGCGAGACGACATCCGTCTGCAGCAGTCGGCCATGGGCTCGACCCACAACCCGCCCACCGGGTGTAACTCGACCGTCGCACGAACGGACAGACGTCTCTATATATCATGACATCAGTCGACATATGATGCATATCACAGTATGTGTATGATCGCGGAGAAACGCTGTGGGGCCTACTGCCATGGTGCCCCCCTAGGGGGGCATCCATCCTGGGGAAAGGTCAGCAGACAAATGAGCCACTCTCACCAGCCCAACTGCGCGTATAAGATATAGGTCCAGGGAACGGTGCACCTTGCGGGCATGGAGCCCTACGCGGAGTTCGCAAGGGCTTGAGGGAGGCGTAACTCGTCTGCTTTATGCGTGAATCGTATGACAGATCAAACCGATGGCCGGGTAGCTTGCGGGATGCTGTAATGACATCCCCCACGCGCCAGGTATCTTATGGTATCCGGCGCACCCCACGACCGTATCCTAAATTATCTGGCGCTTGGTGCAGAACGAACTACAGACATCCTGAGGACACCACCTCAGGTTTTCGTTGCCACTCCGGAGAGCCATGCCGTAACTCGTTTAACGAGACTGATCCCCACCACAGCTGGGGAATGGAAAGACCCTCCCATTCCAGGGAGCTTACTAGGCGCCCGTGACTGCCGCGGCCGCAGTGTGTGTGCAATAGGACAGGTCGTAGATCATGCATGCATCATACTGATGTATATAGCTGATATATATAGTATGATAGAGATGACGACATGATGCAGCATACGCGTAGATATGAGCTCACAGCAGTACAGCGATATATAGATACGTACTGCTGCTATCATAGATACTATCAGATATATCTCTGATCTGATAGAGACAGCAGAGCTCACACATATAGTATCTAGAGCGACAGAGCTAGATGATAGAGCGACAGCTGAGATCAGAGTCAGATCAGTATGTGATCGCTAGATCATGATACTGTCAGCTAGATGCGATAGTATGTCTAGACACTGATAGATGAGCACTATAGCTAGATGTGAGTATCAGAGTGTATCAGCTGATATCATATATAGCTGATACACAGACTACAGTGACAGCTGAGATAGTCGATCAGAGTACAAGGGACCCGCCTAAGCACACCGTAGCCTAGACATCCTGGCATGGAAACGACCTGCTTACCAAATAATATAAGCTGCTCTACTAACTGCTATCATAGTCTTACAATGAAGTAGACAGCAGAACAGTAATTCACATGGGAAGGAAAACATTAATGAGATACTAAACCTGAACGTGCAAATAGCTCCTACAAAAGCATCTAACTCTATAATAAAAACTAATGGTAATCAGTAAGATCACATTATCAACCAGTCGCTCGCGTATATGCTGAGCCTAACCTGGGGTCACCCCGCAAGGAGGTGTAGACGGGCGTGGGGCCACCGCGACGGTCCTAGGTATATTTGTCAGGCCATTCTTTGTTCTGCGATTCAGGGCCCATCACTTGCACCTGTGCAGTGGATGCGGTGTAGCATATAGCCTGCAACACGAATAACCAATGACGCCGAGTGACGATGAGGGGGCACGTTACGTTCCACTAGACTGCCGCCGGTGCGTGCCACGCTGATATAATGTACCTTCGCCGTGTCGGCACAGCCTTGGGTTCGCGGTGAATAGTGGTCTGAGTGCCAACGGGCGTGGAGAAGTCAGTCAGAGCCGCCTACCACCGGCACTCCAGGGAACACCGCGAGCGGCCGGCGAGCGGCCTCCAGGGAGCTTGGGGGGGATTCATCGGCACCCCTATTAGCGGCGGGGTGTAAAGCAGGTTCGCGCGCCGCCTGACATAGGCTGCGTCATGGTTTATGACCTGCGACCATGGCCGGCCGGATGCGCCACGTTACAGAGCCCGAGGCTCCCGCGGGCCCAGGGATGACGGGTGAGGGGCGACCATCAACTCGCAACGGCCTGAGCTGCCGTACGCGATGGAGGGCACCTGCGCCTCATCGCGGCGGTGCCGCGGGGTTCCGTCTGACGTCGGATTCGCGCTTCGGGATGCAGCGCCCGTATAGAATTGGCCAGAGAGAGGTGGAGGGGACGGGTCGTGGCCCCAACACAACTCAC
>ST8-MRSA-IVa-USA300_CP165650_B0354
CTGGATGATCTCACTGGCCGGGGCCGAGTGCAAAGATAACTCGGCAGCTCTGCGAGTAGGAGGCACGTTAAGACTGCGTCACGCACACTGCGGGACGGTGCCCCCACCGGGTTCTTCCCCCGACGACCGCGGTTACTACAGCCTCCGGTGCCGGAGGGAGCCTAACTGACTCGGAGGGAGGCGGGCCGAATTATCCGCGTGGCCGCCCGCGCGGAACAACTCGGGCAAAATATCGGGCCTGGCTGGTAGTAGCAAAGCTGGGTAGTCCTATCGGTGGCATGCTCCCACCGCGCCGGATGAAGGGCTACCTCGCATAACTTCGCCATGTCATGTCCACTGGTTAGGGGCCACAGAGAAGTCCCTCTGCGGGCCGTGCTGAGCTTGAGTGCAGAATGACCTCACCGTATGTCCGCCACGGTCAAGTACTAGCCAGTGGTTAATGGACAAACCTAACGCTCGCAAGGTGTTTCAGTATATTCCCTACCGTGTCATTCGGTACTAACCCCTCTGGGCCCGACAGGTCGCAGTCAATGGAAGAGATAAACGTGGTAGTCCCTTTCCCAACAGAAAAGACCTTTTTAGATGCCAAGCCGAGCTCGCCAAGCATGGGTGATACCAGAATGACAACGAGACTACACATCGTGCTATGGGTCATAACGGTGAGTGGAGCCCACGTGCCCGGGTCGGGCAGACAGAATCACCAAGCCGGGCCTTCTCTCTCAAAGCCTACCAAGCCGCCTTATGCTCTATATTGCGGGGCCGCGCCCACTACGGGTTGGCCCCGAAACCTTCTCAAGCCGGCATCTTCAGTATCCGATCTCCCGCCCAAGTCCGAGATGATCGGTCTTGGTGCGGGAGTGGCGGCACGCTCGCGATTTGGGATGGCGAGAGACAATGATACGAGTAGAACGTAAGGGACACGGTAGCGACTGGCCGAGCACGTCCCGGGGTCCATAAGCGAGTGATGGATGTTGACTGGCGCTCCGGACGTAGGCATACTAAGACGCCCGTTATACATGATCGGACCTATCGCGGAGCGATACCGACGGCGTTCCCGCCGATAAAGATCCAACCAGTAGTCGAGACTGCGGAATTGAATCTGACCCGGGACGGGATGCTCGGCGCCGCGGATGGGGCCAATACTCCGGACGCATCCTGGCCAACTAGTGGGAAGCTAGCGCATGCCCCTCGTAACGACAGCGAGCGATAGGATAAATGTCTCGGTCGGGCGGGAGCTGAGCAAACCGGTTGTTCGCTCGGCCTATGAGGCATGCGAGGACGTACTGAAGATGGCATCTTGTGCGCCCCTGTCAGGGAGCCTAGAGGCACCGGAGACATTCGGAGGGTTTGCCCGCCAACACGGCCGGGGGAGGGTGCGCTCGACCGGTATTAACCTGGGACCAGACATTCCACGCCGTGGCGACTAAAGAATACCGTTCAGTCAAGAGGACGTCAAGCTGTTACATGATCCTGAGGGGGCCGTGTACCTGGATGCGTTCGAAGGACTAATGAGACGCGCGGCGCCGTGGGGGCCTTGCCTGCGCAGCGCGCCCAAGCCGCAGTTACATAGAGAGCTACGATCGCTAAGTAAATCGCTCTTAACGACGCTCGCGATACCGTTTTACCACTCAGTCGGAGCGTGGCCTTTCCCAATAGCGTGCTGCGAGACGACATCCGTCTGCAGCAGTCGGCCATGGGCTCGACCCACAACCTGCCCACCGGGTGTGACTCGACCGTCGCACGAACGGACAGACGTCTCTATATATCATGACATCAGTCGACATATGATGCATATCACAGTATGTGTATGATCGCGGAGAAACGCGGTGGGGCCTACTGCCATGGTGCCCCCCTAGGGGGGCACCCATCCTGGGGAAAGGTCAGCAGACAAATGGGCCACTCTCACCAGCCCAACTGCGCGTATAAGATATAGGCCCAGGGAACGGTGCACCTTGCGGGCATGGAGCCCTACGCGGAGTTCGCAAGGGCTTGAGGGAGGTGTAACTCGTCTGCTTTATGCGTGAATCGTATGACAGATCAAACCGATGGCCGGGTGGCTTGCGGGATGCTGTAATGACATCCCCCACGCGCCAGGTATCTTATGGTATCCGGCGCACCCCACGACCGTATCCTAAATTATCTGTCGCTTGGTGCAGAACGAACTAGAGACATCCTGAGGACACCACCTCAGGTTTTCGTTGCCACTCCGGAGAGCCTTGCCGTAACTCGTTTAACGAGACTGATCCCCACCACAGCTGGGGAGTGGAAAAACCCTCCCATTCCAGGGAGCTTACCAGGCGCCCGTGACTGCCGCGGCCGCAGTGTGTGTGCGACAGGACAGGTCGTAGATCATGCATGCATCATACTGATGTATATAGCTGATATATATAGTATGATAGAGATGACGACATGATGCAGCATACGCGTAGATATGAGCTCACAGCAGTACAGCGATATATAGATACGTACTGCTGCTATCATAGATACTATCAGATATATCTCTGATCTGATAGAGACAGCAGAGCTCACACATATAGTATCTAGAGCGACAGAGCTAGATGATAGAGCGACAGCTGAGATCAGAGTCAGATCAGTATGTGATCGCTAGATCATGATACTGTCAGCTAGATGCGATAGTATGTCTAGACACTGATAGATGAGCACTATAGCTAGATGTGAGTATCAGAGTGTATCAGCTGATATCATATATAGCTGATACACAGACTACAGTGACAGCTGAGATAGTCGATCAGAGTACAAGAGACCCGCCTAAGCACACCGTAGCCTAGACATCCTGGCATGGAAACGACCTGCTTACCAAATAATATAAGCTGCTCTACTAACTGCTATCATAGTCTTACAATGAAGTAGACAGCAGAACAGTAATTCACATGGGAAGGAAAACATTAATGAGATACTAAACCTGAACGTGCAAATAGCTCCTACAAAAGCATCTAACTCTATAATAAAAACTAATGGTAATCAGTAAGATCACATTATCAGCCAGTCGCTCGCGTATATGCTGAGCTCAACCTGGGGTCACCCCGCAAGGGGATGTAGACGGGCGTGGGACCACCGCGACGGTCCTAGGTATATTTGTCAGGCCATTCTTTGTTCTGCGATTCAGGGCCCATCACTTGCACCTGTGCAGTGGATGCGGTGTAGCATATAGCCTGCAACACGAATAACCAATGACGCCGAGTGACGATGAGGGGGCACGTTACGTTCCACTAGACTGCCGCCGGTGCGTGCCACGCTGATATAATGTACCTTCGCCTTGTCGGCACAGCCTTGGGTTCGCGGTGAATAGTGGTCTGAGTGCCAACGGGCGTGGAGAAGTCAGTCAGAGCCACCTACCACCGGCACTTCAGGGAACACCGCGAGCGGTCGGCGAGCGGCCTCCAAGGAGCTTGGGGGGGATTCATCGGCACCCCTATTAGCGGCGGGGTGTAAAGCAGGTTCGCGCGCCGCCTGACATAGGCTGCGTCATGGTTTATGACCTGCGACCATGGCCGGCCGGATGCGCCACGTTACAGAGCCCGAGGCTCCGGCGGGCCCAGGGATGGCGGGTGAGGGGTGGCCATCAACTCGCAACGGCCTGAGCTGCCGTACGCGATGGAGGGCACTTGCGCCACATCGCGGCGGTGCCGCGGGGTTCCGTCTGACGTCGGATTCGCGCTTCGGGATGCAGCGCCCGTATAGAATTGGCCAGGGAGAGGTGAAGAGGACGGGTCGTGGCCCCAACACAACTCAC
>ST8-MRSA-IVa-USA300_Vilnius_99207
CTGGATGATTTCACTGGCCGGGGCCGAGTGCAAAGATAACTCGGCAGCTCTGCGAGTAGGAGGCACGTTAAGACTGCGCCACGCACACTGCGGGACGGTGCCCCCACCGGGTTCTTTCCCCGACGACCGCGGTTACTACAGCCCCCGGTGCCGGAGGGAGCCTAACTGACTCGGAGGGAGGCGGGCCGAATTATCCGCGTGGCCGCCCGCGTGGAACAGCTCGGGCAAAATATCGGGCCTGGCATGTAGTAGCAAAGCTGGGTAGTCCTATCGGTGGCATGCTCCCACCGCGCCGGATGAAGGGCTACCTCGCATAACTTCGCCATGTCATGTCCATTGGTTAGGGGCCACAGAGAAGTCCCTCTGCGGGCCGTGCAGAGCTTGAGTGCAGAATGACCTCACCGTATGTCCGCCACGGTCAAGTACTAGCCAGTGGTTAATGGACAAACCTAACGCTCGCAAGGTGTTTCAGTATATTCCCTACCGTGTCATTCGGTACTAACCCCTCTGGGCCCAGCAGGTCGCAGTCAATGGAAGAGATAAACGTGGTAGTCTCCTTCCCAACATAAAAGACCTTTTTAGGTGCCAAGCCGGGCTCACCAAGCATGGGTGATACCAGAATGACAACGAGACTACACATCGTGCTATGGGTCATGACGGTGAGTGGAGCCCACGTGCCCGGGTCGGGCAGACAGAATCACCAAGCCGGGCCTTCTCTCTCAAAGCCTACCAAGCCGCCATATGCTCTATATTGCGGGGCCGCGCCCACTACGGGTTGGCCCCGAAACCTTCTCAAGCCGGCATCTTCAGTATCCGATCTCCCGCCCAAGTCCGGGATTATCGGTCATGGTGCGGGAGTGGCGGCACGCTCGCGATTTGGGATGGCGAGAGACAATGGTACGAGTAGAACGTAAGGGACACGGTAGCGACTGGCCGAGCACGTCCCGGGGTCCATAAGCGAGTGATGGATGTTGACTGGCGCTCCGGACGTAGGCATACTAAGACGCCCGTTATACATGATCGGACCTATCGCGGAGCGATACCGACGGCGTTCCCGCCGATAAAGATCCAACCAGTAGTCGAGACTGCGGAATTGAATCAGACCAGGGACGGGACGCTCGGCGCCGCGGATGGGGCCAATACTCCGGATGCATCCTGGCCAACTAGTGGGAAGCTAGCGCATGACCCTCGTAACGACAGCGAGCGATAGGATAAATGTCTCGGTCGGGCGGGAGCTGAGCAAACCGGTTGTTCGCTCAGCCTATGAGGCATGCGAGGACGTACCGAAGATGGCATCTCGTGCGCCCCTGTCAGGGAGCCTAGAGGCACCGGAGACATTCGGAGGGTTTGCCCGCCAACACGGCCGGGGGAGAGTGCGCTCGACCGTTATTAACCTGGGACCAGACATTTCACGCCGTGGCGACTAAAGAATACCGTTCAGTCAAGAGGACGTCAAGCTGTTACATGATCCTGAGGGGGCCGTGTACCTGGATGCGTTCGAAGGACTAATGAGACGTGCGGCGCCGTAGGGGCCTTGCCTGCGCAGCGCGCCCAAGCCGCAGTTACATAGAGAGCTACGATCGCTAAGTAAATCGCACTTAACGACGCTAGCGATGCCGTTTTACCACTCAGTCGGAGCGTGGCCATTCCCAATAGCGTGCTGCGAGACGACATCCGTCTGCAGCAGTCGGCCATGGGCTCGACCCACAACCTGCCCACCGGGTGTGACTCGACCGTCGCACGAACGGACAGACGTCTCTATATATCATGACATCAGTCGACATATGATGCATATCACAGTATGTGTATGATCGCGGAGAAACGCGGTGGGGCCTACTGCCATGGTGCCCCCCTAGGGGGGCATCCATCCTGGGGAAAGGTCAGCAGACAAATGGGCCACTCTCACCAGCCCAACTGCGCGTATAAGATATAGGTCCAGGCAACGGTGCACCTTGCGGGCATGGAGCCCTACGCGGAGTTCGCAAGGGCTTGAGGGAGGTGTAACTCGTCTACTTTATGCGTGAATCGTATGACAGATCAAACCGATGGCCGGGTGGCTTGCGGGATGCTGTAATGACATCCCCCACGCGCCAGGTATCTTATGGTATCCGGCGCACCCCACGAACGTATCCTAAATTATCTGGCGCTTGGTGCAGAACGAACTACAGACATCCTGAGGACACCACCTCAGGTTTTCGTTGCCACTCCGGAGAGCCTTGCCGTAACTCGTTTAACGAGACTGATCCCCACCACAGCTGGGTAGTGGAAAAACCCTCCCATTCCAGGGAGCTTACCAGGCGCCCATGACTGCCGCGGCCGCAGTGTGTGTGCAACAGGACAGGTCGTAGATCATGCATGCATCATACTGATGTATATAGCTGATATATATAGTATGATAGAGATGACGACATGATGCAGCATACGCGTAGATATGAGCTCACAGCAGTACAGCGATATATAGATACGTACTGCTGCTATCATAGATACTATCAGATATATCTCTGATCTGATAGAGACAGCAGAGCTCACACATATAGTATCTAGAGCGACAGAGCTAGATGATAGAGCGACAGCTGAGATCAGAGTCAGATCAGTATGTGATCGCTAGATCATGATACTGTCAGCTAGATGCGATAGTATGTCTAGACACTGATAGATGAGCACTATAGCTAGATGTGAGTATCAGAGTGTATCAGCTGATATCATATATAGCTGATACACAGACTACAGTGACAGCTGAGATAGTCGATCAGAGTACAAGGGACCCGCCTAAGCACACCGTAGCCTAGACATCCTGGCATGGAAACGACCTGCTTACCAAATAATATAAGCTGCTCTACTAACTGCTATCATAGTCTTACAATGAAGTAGACAGCAGAACAGTAATTCACATGGGAAGGAAAACATTAATGAGATACTAAACCTGAACGTGCAAATAGCTCCTACAAAAGCATCTAACTCTATAATAAAAACTAATGGTAATCAGTAAGATCACATTATCAGCCAGCTGCTCGCGTATATGCTGAGCCTAACCTGGGGTCACCCCTCAAGGGGGTGTAGACGGGCGTGGGACCACCGCGACGGTCCTAGGTATATTTGTCAGGCCATTCTTTGTTCTGCGATTCAGGGCCCATCACTTGCACCTGTGCAGTGGATGCGGTGTAGCATATAGCCTGCAACACGAATAACCAATGACGCCGAGTGACGATGAGGGGGCACGTTACGTTCCACTAGACTGCCGCCGGTGCGTGCCACGCTGATATAATGTACCTTCGCCGTGCCGGCACAGCCTTGGGTTCGCGGTGAATAGTGGTCTGAGTGCCAACGGGCGTGGAGAAGTCAGTCAGAGCCGCCTACCACCGGCACTCCAGGGAACACCGCGAGCGGTCGGCGAGCGGCCTCCAGGGAGCTTGGGGGGGATTCATCGGCACCCCTATTAGCGGAGGGGTGTAAAGCAGGTTCGCGCGCCGCCTGACATAGGCTGCGTCATGGTTTATGACCTGCGACCATAGCCGGCCGGATGCGCCACGTTACAGAGCCCGAGGCCCCGGCGGGCCCAGGGATGGCGGGTGAGGGGCGGCCATCAACTCGCAACGTCCTGAGCTGCCGTACGCGATGGAGGGCACCTGCGCCACATCGCGGCGGTGCCGCGGCGTTCCGTCTGACGTCGGATTCGCGCTTCGGGATGCAGCGCCCGTATAGAATTGGCCAGGGAGAGGTGGAGAGGACGGGTCGTGGCCCCAACACAACTCAA
>ST8-MRSA-IVbdi_CP007499_USA500-2395
CTGGATGATTTCACTGGCCGGGGCCGAGTGCAAAGATAACTCGGCAGCTCTGCGAGCAAGAGGCACGTTATGACTGCGCCACGCACACTGCGGGACGGTGCCTCCACCGGGTTCTTTCCCCGGCGCCCGCGGTTACTACGGCCCCCGGTGCCGGAGGGAGCCTAACTGACCCGGAGGGAGGCGGGTCGAATTATCCGCGTGGCCGCCCGCTCGGAACAGCTCGGGCAGAATCTCGGGCCTGGCTGGTAGTAGCAAAGCTGGGTAATCCTATCGGTGGCATGCTCCCACCGCGTCGGACGAAGGGCTACCTCGTATAACTTCGCCATGTCGTGTCCACTAGATAGGGGCCACAGAGGGGTCCCTCTGCGGGCCGCGCAGAGCTTGAGTGCAGAATCACCTCACCGTATACCCACCACGGTCAGGTACTAGCCAACGGTTAGTGGACAAATCGAACGCTCGCACGGTGTTTCAGTATATTCCCCGCCGAGTCATACGTTACTAACCCATCTAGGTCCAACAGGTCGTAGTCAATGGAAGAGATAAACGTGGTAGTCTCCTTCCCAACAGAGAAGATCTTTTTAGACGCCAAGCCGGGCTCGCCAAGCATGGGTGATACCGGAATGACAGCGAGACTACACATCGTGCTATGGGTCATAGCGGAGAGTGGAGCCCACGTTCCCGGGTCGGGCAGACAGTATCACAGAGCCGGGCCTTCTCTCCCAAAGCCTACCAAGCCGCCTTATGCTCTATATGGCGGGGCCGCGCTCATCACGGGTTGGCCCCGAAACCTTCCCTAGCAGGCGCCTTCTGTATCCGACCTCCCACCCAAGTCCGGGATTATCGGATTTGGTGGGGGAGTGGCGACACGCTCACGACTTGGGATGGCGAGCGACAATGGTACGAGCGGAACGTAAGGGACACGGTAGCGACTGGCCGTGCTCGTCCCGGTGTCCATATGCGAAAGATGGATATTGGCTGGCGCTCCGGACGTCGGCATAATAAGACGTCCGTTGTACATAATCGGACGTATCGCGGAGCGAGACCGACGGCGATCCCGCCGATAAAGATCCAACCAGTAATCGAGACCGCGGAATTGAATCTGACTCGGGGCGGGACGCTCGGCGCCGCGGATGGGGCCAATACTCCGGACGCATCCTGGCCAACTAATGCGGAGCTAGCGCATGCCCCTCGTAACGACAGCGAGCAATAGGGTAAATGTATCGGTCGGGCGGGAACTGAGCGAACCGGTTGTTCGCTCAGCCTATGAGGCATGCGAGGACGTACCGAAGATGGCATCCTGTGCGCCCCTGTCAGGGGGTCTTGAGGCACCGGAGACATTCGGAGGGTTTGCCTGCCAACACGGCCGGGGGAGAGTGCGCTCGACCGTTATTAACCTGGGACCAGGCACTCCACGCCGTGGCGACAAAAGAATACCGTTCAGTCAAGAGGACGTCAAGCTGTTACACGATCCTGAGGGGGCCGTGTACCCGGATGCGTTCTAAGGACTAATGAGACGTGCGGCGCCGTAGGGGCCTTGCCTGCGCGGCGCGCCCAAGCTGCAGCTACATAGAGGGCTACGATTGCTAAGTAAATCGAACTTAACGACGCTTGCGAAACCGTTTTACCACTCAGTCGGAGCGTGGCCATTCTCAATAGCGTGCTGCGAGACGACATCCGTCTGCAGCAGTCGGCCATGGACTCGACCCACAACTTGCCCACAGGTCGTGACTTGACCGTCGCACGAGCGGACAGACGTCTCTATATATCATGACATCAGTCGACATATGATGCATATCACAGTATGTGTATGATCGCGGAGAAACGCGGTGGGGCCTACTGCCAGAGCGCCCACCTAGGGGGGCATCCATCCTGGGGAATGGTCAGCAGACAAATGGACCGCTCTCACCAACCCAACTGCGCATGTAAGATATAGGTCCAGGGAACGGTGCACCTTGCGGGCATGGGGCCCTGCGCAGAGTTCGCAAGGGCTTGAGGGAGGTGCAACACGTCTGCTTTATGTGTGAATCATATGACAGATCAAACCGGTGGCCGAGTGGCTTGCGGGATGCTGTAACGACATCCCCCACGCGCCAGGTCTCTTGTGGTATCCGGCGCACCCCACGACCGTATCCTAAATTATCTGGCGCTTGGTGCAGAACGAACTACAGACATCCTGAGGACACCACCTCAGGTTTTCGTTGCCACCCCGGAGAGCCTAGCCGTAACTCGTTTAACCATACTGATCCCCACCACAGCTGGGGAGTGGAAAAACCCTCCAATTCCAGGGAGACTACCAGGCGCCCGTGGCTGCCGCGGCCGCAGTGTGTGTGCAACAGGACAGGTCGTAGATCATGCATGCATCATACTGATGTATATAGCTGATATATATAGTATGATAGAGATGACGACATGATGCAGCATACGCGTAGATATGAGCTCACAGCAGTACAGCGATATATAGATACGTACTGCTGCTATCATAGATACTATCAGATATATCTCTGATCTGATAGAGACAGCAGAGCTCACACATATAGTATCTAGAGCGACAGAGCTAGATGATAGAGCGACAGCTGAGATCAGAGTCAGATCAGTATGTGATCGCTAGATCATGATACTGTCAGCTAGATGCGATAGTATGTCTAGACACTGATAGATGAGCACTATAGCTAGATGTGAGTATCAGAGTGTATCAGCTGATATCATATATAGCTGATACACAGACTACAGTGACAGCTGAGATAGTCGATCAGAGTACAAGGGACCCGCCTAAGCACACCGTAGCTGAGACATCCTGGCATGGAAACGACCTGCTTACCAAATAATATAAGCTGCTCTACTAACTGCTATCATAGTCTTACAATGAAGTAGACAGCAGAACAGTAATTCACATGGGAAGGAAAACATTAATGAGATACTAAACCTGAACGTGCAAATAGCTCCTACAAAAGCATCTAACTCTATAATAAAAACTAATGGTAATCAGTAAGATCACATTATCAGCCGGTCGCTCGCGTATATGCTGAGCCTAACCTGGGGTCACCCCGCAAGGGGGTGTAGACGGGCACGGGACCGCCGCGACGGTCCTAGGTATATTTGTCAGGCCATTCTTTGTCGGGCGATTCAGGGCCCATCACTTGCATCTATGCAATGGATGCGGTGTAGCATATAGCCTGCAACACGAGTAACCAATGACGCCAAGCGACGATGAGGGGGCACGCTACGCTCGACTAGACTGCCGCAGGTGCGTGCCACGCTGATATAATGTACCTTCGCCGTGTCGTCATAGCCTTGGGTTCGCGGTGAATAGTGGTTTGAGTGCCACCGGACGTGGGGAAGTCAGTCAGAGCCGCCTACCACTGGCACCCCAGGGAACACCGAGAGCGGTCGGCGAGCGGCCTCCAGGGAGATTGGGGGGGATCCATCGGCACCCCTATTAGCGACGGGGTGCGAAGCAGGTTCGCGCGCCGCCTGACATAGGCTGCGTCATGGTTGATGACCTGCGACTATGGCCGGCCGAATGCGCCATGTTACAGAGCCTGAGACTCCGGCAGGCCCTGAGATGGCGGGTGGGGGGCGGCCATTAACTCGCAACGGCCTGAGCTTCCGTATGCGATGGAGGGCACCTGCGCCACATTGCGGCAGAGCCGCGGGGGTCCGTCTGACGTCGGATTCGCGTCTCGGGATGCAGCGCCCGTATAGAATTGACCAGGGAGAGGAGGAGAGGACGGGTCGAGGCCCCAATACAACTCGC
>ST8-MRSA-IVbdi_CP103850_BrnoNRL02-947
CTGGATGATCTCACTGGCCGGGGCCGAGTGCAAAGATAACTCGGCAGCTTTGCGAGTAGGAGGCACGTGATGACTGCGCCACGCACACTGCGGGACGGTGCCTCCACCGGGTTCTTTCCCCGACGCCCGCGGTTACTACAGCCCCTGGTGCCGGCAGGAGCCTAACTGGCTCGGAGGGGGGCGGGCCGAATTATCCGCGTGGCCGCCCGCGCGGAGCAGCTCGGGCAGAATCTCGGGCCTGGCTGGTAGTAGCAAAGCTGGGTAGTCCTATCGGTGGCATGCTCCCACCGCGCCGGACGAAGGGCTACCTCGCATAACTTCGCCATGTCATGTCCACTGGATAGGGGCCACAGAGAAGTCCCTCTGCGGGCCGCGCAGAGCTTGAGTGCAGAATGACCTCACCGTATATCCACTACGGTCAAGTACTAGCCAGCGGTTAGTGAACAAATCGGACACTCGCGCGGTGTTTCAGTATATTCCCCGCCGAGTCATTCGGTACTAACCCCTCTGGGTCCAACAGGTCGCAGTCAATGGAAGAGATAAACGTGGTAGTCTCCTTCCCAACAGAGAAGACCTTTTTAGATGCCAAGCTGGGCTCGCCAAGCATGGGTGATACCGGAATGACAGCGAGACTACACATCGTGCTATGGGTCGTAACGGAGAGTGGAGCCCCCGCGCCCGGGTCGAGCAGACAGTATCACCGAGCCGGGCCTTCCCTCCCAAAGCCTACCAAGCCGCCTTATGCTCTATATGGCGGGGCCGCGCCCATCACGAGTTGGCCCCGAAACCTTCTCTAGCCGGCACCTTCTGTATCCGACCTCCCGCCCAAGTCCGGGATTATCGGACTTGGTGCGGGAGTGGCGGCACGCTCGCGACTTGGGATGGCGAGCGACAATGGTACAATTAGAACTTAAGGGACACCGTAACGACTGGCCGAGCTCGTCCCGGGGTCCATATGCGAGTGATGGATATTGGCTGGCGCTCCGGACGTAGGCATACTAAGACGCCCGTTGTACATAACCGGACGTATCGCGGAGCGATACCGACGGCGATCCCGCCGATAAAGATCCAACCGGTAATCGAGACTGCGGAATTGTATCTGACTCGGGGCGGGACACTCGGCGCCGTGGATGGGGCCAATACTCCGAACGCATCCTGGCTAACTAATGCGAAGCTAGCGCATGCCCCTCGTAACGACAGCGAACGATAGGATAAATGTCTCGGTTGGGCGGGAGCTGAGAAGACCGGTTGTTCGCTCAGCCTATGAGGCATGCGAGGACGTACCGAAGATGGCATCTTGTGCGCCCCTGTCAGGGGGCCTAGAGGCACCGGAGACATTCGGAGGGTTTACCCGCCAACGCGGCCGGGGGAGAGTGCGCTCGACCGTTATCAACCTGGGACCAGACATTCCACGCCGTGGCGACTAAAGAATACCGTTCAGTCAGGAGGACGTCAAGCTGTTACATGATCCTGAGGGGGCCGTGTACCTGGATGCGTTCGAAGGACTAATGAGACGTGCGGCGCCGCAGGGTCCTTGTCTGCGCAGCGTGCCCAAGCCGCAGCTACATAGAGAGCTACGATCGCTAAGTAAATCGCACTTAACGACGCTCGCGATACCGTCTTACCACTCAGTCGGAGCGTGGCAATTCCCAATAGCGTGCTACGGGACGACATCCTTCTGCAGCAGTCGGCCATGGACTCGACCCACATCCTGCCCACAGGGTGTGACTCGGCCGTCGCACAAGCGAACAGACGTCTCTATATATCATGACATCAGTCGACATATGATGCATATCACAGTATGTGTATGATCGTGGAGAAACGCGGTGGGACCTACTGCCAGAGCGCCCCCCTAGGGGGGCATCCATCCTGGGGAAAGGTCAGCAGACAAATGGACCGCTCTCACCAACCCAACTGCGCGTATAAGATATAGGTCCAGGGAATGGTGCAACTTGCGGGCATGGGGCCCTGCGCGGAGTTCGCAAGGGCTTGAGGGAGGTGTAACTCGTCTGCTTTATGCGTGAATCATATGACAGATCAAACCGATGGCCGGGTGGCTTGCGGGATGCTGTAGTGACATCCTCCACGCGCCAGGTATCTGATGGTATCCGGCGCACCCTACGACCGTATCCTAAGTTATCTGGCGCTTGGTGCTGAACGGACTACAGACATTCTGAGGACACCACCTCAGGTTTTCGTTGCCACCCCGGAGAGCCTAGCCGTAACTCGTTTAACGAGACTGATCCCCACCACAGCTGGTGAGTGGAAAAACCCTCCCATTCCAAGAAGCCTACCAGGCGCCTGTGGCTGCCGCGGCCGCAGTGTGTGTGCAACAGGACAGGTCGTAGATCATGCATGCATCATACTGATGTATATAGCTGATATATATAGTATGATAGAGATGACGACATGATGCAGCATACGCGTAGATATGAGCTCACAGCAGTACAGCGATATATAGATACGTACTGCTGCTATCATAGATACTATCAGATATATCTCTGATCTGATAGAGACAGCAGAGCTCACACATATAGTATCTAGAGCGACAGAGCTAGATGATAGAGCGACAGCTGAGATCAGAGTCAGATCAGTATGTGATCGCTAGATCATGATACTGTCAGCTAGATGCGATAGTATGTCTAGACACTGATAGATGAGCACTATAGCTAGATGTGAGTATCAGAGTGTATCAGCTGATATCATATATAGCTGATACACAGACTACAGTGACAGCTGAGATAGTCGATCAGAGTACAAGGGACCCGCCTGAGCACACCGTAGCTGAGACATCCTGGCATGGAAACGACTTGCTTACCAAATAATATAAGCTGCTCTACTAACTGCTATCATAGTCTTACAATGAAGTAGACAGCAGAACAGTAATTCACATGGGAAGGAAAACATTAATGAGATACTAAACCTGAACGTGCAAATAGCTCCTACAAAAGCATCTAACTCTATAATAAAAACTAATGGTAATCAGTAAGATCACATTATCAGTCAGTCGCTCGCGTATATGCTGAGCCTAACCTGGGGTCACCACGCAAGGGGGTGTAGACGGGAATGGGACCACCGCGACGGTCCTAGGTATATTTGTCAGGCCATTCTTCGTCGGGCGATTCAGGGTCCATCATTTGCATGTGTGCAGTGGATGCGATGTAGCATATAGCCTGCAACACGAGTAACCAATGACGCCGAGCGACGATGAGGGGGCACGTTACGCTCGACTAGACTGCCGCAGGTGCGTGCCACGCTGATATAATGTACCTTCGCCGTGTCGGCACAGCCTTGGGTTCGCGGTGAATAGTGGTCTGGGTGCCACCGGGCGTGGGGAAGTCAGTCAGAGCCGCCTACCACTGGCACTCCAGGGAACACCGCGAGCGGTCGGCGAGCGGCCTCCAGGGAGCTTGGGGGGGATCCATCGGCACCCCTATTACCGGCGGGGTGCGAAGCAGGTTCGCGCGCCGCCTGACATAGGCTGCGTCATGGTTGATGACCTGCGACCATGGCCGGCCGGATGCGCCACGTTACAGAGCCCGAGACTCCGGCGGGCCCAGGGATGGCGGGTGGGGGGCGGCCATCAACTCGCAACGGCCTGAGCTTCCGTACGCAGTGGAGGGCACCTGCGCCACATCGCGGCAGAGCCGCGGGGGTCCGTCTGACGTCGGATTCGCGCTTCGGGATGCAGCGCCCGTATAAAATTGGCCAGGGAGAGAAGGAGAGGACGGGTCGTGGCCCCAATACAACTCAC
>ST8-MRSA-IVc_PVLCP007670_M121
CTGGATGATCTCACTGGCCGGGGCCGAGTGCAAAGATAACTCGGCAGCTCTGCGAGTAGGAGGCACGTTATGACTGCGCCACGCACACTGCGGGACGGTGCCCCCACCGGGTTCCTTCCCCGACAACCGCGGTTACCACAGCCCCCGGTGCCGGAGGGAGCCTAACTGACTCGGAGGGAGACGGGCCGAATTATCCGCGTGGCCGCCCGCGCGGAACAGCTCGGGCAAAATATCGGGCCTGGCTGATAGTAGCAAAGCTGGGTAGTCCTATCGGTGGCATGCTCCCACCGCGCCGGATGAAGGGCTACCTCGCATAACTTCGCCATGTCATGTCCACTGAATAGGGCCCACAGAGAAGTCCCTCTGCGGGCCGCGCAGAGCTTGAGTGCAGAATGACCTCACCGTATGTCCACCACGGTCAAGTACTAACCAGTGGTTAATGGACAAACCTAACGCTCGCACGGTGTTTCAGTATATTCCCTGCCGAGTCATTCGGTACTAACCCCTCTGGGTCCAACAGGTCGCAGTCAATGGAAGAGATAAACGTGGTAGTCTCCTTCCCAACAGAGAAGACCTTTTTAGATGCCAAGCCGGGCTCGCCAAGCATGGGTGATACCAGAATGACAACGAGACTACACATCGTGCTATGGGTCATAACGGAGAGTGGAGCTCACGTGCCCGGGTCGGGCAGACAGAATCACCAAGCCGGGCCTTCTCTCTCGAAGCCTACCAAGCCGCCTTATGCTTTATATGGCGGGGCCGCGCCCACTACGGGTTGGCCCCGAAACCTTCTCAAGCCGGCACCTTCAGTATCCGACCTCCCGCCCAAGTCCGGGATTATCGGTCTTGATGCGGGAGTGGCGGCACGCTCGGGATTTGGGATGGCGAGCGACAATGGTACGAGTAGAACGTAAGGGACACGGTGGCGACTGACCGAGCACGTCCCGGGGTCCATAAGCGAGTGATGGATGTTGGCTGGCGCTCAGGACGTAGGCATACTAAGACGCCCGTTATACATGATCGGACCTATCGCGGAGCGATACCGACGGCGATCCCGCCGATAAAGATCCAACCAGTAGTCGAGACTGCGGAATTAAATCTGACCCGGGACGGGACGCTCGGCGCCGCGGATGGGGCCAATACTCCGGACGCATCCTGGCCAACTAGTGCGAAGCTAGCGCATGCCCCTCGTAACGACAGCGAGCGATAGGATAAATGTCTCGGTCGGGCGGGAGCTGAGCAAACCGGTTGTTCGCTCAGCCTATGAGGCATGCGAGGACGTACCGAAGATGGCATCTTGTGCGCCCCTGTCAGGGAGCCTAGAGGCACCGGAGACATTCGGAGAGTTTGCCCGCCAACACGGCCGTGGGAGAGCGCGCTCGACCGTTATTAACCTGGGACCAGACATTCCACGCCGAGGCGACTAAAGAATACCGTTCAGTCAAGAGGTCGTCAAGCTGTTACATGATCCTGAGGGGGCCGTGTACCTGGATGCGTTCGAAGGACTAATGAGACGTGTGGCGCCGTAGGTGCCTTGCCTGCGCAGCGCGCCCAAGCCGCAGTTACATAGAGAGCTACGATCGCTAAGTAAATCGCACTTAACGACGCTCGCGATACCGTTTTACCACTCAGTCGGAGCGTGGCCATTCCCAATAGCGTGCTGCGAGACGACATCCGTCTGCAGCAGTCGGCCATGGGCTCGACCCACAACCTGCCCACCGGGTGTGACTCGACCGTCGCACGAGCGGACAGACGTCTCTATATATCATGACATCAGTCGACATATGATGCATATCACAGTATGTGTATGATCGCGGAGAAACGCGGTGGGGCCTACTTCCATGGTGCCCCCCTAGGGGGGCATCCATTCTGGGGAAAGGTCAGCAGACAAATGGACCGCTCTCACCAGCCCAACTGCGCGTATAAGATATAGGTCCTGGGAACGGTGCGCCTTGCGGGCATGGAGCCCTGCGCGGAGTTCGCAAGGGCTTGAGGGAGGTGTAACTCGTCTGCTTTATGCGTGAACCGTATGACAGATCAAACCTATGGCCGGGTGGCTTGCGGAATGCTGTAATGACATCCCCCACGCGCCAGGTATCTTATGGTATCCGGCGCACCCCACGACCGTATCCTAAATTATCTGGTGCTTGGTGCAGAGCGAACTACAGACATCCTGAGGACACCACCTCAGGTTTTCGTTGCCACTCCGGAGGGCCTAGCCGTAACTCGTTTAACGAGACTGATCCCCACCACAGCTGGGGAGTGGAAAAACCCTCCCATTTCAGGGAGCTTACCAGGCGCCCGTGACTGCCGCGGCCGCAGTGTGTGTGCAACAGGACAAGTCGTAGATCATGCATGCATCATACTGATGTATATAGCTGATATATATAGTATGATAGAGATGACGACATGATGCAGCATACGCGTAGATATGAGCTCACAGCAGTACAGCGATATATAGATACGTACTGCTGCTATCATAGATACTATCAGATATATCTCTGATCTGATAGAGACAGCAGAGCTCACACATATAGTATCTAGAGCGACAGAGCTAGATGATAGAGCGACAGCTGAGATCAGAGTCAGATCAGTATGTGATCGCTAGATCATGATACTGTCAGCTAGATGCGATAGTATGTCTAGACACTGATAGATGAGCACTATAGCTAGATGTGAGTATCAGAGTGTATCAGCTGATATCATATATAGCTGATACACAGACTACAGTGACAGCTGAGATAGTCGATCAGAGTACAAGGGACCCGCCTAAGCACACCGTAGCTGAGACATCCTGGTATGGAAACGACCTGCTTACCAAATAATATAAGCTGCTCTACTAACTGCTATCATAGTCTTACAATGAAGTAGACAGCAGAACAGTAATTCACATGGGAAGGAAAACATTAATGAGATACTAAACCTGAACGTGCAAATAGCTCCTACAAAAGCATCTAACTCTATAATAAAAACTAATGGTAATCAGTAAGATCACATTATCAGCCAGTCGCTCGAGTATATGCCGAGCCTAACCTGGGGTCACCCCGCAAAGGGGTGTAGACGGGCATGGGACCACCGCAACGGTCCTAGGTATATTTGTTAGGCCATTCTTTGTTGTGCGATTCAGGGCCCATCACTTGTATCTGTGCAGTGGATGCGGTGTAACATATAGCCTGCAACACGAATAACCAATGACGCCGAGTGACGATGAGGGGGCACGTTACGTTCGACTAGACTGCCGCCGGCGCGTGCCACGCTGATATAATGTACCTTCGCCGTGTCGGCACAGCCTTGGGTCCGCGGTGAATAGTGGTCTGAGTGCCACCGGGCGTGGAGAAGTCAGTCAGAGCCGCCTACCACCGGCACTCCAGGGAACACCGCGAGCGGTCGGCGAGCGGCCTCCAGGGAGCTTGGGGGGGATTCATCGGCACCCCTATTAGCGGCGGGGTGCAAAGCAGGTTCGCGCGCCGCCTGACATAGGCTGCGTCATGGTTGATGACCTGCGACCATGGCCGGCCGGCTGCGCCACGTTACAGAGCCCGAGGCTCCGGCGGGCCCAGGGATGGCGGGTGGGGGGCGGCCATCAACTCGCAACGGCCTGAGCTGCCGTACGCGATGGAGGGCACCTGCGCCACATCGCGGCGGTGCCGCGGGGTTCCGTCTGACGTCGGATTCGCGCTTCGGGATGCAGCGCCCGTATAGAATTGGCCAGGGAGAGGTGGAGAGGACGGGTCGTGGCCCCAATACAACTCAC
>ST8-MRSA-IVc_PVL_CP007672_CA12
CTGGATGCTCTCACTGGCCGGGGCCGAGTGCAAAGATAACTCGGCAGCTCTGAGAATAGGAGGCACGTTATGACTGCGCCACGCACACTGCGGGACGGTTCCCCCATCGGGTTCTTTCCCCGACAACCGCGGTTACTACATCCCCCGGTGCCGGAGGGAGCCTAACTGACTCGGAGGGAGGCGGGCTGAATTATCCGTGTGGCCGCCCGCGCGGAACAGCTCGGGCAAAATATCGGGCCTGGCTGGTAGTAGCAAAGCTGGGTAGTCCTATCGGTGGCATGCTCCCACCGCGCCGGATGAAGGGTTACCTCGCATAACTTCGCCATGTCATGTCCACTGAATAGGGGCCACAGAAAAGTCCCTCTGCGGGCCGCGCAGAGCTTGAGTGCAGAATGACCTCACCGTATGTCCACCACGGTCAAGTACTAGTCAGTGGTTAATGGTCAAACCTAACGCTCGCACGGTGTTTCAGTATATTCCCTGCCGAGTCATTCGGTACTAACCCCTCTGGGTCCAACAGGTCGCAGTCAATGGAAGAGATAAACGGGGTAGTCTCCTTTCCAACAGAGAAGACCTTTTTAGATGCCAAGCCGGGCTCGCCAAGCATGGGTGATACCAGAATGACAACGAGACTACACATCGTGCTATGGGTCATAACGGAGAGTGGAGCTCACGTGCCCGGGTCGGGCAGACAGAATCACCAAGCCGGACCTTCTCTCTCAAAGCCTACCAAGCCGCCTTATGCTCTATATGGCGGGGCCGCGCCCACTACGGGTTGGCCCCGAAACCTTCTCAAGCCAGCACCTTCAGTATCCGACCTCCCGCCCAAGTCCGGGATTTTCGGTCTTGATGCGGGAGTGGCGGCACGCTCGCGATTTGGGATGGCGAGCGACAATGGTACGAGTAGAACGTAAGGGACACGGTAGCGACTGGCCGAGCACGTCCCGGGGTCCATAAGCGAGTGATGGATGTTAGCTGGCGCTCCGGACATAGGCATACTAAGACGCCCGTTATACATGATCGGACCTATCGCGGAGTGATACCGACGGCGATCCCGCCGATAACGATCCAACCAGTAGTCGAGACTGCGGAATTGAATCTGACCCGGGACGGGACGCTCGGCGCCGCGGATGGGGCCAATACTCCGGACGCATCCTGGCCAACTAGTGCGAAGCTAACGCATGCCCCTCGTAACGACAGCGAGCGATAGGATAAATGTCTCGGTCGGGCGGGAGCTGAGCAAACCGGTTGTTCGCTCAGCTTATGAGGCATGCGAGGACGTACCGAAGATGGCATCTTGTGCGCCCCCGTCAGGGAGCCTAGAGGCTCCGGAGACATTCGGAGGGTTTGCCCGCTAACACGGCCGGGGGAGAGTGCGCTCGACCGTTATTAACCTGGGACCAGACATTCCACGCCGTGGCGACTAAAGAATACCGTTCAGTCAAGAGGTCGTCAAGCTGTTACATGATCCTGAGGGGGCCGTGTACCTGGATGCGTTCGAAGGACTAATGAGACGTGCGGCGCCGTAGGGGCCTTGCCTGCGCAGCGCGCCCAAGCCGCAGTTACATAGAGAGCTACGATCGCTAAGTAAATCGCACTTAACGACGCTCGCGATACCGGTTTACCACTCAGTCGGAGCGTGGCCATTCCCAATAGCGTGCTGCGAGACGACATTCGTCTGCAGCAGTCGGCCATGGGCTCGACCCACAACCTGCCCACCGGGTGTGACTCAACCGTCGCACGAGCGGACAGACGTCTCTATATATCATGACATCAGTCGACATATGATGCATATCACAGTATGTGTATGATCGCGGAGAAACGCGGTGGGGCCTACTGCCATGGTGCCCCCCTAGGGGGGCATCCATTCTGGGGAAAGGTCAGCAGACAAATGGACCGCTCTCACCAGCCAAACTGCGCGTATAAGATATAGGTCCAGGGAACGGTGCGCCTTGCGGGCATGGAGCCCTGCGCGGAGTTCGCAAGGGCTTGAGGGAGGTGTAACTCGTCTGCTTTATGCGTGAATCGTATGACAGATCAAACCTATGGCCGGGTGGCTTGCGGAATGCTGTAATGACATCTCCCACGCGCCAGGTATCTTATGGTATACGGCGCACCCCACGACCGTATCCTAAATTATCTGGCGCTTGGTGCAGAACGAACTACAGACATCCTGAGGACACCACCTCAGGTTTTCGTTGCCACTCCGGAGGGCCTAGCCGTAACTCGTTTAACGAGACTGATCCCCACCACAGCTGGGGAGTGGAAAAACCCTCCCATTCCAGGGAGCTTACCAGGCGCCCGTGACTGCCGCGGCCGCAGTGTGTGTGCAACAGGACAAGTCGTAGATCATGCATGCATCATACTGATGTATATAGCTGATATATATAGTATGATAGAGATGACGACATGATGCAGCATACGCGTAGATATGAGCTCACAGCAGTACAGCGATATATAGATACGTACTGCTGCTATCATAGATACTATCAGATATATCTCTGATCTGATAGAGACAGCAGAGCTCACACATATAGTATCTAGAGCGACAGAGCTAGATGATAGAGCGACAGCTGAGATCAGAGTCAGATCAGTATGTGATCGCTAGATCATGATACTGTCAGCTAGATGCGATAGTATGTCTAGACACTGATAGATGAGCACTATAGCTAGATGTGAGTATCAGAGTGTATCAGCTGATATCATATATAGCTGATACACAGACTACAGTGACAGCTGAGATAGTCGATCAGAGTACAAGGGACCCGCCTAAGCACTCCGTAGCTGAGACATCCTGGTATGGAGACGACCTGCTTACCAAATAATATAAGCTGCTCTACTAACTGCTATCATAGTCTTACAATGAAGTAGACAGCAGAACAGTAATTCACATGGGAAGGAAAACATTAATGAGATACTAAACCTGAACGTGCAAATAGCTCCTACAAAAGCATCTAACTCTATAATAAAAACTAATGGTAATCAGTAAGATCACATTATCAGCCAGTCGCTCGAGTATATGCTGAGCCTAACCTGGGGTCACCCCGCAAAGGGGTGTAGACGGGCATGGGACCACCGCAACGGTCCTAGGTATATTTGTCAGGCCATTCTTTGTTGTGCGATTCAGGGCCCATCACTTGCATCTGTGCAGTGGAAGCGGTGTAACATATAGCCTGCAACACGAATAACCATTGACGCCGAGTGACGATGAGGGGGCACGTTACGTTCGACTAGACTGCCGCCGGCGCGTGCCACGCTGATATAATGTACCTTCGCCGTGTCGGCACAGCCTTGGGTCCGCGATGAATAGTGGTCTGAGTGCCACCGGGCGTGGAGAAGTCAGTCAGAGCCGCCTACCACCGGCATTCCAGGGAACACCGCGAGCGGTCGGCGAGCGGCCTCCAGGGAGCTTGGGGGAGATTCATCGGCACCCCTATTAGCGGCGGGGTGCAAAGCAGGTTCGCGCGCCGCCTGACATAGGCTGCGTCATGGTTGATGACCTGCGACCATGGCCGGCCGGATTCGCCACGTTACAGAGCCCGAGGCTCCGGCGGGCCCAGGGATGGCGGGTGGGGGGCGGCCATCAACTCGCAACGGCCTGAGCTGCCGCACGCGATGGAGGGCACCTGCGCCATATCGCGGCGGTGCCGCGGGGTTCCGTCTGACGTCGGATTCGCGCTTCGGGATGCAGCGCCCGTATAGAATTGGCCAGGGAGAGGTGGAGAGGACGGGTCGTGGCCCCAATACAGCTCAC
>ST8-MRSA-IVc_PVL_CP007676_HUV05
CTGGATGATCTCACTGGCCGGGGCCGAGTGCAAAGATAACTCGGCAGCTCTGCGAGTAGGAGGCACGTTATAACTGCGCCACGCACACTGCGGGACGGTGCCCCCACCGGGTTCTTTCCCCGACGCCCGCGGTTACTACAGCCCCCGGTGCCGGAGGGAGCCTAACTGACTCGGAGGTAGGCGGGCCGAATTATCCGCGTGGCCGCCCGCGCGGAACGGCTCGGGCAGAATATCGGGACTGGCTGGTAGTATCAAAGCTGGGTAGTCCTATCGGTGGCACGCTCCCACCGGGCCGGATGAAGGGCTACCTCGCATAACTTCGCCATGTCATGTTCACTGGATAGGAGCCGCTGAGAAGTCCCTCTGCGGGCCGCGCAGAGCTTGAGTGCAGAATGACCTCACCGTATGTCCACCACGGTCAAGTACTAGCCAGTGGTTAATGGACAAACCTAACGCTCGCACGGTGTTCCAGTATATTCCCTGCCGAGTCATTCGGTACTAACCCCTCTGGATCCAACAGGTCGCAGTCAATGGAAGAGATAAACGTGGTAGTCTCCTTCCCAACAGAGAAGACCTTTTTAGATGCCAAGCCGGGCTCGCCAAGCATGGGTGATACCGGAATGATAGCGAGACTACACATCGTGCTATGGGTCATAACGGAGAGTGGAGCCCACGTGCCCGGGTCGGGCAGACAGAATCACCGAGCCGGGCCTTCTCTCTCAAAGCCTACCAAGCCGCCTTATGCTCTATATGGCGGGGCCGCGACCACTACGGGTTGGCCCCGAAACCTTTTCTATCCGGCACCTTCAGTATCCGACCTCCCGCCCAAGTCCAGGATTATCGGTCTTGGTGCGGGAGTGGCGGCACGCTCGCGATTTGGGATGGCGAGCGACAATGGTACGAGTAGAACGTAAGGGACACGGTAGCGACTGGCCGAGCACGTCCCGGGGTCCATAAGCGAGTGAAGGATGTTGGCTGGCGCTCCGGACGTAGGCCTACTAAGACGCCCGTTATACATGATCGGACCTATCGCGGAGCGATACCGACGGCGATCCCGCTGATAAAGATCCAACCAGTTGTTGAGACTGCGGAATTGAATCTGACCCGGGACGGGACGCTCGGCGCTGCGGATGGGGCCAATACTCCGGACGCATCCTGGCCAACTAGTGCGAAGCTAGCGCATGCCCCTCGTAACGACAGCGAGCGATAGGATCAATGTCTCGGTCGGGCGGGAGCTGAGCAAACCGGTTGTTCGCTCAGCCTATGAGGCATGCGAGGACGTACCGAAGATGGCATCTTGTGCGCCCCTGTCAGGGAGCCTAGAGGCACCGGAGACATTCGGAGGGTTTGCCCGCCAACACGGCCGGTGGAGAGTGCGCTCGACCGTTATTAACATGGGACCAGACATTCCACGCCGGGGCGATTAAAGAATACCGTTCAGTCAAGAGGACGTCAAGTTGTTACATGATCCTGAGGGGGCCGTGTACCTGGATGCGTTCGAAGGACTAATGAGACGTGCGGCGCCGTAGGGGCCTTGCCTGTGCATCGCGCCCAAACCGCAGTTACATAGAGAGCTACGATCGCTAAGTAAATCGCACTTAACGACGCTCGCGATACCGTTTTACCACTCAGTCGGAGCGTGGCCATTCCCAATAGCGTGCTGAGAGACGACATCCGTCTGCAGCAGTCGGTCATGGACTCGACCCACAACCTGCCCACCGGGTGTGACTCGACCGTCGCACGAGCGGACAGACGTCTCTATATATCATGACATCAGTCGACATATGATGCATATCACAGTATGTGTATGATCGCAGAGAAACGCGGTAGGGCCTATTGCCATAGTGCCCCCCTAGAGGGGCATCCATCCTGGGGAAAGGTCAGCCGACAAATGGACCGTTCTCACCAGCCCAACTACGCGTATAAGATATAGGTCCAGGGAACGGTGCACCTTGCGGGCATGGAGCCCTGCGCGGAGTTCGCAAGGGCTTGAGAGAGGTGTAACTCGTCTGCTTTATGCGTGAATCGTATGACAGATCAAACCGATTGCTGGGTGGCTTGCGGGATGCTGTAATGACATCCCCCACGCGTTAGGTATCTTATGGTATCCGGCGCACCCCACGACCGTATCCTAAATTATCTGGCGCTTGGTGCAGAACGAACTACCGACATCCTGAGGACACCACCTCAGGTTTTCATTGCCACCCCGGAGAGCCTAGCCGTATCTCGTTTAACGAGACTGATCCCCACCACAGCTGGGGTGTGGAAAAACCCCCCCATTCCAGGGAGCTTACCAGGCGCCCGTGACTGCCGCGGCCGCAGTGTGTGTGCAACAGGACAGGTCGTAGATCATGCATGCATCATACTGATGTATATAGCTGATATATATAGTATGATAGAGATGACGACATGATGCAGCATACGCGTAGATATGAGCTCACAGCAGTACAGCGATATATAGATACGTACTGCTGCTATCATAGATACTATCAGATATATCTCTGATCTGATAGAGACAGCAGAGCTCACACATATAGTATCTAGAGCGACAGAGCTAGATGATAGAGCGACAGCTGAGATCAGAGTCAGATCAGTATGTGATCGCTAGATCATGATACTGTCAGCTAGATGCGATAGTATGTCTAGACACTGATAGATGAGCACTATAGCTAGATGTGAGTATCAGAGTGTATCAGCTGATATCATATATAGCTGATACACAGACTACAGTGACAGCTGAGATAGTCGATCAGAGTACAAGGGGCCCGCCTAAGCACACCGTGGCTGAGACATCCTGGCATGGAAACGACCTGCTTACCAAATAATATAAGCTGCTCTACTAACTGCTATCATAGTCTTACAATGAAGTAGACAGCAGAACAGTAATTCACATGGGAAGGAAAACATTAATGAGATACTAAACCTGAACGTGCAAATAGCTCCTACAAAAGCATCTAACTCTATAATAAAAACTAATGGTAATCAGTAAGATCACATTATCAGCCAGTCGCTCGCGTGTATGCTGAGCCTAACCTGGGGTCACCCCGCAAGGGGGTGTAGACGGGCATGGGACCACCGCGACGGTCCTAGGTATATTTGTCAGGCCATTCTTTGTCGTGCGATTCAGGGCCTATCACTTGCATCTGTGCAGTGGATGCGGTGTAGCATATAGCCTGCAACACGAGTAACCAATGACGCCGAGCGACGATGAGGGGGCACGTTACGTCCGACTAGACTGCCGCCGGTGCGTGTCACGCTGATATAATGTACCTTCGCCGTGTCGGCCCAGCCTTGGGTTCACGGTGAATAGTGGTCTGAGTGCCACCGGGCGTGGAGAAGTCAGTCAGAGCCGCCTACCACCGGCACTCCAGGGAACACCGCGAGCGGTCGGCGAGCGGCCTCCAGGGAGCTTGGGGGGGATCCATCGGCACCCCTATTAGCGGCGGGGTGCAAAGCAGGTTCGCGCGCCGCCTGACATGGGCTGCGTCATGGTTGATGACCTGCGATCATGGCCGGCCGGATGCGCCACGTTACAGAACCCGAGGCTCCGGCGGGCCCAGGGATGGCGGGTGGGGGGCGGTCATCAACTCGCAACGGCCTGAGCTGCCGTACGCGATGGAGGGCACCTGCGCCACATCGCGGCGGAGCCGCGGGGTTCCGTCTGACGTCTGATTCGCGCTTCGGGATGCAGCGCCCGTATAGAATTAGCCAGGGAGAGGTGGAGAGGACGGGTCGTGGTCCCAATACAACTCAC
>ST8-MRSA-IVc_AP017377_OC8
CTAGATGATTTCACTGGCCGGGGCCGAGTGCAAAGACAACTCGGCAGCTCTGCGAGTAGGAGGCACGTTATGACTGCACCACTCACACTGCGGGACGGTGCCTCCACCGGGTTCTTTCCCCGACGCCCGCGGTTACTTCAGCCCCCGGTGCCGGAGGGAGCCTAACTGACTCGGAGGGAGGCGGGCCGAATTATCCGCGTGGCCGCCCGCGCGGAACAGCTCGGGCAGAATCTCGGGCCTGGCTGGTAGTAGCAAAGCTGGGTAGTCCTATCGGTGACATGCTCCAACCGCGCCGGACGAAAGGCTACCTAGCATAACTTCGCCATGTCATGTCCACCGGATAGTGGCCACAGAGAAGTCCCTCTGCGGGCCGCGCAGAGCTTGAGTGCAGAATGACCTCACCGTGTATCCACCACGGTTAAGTACTAGCCAGCGGTTAGTGGACAAATCGAACGCTCGCACGGTATTTCAGTATATTCCCCGCCGAGTCATTCAGTACTGACCCCTCTGGGTCCAACAGGTCGCAGTCAATGGAAGAGATAAACGTGGTAGTCTCCTTCCCGGCAGAGAAGCCCTTTTTAGATGCCAATCCGGGCTCGCAAAGCATGGGCGATACCGGAATGACAGCGAGACTACACATCATGCTATGGGTCATAACGGAGAGTGGAGCCCACGTGCCCAGGTCGGGCAGGCAGTATCACCGTACCGGGTCTTGTCTCCCAAAGCCTACCAAGCCGCCTTATGCTCTATATGGCGGGGCCGCGCCCATCATGGGTTGGCATTGAAACCTTCTCTAGCCGGCACCTTCTGTATCCGACCTCCCGCCCCAGTCCGGAATTATCGGACTTGGTGCGGGAGTGGCGGCATGCTCGCGTCTTAGGATGGCGAGCGACAATGGTACGAGTAGAACGTAAGGGACACGGCAGCGATTGGCCGAGCTCGTCCCGGGATCCATATGCGAGTGATGGATACTGGCTGGCGCTCCGGACGTAGGCATACTAAGACGCCCGTTGTACGTAATCGAACGTATCGCGGAGCTATACCGACGGCGATCCCGCCGATAAAGATCCAACCAGTAATCGAGACTGCGGAATCGAATCTGACTCGGGGCGGGACGCCCGGCGTCGCGGATGGGGCCAACACTCCGGACGCATCCTGGCCAACTAATGCGAAGTTAGCGCATGCTCCTCGTAACGACAGCGAGCGATAGGATAAATGTCTCGGTCGGGTGGGAGCTGTGCAAACCGGTTGCTCGCTCAGCCTATGAGGCATGCGAAGACGTACCGAAGATGGCATTTTGTGCGCCCCTGTCAGGGGACCTAGAGGCACCGGGGACATTCGGAGGGTTTGCCCGACAACACGGCCGGGGGAGAGTGCGCTCGACCGTTATTAACCTGGGACCAGATATTCCACGCCGTGGCGACTAAAGGATACCGTTCAGTCAAGAGGACGTCAAGCTGTTGCATGATCCTGAGGGGGCCGTGTACCTGGATGCGTCCGAAGGACTAATGAGACGTGCGGCGCCGTAGGGGCCTTGCCTGCGCAGCGCGCCCAAGCCGCAGCTACATAGAGAGCTACGATCGCTAAGTAAATCGCACTTAACGACGCTTGCGATACCGTTTTGCCACTCAGTCGGAGCGTGGCCATTCCCAATAGCGTGCTGCGAGACGATACCCGTTTGCAGCAGTCGGCCATGGACTCGACCCACAACCTGCCCGCAGGGTGTGACTCGACCGTCGCACGAGCGGACAGACGTCTCTATATATCATGACATCAGTCGACATATGATGCATATCACAGTATGTGTATGATCGCGGAGAAACGCGGTGGGACCTACCGCCAGAGCGCCCCCCTAGGGGGGCATCCATCCTGGGGAAAGATCAGCAGACAAATAGACTGCTCTCACCAACCCAACTGCGCGTATAAGATATAGGTCCAGGGAACGGTGCACCTTGCGGGCATGGGGCCCTGCGAGGAGTTCGTAAGAGCTTGAGGGAAGTGTAACTCGTCTGCTTCATGCGTGAATCATATGACAGATCAAACCGATGGCCGGTTGGCTGGCGGGATGCTGTAATGACATCCCCCATGCGCCAGGTATCTTATGGTATCCGGCGCACCCCACGACCGTATCCTAAATTGTCTGGCGCTTGGTGCAGAACAAACTACAGACATCCTGAGTACACCACCTCAGATTTTCGTTGCCACCTCGGAGAGCCTAGCCGTAATTCATTTAACGAGACTGATCCCCACCGCAGCGGGGGAGTGGAAAAACCCTCCCATTCCAGGGAGCCTACCAGGCGCCCGTGGCTGCCGCGGCCGCAGTGTGTGTGCAACAGGACAGGTCGTAGATCATGCATGCATCATACTGATGTATATAGCTGATATATATAGTATGATAGAGATGACGACATGATGCAGCATACGCGTAGATATGAGCTCACAGCAGTACAGCGATATATAGATACGTACTGCTGCTATCATAGATACTATCAGATATATCTCTGATCTGATAGAGACAGCAGAGCTCACACATATAGTATCTAGAGCGACAGAGCTAGATGATAGAGCGACAGCTGAGATCAGAGTCAGATCAGTATGTGATCGCTAGATCATGATACTGTCAGCTAGATGCGATAGTATGTCTAGACACTGATAGATGAGCACTATAGCTAGATGTGAGTATCAGAGTGTATCAGCTGATATCATATATAGCTGATACACAGACTACAGTGACAGCTGAGATAGTCGATCAGAGTACAAGGGACCCGCCTAAGCACACCGTAGCTGGGACATCCTGGCATGGAATCGACCTGCTTACCAAATAATATAAGCTGCTCTACTAACTGCTATCATAGTCTTACAATGAAGTAGACAGCAGAACAGTAATTCACATGGGAAGGAAAACATTAATGAGATACTAAACCTGAACGTGCAAATAGCTCCTACAAAAGCATCTAACTCTATAATAAAAACTAATGGTAATCAGTAAGATCACATTATCAGCCAGTCGATCGCGTATATGCTGTGCCTAACCTGGAGTCGCCCCGCAAGGGGGTGTAGACGGGCATGGGACCACCGCGACGGTCCTAGGTATATTTGTCAGGCCATTCTTTGTCGGACGATTTAGGGCTCATCACTTGCATCAGTGCAGTGGATGCGGTGTAGCATATAGCCTGCAACACGAGTAACCAATGACGCCGAGCGACGATGAGGGGGCACGTTACGCTCGACTAGACTGCCGCAGGTGCGTGCCACGCTGATATAATGTACCTTCGCCGTGTCGGCACAGTCTTAGGTTCGCGGTGAATAGTGGTCTGAGTGCCACCGGGCGCGAGGTAGTCAGTCAGAGCCGCCTACCACTGGCACTCCAAGGGACACCGCGAGCGGTCGGTGAGCGGCCTCCAGGGAGCTCGGGGGGGTTCCATCGGCACCCCTATTAGCGGCGGGGTGCGGAGCGGGTTCGCGCGCCGCCTGACATAGGCTGCGTCATGGTTGATGACCTGCGACCATGGTCGACCGGATGCGCCACGTTACAAAGCCCGAGACTCCGGCGGGCCCAGGGATGGCGGGTGGGTGGCGGCCATCAACTCGCAACGGCCTGAGCTTCCGTACGCGATGGAGGGCACCCGCGCCACATCGCGGCAGAGCCGCGGGGGTCCGTCTGACGTAGGATTCGCGCTTCGGGATGCCGCGCCCGTATAGAATTGGCCAGGGAGAGGAAGAGAGGACGGGTCGTGGCCCCCATACAACTCAC
>ST8-MRSA-IVF_LS483316_NCTC13395
CTGGATGATTTCACTGGCCGAGGCCGAGTGCAAAGATAACCCGGCAGCTCTGCGAGTAAGAGACACGTTATGATTGCGCCACGCACACTGCGGGACGGTGCCTCCCCCGGGTTCTTTCCCCGACGCCCGCAGTTACTATGGCCCCCGGTGCCGGAGGGAGCTTAACTGACTCGGAGGGAGGCGGGCCGAATTATCCGCGTGGCAGCCCGGGCGGAACAGCTCGGGCAGAATCTCGGGCCTGGCTGGTGGTAGCAAAGCTGGGTAGTCTTATCGGTGGCATGCTCCCACCTCGCCGGACGAAGGGCTACCTCATATAACTTCGCCATGTCACGTCCACTGGATAGGGGCCACAGAGAAGTCCCTCTGCGGGCCGCGCAGAGCTTGAGTGCAGAATGACCTCACCGTATATCCACCACGGTCAAGTACTAGCCAGCGGTATGCGGACAAATCGAACGCTCGCACGGTGTTTCAGTATATTCCCCGCCGAGCCATTCGGTACTAACCCCTCTGAGTCCAACAGATCGTGGTCAGTGGAAGAGATAAGCGTGGTAGTCTCCTTCCCAACAGAGAAGATCTTTTTAGATGCCAAGCCGGGCTCGCCAAGCATGGGTGATACCGGAATGACAGCGAGACTACACATCGTGCTATGGGTCATAGCGGAGAGTGGAGCCCATGTGCCCGGGTCGGGCAGATAGTATCACCGAGCCGGGCCTTCTCTCCCAAAGCCTACCAAGCCGTCTTATGCTCTATATGGTGGGGCCGCGCCCTTCACGGGTTGGCCCCGAAACCTTCTCTAGCCGTCACCTTCTGTATCCGACTCCCCGCCCAAGTTCGGGATTATCGGACTTGGTGCGGGAGTGGCGGCACGCTCACGACTTGGGATGGCGCGCGACAATGGTACGAGTAGAGCGTAAGGGACACGGTAGCGACTGGCCGAGTTCGTCCCGGGGTCCATATGCGAGTGATGGATATTGGCTGGCGCTCCGGACGTCGTCATACTAAGATTCCCGTTGCGCATAATCGGACGTATCGCCGAGCGATACCGACGGCGATACCGCCGATAAAGATCCAACCAGTAATCGAGACTGCGGAATTGAATCTGACTCGGGGCGGGACGCTCGGAGCCGCGGATGGGGCCGATACTCCGGACGCATCCTGGCCAACCAATGCGAAGCTAGCGCATGCCCCCCGTAACGACAGCGAGCAATGGGAGAAATGTCTAGGCCGGGCGGGAGCTGAGCGAACCGGTTGTCCGCTCAGCCTATGAGGCATGCAAGGACGTACCGAAGATGGCATCTTGTGCGCCCCTGTCGGGGGGCCTAGAGGCACCGGAGACATTTGGAGGGATTGCCCGCCAACACGGCCGGGGGAGAGTGCGCTCGACCGTTATTAACCTGGGACCAGACATTCCACGCCGTGGCTACTAAAGAATACCGTTCAGTCAAGAGGACGTCAAGCAGTTACATGATCCTGAGGGGGCCGTGTACCTGGATGCGTTCGAAGGACTAATGAGACGTGCGGCGCCGTAGGGGCCTTGCCTGCGCAGCGCGCCCAAGCCGCACCTACATAGAGAGATACGATCGCTAAGTAAATCGCACTTAACGACGCTTGCAGTACCGTTTTACCACTCAGTTGGAGCATTGCCATTCCCAATAGCGTGCTGCGAGACGACATCCGTCTGCAGCAGTCGGCCATGGATTTGACCCACAATCTGCCCACAGGGTGTGACACGACCGTCACACGAGCGGACAGACGTCTCTATATATCATGACATCAGTCGACATATGATGCATATCACAGTATGTGTATGATCGCGGAGAAATGCGATGAGGCCTACTGCGAGAGCGCCCATCTTGGGGGGCATCCACCCCGGGGAAAGGTCAGCAGACAAATGGACCGCTCTCACCAACCCGACTGCGCGTATAAGATATAGGTCAAGGGAACGGTGCACCTTGCGAGCATGGGGCCTTGCGCGTAGTTCGCAAGGGCTTGAGGGAGTTGTAACTCGCCTGCTTTATGCGTGAATCATATGACAGATCAAACCGATGGCCGGGTGGATTGCGGGATGCTGTAATGACATCCCCCACGCGCCAGGTATCATATGGTATCCGGCGCACCCCACGACCGTATCCTAAATTATCTGGCGCTTGGTGCAGAACGAACTACAGACATCCTGAGGACACCACCTCAGGTTTTCGTTGCCACCCCAGAGAGCCTAGCCGTAACTCGTTTAACGAGACTGATCCCCACCACAGCTGGGGAGTGGAAAAACCCTGCCATTCCAGGGAGCCTACCAGGCGCCCGTGGCTGTCACGGCCGCAGTGTGTGTGCAACAGGACAGGTCGTAGATCATGCATGCATCATACTGATGTATATAGCTGATATATATAGTATGATAGAGATGACGACATGATGCAGCATACGCGTAGATATGAGCTCACAGCAGTACAGCGATATATAGATACGTACTGCTGCTATCATAGATACTATCAGATATATCTCTGATCTGATAGAGACAGCAGAGCTCACACATATAGTATCTAGAGCGACAGAGCTAGATGATAGAGCGACAGCTGAGATCAGAGTCAGATCAGTATGTGATCGCTAGATCATGATACTGTCAGCTAGATGCGATAGTATGTCTAGACACTGATAGATGAGCACTATAGCTAGATGTGAGTATCAGAGTGTATCAGCTGATATCATATATAGCTGATACACAGACTACAGTGACAGCTGAGATAGTCGATCAGAGTACAAGGGATCCGCCAAAGCACACCGTAACTGAGACATCCTTGCATAGGAACGACCTGCTTACCAAATAATATAAGCTGCTCTACTAACTGCTATCATAGTCTTACAATGAAGTAGACAGCAGAACAGTAATTCACATGGGAAGGAAAACATTAATGAGATACTAAACCTGAACGTGCAAATAGCTCCTACAAAAGCATCTAACTCTATAATAAAAACTAATGGTAATCAGTAAGATCACATTATCAGCCAGTCGCTCGCGTATATACTGAGCCTAACCTGGGGTCACCCCGCAAGGGGGAGGAGACGAGCATGGGACCACCGCGACGATCATAAGTATATTTGTCAGTCCATTCTTTGTCGGGCGATTCAGGGCCCGTCACTTGCATCTGTGCAGTGGATGCGGTGTAGCATATAGCCTGCAACACGAGTAACCAATGACGCCGAGCGACGATGAGGGGGCACGTTACGCTCGACTAAAATGCCGCAGGTACGTGCGACGCTGATATAATGTACCTTCGCCGTGTCGGCACAGCCTTGGGTTCGCGGTGAATAGTGGTCTGAGTGCCACCGGACGTGGGGAAGTCAGTTAGAGCCGCCTACCACTGGCCCCCCAGGGAACACCGCGAGCGTTCGGCGAGCGGCCTCCAGAGAGCTTGGGGGGAATCCACCGGCACCCCAGTTAGTGACGGGGTGCGAAGCAGGTTCGCGCGCCGCCTGACATAAGCTACGTCATGGTTGATGACCTGCGACCATGGCAGGCCGGATGCGCCACGTTATCGAGTCCTAGACTCCGGCAGGCCCTGGGATGGCGGGTTGGGAGCGGCCTGCAACTCGCAACGGCCTTAGCATCCGTACACGATGAAGGGCACCTGCGCCACATCTCGGCAGAGCCGCGGGGGTTCGTCGGACGTCGGGTTCGCGCTTCGGAATGCAGCGCCCGTATAGAGTTGGCCAGGGAGAGGAGGAGAAGACGGATCCTGGCCCCAATACAACCCAC
>ST8-MRSA-IVfus_LT671859_Giessen-I
CTGGATGATCTCACTGGCCGGGGCCGAGTGCAAAGATAACTCAACAGCTCTGCGAGTAAGAGGCACGTTATGACTGCGCCACGCACACTGCGGGACGGTGCCTCCCCCGGGTTCTTTCCCCGACGCCCGCAGTTACTACGGCCCCCGGTGCCGGAGGGAGCCTAACTGACTCGGAGGGAGGCGGGCCGAATTATCCGCGTGGCCGCCCGGGCGGAACAGCTCGGGCAGAATCTCGGGCCTGGCTGGTAGTAGCAAAGCTGGGTAGTTCTATCGGTGGCATGCTCCCACCGCGCCGGACGAAGGGCTACCTCATATAACTTCGCCATGTCATGTCCACTGGATAGGGGCCACAGAGAAATCCCTCTGCGGTCCGCGCAGAGCTTGAGCGCAGAATGACCTCACCGTATATCCACCACGGTCAAGTACTAGCCAGCGGTTAGTGGACAAATCGAACGCTCGCACGGTGTTTCAGTATTTTCCCCGCCAAGTCAATCGGTCCTAACCCCTCTGGGTCCAACAGGTCGTGGTCAATGGAATAGATGAACGTGGTAGTCTCCTTCCCAACAGAGAAGATCTTTTTAGATGCCAAGCCGGGCTCGCCAAGCATGGGTGATACCGGAATGACAGCGAGACTACACATCGTGCTATGGGCCATAGCGGAGAGTGGAGCCCATGTGCCCGGGTCGGGCAGATAGTATCACCGAGCCGGGCCTTCTCTCCCAAAGCCTACCAAGCCGCCTTATGCTCTATATGGCGGGGCCGCGCCCATCACGGGTTGGCCCCGAAACCTTCTGTAGCCGGCACCTTCTGTATCCGACCTCCCGCCCAAGTCCGGGATTATTGGACTTGGTGCGGGAGTGGCGGCACGCTCACGACTTGGGATGGCGAGCGACGATGGTACGAGTAGAACGCAAGGGACACGGTAGTGACTAGCCGAGCTCGTCCCGGGGTCCATATACGAGTGATGGATATTGGCTGGCGCTCCGGGCGTCGGCATACTCAGGTGCCCGTTGTACATAATTGGACGTATCGCGGAGCGATACCGACGGCGATCCCGCCGATAAAGATCCAACCAGTAATCGAGACTGCGGAATTGAATCTGACTCGGGGCGGGACGCTCGGAGCCGCGGATGGGGCCAATACTCCGGACGCATCCTGGCCAACCAATGCGAAGCTAGCGCATGCCCCTCGTAACGACAGCGAGCAATGGGAGAAATGTCTCGGTCGGGCGAGAGCTGAGCGAACCGGATGTCCGCTCAGCCTATGAGGCATGCGAGGACGTACCGAAGATGGCATCTTGTGCGCCCCTGTCAGGGGGCCTAGAGGCACCGGAGACATTCGGAGGGTTTGCCCGCCTACACGGCCGGGGGAGAGTGCGCTCGACCGTTATTAACCTGGGACCAGACATTCCACGCCGTGGCGACTAAAGAATACCGTTTGGTCAAGAGGACGTCAAACAGTTACATGATCCTGGGGAGGCCATGTACCTGGATGCGTTCGAAGGACTAGTGAGACGTGCGGCGCCGTAGGGGCCTTACCTGCGCAGCGCGCCCAAGCCGCAGCTACATAGAGAGATACGATCGCTAAGTAAATCGCACTTAATGACGCTCGCGATACCGTTTTACCACTCAGTCGGAGCGTTGCCATTCCCAGTGGCTTGCTGCGAGACGACATCCGTCTGCAGCAGTCGGCCATGGACTCGACCCACAACCTGCCCACAGGGTGTGGCTCGACCGTCGCACGAGCGGACAGACGTCTCTATATATCATGACATCAGTCGACATATGATGCATATCACAGTATGTGTATGATCGCGGAGAAACGCGGTGAGGCCTACTGCCAGAGCGCCCACCTTGGGGGGCATCCACCCTGGAGAAAGGTCGGCAGACAAATGGACCGCTCTCACCAACCCAACTGCGCGTATAAGATATAGGTCCAGGGAACGGTTCACCTTGCGGGCATGGGGCCCTGCACGTAGTTCGCAAGGGCTTGAGGGAGGTGTAACTCGTCTGCTTTATGCGTAAATCATATGGCAGATCAAACCGATGGCCGGGTGGCTTGCGGGATGCTGTAATGACATCCCCCACGCGCCAGGTATCATATGGTATCCGGCGCACCCCACGACCGTATCTTAAATTATCCGGCGCTTGGTGCAGAACGAACTACAGACATCCTGAGGACACCACCTCAAGTTTTCGTTGCCATCCCGGAGAGCCTAGCCGTAACTCGTTTAACGAGACTGATCCCCACCACAGCTGGGGAGTGAAAAAACCCTGCCATTCCAGGGAGCCTACCAGGCGCCCGTGGCTGTCACGGCCGCAGTGTGTGTGCAACAGGACAGGTCGTAGATCATGCATGCATCATACTGATGTATATAGCTGATATATATAGTATGATAGAGATGACGACATGATGCAGCATACGCGTAGATATGAGCTCACAGCAGTACAGCGATATATAGATACGTACTGCTGCTATCATAGATACTATCAGATATATCTCTGATCTGATAGAGACAGCAGAGCTCACACATATAGTATCTAGAGCGACAGAGCTAGATGATAGAGCGACAGCTGAGATCAGAGTCAGATCAGTATGTGATCGCTAGATCATGATACTGTCAGCTAGATGCGATAGTATGTCTAGACACTGATAGATGAGCACTATAGCTAGATGTGAGTATCAGAGTGTATCAGCTGATATCATATATAGCTGATACACAGACTACAGTGACAGCTGAGATAGTCGATCAGAGTACAAGGGATCCGCCTAAGCACACCGTAGCTGAGACATCCTGGCATGGGAACGACCTGCTTACCAAATAATATAAGCTGCTCTACTAACTGCTATCATAGTCTTACAATGAAGTAGACAGCAGAACAGTAATTCACATGGGAAGGAAAACATTAATGAGATACTAAACCTGAACGTGCAAATAGCTCCTACAAAAGCATCTAACTCTATAATAAAAACTAATGGTAATCAGTAAGATCACATTATCAGCCAGTCGCTCACGTATGTGCTGAGCCTAACCTGCGGTCACGCCGCAAGGGGGTGGAGACGGGCATGGGACCACCGCGACGGTCCTAGGTATATTTGCCAGGCCATTCTTTGTCGGGCGATTCAGGGCCCATCACTTGCATCTGTGCAGTGAATGCGGTGTAGCAAATAGCCTGCAACATGAGTAACCAATGACGCCGAGCAACGATGAGGAGGCACGTTACGCTTGACTGGACTGTCGCAGGTACGCGCCACGTTGATATAATGTACCTTCGCCGTGTCGGCACAGCCTTGGGTTCGCGGTGAATAGTGGTCTGAGTGCCACCGGACGTGGGGAAGTCAGTCAGAGTCGCCTACCACTGGCACCCCAGGTAACACCGCGAGCGGTCGGCGAGCGGCCTCTAGAGAGCTTGGGGGGGATCCATCGGCACCTCAGTTAGCGACAGGGTGCGAAACAGGTTCCCGGGCCGCCTGACATAGGCTACGTCATGGTTGATGACCTGCTACCATGGCCGGCAGGATGCGCCGCGTTACAGAGCCCGAGACTCCGGCAGGCCCTGGGATGGCAAGTGGGGGGCGGCCATCAACTCGCGACGGCCTGAGCTTCCTTACGCGATGGAGGGCACCTGAGCCACATCGCGGCAGATCCGCGGGGGTCCGTCTGACGTCGGGTTCGCGCTTCGGAATGCAGCGCCCGTACAGAACTGGCCAGGGAGAGGAGGAGAGGACGGGTCGTGGCCCCAATACAACCCAC
>ST8-MRSA-IVhj_NCTC12233-UK2
CTGGATGATCTCACTGGCCGGGGTCGAGTGCAAAGATAACTCGGCAGCTCTGCGAGTAAGAGGCACGTTATGATTGCGCCACGCACACTGCGGGACGGTGCCTCCCCCGGGTTCTTTCCCCGACGCCCACAGTTTCTACGGCCCCCGGTGCCGGAGGGAGCCTAGCTGACTCGGAGGGACGCGGGCCGAATTATCCGCGTTGCCGCCTGGGCGGAACAGCTCGGGCAGAATCTCGGGCCTGGCTGGTAGTAGCAAAGCTGGGCAGTCCTATCGGTGGCATGCTCCCACCGCGCCGGACGAAGGGCTACCTCATATAACTTCGCCATTTCATGTCCACTGGATAGGGGCCACAGAGAAGTCCCTCTGCGGGTCGCGCAGAGCTTGAGTGCAGGATGACCTCACCGTATATCCACCACGGTCGAGTACTAGCCAGCGGTTAGCGGACAAATCGAACGCTCGCACGGTGTTTTAGTATATTCTCCGCCGAGCCATTCGGTACTAATCCCTCTGGGTCCAACAGATCGTGGTCAGTGGAAGAGATAAACGTGGTCGTCTCCTTCCCAACAGAGAAGATCTTTTTAGATGCCAAGCCAGGCTCGCCAAGCAAGGGTGATACCGGAATGACAGCGAGACTACACGTCGTGCTATGGGTCATAGCGGAGAGTGGAGCCCATGTGCCCGGGTCGGGCAGATGGTATTACCGAGCCGGGCCTTCTCTCCCAAAGCCTACCAAGCCGCCTTATGCTCTAGATGGCGGGGCCGCGCCCTTCACGGGTTGGACCCGAAACCTTCTCTAGCCGGCACCTTCTGTATCCGACTTCCCGCCCAAGTCCGGGATTATCAGACTTGGTACGGGAGTGGCGGCACGCTCACGACTTGGGATGGCGAGCGACAGTGGTACGAGTAGAACGTAAGGGACACGGTAGCGACTGGCCGAGCTCGTCCCGGGGTCCATATGCGAGTGATGGATATTGGCTGGTGCTCCGGACGTCGGCATACTAAGATGCCCGTTGTACATAATCGGACGCATCGCGGAGCGATACCGACGGCGATCCCGCCGATAAAGATCCATCTAATAATCGAGACTGCGGAATTGAATCTGACTCGGGGCGGGACGCTCGGAGCCGCGGATGGGGCCAATACTCCGGACGCATCCTGGCCAACCAATGCGAAGCTAGCGCATGCCCCTCGTAACGACAGCGAGCAATGGGAGAAATGTCTCGGTCGGGCGGGAGCTGAACGAACCGGTTGTCCACTCAGCCTATGAGGCATGCGAGGACGTACCGAAGATGACATCTTGTGCATCCCTGTCAGGGGGCCTAGAGGTACCGGAGACATTTGGAGGGATTGCCCGCCAACACGGCCGGGGGAGAGTGCGCTCGACCGTTATTAACCTGGGACCAGACATTCCATGCCGTGGCGACTAAAGAATACCGTTCAGTCAAGAGGACGTCAAGCAGTTACATGATCCTGAGGGGGTCGTGTACTTGGATGCGTTCGAAGGACTAATGAGACGTGCGGCGCCGTAGGGGTCTTGCCTGCGCAGCGCGCCCAAGCCGCAGCCACATAGAGAGATACGATCGCTAAGTAAATCGCACCTAACGATGCTCGCGATACCGTTTTACCACTCAGTCGGAGCATTGCCATTCCCAATAGCGTGCTGCGAGACGACATCCGTCTGCAGCAGTCGGCCATGGATTCGACCCACAACCTGTCCACAGGGTGTGACTCGACCGTCACACGAGCGGACAGACGTCTCTATATATCATGACATCAGTCGACATATGATGCATATCACAGTATGTGTATGATCGCGGAGAAACTCGGTGAGGCCTACTGACAGAGCGACCATTTTGGGGGGCATGCACCCTGGGGAAAGGTTAGCAGACAAATGGACCGCTCTTACCAACCCAACTGCGCGTATAAGATATAGGTCCAGGGAACGGTGCACCTTGCGACGATGGGGCCCTGCGCGTAGTTCGCAAGGGCTTGAGGGAGGTGTAACTCGTCTGCTTTATGCGTGAATCATATGACAGATCAAACCGATGGCCGGGTGGCTTGCGGGATGCTGTAATGACATCCCCCACGCGCCAGGTATCATATGGTATCCGGCGCACCCCACGACCGTATCCTAAATTATCTGGCACTTGGTGCAGAACGAACTACAGACATCCTGAGGACACCACCTCAGGTTTTCGTTGCCACCCCGGAGAGCCTAGCCGTAACTCGTTTAACGAGACTGATCCCCACCACAGCTGAGGAGTGGAAAAACCCTGCCATTCCAGAGAGCCTACCAGGCGCCCGTGGCTATCACGGCCGCAGTGTGTGTGCAACAGGACAGGTCGTAGATCATGCATGCATCGTACTGATGTATATAGCTGATATATATAGTATGATAGAGATGACGACATGATGCAGCATACGCGTAGATATGAGCTCACAGCAGTACAGCGATATATAGATACGTACTGCTGCTATCATAGATACTATCAGATATATCTCTGATCTGATAGAGACAGCAGAGCTCACACATATAGTATCTAGAGCGACAGAGCTAGATGATAGAGCGACAGCTGAGATCAGAGTCAGATCAGTATGTGATCGCTAGATCATGATACTGTCAGCTAGATGCGATAGTATGTCTAGACACTGATAGATGAGCACTATAGCTAGATGTGAGTATCAGAGTGTATCAGCTGATATCATATATAGCTGATACACAGACTACAGTGACAGCTGAGATAGTCGATCAGAGTACAAGGGATCCGCCTAAGTACACCGTAGCTGAGACATCCTGGCATAGGAACGACCTGCTTACCAAATAATATAAGCTGCTCTACTAACTGCTATCATAGTCTTACAATGAAGTAGACAGCAGAACAGTAATTCACATGGGAAGGAAAACATTAATGAGATACTAAACCTGAACGTGCAAATAGCTCCTACAAAAGCATCTAACTCTATAATAAAAACTAATGGTAATCAGTAAGATCACATTATCAGCCAGTCGCTCGCGTATACGCTGAGCCTTACCTGGGGTCACCCCGCAAGGGGGTGGAGACGAGCATGGGACCACCGCGATGGTCATAAGTATATTTGTCAGTCCATTCTTTGTCGGGCGATTCAGTGCCCATCACTTGCATCTGTGCAGTGGATGCGGTGTAGCATATAGCCTGCAACACGAGTAACCAATGACACCGAGCGACGATGAGGGGGCGCGTTACGCTCGACTAAAATGCCGCAGGTACGTGCGACGCTGATATAATGTACCTTCGCCGTGTCAGCACAGCCTTGGGTTCGCGGTGAATAGTGGTCTGAGTGCCACCGGACGTGGGGAAGTCAGTTAGAGCCGCCTACCACTGGCACCCCAGGGAACACCGCGAGCGGTCGGCGGGCGGCCTCCAGAGAGCTTGGGGGGGATCCATCGGCACACCAGTTAGCCACGAGGTGCGAAGCAGGTTCGCGCGCCGCCTGACATAGGCTACGTCATGGTTGATGACCTGCGGCCATGGCCGGCCGGATGCGCCACGTTACAGAGCCCTAGACTCCGGCAGGCCCTGGGATGGCGGGCTGGGGGCGGCCAGCAACTCGCAACGGCCTGAGCTTCCGTACGAGATGGAGGGCACCTGCGCCACATCGCGGCAGAGCCGCGGGGGTTCGTCGGACGTCGGGTTCGCGCTACGGAATGCAGCGCCCGTATAGAATTGGCCAGGGAGGGGAGGCGAGGACGGGTCCTGGCCCCAATACAACCCAC
>ST8-MRSA-VIfus_LS483319_NCTC13140
CTGGATGATCTCACTGGCCGGGGTCAAGTGCAAAGATAACTCGGCAGCTCTGCGAGTAAGAGGTACGTTATGATTGCGCCACGCACACTGCGGGACGGTGCCTCCCCCGGGTTCTTTCCCCGACGCCCGCAGTTACTACGGCCCCCGGTGCCGGAGGGAGTCTAACTGACTCGGAGGGAGGCGGGCCGAATTATCCGCGTTGCCGCCCGGGCGGAACAGCTCTGGCAGAATCTCGGGCCTGGCTGGTAGTAGCAAAGCTGGGCAGTCCTATCGGTGGCATGCTCCCACCGCGCCGGACGAAGGGCTACCTCATATAACTTCGCCATGTCATGTCCACTGGATAGGGGCCACAGAGAAGTCCCTCTGCGGGCCGCGCAGAGCTTGAGTGCAGAATGACCTCACCGTATATCCACCACGGTCAAGTACTAGCCAGCGGTTAGCGGACAAATCGAACGCTCGCACGGTGTTTTAGTATATTCCCCGCCGAGCCATTCGGTACTAATCCCTCTGGGTCCAACAGAGCGTGGTCAGTGGAGGAGATAAACGTGGTCGTCTCCTTCCCAACAGAGAAGATCTTTTTAGATGCCAAGCCGGGCTCGCCAAGCAAGGGTGATACCGGAATGACAGCGAGACTACACATCGTGCTATGGGTCATAGCGGAGAGTGGAGCCCATGTGCTCGGGTCGGGCAGATGGTATCACCGAGCCGGGCCTGCTCTCCCAAAGCCTACCAAGCCGCCTTATGCTCTATATGGCGGGGCCACGCCCTTCACGGGTTGGCCCCGAAACCTTCTCTAGCCGGCACCTTCTGTATCCGACTTCCCGCCCAAGTCCGGGATTATCGGACTTGGTGCGAGAGTGGCGGCGCGCTCACGACTTGGGATGGCGAGCGACAATGGTACGAGTAGAACGTAAGGGACACGGTAGCGACTGGCCGAGCTCGTCCCGGGGTCCATATGCGAGTGATGGATATTGGCTGGTGCTCCGGACGTCGGCATACTAAGATGCCCGTTGTACATAATCAGACGTATCGCGGAGCGATACCGACGGCGATCCCGCCGATAAAGATCCATCCAGTAATCGAGACTGCGGAATTGAATCTGACTCGGGGCGGGACGCTCGGAGCCGCGGATGGGGCCAATACTCCGGACGCATCCAGGCCAACCAATGCGAAGCTAGCGCATGCCCCTCGTAACGACAGCGAGCAATGGGAGAAATGTCTCGGTCGGGCAGGAGTTGAGCGAACCGGTCGTCCGCTCAGCCTATGAGGCATGCGAGGACGTACCGAAGATGGAGTCTTGTGCGTCCCTGTCAGGGGGCCTAGAGGCACCGGAGACATTTGGAGGGATTGCCCGCCAACACGGCCGGGGGAGAGTGCGCTCGACCGTTATTAACCTGGGACCAGACATTCCGCGCCGTGGCGACTAAAGAATACCGTTCAGTCAAGAGGACGTCAAGCAGTTACATGATCCTGAGGGGGCCGTGTACCTGGATGCGTTCGAAGGACTAATGAGACGTGCGGCGCCGTAGGGGCCTTGCCTGCGCAGCGCGCCCAAGCCGCAGCTACATAGAGAGATACGATCGCTAAGTAAATAGCACTTAACGACGCTCGCGATACCGTTTTACCACTCAGTCGGAGCATTGCCACTCCCAATAGCGTGCTGCGAGCCGACATCCGTCTGCAGCAGTCGGCCATGGATACGACCCACAACCTGTCCACAGGGTGTGACTCGACCGTCACACGAGCGGACAGACGTCTCTATATATCATGACATCAGTCGACATATGATGCATATCACAGTATGTGTATGATCGCGGAGAAACGCGGTGAGGCCTACTGCCAGAGCAACCATTTTGGGGGGCATCCACCCTGGGGAAAGGTCAACAGACAAATGGACCGCTCTCACCAACCCAACTGCGCGTATAAGATATAGGTCCAGGGAACAGTGCACCTGGCGAGCATGGGGCCCTGCGCGTAGTTCGCAAGGGCTTGAGGGAGGTGTAACTCGTCTGCTTTATGCGCGAATCATATGACAGATCAAACCGATGGCCGGGTGGCTTGCGGGATGCTGTAATGACATCCCCCACGCACCAGGTATCATATGGTATCCGGCGCACCCCACGACCGTATCCTAAATTATCTGGCGCTTGATGCAGAACGAACTACAGACATCCTGAGGACACCACCTCAGGTTTTCGTTGCCACCCCGGAGAGCCTAGCCGTAACTTGTTTAACGAGACTGGTCCCCACCATAGCTGGGGAGTGGAAAAACCCTGCCATTCCAGAGAGCCTACCAGGCGCCCGTGGCTATCACGGCCGCAGTGTGTGTGCAACAGGACAGGTCGTAGATCATGCATGCATCATACTGATGTATATAGCTGATATATATAGTATGATAGAGATGACGACATGATGCAGCATACGCGTAGATATGAGCTCACAGCAGTACAGCGATATATAGATACGTACTGCTGCTATCATAGATACTATCAGATATATCTCTGATCTGATAGAGACAGCAGAGCTCACACATATAGTATCTAGAGCGACAGAGCTAGATGATAGAGCGACAGCTGAGATCAGAGTCAGATCAGTATGTGATCGCTAGATCATGATACTGTCAGCTAGATGCGATAGTATGTCTAGACACTGATAGATGAGCACTATAGCTAGATGTGAGTATCAGAGTGTATCAGCTGATATCATATATAGCTGATACACAGACTACAGTGACAGCTGAGATAGTCGATCAGAGTACAAGGGATCCGCCTAAATACACCGTAGCTGAGACATCCCGGCAAAGGAACGACCTGCTTACCAAATAATATAAGCTGCTCTACTAACTGCTATCATAGTCTTACAATGAAGTAGACAGCAGAACAGTAATTCACATGGGAAGGAAAACATTAATGAGATACTAAACCTGAACGTGCAAATAGCTCCTACAAAAGCATCTAACTCTATAATAAAAACTAATGGTAATCAGTAAGATCACATTATCAGCCAGTCGCTCGCGTATATGCTGAGCCTAACCTGGGGTCACCCCGCAAGGGGGTGGAGACGAGCATGGGACCACCGCGACGGTCATAAGTATATTTGTCAGTCCATTCTTTGTCGGGCGTTTCAGGGCCCATCACTTGCATCTGTGCAGTGGATGCGGTGTAGCATATAGCCCGCGTCACGAGTAATCAATGACGCCGAGCGGCGATGAGGGGGGGCGTTACGCTCGACGAAAATGCCGCAGGTACGTGCGACGCTGATATAATGTACCTTCGCCGTGTCGGCACAACCTTGGGTTCGCGGTGAATAGTGGTCTGAGTGCCACCAGACGTGGGGAAGTCAGTTAGAGCCGCCTACCACTGGCACCCCAGGGAACACCGCGAGCGGTCGGCGAGCGGCCTCCAGAGAGCTTGGGGGGGATCTATCAGCACCCCAGTTAGCCACGGGGTGCGAAGCAGGTTCGCGCGCCGCCTGACATAGGCTAAGTCATGATTGATGACCTGCGGCCATGGCCGGCCGGATGCGCCACGTTACAGAGCCCTAGACTCCGGCAGGCCCTGGGATGGCGGGTTGGGGGCGGCCAGCAATTCGCAACGGCCTGAGCTTCCGTACGCGATGGGGGGCACCTGCGCCACATCGCGGCAGAGTCACGGGGGTTCGTCGGACGTCGGGTTCGCGCTTCGGAATGCAGCGCCCGTATAGAATTGGCCAGGGAGAGGAGGAGAGGACGGGTCCTGGCCCCAATACAACCCAC
>ST8-MSSA_PVL_CP127017_TT-2020-042
CTGGATGATCTCACTGGCCGGGGCCGAGTGCGGGAATAATTCGGCAGCTCTGCGAGTAGGAGGCATGTTATGGCTGCGCCACGCACACTGAGGGCCGGTGCCCCCACCGGGTTCTTTCCCCGACGCCCGCGGTTACTACAGCCCCCGGTACCGGAGGGAGCCTAACTGACTCGGAGGGAGGCGGGCCGTGTTATCCGCGTGACCGCCCACGCGGCACAGCTCGGACAGAATATCGGGCCTGGCTGGTAGTAGCAAAGCTGGGTAGTCCTATCGGTGGCATGCTCCCACCGCGCCGTACGAAGGGCTACCTCGCATAACTTCGCCATGTCATGTCCACTGGATAGGGGCCAAAGAGAAGTATCTCTGCAGGCCGCGCAGAGCTTGAGTGCAGAATGACCTCACCGTATGTCCACCGCGGTCAAGTACTAGCCAGTGGTTAGTGGACGAATCGAACGCTCGCACAGTGTCTCAGTACATTCCCTGCCGAGTCATTCGGTACTAACCCCTCTGGGTCCAACAGGTCGCAGTCAATGGAAGAGATAAACGTGGTAGTCTCCTTCCCAACAGAGAAGACCTTTTTAGATGCCACGCCGGGATCGCCAAGTATGAGTGATACCGTAATGACAGCGAGACTATACATCGTGCTATGAGTCATAACGGAGAGTGGAGCCCACGTGCCCGGGTCGGGCAGACAGAATCATCGAGCCGGGCCTTCTCTCTCAAAGCCTACCAAGCCGCCTTATGCTCTATATGGCGGGGCCGCGCCCACTACGGGTTGGCCCCGAAACTCTCTCTAGCCGGCACCTTCTGTATCCGACCTCCTGCCCAAGTCCGGGATTATCGGACTTGGTGCGGGAGTGGCGGCACGCCCGCGACTTGGGATGGCGAGCGACAATGGTACGAGTAGAACGTGAGGGACACGGTAGCGGCTGGCCGAGCACGTCCCGGGGTCCATAAGCGCGTGATGGATATTGGCTGGCGTTCCGGACGTAAGTATACTAAGACGCCCGTCATACATGATCGGACCTATAGCGGAGCGATACCGACGGCGATCCCGCCGTTAAAGATCCAACCAGTAGTCGAGACTACGGAATTGAATCTGACTCGGGACGAGACGCTCGGCGCCCCGGATGGGGCCAATAATACGGACGCATCCTGGTCAACTAGTGCGAAGCTAGCGCATACCCCTCGTAACGACAGCGAGCGATATGATAAATGTCTCGTTCGGTCGGTAGCTAAGCAAACCGGTTGTTCGCTCAGCCTAAGTGACATGCGAGGACGTAGCGAAGATGGCATCTTGTACGCCCCTGTCAGGGGGCCTAGAGGCACCGGAGACATTCTGAGGGTTCGCCCGCCAACACGGCCAGGGGAGAGTGTCCTCGACCGTTATTAACCAGGGACCAGACATTCCACGCCGTGGCGACTAAAGATTACCGTTCAATCTAGAGGACGTCAAGCTGTTACATGGTTCTGAGGGGGCCGTGTACCTGGATGCGTTCGAATGACTAACGAGACGTGCGGCGCCGTAGGGGCGTTGCCTGCGCAGCGCGCCCAAGCCGCGGCTACATAGAGAGCTACGATCGCTAAGTAAATCGCACTTAACGACGCTCGCGATACCGTTTTACCACTCAGTCGGAGCGTGGCCATTCCCAATAGCGCGCTGCGAGACGACATCCGTCTGCAGCAGTCGACCATGGACTCGACCCATAACCTGCCCACCGGGTGTGACTCGACCGTCGCACGAGCGGACAGACGTCTCTATATATCATGACATCAGTCGACATATGATGCATATCACAGTATGTGTATGATCGCGGAGAAACGCGGTGGGGCCTACTGCCATAGCGCCCCCCTAGGGGGGCATCCATCCTGAGGAAAGGTCAGCAGACAAATGGACCGCTCTCACCAACCCAACTGCGCGTAGAAGATATAGGTCCAGGGAACGGTGCACCTTGCAGGCATGGGGCCCTGCGCGGAGTTCGCAAGGGCTTGAGGGAGGTGTAACTCGTCTGCATTGTGCGTGAATCGTATGACAGATCAATCCGATGGCCGGGTGGCTTGCGGGATTCTGTAATGACATCCCCCACGCGCCAGGTATCTTATGGTATCCGGCGCACCCCACGACCGTATCCTAAATTATCTGGCGCTGGGTGCAGAACGAACTACAGACATCCTGAGGACACCACCTCAGGTTTTCGTTGCCGCCCCGGAGAGCCTAGCCGTAACTCGCTTAACGAGACTGATCCCCACCACAGCTGGGGAGTGGAAAAACCCTCCCATTCCGGGGAGCTTACCAGGCGCCCGTGACTGCCGCGGTCACAGTGTGTGTGCAACAGGACAGGTCGTAGATCATGCATGCATCATACTGATGTATATAGCTGATATATATAGTATGATAGAGATGACGACATGATGCAGCATACGCGTAGATATGAGCTCACAGCAGTACAGCGATATATAGATACGTACTGCTGCTATCATAGATACTATCAGATATATCTCTGATCTGATAGAGACAGCAGAGCTCACACATATAGTATCTAGAGCGACAGAGCTAGATGATAGAGCGACAGCTGAGATCAGAGTCAGATCAGTATGTGATCGCTAGATCATGATACTGTCAGCTAGATGCGATAGTATGTCTAGACACTGATAGATGAGCACTATAGCTAGATGTGAGTATCAGAGTGTATCAGCTGATATCATATATAGCTGATACACAGACTACAGTGACAGCTGAGATAGTCGATCAGAGTACAAGGGACCCGCCTAAGCACACCGTAGCTGAGACATCCTGGCATGGAAACGACCTGCTTACCAAATAATATAAGCTGCTCTACTAACTGCTATCATAGTCTTACAATGAAGTAGACAGCAGAACAGTAATTCACATGGGAAGGAAAACATTAATGAGATACTAAACCTGAACGTGCAAATAGCTCCTACAAAAGCATCTAACTCTATAATAAAAACTAATGGTAATCAGTAAGATCACATTATCAGCCAGTCGCACGCGTATATGCTGAGCCTAACCTGGGGTCATCCCGCAAGGGGGTGTAGACGGGCATGGGACCACCGCGACGGTCCTAGGTATATTTGTCAGGTCATTCTTTGTCGTGTGACGCAGGGCCCATCACTTGCATCTGTGCAGTGGATTCGGTGTAGCATATGGCCTGCAACACGAGTAGCCAATGACGCCGAGCGACGATGAGGGGGCACGTTACGTTCGACTAGACTGCCGCCGGTGCGTGCCACGCTGATATAATGTACTTTCGCCGTGTCGGTACAGCCTTGGGTTCGCTGTGAATAGTGGTCTGAGTGCCACAGGGCGTGGGGAAGTCAGTCAGAGCCGCCTACAACCGGCACTCCTGGGAACACCGCGAGCGGTCGACGAGCGGTCTCCAGGGAGCTTGGGGGGGATCCATCGGCACCCCTATTAGCGGCGGGGTGCGAAGCAGGTTCGCGCGCCGCCTGATATAGGCTGCGTCATGGTTGATGACCTGCGACCCTGGCCGGCCGGATGCACCACGTTACAGAGCCCGAGACTCCGGCGGGCCCAGGGATGGCGGGTGGGGGGCGGCCATCAACTCGCAACGGCGTGAGCTTCCGTACGCGATGGAGGGCACCTGCGCCACATCGCGGCAGAGCCGCGGGGTTCCGTCTGACGTCGGATTCGCGCTTCGGGATGCAGCGCCCGTATAGAATTGGCCAGGGAGAGGTGGAGAGGACAGGTCGTGGCCCCAATACAACTCAC
>ST8-MSSA_CP000253_NCTC8325
CTGGATGATCTCGCTGGCCGGGGCTGAATGCGGGAATAGCTCGGCAGCTCTGCGAGTAAGAAGCACGTTATGACTGCGCCACGCACACTGCGGGACGGTGCCTCCACTGGGCTCTTTCCCCGACGCCCGCGGTTACTACGGTCCTCGGTGCCGGAGGGAGCCTAACTGACTCGGAGGGAGGCGGGCCGAATTATCCGCGTGGCCGTCCGCGCGGAACAGCTCGGGCAGATTCTCAGTCTTGGCTGGTAGTAGCAAAGCTGGGTAGTCCTACCGGTGGCATGCCCTCACCGCGCCGGACGAAGGGCTACCTCGTATGACTTCGCCATGTCATGTCCACTGGATAGGGGCCACAGAGAAGTCCCTTTACGGGCCGCGCAGAGCTTGAGTGTAGAATGACCTCACCGTATATCCATCACGGCCAAGTACTAGCCAGCGGTTAGTGGACAAATCGAACGCTCGCACGGTGTTTCTGTATATTCCCCGCCGAGTCATTCGGTACTAGCCCCTCTGGGTCCAACGGGTCGCAGTCAATGGAAGAGATAAAGGTGGTAGTCTCCTTCCCAACAGAGAAGATCTTTTTAGATGCCAAGCCGGGCTCGCCAGGCATGGGTGGTACCGGAGTGACAGCGAGACTGCACATCGTGCTATGGGTCATAGCGGAGGGTGGAGCCCACGTGCCTGGGTCGGGCGGACAGTATCACCGAGCCGGGCCGTCTCTCCCAAAGCCTACCAAGCCGCCTTATGCTCTATATGGCGGAACCGCGCCCATCACAGGTTGGCCCCGAAACCTTCTCTGGCCGGCACCTTCTGTGTCCGACCTCCCGCCCAAGTCCGGGATTATCGGACTTGGTGCGGGAACGGCGGCACGCTCGCGACTTGGGTTGGCAAGCGACAATGGTACGAGTAGAACGTAAGGGACATGGTAGCGACTGGCCGAGCTCGTTCCGGGGTCCATATGCGAGTGATGGATATTGGCTGGCACTCCGGACGTCGGCATACTAAGACGCCCGTTGTACATAATCGGACGTATCGCGGATCGATACCGACGGCGATCTCGCCGATAAAGATCCAACCAGCAATCGAGACTGCGTCATTGAATCTGACTCGGGGCGGGACGCTCGGCGCCGCGGATGGGGCCAATACTCCGGACGCATCCTGGCCAACTAACACGAAGCTAGCGCATGCCCCTCGTAACGACGGCGAGCGCTAGGATAAATGTCTCGGTCGGGCGGGAGCTGAGCGAACCGGTTGTTCGCTCAGCCTATGAGGCATGCGAGGACGTGCCGAAGATGGCATCTTGTGCGCCCCTGTCAGGGGGCCTAGAGGCACCGGAGGTAGCCGGAGGGTTTGCCCGCCAAAACGGACGGGGGAGAGTGCGCTCGACCGTTATTAACCTGGGGCCGAACATTCCACGCCGTGGCGACTAAAGAACACCGTTCAGTCAAGAGGACGTCAAGCTGTTACATGATCCTGAGGGAGCCGTGTACCTGGATGCGTTTGAAGGACTAATGGGACGTGCGGCGCCGTAGAGGCCTAGCCTGCGCAGCGCGCCCAAGCCGCAGCTACATAGAGAGCTACGATCGCTAAGTAAATCGCACTTAACGACGCTCGCGATACCGTTTTACCACTTAGTCGGGGCGTGGCCATTCCCAATAGCGTGCTGCGAGACGACGTCCGTCTGCAGCAGCCGGCCATGGACTCGACCCACAACCTGCCCACAGGGTGTGACTCGACCGCCGCACGTGCGGACAGACGTCTCTATATATCATGACATCAGTCGACATATGATGCATATCACAGTATGTGTATGATCGCGGAGTAACGCGGCGGGGCCGTCTGCCAGAGCGCCCCCCTAGGGGGGCATCCATCCTAGGGAAAGGTCAGCAGACAGATGGACCGCTTTCACCGACCCAACTGCGCGAATAAGATATAGGTCCAGGGAACGGTGCACCTTGCGGGCTCGGGGCCCTGCGCGGAGTTCGCAAGGGCTTAGGGGAGGTGTAACTCGTCTGGTTTATGCGTGAATCATATGACAGATCAAACCGATGGCCAGGTGGCTTACGGGATGCTGTAATGACATCCCCCACGCGCCAGGTATCTTATAATATCCGGGGCACCTCACGACCGTATCCTGAATTATCTAGCGCTTGGCGCAGGACGAATTACAGACATCCTGAGGACACCATCTTCGGCTTTCGTTGCCACCCTGGAGAGCCTAGTCGCGACTCGTTAAACGAGACTGATCCCCACCACAGCTGGGGAGCAGAAAAACACTCCCATTCCAGGGAGCCAACCAGACGGTCGTGGCTGCCGCGGCCGCAATGTGTGTACAACAGGACAGGTCGTAGATCATGCATGCATCATACTGATGTATATAGCTGATATATATAGTATGATAGAGATGACGACATGATGCAGCATACGCGTAGATATGAGCTCACAGCAGTACAGCGATATATAGATACGTACTGCTGCTATCATAGATACTATCAGATATATCTCTGATCTGATAGAGACAGCAGAGCTCACACATATAGTATCTAGAGCGACAGAGCTAGATGATAGAGCGACAGCTGAGATCAGAGTCAGATCAGTATGTGATCGCTAGATCATGATACTGTCAGCTAGATGCGATAGTATGTCTAGACACTGATAGATGAGCACTATAGCTAGATGTGAGTATCAGAGTGTATCAGCTGATATCATATATAGCTGATACACAGACTACAGTGACAGCTGAGATAGTCGATCAGAGTACAAGGGACCCGTCTAAGCACACCGTAGCTGAGACGTCCTGGCATGGAAACGACCTTCTTACCAAATAATATAAGCTGCTCTACTAACTGCTATCATAGTCTTACAATGAAGTAGACAGCAGAACAGTAATTCACATGGGAAGGAAAACATTAATGAGATACTAAACCTGAACGTGCAAATAGCTCCTACAAAAGCATCTAACTCTATAATAAAAACTAATGGTAATCAGTAAGATCACATTATCAGCCAGTCGCTCGCGTATATGCTGAGCCTAACCTGGGGTTACCCCGCCAGGGGGTGTAGATGGGCATGGGACCACCACGGCGGACCGAGGTACATTTGTCAGGCCATTCTTTGGCGGGCGATTCGGGGCCCATCACGGGCATCTGTGCAGTGGATGCAGTGTAGCATATAGCCTACAACACGAGTAACCTATGACGCCGAGCGACGATAAGGGGGCACGTCTTGCTCGACTAGACTGCTGCATATGCGTGCCACGCTGATATAATGTACCTTCGCCGTGTCGGCACAGCCTTGGGTTCGCGGTGAATAGTGATCTGAGTGCCACCGGACGTGGGGAAGTCAGTCAGAGCCGAATACCACTGGCACTCCAGGGAACACCGCGCGCGGTCGGCGAGCAGCCTCCAGGGAGCTTGGGGGGGATCCATCGGCACCCCTATTGGCGGCGGAGTGCGAAGCAAGTTCGCGCGCCACCTGTCATAGGCGGCGTCATGGTCGATGACCTGCGACCACGGCCGGCCGGATGCGCCACGTTACAGGGCCCGAAACTCCGGCAGGCCCAGGGATGGCGGGTGGGGGGCGGCCATCAACTCGCAACGGCCTGAGCTTCCGTACGCGATGGAGGGCCCCTGCACCACGTCGCGGCAGAGCCGCGGGGGTCCTTCTGACGTCGGACCCGCGCTTCGGGATGCAGCGCCTGTATAGAATTGGCCAGGGAGAGGAGGAGAGGACGGGTCGTGGCCTCAATACGACTCAC
>ST8-MSSA_CP003033_RN4220VC40
CTGGATGATCTCGCTGGCCGGGGCTGAATACGGGAATAGCTCGGCAACTCTGCGAGTAAGAAGCACGTTATGACTGCGCCACGCACATTGCGTGATGGTGCCTCCACTGGGCTTTTTCCCCGACGCCCGCGGTTACTACGGTCCTCGGTGCCGGAGGGAACCTAACTGACTCGGAGGGAGGCGGGCCGAATTATCCGCGTGGCCGTCCGCGCGGAATAGCTCGGGCAGATTCTCAATCTTGGCTGGTAGTAGCAAAGCTGGGTAGTCCTACCGGTGGCATGCCCTCACCGCGCCAGACGAAGGGCTACCTCGTATGACTTCGCCATGTCATGTCCACTGGATAGGGGCCACAGAGAAGTCCTTTTACGGGCCGCGCAGAGCTTGAGTGTAGAATGACCTCACCGTATATCCATCACGGCCAAGTACTAGCCAGCGGTTAGTGGACAAATCGAACGCTCGCACGGTGTTTCTGTATATTCCCCGCCGAGTCATTCGGTATTAGCCCCTCTGGGTCCAACGGGTCGCAGTCAATGGAAGAGATAAAGGTGGTAGTCTCCTTCCCAACAGAGAAGATCTTTTTAGATGCCAAGCCGGGCTCGCCAGGCATGGGTGGTATCGGAGTGACAGCGAGACTGCACATCGTGCTATGGGTCATAGCGGAGGATGGAGCCCACGTGCCTGGGTCAGGCGGACAGTATCACCGAGCCGGGCCTTCTCTGCCAAAACCTACCAAGCCGCCTTATGCTCTATACGGCGGAACCGCGCCCATCGCAGGCTGGCCCCGAAACCTTCTCTGGCCGGCACCTTCTGTGTCCGACCTCCCGCCCAAGTCCGGGTTTATCGGACTTGGTGCGGGAACGGCAGCACGCTCGCGACTTGGGTTGGCAAGCGACAATGGTACGGGTAGAACGTAAGGGACTTGGTAGCGACTGGCCGAGCTCGTTCCGGGGTCCATATGCGAGTGATGGATATTGGCTGGCACTCCGGACGTCGGCATACTAAGACGCCCGTTGTACATAATCGGGCGTATCGCGGATCGATACCGACGGCGATCTCGCCAATAAAGATCCAACCAGCAATCGAGATTGCGTCATTGAATCTGACTCGGAGCGGGACGCTCGGCGCCGCGGATGGGGCCAATACTCCGGACGCATCCTGGCCAACTAACACAAAGCTAGCATATGCCCATCGTAACGACGACGAGCGCTAGGATAAATGTCTCGGTCGGGCGGGAGCTGAGCGAACCGGTTGTTTGCTCAGCCTATGAGGCATGCGAGGACGTGCCGAAGATGGCATCTTGTGCGCCCCTGTCAGGGGGCCTAGAGGCACCGGAAGTAGCCGGAGGGTTTGCCCGCCAAAACGGACGGGGGAGAGTGCGCTCGACCGTTATTAACCTGGAGCCAGACATTCCACGCCGTGGCGACTAAAGAACACCGTTCAGTCAAGAGGACGTCAAGCTGTTACATGATCCTGAGGGAGCCGTGTACCTGGATGCGTTTGAAGGACTAATGGGACGTGCGGCGCCGTAGAGGCCTAGCCTGCGCAGCGCGCCCAAGCCGCAGCTACATAGAAAGCTACGATCGCTAAGTAAACCGCACTTAACGACGCTCGCGATACCGTTTTATCACTTAGTCGGGGCGTGGCCATTCCCAATAGCGTGCTGCGAGACGACGTCCGTCTGCAGCAGCCGGCTATGGACTCGACCCACAACCTACCCACAGGGTGTGACTCGACCGCCGCACGTGCGGACAGACGTCTCTATATATCATGACATCAGTCGACATATGATGCATATCACAGTATGTGTATGATCGCGGAGTAACGCGGCGGGGCCGTCTGCCAGAGCGCCCCCCTAGGGGGGCATCCATCCTAGGGAAAGGTCAGCAGACAGATGGACCGCTTTCACCGACCCAACTGCGCGAATAAGATATAGGTTCAGGGAACGGTGCACCTTGCGGGCACAGGGCCCTGCGCGGAGTTCGCAAAGGCTTAGGGGAGGTGTAACTCGTCTGGTTTATGCGTGAATCATATGACAGATCAAACCGACGGCCAGGTGGCTTACGGGATGCAGTAATGACATCCCCCACGCGCCAGGTATCTTATAAAATCCGGGGCACCTCACGACCGTATCCTGAACTATCTAGCGCTTGGCGCAGGACGAATTACAGACATCCTGAGGACACCATCTCAGGCTTTCGTTGCCACCCTGGAGAGCCTAGTCGCGACTCGTTAAACGAGGCTGATCCCCACCACAGCTGGGGAGCAGAAAAACACTCCCATTCCAGGGAGCCAACCAGACGGTCGTGGCTGCCGCGGCCGCAATGTGTGTACAACAGGACAGGATCGTAGATCATGCATGCATCATACTGATGTATATAGCTGATATATATAGTATGATAGAGATGACGACATGATGCAGCATACGCGTAGATATGAGCTCACAGCAGTACAGCGATATATAGATACGTACTGCTGCTATCATAGATACTATCAGATATATCTCTGATCTGATAGAGACAGCAGAGCTCACACATATAGTATCTAGAGCGACAGAGCTAGATGATAGAGCGACAGCTGAGATCAGAGTCAGATCAGTATGTGATCGCTAGATCATGATACTGTCAGCTAGATGCGATAGTATGTCTAGACACTGATAGATGAGCACTATAGCTAGATGTGAGTATCAGAGTGTATCAGCTGATATCATATATAGCTGATACACAGACTACAGTGACAGCTGAGATAGTCGATCAGAGTACAGGGACCCGTCTAAGCACACCGTAGCTGAGACGTCCTGGCATGGAAACGACCTTCTTACCAAATAATATAAGCTGCTCTACTAACTGCTATCATAGTCTTACAATGAAGTAGACAGCAGAACAGTAATTCACATGGGAAGGAAAACATTAATGAGATACTAAACCTGAACGTGCAAATAGCTCCTACAAAAGCATCTAACTCTATAATAAAAACTAATGGTAATCAGTAAGATCACATTATCAGCCAGTCGCTCGCGTATATGCTGAGCCTAATCTGGGGCTACCCCGCCAGGGGGTGTAGATGGGCATGGGACCACCACGGCGGACCGAGGTACATTTGTCAGGCCACTCTTTGGCGGGCAATTCGGGGCCCATCACTTGCATCTGTGTAGTGGATGCAGTGTAGTATATAGCCTACAACACGAGTAACTTATGACGCCGAGCGACGATAAAGGGGCACGTTATGCTCGACTAGACTGCTGCATATGCGTGCCACGCTGATATAATGTACCTTCGCCGTGTCGGCACAGCCTTGGGTTCGCGGTGAATAGTGATCTGAGTGCCACCGGACGTGGGGAAGCCAGTCAGAGCCGAATACCACTGGCACTCCAGGGAACACTGCGCGCGGTCGGCGAGCAGCCTCCAGGGAGCTTAGGGGGGATCCATCGGCACCCCTATTGGCGGCGGAGTGCGAAGCAGGTTCGCGCGCCACCTATCATAGGCTGCGTCATGGTCGATGACCTGCGACCACGGCCGGCCGGATGCGCCACGTTACAGGGCCCGAAACTCCGGCAGGCCCAGGGATGGCGGGTGGGGGGCGGCCATCAACTCGCAACGGCCTGAGCTTCCGTACGCGATGGAGGGCCCCTGCATCACGTCGCGGCAGAGCCGCGGGGGTCCTTCTGACGTCGGACCCGCGCTTCGGGATGCAGCGCCTGTATAGAATTGGCCAGGGAGAGGAGGAGAGGACGGGTCGTGGCCTCAATGCGACTCAC
>ST8-MSSA_CP022290_EDCC5458
CTGGATGAGTTCACTAGCCGGGGCCGAGTGCGGGAGTAACTAGGCAGCTCTGCGAGTAGGAGGCACGTTATGACTGCGCCACGCGCACTGCGGGACGGTGCCTCCACCGGGTTCTTTCCCCGACGCCCGCGGTTACTACAGCCCCCGGTGCCGGAGGTAGCCTAACTGACTCGGAGGGAGGCGGGCCGAATTATCCGCGTGGCCGCCCGCGCGGAACAGCTCGGGCAGAATCTCGGGCCTGGCTGGTAGTAGCAAAGCTGGGTAGTCCTATCGGTGGCATGCTCCCACCGCGCCGGACGAAGGGCTACCTCGCATAACTTTGCCATGTCATGTCCACTGGATAGGGGCCACAGAGAAGTCCCTCTGCGGGCCGCGCAGAGCTTGAGTGCAGAATGACCTCACCGTATATCCACCACGGTCAAGTACTAGCCAGCGGTTAGTGGACAAATCGAACGCTCGCACGGTGTTTCAGTATATTCCCCGCCGATTCATTCGGTACTAACCCCTCTGGGTCCAACAGGTCGCAGTCAATGGAAGAGATAAACGTGGTAGTCTCCTTCCCAGCAGAGAAGACCTTTTTAGATGCCAAGTCGGGCTCGCCGAGCATGGGTAATACCGGGATGACAGCGAGACTACACATCGTGCTATGGGTCATAACGGAGAGTGGAGCCCACGTGCCCGGGTAGGGTAGACAGTATCACCGAGTCGGGCGTTCTCTCCCAAGGCCTACCAAGCCGCCTTATGCTCTATATGGCGGGGCCGCTCCCATCACGGGTTAGCCCCAAAACCTTCTCTAGCCGGCACCTTCTGTATCCGACCTCACGCCCAGGTCCGGGATTATCGGACTTGGTGCAGGAGTGGCGGCACGCTCGCGACTTGGGATGGCGAGCGGCAATTGCACGAGTAGGACGTAAGGGTCACGGTAGCGACTGGCTGAGCTCGTCCCGGGGTCCATATGTGAGTGATGGATATTGGCTAGCGCTACGGACGTAGGCATACTAAGACGCCCGTTGTACAAAATCGGACGTATCGCGGAGCGATACCGACGGCGATCCCACCGATAAAGATCCAATCAGTAATCGAGACTGCGGATTTGAATCTGACTCGGGGCGGGACGCTCGGCGCCGCGGAGGGGGCCAATGCACCGGACGCATCCTGGCCAACTAATGCGAAACTAGCGCATGCCCCTCGTAACGACAGCGAGCGATAGGATAAATGTCCCGGTCGGGCGGGAGCTGAGCAAACCGGTTGTTCGCTCAGCCAATGAGGCATGCGAGGACGTACCGAAGGTGGCATCTTGTGCGCTCCTGTCAGGGGGCCTAGAGGCACCGGAGACATTCGGAGGGTTTGCCCGCCAGCACGGCCGGGGGAGAGTGCGCTCCACCGTTATTAGCCTGGGACCAGACATTCCACGCCGTGGCGACTAAAGAATACAGTTCAGTCAAGAGGACGTCAAGCTGTTACATGATCCCGAGGGGGCCGTGTACCTGGATGCGTTCGAAGGACTGATGAGACGTGCGGCGCCGTAGGGGCCTTGCCCGCGCAGTGCGTCCAAGCCGCAGCTACATAGAGATCTACGACCGCTAAGTAAATCGCACTTAACGACGCTTACGATACCGTTTTACCACTCAGTCGGAGCGTGGCCATTCCCAATAGTGTGCTGCAAGACGACATCCGTCTGCAGCAGTCGGCCATGGACTCGACCCACAACCTGCCCACAGGGTGTGACTCGACCGTCGCACGAGCGGACAGACGTCTCTATATATCATGACATCAGTCGACATATGATGCATATCACAGTATGTGTATGATCGCGGAGAAACGCGGTGGGACCTACTGCCAGAGCGCCCCCCTAGGGAGGCTTCTATCCTGGGGAAAGGTCAGCAGTCAAATGGACCGCTCTCACCAACCCAAATGCACGTATAAGATGTCGGTCCAGGGAGCGGTGTACCCTGCGGGCATGGGGCCCTGCGCGGAGTTCGCAAGGACATGAGGGAGGTGTAACTCGTCTGCTTTATGCGTGAATCATATGACAGATCAAACGGATGGCCGGGTGGCTTGCGGGATGCTGTAATGACATCCCCCGCGCGCCAGGTATCTTATGGTATCCGGCGCACCCCACGACCGTATCCTAGATTACCTGGCGCTTGGTGCAGAATGAACCACAGACATCCAGAGGACACCACCTCAGGTTTTCGGTGCCACCCCGGAGAGCCTAGCCGTAACTCGTTTAACGAGACTGATCCCCAACACAGCTGGGGAGTGGGAAAATCCTCCCATTCCAGGGAGCCTACCTGGCGCCCGTGGCTGCCGCGGCCGCAGTGTGTGTGCAACAGGACAGGTCGTAGATCATGCATGCATCATACTGATGTATATAGCTGATATATATAGTATGATAGAGATGACGACATGATGCAGCATACGCGTAGATATGAGCTCACAGCAGTACAGCGATATATAGATACGTACTGCTGCTATCATAGATACTATCAGATATATCTCTGATCTGATAGAGACAGCAGAGCTCACACATATAGTATCTAGAGCGACAGAGCTAGATGATAGAGCGACAGCTGAGATCAGAGTCAGATCAGTATGTGATCGCTAGATCATGATACTGTCAGCTAGATGCGATAGTATGTCTAGACACTGATAGATGAGCACTATAGCTAGATGTGAGTATCAGAGTGTATCAGCTGATATCATATATAGCTGATACACAGACTACAGTGACAGCTGAGATAGTCGATCAGAGTACAGGGGACCCGCCTAAGCACACCTTAGCTGGGACATCCTGGCATGGAATCGACCTGCTTACCAAATAATATAAGCTGCTCTACTAACTGCTATCATAGTCTTACAATGAAGTAGACAGCAGAACAGTAATTCACATGGGAAGGAAAACATTAATGAGATACTAAACCTGAACGTGCAAATAGCTCCTACAAAAGCATCTAACTCTATAATAAAAACTAATGGTAATCAGTAAGATCACATTATCAGCCAGTCGCTCGCATAAATGCTGAGCCTAACCTGGGGTCGCCCCGCAAGGGGGTGTAGACGGGCATGGGACTACCGCGACGGTCCTGGGTATATGTGTCAGGCCATTCTTTGTCGGGCGATTCAGGGCCCATCACTTGCATCTGCGCAGTGGATGCGGTATAGCATATAGCCTGCAACACGCGTAACCAATGACGCCGAGCGACGATGAGGGGGCACGTTACGCTCGCCTAGACCGCCGCAGGTGCGTGCCACGCTGATATAATGTACCTTCGCCGTGTTGGCACAGTCTTGGGCTCGCGGTGAATAGTAGTCTGAGTGCCACCGGGCGTAGGGAGGTCAGTCAGAGCCGCCGACCACTGGCACTCCAAGGATCACCGCGAACGGTCGGCGAGCGGCCTCCAGGGAGCTTGGGGGGGATCCATCGGCACCCCTATTAGCGGCGGGGTGCGAAGCAGGTTCGCGCGCCGCCTGACATAGGCTGCGTCATGGTTGATAACCTGCGACCATGGCCGGCCGGATGCGCCACGTTGCAAAGCCCGAGACTCCGGCGGGCCCAGGAATGGCGGGTGGGGGGCGGCCATCAACTCGCAACGGACAGGGCTTCCGTACGCGAAGGAGGGCACCTGCGCCACACCGCGACAGAGCCGCGGGGGTCCGCCTGACGTCGGATTCGCGCTTCGGGATGCAGTGCCCGCATGGAATTGGCCAGGGAGAGGAGGAGAGGACGGGTCGTGGCCCCCATACAACTCAC
>ST8-MSSA_CP022892_Muenster-54
CTGGATGATCTCACTGGCCGGGGCCGAGTGCGGGAATAACTCGGCAGCTCTGCGAGTAGGAGGCACGTTATGACTGAGCCACGCACACGGCGGGACGGTGCCTGCACCGGGTTCTTTCCCCGACGCCCGCGGTTACTACAGCCCCCGGTGCCGGAGAGAGCCTAACTGACTCGGAAGGAGGCGGGCCGAATTAACAACGTGGCCGCCCGCGCGGAACAGCTGGGGCAGGATCTCGGGCCGGGCTGGTAGTAGCAAAGCTGGGTAGTCCTATCGGTGGCATGCTCCCACCGCGCCGGACGAAGGGCTACCTCGCATAACTTCGCCATGTCATGTCCACTGGATAGGGGCCACAGAGAAGTCCCTCGGTGGGCCGCGTAGAGCTTGAGTGCAGAATGACCTCACCGTATATCCACCACGGTCAAGTACTAGCCAGCGTTTAGTGGACAAATCGAACGCTCGTACGGTGTTTCAGTATATTCCCCGCCGAGTCATTCGGTACTAACCCCTCTGGGTCCAACAGGTCGCAGTCAATGGAAGAGATAAACGTGGTAGTCTCCTTCCCAGCAGAGAAGACCTTTTTAGATTCCAAGCCGGGCTCGCCAAGCATGGGTGATACCGGAATGACAGCGAGATTACACATCGTGCTATGGGTCATAACGGAGAGTGGAGCCCACGTGCCCGCGTCGGGCAGACAGTTCCACCGAGCCGGGCCTTCTTTCCCAAAGCCTACCAAGCCGCCTTATGCCCTATATGGCGGGGCCGCGCCCATCACGGGTTGGCCCCGAAACCTTCTCTAGCCGGCACCTTCTGTATCCGACCTTCCGCCCAAGTCCGGGATTATCGGACTTTGTGCGGGAGTGGCGGCACGCTCGCGACTTGGGATGGCGAGCAACAATGGTACGAGTAGAACGTAAGGGACACGGTAGCGACTGGCCGAGCTCGTCACGGGGTCCATATGCGAGTGATGGATATTGGCTGGCGCTCCGGACGTAGGCATACTAAGACGCCCGTTGTACATAATCGGACGTATCGCGGAGCGGTACTGACGGCGATCCCGCCGATATAGATCCAATCAGTAATCGAGACTGTGGAATTGAAGCTGACTCGGGGTGGGACGTTCGGCACCGCGGATGGGGCCAATACTCCGGACGCAACCTGGCCAACTAATGCGAAACTTGCGCAGGCCCCTCGTAACGACAGCGAGCGATAGGATAAATGTCTCGGTCGGGCGGGAGCTGAGCAAACAGGTTCTTCGCTCAGCCTATGAGGCATACGAGGACGTACCGAAGATGGCATCTTGTGCGCCCCTGTAAGGGGGCCTAGAGACACCGAAGACATTCGGAGGGTTTGCCCGCCAACACGGCCGGGGGAGAGTGCGCTCGACCGTCATTAACCTTGGACCAGACATTCCACGCCGTGGCGACTAAAGAATACCATTCAGTCAAGAAGACGTCAAGCTGTTACATGATCCTGAGGGGGCCGTGTACCTGGATGCGTTCGAAGGACTAATGAGACGTGCAGAGCCGTAGGGGCCTTGCCTGCGTAGTGCGCCCAAGCCGCAGCTACATAGAGAGCTACGATCTCTAAGTAAATCGCACTTAACGACGCTCGCGATACCGTTTTACTACTCAGTCGGAGCGTGGCCATTCCTCATAGCGTGCTGCGAGACGACATCCGTCTGCAGCAGTCGGCCATGGACTCAACCTACAACCTGCCCACAGGGTGTGACTCGACCGTCGCACGAGCGGACAGACGTCTCTATATATCATGACATCAGTCGACATATGATGCATATCACAGTATGTGTATGATCGCGGAGAAACGCGGTGGGACCTACTGCCAGAGCGCCCCCCCAGGGGGGCATCCATCCTGGGGAAAGGTCAGCAGACAAATGGACCGCTCTCACCAACCCAACTGCGCGTATAAGATACAGGTCCAGGGAACGGTGCACCTTGCGGGCATGGGGCCCTGTGCGGAGTTCGCAGGGGCTTGAGGGAGGTGTAACTCGTCTGCTTTATGCGTGACTCATATGACAGATCAAAACGATGGCCGGGTGGCATGCGGGATGCTGCAATGACATCCCCTACGCGCCAGGCATCTTATGGTATCCGGCGCACCCCACGACCGTATCCTAAATTATCTGGCGCTTGGTGCAGAACGAACTACAGACATCCTAAAGACACCACCTCAGGTTTACGTTTCCACCCCGGAGAGCCTAGCCGTAACTCGTATAACGAGACTGATCCCCACCACAGCTGGGGAGTGGAAAAACCTTCCCATTCCAGGGAGCCTACCAGGCGCCCGTGGCTGCCGCGGCCGTAGCGTGTGTGCAACAGGACAGGTCGTAGATCATGCATGCATCATACTGATGTATATAGCTGATATATATAGTATGATAGAGATGACGACATGATGCAGCATACGCGTAGATATGAGCTCACAGCAGTACAGCGATATATAGATACGTACTGCTGCTATCATAGATACTATCAGATATATCTCTGATCTGATAGAGACAGCAGAGCTCACACATATAGTATCTAGAGCGACAGAGCTAGATGATAGAGCGACAGCTGAGATCAGAGTCAGATCAGTATGTGATCGCTAGATCATGATACTGTCAGCTAGATGCGATAGTATGTCTAGACACTGATAGATGAGCACTATAGCTAGATGTGAGTATCAGAGTGTATCAGCTGATATCATATATAGCTGATACACAGACTACAGTGACAGCTGAGATAGTCGATCAGAGTACAAGGGACCCGCCTAAGCACACCGTAGCTGGGGCATCCTGGCATGGAATCGACCTGCTTACCAAATAATATAAGCTGCTCTACTAACTGCTATCATAGTCTTACAATGAAGTAGACAGCAGAACAGTAATTCACATGGGAAGGAAAACATTAATGAGATACTAAACCTGAACGTGCAAATAGCTCCTACAAAAGCATCTAACTCTATAATAAAAACTAATGGTAATCAGTAAGATCACATTATCAGCCAGTCGCTCGCGTATATGCTGAGCCTAACCAGGGGTCGCCCCGCAAGGGGGTTTAGACGGGCATGGGACCACCGCGACGGTCCTAGGTATATGTGTCAGGCCATTCTCTATCGGGCGATTCAGGGCCCATCACTTGCATCTGTACAGTGGATGCGGTGTAGCATAGAGCCTGCAACACGAGTAACCAATGACGCCGGGCGACGATGAGGGGGCACGTTACGCTCGACTAGACTGCCGTAGGTGCGTGCCACGCTGATATAATGTACCTTCGCCGTGTCGGCACAGTCTTGGGTTCGCGGTGAATAGTGGTCTGAGTGTCACCGGGCGTGGGGAAGTCAGTCAGAGCCGCCTACCACTGGCACTCCAAGGAACACCGCGAGCGGTCGGCGAGCGGCCTCCAGGGAGCCTGGGGGGGATCCATCGGCACCCCTATTAGCGGCGGGGTGCGAAGCAGGTTCGCGCGCCGCCTGACATAGGCTGCGTCATGGTTGATAACCTGCGACCATGGCCTGCCGGATGCGCCACGCTACAAAGCCCGAGATTCCGGCGGGCCCAGGGATGGCGGGTGGGGGGCGGCCATCAACTCGCAACGGACTGAGCTTCCGTACGCGATGGAGGGCACCTGAGCCACATCGCGGCAGAGCCGCGGGGGTCCGTCTGACGTCGGATTCGTGCTTCGGGATGCAGCGCCCGTATAGAATTGGCCAGGAAAAGGAGGAGAGGACGGGTCGTGGCCCCCATATAACTCAC
>ST8-MSSA_CP123745_Muenster-1-7
TTGGATGATCTCACTGGCCTGGGCCGAGCGCGGGAATAACTCGGCAGCTCCGCGAGTAGGAGGCACGTTATGACTACGCCACGCACACTGCGGGACTGTGCCTCCACCGAGTTCTCTCCCCAACGCCCGCGGTTACTACAGCCCCCGGTGCCGAAGGGGGCCTAACTGACTCGGAGAGAGGCGGGCCGAATTATCCGCGTGGTCGCCCGCGCGGAACAGCTCGGGCAGAATCTCGGGCCTGGCTGGTAGAAGCAAAGCTGGGTAGTCCTATCGGTGGCGTGCTCCCACCGCGCCGGACGAAGGGCTCTTTCGCATAACTTCGCCATGTCATATCCACTGGATAGGGGCCACAGAGAAGTCCCTCTGCGGGCCGCGCAGAGCTTGAGTGCAGAATGACCTCACCGTATATCCACCACGGTCAAGTACTAGCCAGCGGTTAGTGGACAAATCGAACGCTCGCACGGGGTTTCAGTATATTCCCCGCCGAGTCATTCGGTACTAACCCCTCTGGGTACAACAGGTCACAGTCAATGGAAGAAATAAACGTGGTAGTCTCCTTCCCAGCAGAGAAGACCTGTTTAGATGCCAAGCCGGGCTCGCCAAGCATGGGTGATACCGGAATGGCAGCGAGACTACACATCGTGCTATGGGTCATAACGGAGAGTGGAGCCCACGTGCCCGGGTCGGGCAGACAGTATCACCGAGCTAGGCCTTCTCTCCCAAAGCCCACTAAACCGCCTTATGCTCTATATGGCGGGGCCGCGCCCATCACGGGTTGGCCCCGGAACCTTCTCTAGCCGGCACCCTCTGTATCCGACCTCCCGCCCAAGTCCGGGATTATCGGACTTGGTGCGGGGGTGGCGGCACGCTCGCGACCTGGGATGGCGAGCGACAATGGTACGAGTAGAACGTAAGGGACACGGTAGCGACTGGCCGAGCTCGTCCCGGGGTCCATATGCGAGTGATGGATATTGGCTGGCGCTCCGGACGTAGGCATACTAAGACGCCTGTTGTACATAATCGGACGTACCGCGGAGCGATACCGATGGCGATCCCGCCGATAAAGGTCCAATCAGTAATCGAGACTGCGGAATTGAATCTGACTCGGGGCGGGACGCTCAGCGCCGCGGATAGGGCCAATACTCCCGACGCATCCTGGCCAACTAATGCGAAGCTAGCGCATGCCCCTCGTGACGAAAGTGAGCGAGAGGATAAATGTCTCCGTCGGGCGGGAGCTGAGCAAACCGGTTGTTCGCTCAGCCTCTTAGGCATGCGCGGACGAACCGAAGATGGCATCTTGTGCGCCCCTGTCAGGGGGCCTAGAGGCACCGGAGACTTTCGGAGGGTTTGCCCGCCAACACGGCCGGGGGAGAGTGCGCTCGGCCGTTATTAACCTGGGACCAGACATTCCACGCCGTGGCGACTAAAGAATACCGTTCAGCCAAGAGGACGTTAAGCTGTCACATGATCCTGAGGGGGCCGTGTACCTGGATGCATTCGGAGGACTAATGAGACGTGCGGCGCCGTAGGGGCCTTGCCTACGCAGCGCGCCCAAGTCGCAGCTACATAGAGAGCTACGATCGTTAAGTAAATCGCACTTAGCGACGATCGCGATACCGTTTTACCACTCAGTCGGAACGTGGCCATTCCCAATAGCGTGCTGCGAGACGACATCCGTCTGCAGCAGTCGGCCATGCACTCGACCCACAACCTGCCCACAGGGTGTGACTCGACCGTCGCACGAGCGGACAGACGTCTCTATATATCATGACATCAGTCGACATATGATGCATATCACAGTATGTGTATGATCGCGGAGAAACGCGGTGGGACCTACTGCCAGAGCGCCCCCCTAGGGGGGCATCCATCCTGGGGAAAGGTCAGCAGACAAAGGGACCGCTCTCACCAACCCAACTGCGCGTATAAGATATAGGTCCAGGGAACGATGCACCTTGCGGGCATGGGGCCCTGCGCGGAGTTCGCAAGGGCTTGAGGGTGGTGTAATTCGTCTGCTTTATACGTGAATCATATGACGGATCAAACCGATGGCCGGGTGGCTTGCGGGATGCTGTAATGACATCCCCCACGCGCCAGGTATCTTATGGTATCCGGCGCACCCCACGACCGTATCCTAAATTATCTGGCGATTGGTGCAAAACGAACTACAGATACCCTGAGGACCCCACCTCAGGTTTTCGTTGCCACCCCGGAGAGCCTAGCCGTAACTCGTTTAACGGGACTGATCCCCACCACAGCTGGGGAGTGGAAAAACCCTCCCATTCCAGGGAGCCTACCAGGCGCCCGTGGCTGCCGCGGCCGCAGTGTGTGTGCAACAAGACAGGTCGTAGATCATGCATGCATCATACTGATGTATATAGCTGATATATATAGTATGATAGAGATGACGACATGATGCAGCATACGCGTAGATATGAGCTCACAGCAGTACAGCGATATATAGATACGTACTGCTGCTATCATAGATACTATCAGATATATCTCTGATCTGATAGAGACAGCAGAGCTCACACATATAGTATCTAGAGCGACAGAGCTAGATGATAGAGCGACAGCTGAGATCAGAGTCAGATCAGTATGTGATCGCTAGATCATGATACTGTCAGCTAGATGCGATAGTATGTCTAGACACTGATAGATGAGCACTATAGCTAGATGTGAGTATCAGAGTGTATCAGCTGATATCATATATAGCTGATACACAGACTACAGTGACAGCTGAGATAGTCGATCAGAGTACAAGGGACCCGCCTAAGCGCACTGCAGCTGGGACATCCTGGCATGGAATAGACCGGCTTACCAAATAATATAAGCTGCTCTACTAACTGCTATCATAGTCTTACAATGAAGTAGACAGCAGAACAGTAATTCACATGGGAAGGAAAACATTAATGAGATACTAAACCTGAACGTGCAAATAGCTCCTACAAAAGCATCTAACTCTATAATAAAAACTAATGGTAATCAGTAAGATCACATTATCAGCCAGTCGCTCGCGTATATGCTGAGCCTAACTTGGGATCGCCCCGCAAGGGGGTGTAGACGGGCATGTGACCACCGCGACGGTCCTAGATATATGTGTCTGGCCATTCTTTGTCGGGCGATTCAGGGCCCATCACTTGCGTCTGTGCAGTGGATGCGGTGGAGCATATAGCCTGCAACACGAGTAACCAATGACGACGAGCGACGCTGAGGGGGCACATTACCCTCGACTAGACTGCCGCAGGTGCATGCCACGCTGATATAATGTATCTTCGCCGTGTCGGCACAGTCTGGGGTTCGCGGTGAATAGTGGTCTGAGCGCCACCGGGCGTGGGGAAGTCAGTCAGAGCCGCCTACCACTGGCACTCTAAGGAACACCGCGAGCGGTCGGCGAACGGCCTCCAGGGGGCTTGGGGGGGATCCATTGACACCCTTATGAGCGGCGGGGTGCGAAGCAGGTTTGCGCTCCGCCTGACATAGGCTGCGTCATGGTTGATGACCTGCGACCATGGCCGGCCGGATGTGCCACGTTACAAAGCTCGAGACTCCGACGGGCCCAGGGATGGCGGGTGGGGGGCGGCCATCAACTCGCAACGGCCTGAGTTTCCGTACGCGATGGAGGGCACCTTCGCCACATCGCGGCAGAGCCGCGGGGGTCCGTTTGACTTCGGATTCGCGCTTCGGGATGCAGCGCCCGTATAGAATCGGCCAGGGAGAGGAGGAGAGGACGGGCCGTGGCCCCCCTACAACTCAC
>ST8-MSSA-fus_CP077933_Augsburg-359
CTGGATGATCTCGCTGACCGGGGCCGAATGCATAGATAGCTCGGCAGCTCTGCGAGTGAGTAGCGCGGTATGACTGCGCCACGAACACTGCGGGACGGTGCCTCCACCGGGCTCTTTCCCTGATGCCCGCGGCTACTACGGCCCCCCGTGCTGGAGGGAGCCTAACTAACTTAGAGGGAGGCGGGCCGAACTATCCGCGTGGCCACTCGCGCGGAACAGCTCGGGCAGATTCTCAGTCCTGGCTGGTAGTAGCAAAGCTGGGTAGACCCACCGGTGGCATGCCCTCACCGCACCGGACGAGGGGCTACCTCGTATAACTTCGCCACGTCATGTCCACTGGATAGGGGCTACAGAGAAGTCCCTCTACGAGCCGCGCAGAGCTTGAGTGCAGAATGACCTCACCACACATCCACCACGGCCAAGTACTAGCCTGCGGTTAGTGGACAAATCGAACGCCCGCACGGTGTTTCAGTATATTCCCCGCCGAGTCGTTCGGTACTAGCCCCTCAGGGTCTAACGGGTCGCAGTTAATGGGAGAGATAAAGATGGTAGTCTCCTTCCCAACAGAGAAGATCTTTTTAGATGCCAAGCCGGACGCGCCAGGCATGGTTGATGCTGGAGTGACAGCGAGACTACATATCGTGCTATGGGTCACAGCGAAGGGTGGAGCCCACGTGCCTGGGTCGGGCAGACAGTATCACCGAGCCGGGCCTTCTCCCCCAAAGCCTTCCCAGCCGCCTTATGCTCTATATGGCGGAGCCGCGCCCATCACAGGTTGGCCCCGAAGTCTTCTCTGGCCGGCACCTTCTATGTCCGCCCTCCCGACCAAGTCCGGGATTATCGGACTTGGTGCGGGAGCGGCGGTACGCTCGCGACTTGCGTTGGCAAGCGACAATGGTACGAGTAGAACGTAAGGGACATGGTAGCGACTGGCCAAGCTCTTTCCAGGGTTTGTATGCGAGTGATGGTTATTGGCTGGCACTCCGGACGTCGGCATACTAAGACGCCCGTTGTACATAATCGGACGTATCGCGGATCGATACCGACGGCGATCTCGCCGATAAAGATGCAACCAGCAATCGAAACTGCGGCATTGAATCTGACTCGGGGCCGGACGCTTGTCGCCGCGGATGGAGCCAATACTCCGGACGCGTCCTGTCCAACTGATACGAAGCTAGCGCCTGCCCCTCGTAAGGACGGCGAGCGATAGGATAAATGTCTCGGTCGGGCGGGAGCTGAGCGAACCGGTTGTTCGCCCAGCCTATGAAGCATGCGAGGCCGTGCCTAAAATGGCATCTTGTGTGCCCCTATCAGGGGGCTTAGAGGCACCAGAGGCAGCCGGAGGGTTTGCCCGCCAAAACGGACGGGATAGAGTGCGCTAGACCGTTATTAAGCTGGGACCAGACGTTCCACGCCGTGGCGACTAAAGAACGCCGTTCAGTCAAGAGGACGTCAAGCTGCTACATAATCCTGAAGGAGCCGTGTACCTGGATGTGTTTGAAGGACCAATGGGACGTGCGGCGCCGTAGGGGCCTAGCATGCGCAGCGCGCCTAAGCCACAGCTACATAGAGAGCTACGATCGCTAAGTAAATCGCACTTAACGACGCTCGCGATACCGTTTTACCACCCTGCCGGGGTGCGGCCATTCCCAATAGCGTGATGCGAGACGACGTCCGTCTGCAGCAGCCGGCCGTGGACTCGACCCACAACCTGCCAACAGGGTGTGACTCGACTGCGGCACGTGCGGCAGACGTCTCTATATATCATGACATCAGTCGACATATGATGCATATCACAGTATGTGTATGATCGTCGGAGTAACGCGGCGGGGTCTTCTGCCAGAGCGCCCCCCTAGGGGGGTATCCATCTTAGGGAAAGGTCAGCAGACAAATGGACCGCCTTCACCGACCCAGCTGCGCGAATAGGATATAAGTCCAGGGAACGGTGCACCTTGCGGGCACGGGGCCCTGCGCGGGGTCCACAAGGGCTTGGGGGAGGTGTAACTCGTCTGCTTTATGCGTGAATCATATGACAGATCAAACCGATGGCCGGGTGGCTTACGGGATGCTGTAATGACGTCCCCCACGCGCCAGGTATCTTATAGTATCCGGGACACCTCACGACCGTATCCTAAATTATCTGGCGCTTGGCGCAGGACGAGTTACAGACATCCTGGGGACACCACCTCAGGTTTTCGTTGCCACCCTGGATAGCTTAGTCGCGACTCGTTAAACGAGACTGAATCGCACCACAGCTAGGGAGCAGAAAACCCCTCTCATTCCAGGGGGCCAACCAGACGGTCGCGGCTGCCGCGGCCGCAATGTGTGTGCAACAGGGCAGGTCGTAGATCATGCATGCATCATACTGATGTATATAGCTGATATATATAGTATGATAGAGATGACGACATGATGCAGCATACGCGTAGATATGAGCTCACAGCAGTACAGCGATATATAGATACGTACTGCTGCTATCATAGATACTATCAGATATATCTCTGATCTGATAGAGACAGCAGAGCTCACACATATAGTATCTAGAGCGACAGAGCTAGATGATAGAGCGACAGCTGAGATCAGAGTCAGATCAGTATGTGATCGCTAGATCATGATACTGTCAGCTAGATGCGATAGTATGTCTAGACACTGATAGATGAGCACTATAGCTAGATGTGAGTATCAGAGTGTATCAGCTGATATCATATATAGCTGATACACAGACTACAGTGACAGCTGAGATAGTCGATCAGAGTACAAGGGACCCGTCTAAGCATACCGTAGTTGAAACAGCCTGGCATGGAAACGACCTTCTTACCAAATAATATAAGCTGCTCTACTAACTGCTATCATAGTCTTACAATGAAGTAGACAGCAGAACAGTAATTCACATGGGAAGGAAAACATTAATGAGATACTAAACCTGAACGTGCAAATAGCTCCTACAAAAGCATCTAACTCTATAATAAAAACTAATGGTAATCAGTAAGATCACATTATCAGCCAGTCGCTTGCGTATATGCTGAGTCTAACCTAGGGTCACCCCGCCAGGGGGTGTAAACGGGCATGGGACCATCGCGGCGGACCGAGGTATATTTGTCAGGCCATTCTTTGGCGGGCGATTCGGGGCCCATCACTTGCATCTGTGCAGGGGATGCAGTGTAGCATATAGCCTGCAACACCAGTAACCAATAACGCCGAGCGACGATGAGGGGGCACGTTATGCTCGACTAGACTGCTGCATGTGCGTGCCACGCTGATATAATGTACCTTCGCCGTGTCGGCACAGCCTTGGGTTCGCGGTGAATAGTGATCCGAGTGCCACCGGACTTGGGGAAGTCAGTCAGAGCCGCATACCATTGGCACTCCAGGGAACCCCACGCGCAGTTGGCGAGCAGCCTCCAGGGAGCTTGGGGAGGATCCATCGGCACCCCTATTAGCGGCGGGGTGCGAAGCAGGTTCGCGCGCTACCTGACATAGGCTGCGTCATAGTCGATGACCCGCGACCACGGCCGGCCGGACGCGTCACGTTACAGGGCCCGAAACTCCGGCAGACCCAGGGATGGCGGGTGGGGGGCGGCCATCAACTTGTAACGGCCTGAGCTTCTGTACGCGATGGAGGGCCCCTGCGCCACGTCGCGGTAGAGCCGCGGGGGTCCTTCTAACGCCGTACCCGCGCTTCGGGATGCAGCGCTTGTTTAGAATTGGCCAGGGAGAGGAGGAGAGGACGAGTCGTGTCCTCAATACGACTCAC
>ST0113-MRSA-IVc_CP039157_P10
CTGGATGATTCCATTGGCCGGGGCCGCGTGTAAAGATAACTCGGCAGCTCTGCGAGCAAGAGGCACGTTCTGACTGCGCCATGCACTCTACGGGACGGTGCCTCCACCAGGTTCTTTCCCCGGCGCCCGCGGTTACTACGGCCCCCGGTGCCGGAGGGAGCCTAACTGAGTCGGAGGGAGGCGGGCCGAATTATCCGCGTGGCCGCCCGCTCGTAACAGCTCGGGCAGAATCCCGGGCCTGGCTGGTAGTAGTAAGGCTGTGTAATCCTATCGGTGGCATGTTCCCACCGCGCCGGACGAAGGGCTACCTCGTAAAACTTCGCCATGTCATGTCCACTGGATAGGGGCCACAGAGAAGTCCCTCTGCGGGCCGCGCAGAGCTTGAATGCAGAATCGCCCCGCCGTATATCCACCACGGTCAGGTAAAAGCCAGCGGTTAGTGGACAAATCGAACGCTCGCACGGTGTTTCAGTATATTCCCCGCCGAGTCATTAGTTACTAACCCATCTAGGTCCAACAGGTCGTAGTCAATGGAAGAGATAGACGTGGTAGTCTCCTTCCCAATGGAGAAGATCTTAATAGATGCCAAGCCGGGCTCGCCAAACATGGGTGATACCGGAACTACAGCGAGACTACACACTGTGCTATGGGTCATAGCAGAGAGTATAGCCCACGTGCCCGGGACGGGCAGACAGTATCACCGAGCCGGGCCTTCTCTCCCAAAGCCTACCAAGCCGCCTTATGCTCTATATGACCAGGGCGCGCCCATCACGGGTTGGCCCCGAAACCTGCTCTAGCAGGCGCCTTCTGTATCAGACCTCCCGCCCAAGGCCGGGACTACCGAATTTGGTGGGGGAGTCGCGACACACTCACGACTTGGGATGGCGAGCGAAAACGGTACGAGCAGAACGTAAGGGACACGGTAGCGACTGGCCGAGCTCGTCCCGGGGTCCATATGCGAAAGATGGATATGGGCTGGCGCTCCGGACGTCGGCATACCAAGACGTCCGTTGTACATAATCGGACGTATCGCGGGGCGATACCAGCAGCGATCCCGCCGATAAAGATCCAACCAGTAATCGGGACCGCAGAAATGATTCTTACTCTAGGCGGGACGCTCGGCGCCGCGAATGGGGCCAATACTCCGGACGCATCCTGGCCAACTAATGCGAGGCTAGCGCATGCCTCTCGTAACGACAGCGAGCAATAGGGTAAATGTATCGGTCGGGCGGGAACTGAGCGAACCGGTTGTTCGCTCAGCCTATGAGGCATGCGAGGACGTACCGAGGAAGGCATCTTGTGCGCCCCTGTCAGGGGGTCCTGAGGCACAGGAGACATTCGGAGGGTTTGCCCGCCAACACGGCCGGGGGAGAGTGCGCTCGAACGTTACTAACCTGGGACCAGACATTCCACGCCGTGGCGACTGAGGAATACCGTTCAGTCAAGAGGATGTCAAGCTGTTACATGACCCTGAGGGGGCCGTGTACCCGGATGCGTTCGAAGGACTAATGAGACGTGCGGCGCCGTAGGGGCCTTGCCTGCGCAGCGCGCCCAAGCCGCAGCTACATAGAGAGCTACGATCGCTAAGTAAATCGCACTTAACAACGCTTGCGAAACCGTTTTACCACTCAGTCGGAGCGTGGTCATTTCCAATAACGTGCTGCGAGATGACATCCGTCTGCAGCAGTCGGCCATGGACTCGGCCCACGACTTGCCCACAGGGTGTGACTCGACCGTCGCACGAGCGGACAGACGTCTCTATATATCATGACATCAGTCGACATATGATGCATATCACAGTATGTGTATGATCGCGAAGAAACGCGGTGGGGCCTACTGCCAGAACGCCCACCTAGGGGGGCATCCATCCTGGGGAAAGGTCAGCAGACAAATGGACCGCTCTCACCAACCCAACTGCGCGTGTAAGTGATAGGTCCAGGGAACGGCGCACCTTGCGGGCATGGGTCCCTGCGCAGAGTTTGCAAGGGCTTGAGGAAGGTGCAACTCATCTGCTTTATGCGTGAATTATAGGACAAATCAAACCGGTGACCGGGCGGCTTGCGGGAAGCTATAACGACATCCCCCACGCGCCAAGTATCTTGTGGTACCAGGCGCACCCCACGACCGTGTCCTAAATTATCTGGCGCTTGGTGCAGAACGAACTACAGACCTCCTGAGGACACCACTACAGGTTATAGTTGCCACCCCGGAGAGCCTAGCCGTAACTCGTTTAACCAGACTGATCCCCACCACAACTGGGGAGTGGAAAAACCCTCCAGCTCCAGGGAGCCTACCAGGTGCCCGTGGCTGCCGTAGCCGCAGTGTGCGGGCAACAGGACAGGTCGTAGATCATGCATGCATCATACTGATGTATATAGCTGATATATATAGTATGATAGAGATGACGACATGATGCAGCATACGCGTAGATATGAGCTCACAGCAGTACAGCGATATATAGATACGTACTGCTGCTATCATAGATACTATCAGATATATCTCTGATCTGATAGAGACAGCAGAGCTCACACATATAGTATCTAGAGCGACAGAGCTAGATGATAGAGCGACAGCTGAGATCAGAGTCAGATCAGTATGTGATCGCTAGATCATGATACTGTCAGCTAGATGCGATAGTATGTCTAGACACTGATAGATGAGCACTATAGCTAGATGTGAGTATCAGAGTGTATCAGCTGATATCATATATAGCTGATACACAGACTACAGTGACAGCTGAGATAGTCGATCAGAGTACAAGGGACCTACCTAAGCACACCGTAGCTGAGACATCCTGGCATGGAAACGACCTGCTTACCAAATAATATAAGCTGCTCTACTAACTGCTATCATAGTCTTACAATGAAGTAGACAGCAGAACAGTAATTCACATGGGAAGGAAAACATTAATGAGATACTAAACCTGAACGTGCAAATAGCTCCTACAAAAGCATCTAACTCTATAATAAAAACTAATGGTAATCAGTAAGATCACATTATCAGCCAGTCGCTCGCGCATATGCTGAGCCTAACCTGGGGTCACCCCGCAAGGGGGTGTAGACGGGCATGGGACCACCGTGACGGTCCTAGGTATACTTGTCAGGCCATACTTTGTCGGGCGATTCAGGGCCCATCACTTGCATCTGTGCAGTGGATGCGGCGTAGCATGTAGCTTGCAACACGAGTAACCAAAGATGCCGAGCGACGATGAGGGGGCACGTTACGCTCGACTAGGCTGCCGCAGGTGCGTGCCACGCTGATATAATGTACCTTCGCCGTGTCGTCACGGCCCTGGATTCGCGGTGAATAGTGGTCTGAGTGCGACCGAACGTGGGAAAATCAGTCAGAGCTGCCTACCACTTGCACCCCAGGGAACACCGCGAGCGGTCAGCGAGCGGCCTCCAGGTAGCTTGGGGGGGATCCATCGGCACCCCTATTAGCGACGGGGTGCGAGGCAGGTTCGAGCGCCGCCTGACATAGGCTGCGCCATGGTTGATGACCTGTGACTATGTCCGGTCGAATGCGCCATTTTACAGAGCCTGGGACTCCGGCAGGCCCTAAGATGGTGGGTGGGGGGCGGCCATTAACTCGCAATAGCCTGAACTTCCGTATGCGATGGAGGACACCTGCGCCACATCGCGGCAGAGCTGCGGGGGTCCGTCTGACGTCGGATTCGCGTCTCGAGATGCAGCGCCCGTATAGAATTGGCCAGGGAGAGGAGGAGAGGACGGGTCGAGGCCCCAATACAACTCAC
>ST0250-MRSA-I_CP007539_NRS100
CTGGACGATCTCACTGGCTGGGGCCGAGTGCATGAATAGCTCGGAAGCTCTGCGAGTAAGAGGCACGTTATGACCGCGCCACGCACACTGCGGGACGGTGTCTCCACCGGGTTCTTTCCCCGACGCCTGCGGTTACTACGGCACCCGGTGCCGGAGGGAGCCCAACTGACTCGGAGGGAGGCGGGCCGAATCATCCGCGTGGCCGCCCGCGCGGAACAGCTCGGGCAGAATCTCGGGCCTTACTGGTAGTGGCAAAGCTGGGTAGTCCTATCGTTGGCATGCCCTCACTGCGCCGGACGAAGGGCTACCTCGTATAACCTCGACATGTCATGTCCACTGGATAGGGGCCACAAAGAAGTCCCTCTACGGGCAGCGCAGAGCTTGAGTGCAGAATGACCTCACCGTATATACACCACGGCCAAGTACTAGCTAGCGGTTAGTGGACAAATCGAACGCTCGCACGGTGTTTCAATATACTCCCCGCCGAGTCATTCGGTACTAACTCCTTTAGGTCCAACAGGTCGCAGTCAATATAAGAGATAAACGTAGTAGTCTCCTTCTTAACAGAGGGGATCTTTTTAGATGCCAAGCCGGGCTCGCCAAGCATGGGTGATACCGGAATGACGGCGAGACTACACATCGAGCTATGGGTTATAGCGGAGAGTGGAGCCCACGTGCCCGGGTCGGGCAAACAGTATCACCGAGCCGGGCCTTCTCTCCCAAAGCCTACCAAGCCGCCTTAAGCTCTATATGGCGGAGCCGCGCCTATCACGGGTTGGCCCCGAAACCTTCTCTAGCCGGCACCTTCTGTATCCTACCTCCCGCCCAAGTCTGGGATTATCGGACTTGGTGCGGGAGTGGCGGCACGCTCGCGACTTGGATTGGAGAGCGACAATGGTACGAGTAGAACGTAGGGGACACGATAGCGACTGGCCGAACTCGTTCCGAGGTCCAAGTGCAAGTGATGGATATTGGCTGGCGCTCCGGAGGTCGGCACGCTAAGACGCCCGTTGTACATACTCGGATGTGTCGCGGAGCGATACCGACGGCGATCCCGCCGATAAAGATCCAACCAGTAATCGAGACTGCGGCATTGAATCTGGCTCGGGGCGGGACGCTCGGCGCCGCGGATGGGGCCAATACTCTGGACGCATCCTGGCCAGATAATGCGAAGCTAGCGCATGCCCCTCGTATCGACGGCGAGCGATAGGATAACTGTCTCGGTCGGGCGGGAGCTGAGCGAACCGGTTGTTCGCTCAGACTATGAGGCATGCGAGGATGTGCCGGAGATGGCATCTTGTGCGCCCCTGTCAGGGGGCCTAGAGGCATCGGAGACAGCCGGAAGGTTTGCCCGCCAACACGGCCGGGGGAGATTGCGCTCGACCGTTATTAACCTGGGACCAGACATTCCACGCCGTGGCGACTAAAGAATACCGCTCAGTCAAGAGGACGTCAGGCTGTTACATGATCCTGAGGGGGCCGTGTACCTGGATGCGTTCGAAGGACTAATGAGACGTGCGGCGCCGTAGGGGCCCTGCCTGCGCAGCGCGCCCAAGCCGCAGCTACATAGAGAGCTACGATCGCTAAGTAAATCGCACTTAACGGCGCTCGCGATACCGTTTCACCACTCAGTCGGAGCGTGACCATTCCCAATAGCGTACTGCGAGACGACGTCCGTCTGCAGCAACCGGCCATGGACTCGACCCACAACCTGCCCACATGGTGTGACTCGACCCTCGCGCGTGCGGACAGACGTCTCTATATATCATGACATCAGTCGACATATGATGCATATCACAGTATGTGTATGATCGCGGAGAAGCGCGGTGGAGCTTACTGCCAGAGCGCCCCCCTAGGGGGGCATCCATCCTAGGGAAAGGTCAGCAGACAAATGGACCGCTCTCACCGACTCAACTGCGCGAATAAAATATAGATCCAGGGAACGGTGCACCTTGCGGGCATGGGGCCCTGCGCGGAGTTCGCAAGGGCTTGAGGGAGGTGTAGCTCGTCTGCTTTATGCGTGAATCATATGACAGATTAAACCGATGGCCGGGTGGCTTGCGGGATGCTGTAATGACAACCCCCACGCGCCCGGTATCTTATGGTATCCGGCGCACCCCACGACCGTATCCTAAATTATCTGGCGCTTGGCGCAGAACGAACTACAGACATCCTGAGGACACCACCTCAGGTTTTCGTTGCCACCCCGGAGATCCTAGCCATAACTCGTTTAGCGAGACTGATCCCCACCACAGATGGGGAGTGGAAAAACCCTCCCATTCTAGGGAGCCTACCAGGCGCCCGTGGCCGCCGCGGCCGCAGTGTGTGTGCAACAGGACAGGTCGTAGATCATGCATGCATCATACTGATGTATATAGCTGATATATATAGTATGATAGAGATGACGACATGATGCAGCATACGCGTAGATATGAGCTCACAGCAGTACAGCGATATATAGATACGTACTGCTGCTATCATAGATACTATCAGATATATCTCTGATCTGATAGAGACAGCAGAGCTCACACATATAGTATCTAGAGCGACAGAGCTAGATGATAGAGCGACAGCTGAGATCAGAGTCAGATCAGTATGTGATCGCTAGATCATGATACTGTCAGCTAGATGCGATAGTATGTCTAGACACTGATAGATGAGCACTATAGCTAGATGTGAGTATCAGAGTGTATCAGCTGATATCATATATAGCTGATACACAGACTACAGTGACAGCTGAGATAGTCGATCAGAGTACAAGGGACCCGCCTAAGCACACCGTAGCTGAGACATCCTGGCATGAAAACGACCTGCTTACCAAATAATATAAGCTGCTCTACTAACTGCTATCATAGTCTTACAATGAAGTAGACAGCAGAACAGTAATTCACATGGGAAGGAAAACATTAATGAGATACTAAACCTGAACGTGCAAATAGCTCCTACAAAAGCATCTAACTCTATAATAAAAACTAATGGTAATCAGTAAGATCACATTATCAGCCAGTCGCTCGCGTATATGTTAAGCCTATCCTGGGGTCACCCCGCCAGGGGGTGTAGACAGGCATGGGACCACCGCGACGGACCGAGGTATATTTGTCAGGCCATTCTTTGTCGGGCGATTCAGGGCCCATCACTTGCATCTGTGCAGTGGATGGGGTGTAGCATATAGCCTGCAACACGAGTTACCAATGACGCTGAGCGACGACGAGGGGGCACGTTACGCTCGACTAGACTGCCGCAGGTGCGTGCCATGCTGATATAATGTACCGTCGTCGCGTCGGCACAGCCTTGGGTTCGTGGTGAATAGTGGTCTGACTGCCACCGGACGTGGGGTAGTCAAGCAAAGCCGCATACCACTGGCACTCCAGAGAACACCGCGAGCGGTCGGCGAGCAGCCTCCAGGGAGCTTGGGGGGGACCCATCGGCACCCCTATTAGCGGCGGGATGCGAAGCAGGCGCGCGCGCCGGCTGACCCAGGCTGCGTCATGGTTGATGACCTGCGACCATGGCCGGCCGGATGCGCGACGTTACAGAGCCCGAGACTCCGGCAGGCCCAGGGATGGCGGATGGGGGGCGGCCATCAACGCGCAACGGCCTGAGCTTCCGTGCGCGATGGAGGGCACCTGCGCCACATCGCAGCAGAGCCGCGGGGGTCCGTCTGACGTCGGACTCGCGCTTCGGGACGCAGCGCCCGTATAGAATTGGCCAGGGAGAGGAGGAGAGAACGGGTCGTGGCCTCAATACAACTCAC
>ST0254-MRSA-I_CP000046_COL
CTGGACGATCTCACTGGCTGGGGCCGAGTGCATGAATAGCTCGGAAGCTCTGCGAGTAAGAGGCACGTTATGACCGCGCCACGCACACTGCGGGACGGTGTCTCCACCGGGTTCTTTCCCCGACGCCTGCGGTTACTACGGCACCCGGTGCCGGAGGGAGCCCAACTGACTCGGAGGGAGGCGGGCCGAATCATCCGCGTGGCCGCCCGCGCGGAACAGCTCGGGCAGAATCTCGGGCCTTACTGGTAGTGGCAAAGCTGGGTAGTCCTATCGTTGGCATGCCCTCACTGCGCCGGACGAAGGGCTACCTCGTATAACCTCGACATGTCATGTCCACTGGATAGGGGCCACAAAGAAGTCCCTCTACGGGCAGCGCAGAGCTTGAGTGCAGAATGACCTCACCGTATATACACCACGGCCAAGTACTAGCTAGCGGTTAGTGGACAAATCGAACGCTCGCACGGTGTTTCAATATACTCCCCGCCGAGTCATTCGGTACTAACTCCTTTAGGTCCAACAGGTCGCAGTCAATATAAGAGATAAACGTAGTAGTCTCCTTCTTAACAGAGGGGATCTTTTTAGATGCCGAGCCGGGCTCGCCAAGCATGGGTGATACCGGAATGACGGCGAGACTACACATCGAGCTATGGGTTATAGCGGAGAGTGGAGCCCACGTGCCCGGGTCGGGCAAACAGTATCACCGAGCCGGGCCTTCTCTCCCAAAGCCTACCAAGCCGCCTTAAGCTCTATATGGCGGAGCCGCGCCTATCACGGGTTGGCCCCGAAACCTTCTCTAGCCGGCACCTTCTGTATCCTACCTCCCGCCCAAGTCTGGGATTATCGGACTTGGTGCGGGAGTGGCGGCACGCTCGCGACTTGGATTGGAGAGCGACAATGGTACGAGTAGAACGTAGGGGACACGATAGCGACTGGCCGAACTCGTTCCGAGGTCCAAGTGCAAGTGATGGATATTGGCTGGCGCTCCGGAGGTCGGCACGCTAAGACGCCCGTTGTACATACTCGGATGTATCGCGTAGCGATACCGACGGCGATCCCGCCGATAAATATCCAACCAGTAATCGAGACTGCGGCATTGAATCTGGCTCGGGGCGGGACGCTCGGCGCCGCGGATGGGGCCAATACTCTGGACGCATCCTGGCCAGATAATGCGAAGCTAGCGCATGCCCCTCGTATCGACGGCGAGCGATAGGATAACTGTCTCGGTCGGGCGGGAGCTGAGCGAACCGGTTGTTCGCTCAGACTATGAGGCATGCGAGGATGTGCCGGAGATGGCATCTTGTGCGCCCCTGTCAGGGGGCCTAGAGGCATCGGAGACAGCCGGAAGGTTTGCCCGCCAACACGGCCGGGGGAGATTGCGCTCGACCGTTATTAACCTGGGACCAGACATTCCACGCCGTGGCGACTAAAGAATACCGCTCAGTCAAGAGGACGTCAGGCTGTTACATGATCCTGAGGGGGCCGTGTACCTGGATGCGTTCGAAGGACTAATGAGACGTGCGGCGCCGTAGGGGCCCTGCCTGCGCAGCGCGCCCAAGCCGCAGCTACATAGAGAGCTACGATCGCTAAGTAAATCGCACTTAACGGCGCTCGCGATACCGTTTCACCACTCAGTCGGAGCGTGACCATTCCCAATAGCGTACTGCGAGACGTCGTCCGTCTGCAGCAACCGGCCATGGACTCGACCCACAACCTGCCCACATGGTGTGACTCGACCCTCGCGCGTGCGGACAGACGTCTCTATATATCATGACATCAGTCGACATATGATGCATATCACAGTATGTGTATGATCGCGGAGAAGCGCGGTGGAGCTTACTGCCAGAGCGCCCCCCTAGGGGGGCATCCATCCTAGGGAAAGGTCAGCAGACAAATGGACCGCTCTCACCGACTCAACTGCGCGAATAAAATATAGATCCAGGGAACGGTGCACCTTGCGGGCATGGGGCCCTGCGCGGAGTTCGCAAGGGCTTGAGGGAGGTGTAGCTCGTCTGCTTTATGCGTGAATCATATGATAGATTAAACCGATGGCCGGGTGGCTTGCGGGATGCTGTAATGACAACCCCCACGCGCCCGGTATCTTATGGTATCCGGCGCACCCCACGACCGTATCCTAAATTATCTGGCGCTTGGCGCAGAACGAACTACAGACATCCTGAGGACACCACCTCAGGTTTTCGTTGCCACCCCGGAGATCCTAGCCATAACTCGTTTAGCGAGACTGATCCCCACCACAGATGGGGAGTGGAAAAACCCTCCCATTCTAGGGAGCCTACCAGGCGCCCGTGGCCGCCGCGGCCGCAGTGTGTGTGCAACAGGACAGGTCGTAGATCATGCATGCATCATACTGATGTATATAGCTGATATATATAGTATGATAGAGATGACGACATGATGCAGCATACGCGTAGATATGAGCTCACAGCAGTACAGCGATATATAGATACGTACTGCTGCTATCATAGATACTATCAGATATATCTCTGATCTGATAGAGACAGCAGAGCTCACACATATAGTATCTAGAGCGACAGAGCTAGATGATAGAGCGACAGCTGAGATCAGAGTCAGATCAGTATGTGATCGCTAGATCATGATACTGTCAGCTAGATGCGATAGTATGTCTAGACACTGATAGATGAGCACTATAGCTAGATGTGAGTATCAGAGTGTATCAGCTGATATCATATATAGCTGATACACAGACTACAGTGACAGCTGAGATAGTCGATCAGAGTACAAGGGACCCGCCTAAGCACACCGTAGCTGAGATATCCTGGCATGAAAACGACCTGCTTACCAAATAATATAAGCTGCTCTACTAACTGCTATCATAGTCTTACAATGAAGTAGACAGCAGAACAGTAATTCACATGGGAAGGAAAACATTAATGAGATACTAAACCTGAACGTGCAAATAGCTCCTACAAAAGCATCTAACTCTATAATAAAAACTAATGGTAATCAGTAAGATCACATTATCAGCCAGTCGCTCGCGTATATGTTAAGCCTATCCTGGGGTCACCCCGCCAGGGGGTGTAGACAGGCATGGGACCACCGCGACGGACCGAGGTATATTTGTCAGGCCATTCTTTGTCGGGCGATTCAGGGCCCATCACTTGCATCTGTGCAGTGGATGGGGTGTAGCATATAGCCTGCAACACGAGTTACCAATGACGCTGAGCGACGACGAGGGGGCACGTTACGCTCGACTAGACTGCCGCAGGTGCGTGCCCTGCTGATATAATGTACCGTCGTAGCGTCGGCACAGCCTTGGGTTCGTGGTGAATAGAGGTCTGACTGCCACCGGACGTGGGGTAGTCAAGCAAAGCCGCATACCACTGGCACTCCAGAGAACACCGCGAGCGGTCGGCGAGCAGCCTCCAGGGAGCTTGGGGGGGACCCATCGGCACCCCTATTAGCGGCGGGATGCGAAGCAGGCGCGCGCGCCGGCTGACCCAGGCTGCGTCATGGTTGATGACCTGCGACCATGGCCGGCCGGATGCGCGACGTTACAGAGCCCGAGACTCCGGCAGGCCCAGGGATGGCGGATGGGGGGCGGCCATCAACGCGCACCGGCCTGAGCTTCCGTGCGCGATGGAGGGCACCTGCGCCACATCGCAGCAGAGCCGCGGGGGTCCGTCTGACGTCGGACTCGCGCTTCGGGACGCAGCGCCCGTATAGAATTGGCCAGGGAGAGGAGGAGAGAACGGGTCGTGGCCTCAATACAACTCAC
>ST0254-MRSA-PseuSCC_CP022902_Strain165
CTGGATGATTTCACTGGCTGGAGCCGAGTGCATGAATAGCTCGGCAGCTCTGCGTGTAAGAGGCACGTTATGACTGCGCCACGTAAACTGCGGAACGTCGCCTCCACCGGGTGCTTTCCCCGACGCCCGAGGTTACTACGGCCCCCGGTGCCGGAGGGAGCCTAACTGACTCGGAGGGAGGCGGGCCGAATCGTCCGCGCGGCCGCCCGCGCGGAACAGCTCGGGCAGAATCTCGGGCCTGGCTGGTAGTGGCAGAGCTGGGTAGTCCTGTCGGTGGTATGCCCTCACCGCGCCGGACAAAGGGCTACCCCGTGTAACTTCGCCTTGTCATGTCCACTGGATAGGGGCCACAGAGAAGTCCCTCTACGGGCCGCGCAGAGCTTGAGTGCAGAATGACCTCACCGTATATCCACCACGGCCAAGCACTAGCCAGCGGTTAGTGGACAAATCGAACGCTCGCACGGTGTTTCAGTATACTACTCGCCGAGTCATTCGGTACTAACCGATCTAGGTCCAACAGGTCGCAGGCGATGTAAGAGATAAACGTAGAAGTCTCCTTCCCAACAGAGAAGATCCTTTTAGATGCCAAGCCGGGCTCGCCAAGCATTGGTGATACCGGAATGACAGCGAGACTACACATCGTGCTATGGATCATAGCGGAGAGTGGAGCCTACGTGCCCGGATCGGACAGACAGTATCACCGAGCCGGGCCTTCTCTCCCACAGTCTATCAAGCCGCCTTATGTTCTCTATGGCGGAGCCGCGCCCATCACGGGTTGGCCCCGAAACCTTCTCTAGTCGGCACCTTCTGTATCCGACCTCCCGCGCAAGTCCGGGATTATCGGACTTGGTGCGGGAGTGGCGGCACGCTCGCGACTTGGATTAGCGAGCGACAATGGTGCGAGTAGAACGTAATAAACACGGTAGCGACTGGCCGAACTCGTTCCGGGGTCCATATGCGAGTGATGGATATTGGTTGGCGCTCCGGAGGTCGGCACACTAAGACGCCCGTTGTACATAATCGGACGTATCACGGAGCGATAACGACGGCAATCCTGCCGATAAAGATCCAACCAGTAAACGAGACTGCGGCATTGAATCTGATTCGGGGCGGGACGCTCGGCGCCGCGGATGGGGCCATTACTCCGGTCGCATCCTAGCCAACTAATGCGAAGCTAGCGCATGCCCCTCGTAACGACGGCGCGCGATAGGATAAATGTCTCGGTCAAGCGGGAGCTGAGCGAACCGGTTGTTCGCTCAGACTATGAGGCATGCGAGGACGTGCCGGAGATGGCATCTTGTGCGCCCCTGTCAGGGGGCCTATAGGCATCGGAGACAGCCGGAGGGTTTGCGCACCAACACGGCCGGGGGAGAGTGCGCTCGACTATTATTAACCTGGGACCAGACATTCCACGCCGTAGCGACTAAAAAATACCGTTCAGTCAAGAGTACGTCAAGCTGTTAAATGATCTTGAGGGGGCCGTGTACCTGGATGCGTTCGAAGGACTAATGAGATATGCGGCGTCGTAGGGGCCTTGCCTGCCCAGCGCGCCCAAGCCGCAGCTACATAGAGAGCTACGATCGCTAAGTAAATCCCATTTAACGACGCTTGCGATACCGTTATACCACTCAGTCGTAGCGTGACCATTCTCAATAGCGTGCTGCGAGACGACGTCCGCCTGCAGCAGCCAGCCATGGACTCGACTCACAACCTGCCCACAGGGTGTGAAACGACCGTCGCGCGTGCGGACAGACGTCTCTATATATCATGACATCAGTCGACATATGATGCATATCACAGTATGTGTATGATCGCGGAGAAACGCGGTGGGGCCTACTGCCAGAACGCACCCCTAAGGGGGCATCCATCCTAGGGAAAGGTCAGCAAATTAATGGACCGCTCTCAACGACTCAACTGCGCGAATAAAATATAGGTCCAGGGAACGGTGCACCTTGCGGGCATGGGGCCCTGCGCGGAGTTCGCAAGGGCTTGAGGGAGGTATAACTCGTCTGCTTTATGCTTGGATCATATGACAGATCAAACCGATGGCCGGGTGGCTTGCGGGCTGCTGTCATGACATCCCCCACGTGCCAGGTATCTTACGGTTTCCGGCGCGCCCCACGACCGTATACCAAATCATCTGGCGCTTGGCGCAGAACGAACTGCAGACATCCTGAGGACACCACCTCAGGTTTTCGTTGCCACCCCGGAGAGCCTAGCCGTAACTCGTTTAACGAGACCGATCCCCACCACAGCTGGGGAGTGGAAAAACCCTCCCATTCCAGGGAGCCTACCAGGCGCCCGTGGCTGCCGCGTCCGCTGTGTGTGTGCAACAGGATAGGTCGTAGATCATGCATGCATCATACTGATGTATATAGCTGATATATATAGTATGATAGAGATGACGACATGATGCAGCATACGCGTAGATATGAGCTCACAGCAGTACAGCGATATATAGATACGTACTGCTGCTATCATAGATACTATCAGATATATCTCTGATCTGATAGAGACAGCAGAGCTCACACATATAGTATCTAGAGCGACAGAGCTAGATGATAGAGCGACAGCTGAGATCAGAGTCAGATCAGTATGTGATCGCTAGATCATGATACTGTCAGCTAGATGCGATAGTATGTCTAGACACTGATAGATGAGCACTATAGCTAGATGTGAGTATCAGAGTGTATCAGCTGATATCATATATAGCTGATACACAGACTACAGTGACAGCTGAGATAGTCGATCAGAGTACAAAGGACCCGCCTAGGCACACCGTAGCTGAGACATCTTGACGTGGAAACGACCTGTTTACCAAATAATATAAGCTGCTCTACTAACTGCTATCATAGTCTTACAATGAAGTAGACAGCAGAACAGTAATTCACATGGGAAGGAAAACATTAATGAGATACTAAACCTGAACGTGCAAATAGCTCCTACAAAAGCATCTAACTCTATAATAAAAACTAATGGTAATCAGTAAGATCACATTATCAGCCAGTCGCTCGCGTATATGCTGAACCTAACCTGGGGTCACCCCGTCAGAGGGTGTAGTCAGACATAGGACCACCGCGACGGATCGAGGCATATTCGTCAAGCCATTCTTTGTCGGGCGATTCAGGACCCATCACTTGCATCTGTGCAGTGGGTGCGGTGTAGCATATAGCCTGCAACACGAGTAACCAATGACGCTGATCGAAGATGAGGGGGCACGTTACGCTCGACTAGACTGCCGCAGGTGTGTGCCATGCTGATATAATGTACCGTCGCCGTATCGGCACAGCCTTGGGTTCGCGGTGAATAGTGGTCTGACTGCCACCGGACGTGGGGAAGTCAGTCAGAGCCGCATACCACTGGCACTCCAGGGAACACCGCGAGCGGTCGGCGAGCAGCCTCCAGGGAGCTTGGTGGGGACCCATCGGCGCCCCTATTAGCGGCGGGACGCGAAGAAGGTGCGCGCGGCGCCTGACCTAGGCTGCGTCATGGATGATGAACTGCGACCATGGCCGGCCGGATGCGCGACGTAACAGAGCCCGAGACTCTGGTAGGGCCAGGGATGGCGGATGGAGGGCGGCCATCAACTCGCAACGGCCTGAGCTTCCGTACGCGATGGAGGGCACCTGCGCCACATCGCAGCAAAGCCGCGGGGGTCCGTCTGACGTCGGACTCGCGCTTGGGGATGCAGCGCCCGTATAGAATTGGCCAGGGAGAGGAGGAAAGGACGGGTCGTGGCCTCAATACAACTAAC
>ST0254-MSSA_AP009351_Newman
CTGGATGATCTCACTGGCTGGAGCCGAGTGCGGGAATAGCTCGGCAGCTCTGCGAGTAAAAGGCACGTTATGACTGCGCCACGCACACTGCGGGACGGTGCCTCCACCGGGTTCTTTCCCCGACGCCCGCGGTTACTACGGCCCCCGGTGCCGGAGGGAGCCTAACTGACTCGGAGGGAGGCGGGCCGAATCATCCGCGTGGCCGCCCGCGCGGAACAGCTCGGGCAGAATCTCGGGCCTGGCTGGTAGTGGCAAAGCTGGGTGGTCCTATCGGTGGCATGCCCTCACCGCGCCGGACGAAGGGCTACCTCGTATAACTTCGCCATGTCATGTCCACTGGATAGGGGCCACAGAGAAGTCCCTCTACGGGCCGCGCAATATACAGGTGCAGAATGACCTCACCGTATATCCACCACGGCCAAGTACTAGCCAGCGGTTAGTGGACAAATCGAACGCTCGCACGTTGTTTCAGTATACTCCCCGCCGAGTCATTCGGTACTAACCCATCTAGGTCCAACAGGTCGCAGTCAATGTAAGAGATAAACGTAGAAGTCTCCTTCCCAACAGAGAAGATCCTTTCCAATGCAAAGCCGGGCTCGCCAAGCATGGGTGATACCGGAATGACAGCGAGACTACGCATCGTGCTATGGGTCATAGCGGAGAGTGGAGCCCACGTGCCCGGATCGGGCAGACAGTATCACCGAGCCGGGCCTTCTCTCCCAAAGCCTACCAAGCTACCTTATGCTCTATATGGCGGAGCCGCGCCCATCACGGGTCGGCCCCGAAACCTTCTCTAGCCGGCACCTTCTGTATCCGACCTCCCGCCCAAGTCCGGGATTATCGGACTTGGTGCGGGAGTGGCGGCACGCTCGCGACTTGGATTGGCGAGCGACAATGGTGCGAGTAGAACGTAAGAGACACGGTAGCGACTGGCCGAACTCGTTCCGGGGTCCATATGCGAGTGATGGATATTGGCTGACGCTCCGGAGGTCGGCACACTAAGACGCCCGTTGTACATAATCGGACGTATCGCGGAGCGATACCGACGGCGATCCCGCCGAATAAGATCCAACCAGTAATCGAGACTGCGGCATTGAATCTGACTCGGGGCGGGACGCTCGGCGCCGCGGATGGGGCCAATACTCCGGACGCATCCTGGCCAACTAATGCGAAGCTAGCGCATGCCCCTCGTAACGACGGCGAGCGATAGGATAAATGTCTCGGTCGGGCGGGAGCTGAGCGAACCGGTTGTTCGCTCAGACTATGAGGCATGCGAGGACGTGCCGGAGATGGCATCTTGTGCGCCCCTGTCAGGGGGCCTAGAGGCATCGGAGACAGCCGGAGGGTTTGCCCGCCAACACGGCCGGGGGAGAGTGCGCTCGACCGTTATTAACCTGGGACCAGACATTCCACGCCGTGGCGACTACAAAATACCGTTCAGTCAAGAGGACGTCAAGCTGTTACATGATCTTGAGGGGGCCGGTACTCTGGACGCGTTCGAAGGACTAATGAGATGTGCGGCGCCGTAGGGGCCTTGCCTGCGCAGCGCGCCCAAGCCGCAGCTATCGGAGGAGCACGTATCGCCTGGAGTCTCGCACTTGACGACGCTCGCGATACCGTTTTACCACTCAGTCGGAGCGTGACCATTCCCAATAGCGTGCTGCGAGACGACGTCCGTCCTGCAGCGCCAGCCATGGACTCGACCCACAACCTGCCCACAGGGTGTGACTCGACCGTCGCGCGTGCGGACAGACGTCTCTATATATCATGACATCAGTCGACATATGATGCATATCACAGTATGTGTATGATCGCGGAGAAACGCGGTGGGGCCTACTGCCAGAGCGCCCCCCTAGGGGGGCATCCATCCTAGGGAAAAGTCAGCAGATAAATGGACCGCTCTCACCGACTCAACTGCGCGAATAAAATATAGGTCCAGGGAACGGTGCACCTTGCGGGCATGGGGCCCTGCGCGGAGTTCGCAAGGGCTTGAGGGAGGTGTAACTCGTCTGCTTTAGGCGTGGATCATATGACAGATCAAACCGATGGCCGGGTGGCTTGCGGGATGCTGTAATGACATCCCCCACGCGCCAGGTATCTTATGGTATCCAGCGCACCCCACGACCGTATCCCAAATTATCTGGCGCATGGCGCAGAACGAACTACAGACATCCTGAGGACACCACCTCAGGTTTTCGTTGCCACCCCGGAGAGCCTAGCCGTAACTCGTTTAACGAGACTGATCCCCACCACAGCTGGGGAGTGGAAAAACCCTCCCATTCCAGGGAGCCTACCAGGCGCCCGTGGCTGCCGCGGCCGCTGTTGATGTGCAACAGGACAGGTCGTAGATCATGCATGCATCATACTGATGTATATAGCTGATATATATAGTATGATAGAGATGACGACATGATGCAGCATACGCGTAGATATGAGCTCACAGCAGTACAGCGATATATAGATACGTACTGCTGCTATCATAGATACTATCAGATATATCTCTGATCTGATAGAGACAGCAGAGCTCACACATATAGTATCTAGAGCGACAGAGCTAGATGATAGAGCGACAGCTGAGATCAGAGTCAGATCAGTATGTGATCGCTAGATCATGATACTGTCAGCTAGATGCGATAGTATGTCTAGACACTGATAGATGAGCACTATAGCTAGATGTGAGTATCAGAGTGTATCAGCTGATATCATATATAGCTGATACACAGACTACAGTGACAGCTGAGATAGTCGATCAGAGTACAAAGGACCCGCCTAAGCACACCGTAGCTGAGACATCTTGGCATGGAAACGACCTGCTTACCAAATAATATAAGCTGCTCTACTAACTGCTATCATAGTCTTACAATGAAGTAGACAGCAGAACAGTAATTCACATGGGAAGGAAAACATTAATGAGATACTAAACCTGAACGTGCAAATAGCTCCTACAAAAGCATCTAACTCTATAATAAAAACTAATGGTAATCAGTAAGATCACATTATCAGCCAGTCGCTCGCGTATATGCTGAGCCTAACCTGGGGTCACCCCGCCAGAGGGTGTAGACAGGCATGGGACCACCGCGACGGACCGAGGCATATTTGTCAAGCCATTCTTTGTCGGGCGATTCAGGGCCCATCACTTGCATCTGTGCAGTGGGTGCGGTGTAGCATATAGCCTGTAACACGAGTAACCAATGACGCTGAGCGACGATGAGGGGGCACGTTACGCTCGACTAGACTGCCGCAGGTGCGTGCCATGCGATATATGAAACCCGTCGCCGTGTCGGCACAGCCTTGGGTTCGCGGGACCGCATGGTCTGACTGCCACCGGACGTGGGGAAGTCAGTCAGAGCCGCATACCACTGGCACTCCAGGGAACACCGCGAGCGGTCGGCGAGCAGCCTCCAGGGAGCTTGGTGGGGACCCATCGGCACCCCTATTAGCGGCGGGATGCGAAGCAGGTGCGCGCGCCGCTTGACCTAGGCTGCGTCATGGTTGATGACCTGCGACCATGGCCGGCCGGATGCGCGACGTTACAGAGCCCGAGACTCCGGCAGGGCCAGGGATGGCGGATGGGGGGCGGCCATCAACTCACAACGGCCTGAGCTTCCGTACGCGATGGAGGGCACCTGCGCCACATCGCAGCAGAGCCGCGGGGGACCGTCTGACGTCGGACTCGCACTTCTGGATGCAGCGCCCGTATAGAATTGGCCAGGGAGAGGAGGAGAGGACGGGTCGTGGCCTCAATACAACTCAC
>ST0612-MRSA-IVbdi_CP029166_SVH7513
CTGGATGATCTCACTGGCCGGGGCCGAGTGCAAAGATAACTCGGCAGCTCTGCGAGCAAGAGGCACATTATGACTGCGCCACGCACACTGCGGGACGGTGCCTCCACCGGGTTCTTTCCCCGGCGCTCGCGGTTACTACGGCCCCCGATGCCGGAGGGAGCCTAACTGACTCGGAGGGAGGCGGGTCGAATTATCCGCGTGGCCGCCCGCTCGGAACAGCTCGGGCGGAACCTCGGGCCTGGCTGGTAGTAGCAAAGCTGGGTAATCCTATCGGTGGCATGCTCCCACCGCGTCGGACGGAGGGCAACCTCGTATAGCTTCTCCATGTCGTGTCCACTAGATAAGGGCCACAGAGGGGTCCCTCTGCGGGCCGCGCAGAGCTTGAGTGCAGAATCACCTCACCGTATATCCACCACGATCAGGTACTGGCCAGCGGTTAGTGGACAAATCGAACGCTCACACGGTGTTTCAGTATATTCCCCGCCGAGTCATTCGTTACTAACCCATCTAGGTCCAACAGGTTGTAGTCAATGGAAGAGATAAACGTGGTAGTCTACCGCCCAACAGAGAAGATCTTTTTAGATGCCAAGCCGGGCTCGCCAAGCATGGGTGATACCGGAATGACAGCGAGGCTACACATCGTGCCATGGGTCATAGCGGAGAGTGGAACCCACGTTCCCGGGTCGGGCAGACAGTATCACAGAGCCGTGCCTTCTCTCCCAAAGCCTACCAAGCCGCCTTGTGCTCTATATGGCGGGGCCGCGCTCATCACGGGTTGGCCCCGAAACCTTCCCTAGCAGGCGCCTTCTGTATCCGACCTCCCACCCAAGTCCGGGATTATCGGATTTGGTGGGGGAGTGACGACACGCTCACGACTTGGGATGGCGATCGACAATGGTACGAGCGGAACGTAAGGGACACGGTAGCTACTGGCCGTGCTCGTCCAGGTGTCCATATGCGAAAGATGGATATTGGCCGGCGCTCCGGACGTCGGCATAATAAGACGTCCTTTGTACATAATCGGACGTATCGCGGAGCGAGACCGACGGCGATCCCGCCGATAAAGATCCAACCAGTAATCGAGACCGCGGAATTGAATTTGACTCGGGGCGGGACGCTCGGCGCCGCAGATGGGGCCAATACTCCGGACGCATCCTGGCCGACTAATGCGAAGCTAGCGCATGCCCCTCGCAACAACAGCGAGCAATAGGGTAAATGTATCGGTCGGGCGGGAACTGAGCGAACCGGTTGTTCGCTCAGCCTATGAGGCATGTGAGAACGTACCGAAGATAGCACCTTGTGCGCCCCTGTCAGGGGGTCTTGAGGCACCGGAGACATTCGGAGGGTCTGCCCGCCAACACGGCCGGGGGTGAGTGCGCTCGACCGTTATTAACCTGGGACCAGACACTCCACGCCGTGGCGACAAAAGAATATCGTTCAGTCAAGAGGACATCAAGCTGTTACATGATCCTGAGGGGGCTGTGTACCCGGATGCGTTCTAAGGACTAATGAGACGTGCGGCGCCGTAGGGGCCTTGCCTGCGCAGCGCGCCCAAGCTGCAGCTACATAGAGAGCTACGATTGCTAAATAAATCGAACTTAACGACGCCCGCGAAACCGTTTTACCACTCAGTCGGAGCGTGGCCATTCTCAATAGCGTGCTGCGAGACGACATCCGTCTGCAGCAGTTGGCCATGGACTCGACCCACAACTTGCCCACAGATCGTGACTTGACCGTCGCACGAGTGGACAGACGTCTCTATATATCATGACATCAGTCGACATATGATGCATATCACAGTATGTGTATGATCGCGGCGAAACGCGGTGGGGCCTACTGCCAGAGCGCCCACCTAGGGGGGCATCCATCCTGGGGAGTGGGCAGCAGACAAATGGACCGCTCCCACCAACCCAACTGCGCGTGTAAGATATAGGTCCAGGGGACGGTGCACCTTGCGGGCATGGGGCCCTGCGCAGAGTTCGCAAGGGCTTGAGGGAGGTGCAACACGTCTGCTTTATGTGTGAATCATATGACAGATCAAACCGGTGGCCGAGTGGCTTGCGGGATGTTGTAACGGCATCCCCCACGCGCCAGGTATCTTGTGGTATCCGGCGCACTCCACGACCGTACCCTAAATTATCTGGCGCTTGGTGCAGAACGAACTACAGACATCCTGAGGGCACCACCTCAGGTTTTCGTTGCCACCCCGGAGAGTCTAGCCGTAACTCGTTTAACCAGACTGATCCCCACTACAGCTGGGGAGTGGAAAAACCCTCCAATTCCAGGGAGACTACCAGGCGCCCGTGGCTGCCGCGGCCGCAGTGTGTGTGCAACAGGACAGGTCGTAGATCATGCATGCATCATACTGATGTATATAGCTGATATATATAGTATGATAGAGATGACGACATGATGCAGCATACGCGTAGATATGAGCTCACAGCAGTACAGCGATATATAGATACGTACTGCTGCTATCATAGATACTATCAGATATATCTCTGATCTGATAGAGACAGCAGAGCTCACACATATAGTATCTAGAGCGACAGAGCTAGATGATAGAGCGACAGCTGAGATCAGAGTCAGATCAGTATGTGATCGCTAGATCATGATACTGTCAGCTAGATGCGATAGTATGTCTAGACACTGATAGATGAGCACTATAGCTAGATGTGAGTATCAGAGTGTATCAGCTGATATCATATATAGCTGATACACAGACTACAGTGACAGCTGAGATAGTCGATCAGAGTACAAGGGACCCGCCTAAGCACACCGTAGCTGAGACATCCTGGCATGGAAACGACCTGCTTACCAAATAATATAAGCTGCTCTACTAACTGCTATCATAGTCTTACAATGAAGTAGACAGCAGAACAGTAATTCACATGGGAAGGAAAACATTAATGAGATACTAAACCTGAACGTGCAAATAGCTCCTACAAAAGCATCTAACTCTATAATAAAAACTAATGGTAATCAGTAAGATCACATTATCAGCCAGTCGCTCGCGTATATGCTGAGCCTAACCTGGGGTCACCCCGCAAGGGGGTGTAGACGGGCATGGGACCGCCGCGACAGTCCTAGGTATATTTGTCAGGCCATTTTTTGTCGGGCGATTCAGGGCCCATCACTTGCATCTGTGCAGTGGATGCGGTGTAGCATATAGCCTGCAACACGAGTAACCAATGGCGCCGAGCGACGATGAGGGGGCACGCTACGCTCGACTAGACTGCCGCAGGTGCGTGCCACGCTGATATAATGTACCTTCGCCGTGTCGTCATAGCCTTGGGTTCGCGGTGAATAGTGGTTTAAGTGCCACCGGACGTGGGGAAGTCAGTCAGAGCCGCCTGCCACTGGCACCCCAGGGAACACCGCGAGCGGTCGGCAAGCGGCCTCCAGGGAGATTGGGGGGGATCCATCGGCACCCCTATTAGCGACGGGGTGCGAAGCAGGTTCGCGCGCCGCCTGACATAGGCTGCGTCATGGTTGATGGCCTGCGACTATGGCCGGCCGAATGCGCCATGTTACAGAGCCTGAGACTCCGGCAAGCCCTGAGACGGCGGGTGGGGGGCGGCCATTACCTCGCAACGGCCTGAGCTTTCGTATGCGATGGAGGGCACCTGCGCTACATTGCGGCAGAGCCGCGTGAGTCCGTCTGGCGTCGGATTCGCGTCTCGGGATGCAACGTCCGTATAGAATTGGTCAGGGAGAAGAGGAGAGGACGGGTCGAGGCCCCAATACAACTCGC
>ST0923-MRSA-IVa_PVL_CP007657_V2200
CTGGATGATCTCACTGGCCGGGGCCGAGTGCAAAGATAACTCGGCAGCTCTGCGAGTAGGAGGCATGTTATGGCTGCGCCGCGCACACTGCGGGACGGTGCCCCCACCGGGTTCTTTCCCCGACGCCCGCGGTTACTACAGCCCCCGGTACCGGAGGGAGCCTAACTGACTCGAAGGGAGGCGGGCCGAATTATCCGCGTGGCCGCCCGCGCGGCACAGCTCGGGCAGAATATCGGGCCTGGCTGGTAGTAGCAAAGCTGGGTAGTCCTATCGGTGGCATGCTTCCACCGCGCCGGACGAAGGACTACCTCGCATAAGTTCGCCATGTCATGTCCACTGGATAGGGGCCAAAGAGAAGCATCTCTGCAGGCCGCGCAGAGCTTGAGTGCAGAATGACCTCACCGTATGTCCACCGCGGTCAAGTACTAGCCAGTGGTTAGTGGACAAATCGAACGCTCGCACAGTGTTTCAGTATATTCCCTGCCGAGTTATTCGGTACTAACCCCTCTGGGTCCAACAGGTCGCAATCAATGGAAGAGATAAACGTGGTAGTCTCCTTCCCAACAGAGAAGACCTTTTTAGATGCCACGCCGGGATCGCCAAGCATGGGTGATACCGGAATGACAGCGAGACTATACATCGTGCTATGAGTCATAACGGAGAGCGGAGCCCACGTGCCCGGGTCGGGCAGACAGAATCACCGAGCCGGGCCTTCTCTCTCAAAGCCTACCAAGCCGCCTTATGCTCTATATGGCGGGGCCGCGCCCACTACGGATTGCCCCCGAAACCTTCTCTAGCCGGCACCTTCTGTATCCGACCTCCTGCCCAAGTCCGGGATTATCGGACTTGGTGCGGGAGTGGTGGCACGCTCGCGACTTGGGATGGCGAGCGACAATGGTACGAGTAGAACGTGAGGGACACGGTAGCGACTGGTCGAGCACGTCCCGGGGTCCATAAGCGCGTAATGGATATTGGCTGGCGCTCCGGACGTAAGTATACTAAGACGCCCGTCATACATGATCGGACCTATAGCGGAGCGATACCGACGGCGACCCCGCCGTTAAAGATCCAACCAGTAGTCGAGACTGCGGAATTGAATCTGACTCGGGACGGAACGCTCGGCGCCCCGGATGGGGCCAATAATCCGGACGCATCCTGGCCAACTAGTGCGAAGCTAGCGCATACCCCTCGTAACGACAGCGAGCGATAGGATAGATGTCTCGGTCGGGCGGTAGCTGAGCAATCCTGTTGTTCGCTCAGCCTATGAGGCGTGCGAGGACGTACCGAAGATGGCATCTTGTGCGCCCCTGTCAGGGGGCCTAGAGGCACCGGAGACATTCTGAGGGTTTGCCCGCCAACACGGCCGGGGGAGAGTGTGCTCGACCGTTATTAACCTGGGACCAGACATTCCACGCCGTGGCGACTAAAGAATACCGTTCAATCAAGAGGACGTCAAGCTGTTACATGATCCTGAGGGGGCCGTGTACCTGGATGCGTTCGAATGACTAATGAGACGTGCGGCGCCGTAGGGGCGTTGCCTGCGCAGCGCGCCCAAGCCGCAGCTACATAGAGAGCTACGATCGCTAAGTAAATCGCACTTAACGACGCTCGCGATACCGTTTTACCACTCAGTCGGAGCGTGGCCATTCCCAATAGCGTGCTGCGAGACGACATCCGTCTGCAGCAGTCGGCCATGGACTCGACCCACAACCTGCTCACCGGGTGTGACTCGATCGTCGCACGAGCGGACAGACGTCTCTATATATCATGACATCAGTCGACATATGATGCATATCACAGTATGTGTATGATCGCGGAAAGACGCGGTGGGGCCTACTGCCATAGCGCCCCCCTAGGGGAGCATCCATCCTGGGGAAAGGTCAGCAGACAAATGGACCGCTCTCACCAACCCAACTGCGCGTAGAAGATATAGGTCCAGGGAACGGTGCACCTTGCGGGCATGGGGCCCTGCGCGGAATTCGCAAGGGTTTGAGGGAGGTGTAACTCGTCTGCATTGTGCGTGAATCGTATGACAGATCAAACCGATGGCCGGGTGGCTTGCGGGATGCTGTAATGACATCCCCCACGCGCCAGGTATCTTATGGTATCCGGCGCACCCCACGACCGTATCCTAAATTATCTGGCGCTGGGTTCAGAACGAACTACAGACATCCTGAGGACACCACCTCAGGTTTTCGTTGCTGCCCCGGGGAGCCTAACCGTAACTCGTTTAACGAGACTGATCCCCACCACAGCTGGGGAGTGGAAAAACCCTCCCATTCCGGGGAGCTTACCAGGCGCCCGTGACTGCCGCGGCCGCAGTGTGTGTGCAACAGGACAGGTCGTAGATCATGCATGCATCATACTGATGTATATAGCTGATATATATAGTATGATAGAGATGACGACATGATGCAGCATACGCGTAGATATGAGCTCACAGCAGTACAGCGATATATAGATACGTACTGCTGCTATCATAGATACTATCAGATATATCTCTGATCTGATAGAGACAGCAGAGCTCACACATATAGTATCTAGAGCGACAGAGCTAGATGATAGAGCGACAGCTGAGATCAGAGTCAGATCAGTATGTGATCGCTAGATCATGATACTGTCAGCTAGATGCGATAGTATGTCTAGACACTGATAGATGAGCACTATAGCTAGATGTGAGTATCAGAGTGTATCAGCTGATATCATATATAGCTGATACACAGACTACAGTGACAGCTGAGATAGTCGATCAGAGTACAAGGGACCCGCCTAAGCACACCGTAGCTGAGACATTCTGGCATGGAAACGACCTGCTTACCAAATAATATAAGCTGCTCTACTAACTGCTATCATAGTCTTACAATGAAGTAGACAGCAGAACAGTAATTCACATGGGAAGGAAAACATTAATGAGATACTAAACCTGAACGTGCAAATAGCTCCTACAAAAGCATCTAACTCTATAATAAAAACTAATGGTAATCAGTAAGATCACATTATCAGCCAGTCGCTCGCGTATATGCTGAGCCTAACCTGGGGTCACCCCGCAAGGGGGTGTAGACGGGCATGGGACCACCGCGACGGTCCTAGGTATATTTGTCAGGTCATTCTTTGTCGTGTGACGCAGGGCCCATCACTTGCATCTGTGCAGTGGATTCGGTGTAGCATATAGCCTGCAACACGAGTAACCAATGACGCCGAGCGACGATGAGGGGGCACGTTACGTTCGACTAGACTGCCGCCGGTGCGTGCCACGCTGATATAATGTACCTTCGCCGTGTCGGTACAGCCTTGGGTTCGCGGTGAATAGTGGTCTGAGTGCCACCGGGCGTGGGGAAGTCAGTCAGAGCCGCCTATCACCGGCACTCCTGGGAACACCGCGAGCGGTCGACGAGCGGTCTCCAGGGAGCTTGGGGGGGATCCATCGGCACCCCTATTAGCGGCGGGGTGCGAAGCAGATTCGCGCGCCGCCTGATATAGGCTGCGTCATGGTTGATGACTTACGACCCTGGCCGGCCGGATGCGCCACGTTACAGAGCCCGAGACTCCGGCGGGCCCAGGGATGGCGGGTGGGGGGCGGCCATCAACTCGCAACGGCGTGAGCTTCCGTACGCGATGGAGCGCACCTGCGCCACATCGCGGCAGAGCCGCGGGGTTCCGTCTGACGTCGGATTCGCGCTTCGGGATGCAGCGCCCGTATAGGATTGGCCAGGGAGAGGTGGAGAGGGCAGGTCGTGGCCCCAATACAACTCAC
>ST1516-MRSA-IVc_CP030137_M51
CTGGATGATTTAACGGGTCGGGGCCGAGTGCAAAGATAACTCGGCAGGTCTGCGAGTAAGAGGCACGTTATGACTGCGCCACGCACACTGCGGGACGGTGCCTCCACCGGGTTCTTTTCCCGACGCCCGCGGTTACTACGGCCCCCGGTGCCAGAGGGAGCCTAACGGACTCGGAGGGAGGCGAGCCGAATTATCCGCGTGGCCGCCCGCGCGGAACAGCACGTGCAGAATCTCGGGCCTGGCTGGTAGTAGCAAAGCCGGGTAGTCCTATCGGTGGCATGCTCCCACCGCGCCGGGCGAAGGGCTACCTCGTATAACTACGCCATGCTATGTCCACTGGATAGGGGCCACAGAGAAGTCCCGCTGCGGGCCACGCAGAGCTTGAGTGCAGAGTGACCTCACCGTATATCCACCATAGTCAAGTACTAGCCAGCGGTTAGTGGACAAATCGAACGTTCGCACGGTGATTCAGTATATTCCCCGACGAGTCATTCGGTACTAACCCCTCTGGGTCCAACAGGTCGTAGTCAATGGAAGAGTTAAACGTGATAGTCTCCTTCCCAACAGGGAAGATTTTTTTAGATGCCAAGCCGGGCTCGCCAAGCATGGGTGATACCGGAATGACAGCGTAACTACACATCGTATTATGGGTCATAGTGGAAAGTGGAGACCACGTGCCCGGGTCGGGCAGACAGTATCACCGAGCCGGGCCTTCTCTCCTAAAGCCTACCAAGGCGCCTTATGCTCTATATGGCGGGGCTGCGCCCATCACGGGTTGGCCCCGAAACCTTCTCTAGCCGGCACCTTTTGCACCCGACCTCCCGCCCAAGTCCGGGATTATCGGACTTGGTGGGGAAGTGGCGGCACGCTCACGACTTGGGATGGCGAGCGACAATGGTACGAGTAGAACGTAAGGGACACGGTAGCGACTGGCCGAGCTCGCCCCGGGGCCCATATGCGAGTGATAGATATTGGCTGGCGCTCCGGACGTCGGCATACTAAGACGCCCGATGTACATAATCGGACGTATCGCGGAGCGATACCGACGGCGATCCCGCCGATAAAGATCCAACCAGTAATCGAGACTGCGGAATTGAATCTGACTCGGGGCGGGACGCTCGGCGCCGCGGATGGGTCCAATACTCCGGACGCATTCTGGCCAACTAATGCGAAGCTAGTGCATGCCCCTGGTAACGACAGCGAGCAATAGAATAAATGTCTCGGTCGGGCGGGAGCTGAGCGAACCGATTGTTCGCTCAGCCTATGAGGCATGCGAGGACGTACCGAAGATGGCATCTTGTGCGCCACTGCCAGGAGGCCTTGAGGCACCGGAGACATTCGAAGGGTTTGCCCGCCAACACAGCCGGGGGAGAGTGCGCTCGACCGTTATTAACCTGAGATCAGACATCCTACGTAGTGGCGACTAAAGAATACCGTTCAGTCAAAAGGACGTCAAGCTGTTACATGATCCTGAGGGGGCCGTGTACCTGGATGCGTTCGAAGGCCTAATGAGACGTGCGGCGCCGTAGGGGCCTTGCCTGCGCAGCTCGCCCTAGCCGTAGCTACATAGAGAGCTACGATCGCTAAGTAAATCGCACTAAACGACGCTTGCGATACCGTTTTACCGCTCAATCAGAGCGTGGCCATTCCCAATAGCGTGCGGCGAGACGACATCCGTCTGCAGCAGTCGGCCACAGACTCGACCCACAACCTGCCCACAGGGTGTGACTCGACCGTCGCACGAGCGGACAGACGTCTCTATATATCATGACATCAGTCGACATATGATGCATATCACAGTATGTGTATGATCGCGGAGAAACGCGGTGGGGCCTACTGCCGGAGCGCCCACCTAGGGGGGCATCCATCCTGGGAAAAGGTCAGCAGACAAATGGACCGCTCTCACCAATCCAACCGCGTGTATGAGATATAGGTCCAAAGAACGGTGCACCTTGCGGGCATGGGGCCCAGCGCGGAGCTCGCAAGGGCTTGAAGGAGGTGCAACTCGTCTGCTTTATGCGTGAATCATATGACAGATCGAACCGATGGCCGGGTGACTTGCGGGATGCTGTAATGACATCCCCCACGCGCCAGTTACTTTATGGTATCCGGCGCACCCCACTGCCGCATCCTAAATTATCTGGCGCTTGGTGCAGAACGAACTACAGGCATCTTGAGGACATCACCTCAGGTCTTCGTTGACACCCCGGAGAGCCTAGCCGTAACTCGTTTAACCAGACTGATCCCAACCACGGCTGGGGAGTGGAAAAACCCTCCCATTCCAGGGAGCCTACCAGGCGCCCGTGGCTGCCGCGGCCGCAGTGTGTGTGTAACCGAACAGATCGTAGATCATGCATGCATCATACTGATGTATATAGCTGATATATATAGTATGATAGAGATGACGACATGATGCAGCATACGCGTAGATATGAGCTCACAGCAGTACAGCGATATATAGATACGTACTGCTGCTATCATAGATACTATCAGATATATCTCTGATCTGATAGAGACAGCAGAGCTCACACATATAGTATCTAGAGCGACAGAGCTAGATGATAGAGCGACAGCTGAGATCAGAGTCAGATCAGTATGTGATCGCTAGATCATGATACTGTCAGCTAGATGCGATAGTATGTCTAGACACTGATAGATGAGCACTATAGCTAGATGTGAGTATCAGAGTGTATCAGCTGATATCATATATAGCTGATACACAGACTACAGTGACAGCTGAGATAGTCGATCAGAGTACAAGGGACGCGCCTAAGCACACCGTAGCTGAGACATCCTGGCATGGAAACGACCTGCGCGTTGTCCGCATATGAGGATGTAGTGTGTCAACGATTCGACTAAGTGTGATTAAGAGAGCATCCTTCCATTACATATACAATGAAGGTTATACCTATGCGAGTACCGGAAAGCAAGATCGTGCATATTCGAGTTTATGAAAGCTATCTCGTCGTCTGACTTCCACGGAATACGGACGTGTGAAGGAGGCCAGTCACTCGCGTATATGCTGAGCCTAACCTGGGGTCACCCCGCAAGGGAGTGTAGACGGGCATGGGACCACCGCGACGGTCCTAGGTATATTTGTCAGGCAATTCCTTGTCGGGCGATTCAGGGCCCATCGCTTTCATCTGTGCAGTAGATGCGGTGTAGCATATAGCCTGCAACACGAGTAACCAATGACGCCGAGCGACGATGCGGGGGCACGTTACGCTCGACTAGACTGCCGCAGGTGCGTACCACGCTGATATAATGTACCTCAGCCGTGTCGGCACAGCCTTGGGTTCGCGGTGAATAGTGGTCTGAGTGCCGCCGGACGTGGGGAAGTCAGTCGGAGCCGCCTACCACTGGCACCCCAGGGAACACCGCGAGTGGTCGGCGAGCGGCCTCCAGGGAACTTGAGGGGGATCCATCGGTACCCCTATTAGCGACGGGGTGCGAAGCAGGTTCGCGCGCCGCCTGACATAGGTTGCGTCATGGTTGACGACCTGCGACCATGGCCGGCCGGATGCGCCACGTTACAGAGCCCGAGACTCCGGCAGGCCCTGGGATGGCGGGTGGGGGACAGCCATCAACTCGCAACGGCCTGAGCTTCCGTACGCGATAGACGGCACCTGCGCCACATCGCGGCAGAGCCGCGGGGGTCCGTCTGATGTCGGATTCGCGCCTCGGGATCCAGCGCCCGTATAGAATTGGCCAAGGAGAGGAGGAGAGGATGGGTCGTGGCCCCAATACAACTCAC
>ST6271-MSSA_CP023500_FDAARGOS-412
CTGGATGATCTCACTGGCTGGGGCCGAGTGCGGGAATAGCTCGGCGGCTCTGCGAGTAAGAGGCACGTTATGACTGCGCTACGCACACTGCGGGACGGTGCCTCCACCGGGTTCTTTCCCCGACGCCCGCGGTTATTACGGCCCCCGGTGCCGGAGGGAGCCTAACTGACTCGGAGGGAGGCGGGCCGAATCATCCGCGTGGCCGCCCGCGCGGAACAGCTCGGGCAGAATCTCGGGCCTGGCTGGTAGTGGCAAAGCTGGGTAGTCCTATCGGTGGCATGCCCTCACCGCGCCGGACGAAGAGCTACCTCGTATAACTTCGCCATGTCATGTCCACTGGATAGGGGCCACAGAGAAGTCCCTCTACGGGCCGCGCAGAGCTTGAGTGCAAAATGACCTCACCGTATATCCACCACGGCCAAGTGCTAGCCAGCAGTTAGTGGACAAATCGAACGCTCGCACGGTGTTTCAGTATACTCCCCGCCGAGTCATTCGGTACTAACCCCTCTGGGTCCAACAGGTCGCAGTCAATGTAAGAGATAAACGTAGTATTCTCCTTCCCAACAGAGAAGATCTTTTTAGATGCCAAGCCGGGCTCGCCAAGCATGGGTGAAACCGGAATGACAGCGAGACTACACATCGTGCTATGGGTCATAGCGGAGAGTGGAGCCCACGTGCCCGGGTCGGGCAGACAGTATCACCGAGCCGGGCCTTCTCTCCCAAAGCCTACCAAGCCGCCTTATGCTCTATATGGCGGAGCCGCGCCCATCACGGGTTGGCCCCGAAACCTTCTCTAGCCGGCACCTGCTGTATCCGACCTCCCGCCCAAGTCCGGGATTATCGGACTTGGTGCGGGAGTGGCGGCACGCTCGCAACTTGGATTGGCGAGCGACAATGGTGCGAGTATAACGTAAGGGACACGGTAGCGACTGGCCGAACTTGTTCCGGGGTCCATATGCGAGTGATGGATATTGGCTGGCGCTCCGGAGGGCGGCACACTAAGACGCCCGTTGTACATAATCGGACGTATCGCGGAGCGATACCGACGGTGATCCCGCCGATAAAGATCCAACCAGTAATCGAGACTGCGGCATTGAATCTGACTCGGGGCGGGACGCTCGGCGCCGCGGATGGGGCCAATACTCCGGACGCATCTTGGCCAACTAATGCGAAGCTAGCGCATGCCCCTCGTAACGGCGGCGAGCGATAGGATAAATGTCTCGGTCGGGCGGGGGCTGAGCGAACCGGTTGTTCGCTCAGACTATGAGGCATGCGAGGACGTGCCGGAGATGGCATCTTGTGCGCCCCTGTCAGGGGGCCTAGATGCATCGGAGACAGCCGGAGGGTTTGCCCGCCAACACGGCCGGGGGAGAGTACGTTCGACCGTTATTAACCTGGGACCAGACATTCCACGCCGTGGCGACTAAAGAATACCGTTCAGTCAAGAGGACGTCAAGCTGTTACATGATCCTGAGGGGGCCGTGTACCTGGATGCGTTCGAAGGATTAATGAGATGTGCGGCGCCATAGGGGCCTTGCCTGCGCAGCGCGCCCAAGCCGCAGCTGCATAGAGAGCTACGATCGCTAAGTAAATCGCACTTAACGACGCTCGCGATACAGTTTTACCACTCAGTCGGAGCGTGACCATTCCCAATAGCGTGCTGCGAAACGACGTCCGTCTGCAGCAGCCGGCCATGGACTCGATCCACAACCTGCCCACAGGGTGTGACTCGACCGTCGCGCGTGCGGACAGACGTCTCTATATATCATGACATCAGTCGACATATGATGCATATCACAGTATGTGTATGATCGCGGAGAAACGCGGTGGGGCCTACTGCCAGAGCGCCCCCCTAGGGGGTCATCCATCCTAGGGAAAGGTCAGCAGATAAATGGACCGCTCTCACCGACTCAACTGTGCGAATAAAATATAGGTCCAGGGAACGGTGCACCTTACGGGCATGAGGCCCTGCGCGGAGTTCGCAAGGGCTTGAGGGAGGTGTAACTGGTCTGCTTTATGCGTGGATCATATGACAGACCAAACCGATGGCCGGGTGGCTTGCGGGATGCTGTAATGACATCCCCCACGCGCCAGGTATCTTATGGTATCCGGCGCACCCCACGACCGTATCCTAAATTATCTGGCGCTTGGCGCAGAACGAACTACAGACATCCTGAGGACACCACCTCAGGTTTTCGTTGCCACCCCGAAGAGCCTAGCTGTAACTCGTTTAACGAGACTGATCCCCACCACAGCTGGGGAGTGGAAAAACCCTCCCATTCCAGGGAGCCTACCAGGCGCCCGTGGCTGCCGCGGCTGCTGTGTGTGTGCAACAGGACAGGTCGTAGATCATGCATGCATCATACTGATGTATATAGCTGATATATATAGTATGATAGAGATGACGACATGATGCAGCATACGCGTAGATATGAGCTCACAGCAGTACAGCGATATATAGATACGTACTGCTGCTATCATAGATACTATCAGATATATCTCTGATCTGATAGAGACAGCAGAGCTCACACATATAGTATCTAGAGCGACAGAGCTAGATGATAGAGCGACAGCTGAGATCAGAGTCAGATCAGTATGTGATCGCTAGATCATGATACTGTCAGCTAGATGCGATAGTATGTCTAGACACTGATAGATGAGCACTATAGCTAGATGTGAGTATCAGAGTGTATCAGCTGATATCATATATAGCTGATACACAGACTACAGTGACAGCTGAGATAGTCGATCAGAGTACAAAGGACCCGCCTAAGCACACCGTAGCTGAGACATCCTGGCATGGAAACGACCTGCTTACCAAATAATATAAGCTGCTCTACTAACTGCTATCATAGTCTTACAATGAAGTAGACAGCAGAACAGTAATTCACATGGGAAGGAAAACATTAATGAGATACTAAACCTGAACGTGCAAATAGCTCCTACAAAAGCATCTAACTCTATAATAAAAACTAATGGTAATCAGTAAGATCACATTATCAGCCAGTCGCTCGCGTATATGCTGAGCCTAACCTGGGGTCACCCCGCCTGAGGGTGTAGACAGGCATGGAACCACCGCGACGGACCGAGGCATATTTGTCAAGCCATTCTTTGTCGGGCGATTCAGGGCCCAACACTTGCATCTGTGCAGTGGATGCGGTGTAGCATATAGTCTGCAACACGAGTAACCAATGACGCTGAGCGACAATGAGGGGGCACGTTACGCTCGACTAGACTGCCGCAGGTGCGTGCCATGCTGATATAATGTACCGTCGCCGTGTCGGCACAGCCTTGTGTTTGCGGTGAATAGTGGTCTGACTGCCACCGGACGTGGGGAAGTCAGTCAGAGCCGCATACCACTGTCACTCCAGGGAACACCGCGAGCGGTCGGCGAGCAGCCCCCAGGGAGCTTGGGGGGGACCCATCGGCACCCCTATTAGCGGCGGGATGCGAAGCAGGTGCGCGCGCCGCCTGACCTAGGCTGCGTCATGGTTGATGACCTGCGACCATGGCCGGCCGGATGCGCGACGTTACAGAGCCCGAGACTCCGGCAGGGCCAGGGATGGCGGATGGGGGGCGGCCATCTACTCGCAACGGCCTGAGCTTCCGTACGCGATGGAGGGCACCTGCGCCACATCGCAGCAGAGCCGCGGGGGTCCGTCTGACGTCGGACTCGCGCTTCGGGATGCAGCGCCCGTATAGAATTGGCCAGGGAGAGGAGGAGAGGACGGGTCGTGGCTTTAATACAACTCAC
