# Supplementary material for: Molecular typing of PVL-positive Staphylococcus aureus isolates from Lithuania and genome sequencing of a local outbreak strain
Source: Sci Rep. 2026 Jul 18;16:22540. doi: 10.1038/s41598-026-61973-x (PMC13380623; doi:10.1038/s41598-026-61973-x)
Supplement: Supplementary file 1 — Supplementary Material 1 [file 41598_2026_61973_MOESM1_ESM.zip › Supplemental file 3D_SplitsTree based on SNPs from concatenated cgMLST sequences.nex]

#nexus

BEGIN Taxa;
DIMENSIONS ntax=42;
TAXLABELS
[1] 'ST8-MRSA-IID_LS483301_NCTC13394'
[2] 'ST8-MRSA-IV+ACME_HF937103_M1'
[3] 'ST8-MRSA-IVa_PVL_CP007674_CA15'
[4] 'ST8-MRSA-IVa_PVL_Vilnius-99243'
[5] 'ST8-MRSA-IVa_PVL_Vilnius-99272'
[6] 'ST8-MRSA-IVa_PVL_LR130518_AustrBPH2986'
[7] 'ST8-MRSA-IVa-USA300_CP000255_FPR3757'
[8] 'ST8-MRSA-IVa-USA300_CP000730_TCH1516'
[9] 'ST8-MRSA-IVa-USA300_CP007176_ISMMS1'
[10] 'ST8-MRSA-IVa-USA300_CP010300_BAA-1680'
[11] 'ST8-MRSA-IVa-USA300_CP013231_UTSWMRSA55'
[12] 'ST8-MRSA-IVa-USA300_CP019590_Calgary-C2406'
[13] 'ST8-MRSA-IVa-USA300_CP051907_ER11450-3'
[14] 'ST8-MRSA-IVa-USA300_CP151123_BSN46-2'
[15] 'ST8-MRSA-IVa-USA300_CP165650_B0354'
[16] 'ST8-MRSA-IVa-USA300_Vilnius_99207'
[17] 'ST8-MRSA-IVbdi_CP007499_USA500-2395'
[18] 'ST8-MRSA-IVbdi_CP103850_BrnoNRL02-947'
[19] 'ST8-MRSA-IVc_PVLCP007670_M121'
[20] 'ST8-MRSA-IVc_PVL_CP007672_CA12'
[21] 'ST8-MRSA-IVc_PVL_CP007676_HUV05'
[22] 'ST8-MRSA-IVc_AP017377_OC8'
[23] 'ST8-MRSA-IVF_LS483316_NCTC13395'
[24] 'ST8-MRSA-IVfus_LT671859_Giessen-I'
[25] 'ST8-MRSA-IVhj_NCTC12233-UK2'
[26] 'ST8-MRSA-VIfus_LS483319_NCTC13140'
[27] 'ST8-MSSA_PVL_CP127017_TT-2020-042'
[28] 'ST8-MSSA_CP000253_NCTC8325'
[29] 'ST8-MSSA_CP003033_RN4220VC40'
[30] 'ST8-MSSA_CP022290_EDCC5458'
[31] 'ST8-MSSA_CP022892_Muenster-54'
[32] 'ST8-MSSA_CP123745_Muenster-1-7'
[33] 'ST8-MSSA-fus_CP077933_Augsburg-359'
[34] 'ST0113-MRSA-IVc_CP039157_P10'
[35] 'ST0250-MRSA-I_CP007539_NRS100'
[36] 'ST0254-MRSA-I_CP000046_COL'
[37] 'ST0254-MRSA-PseuSCC_CP022902_Strain165'
[38] 'ST0254-MSSA_AP009351_Newman'
[39] 'ST0612-MRSA-IVbdi_CP029166_SVH7513'
[40] 'ST0923-MRSA-IVa_PVL_CP007657_V2200'
[41] 'ST1516-MRSA-IVc_CP030137_M51'
[42] 'ST6271-MSSA_CP023500_FDAARGOS-412'
;
END; [Taxa]

BEGIN Characters;
DIMENSIONS nchar=3754;
FORMAT
	datatype='dna' missing=? gap=- symbols="atgc" labels=no transpose=no interleave=no;
MATRIX
ctgggtgatttcactggccggggccgagtgcaaagataactcggcagctctgcgagtaagaggcacgttatgattgcgccacgcacactgcgggacggtgcctctcccgggttctttcctcgacgcccgcaattactatggcccccggtgccggagggagcctaactgactcggagggaggcgggccgaattatccgcgtggccgcccgggcggaacagctcgggaagaatctcgggcctggctggtagtagcaaaactgggtagtcttatcggtggcatgctcccccctcgccggacgaagggctacctcatataacttcgccatgtcatgcccactggataggggccacagggaagtccctctgcgggccgcacagagcttgagtgcagaatgacctcaccgtatatccaccacggtcaagtactagccagcggttagcggacaggttgaacgctcgcacggtgtttcagtatattccccgctgagccattcggtactaacccctctgagtccaacagatcgtggtcagtggaagagataagcgtggtagtatccttcccaacagagaagatctttttagatgccaagccgggcttgccaagcatgggtgataccggaatgacagcaagactacacatcgtgctatgggtcatagcggagagtggggcccatatgcccgggtcgggcagatagtatcaccgagccgggccttctctcccaaagcctaccaagccgtcttatgctccatatggcggggccgcgcccttcacgggttggccccgaaaccttctctagccgtcaccttctgtatccgacttcccgcctaagttcgggattatcggactcggtgcgggagtggcggcacgctcacgacttgggacggcgcgcgacaatggtacgagtagaacgtaagggacacggtagcgactggccgagctcgtcccggggtccatatgcgagtggtggatattggctggcgctccgaacgtcgtcatactaagatgcccgttgtacataatcggacgtatcgccgagcgataccgacggcgataccgacgataaagacccaaccagtaatcgaggctgcggaattgaatctgactcggggcgggacgctcggagccgcgggtggggccaatactccggacgcatcctggccaaccaatgcgaagctagcgcatgcccctcgtaacgacagcgagcaatgggagaaatgtctaggccgggcgggagctgagcgaaccggttgtccgttcagcctatgaggcatgcgaggacgtaccgaagatggcatcttgtgcgcccctgtcgtggggcctagaggcaccggagacatttggagggattgcccgccaacacggccgggggagagtgcgcccgaccgttattaacctgggaccagacattccacgccgtgacgactaaagaataccgttcagtcaagaggacgtcaagcagttacatgatcctgagggggccgtgtacctgaatacgttcgaaggactaatgaggcgtccggcgccgtaagggccttgcctgcgcagcgcgcccaagccgcagctacatagagagatacgatcgctaagtaaatcgcacttaacgacgcttgcagtatcgttttaccactcagtcggagcattgccatccccaacagcgtgctgcgagacgacatccgtctgcagcagtcggccatggatttgacccacaatctgcccacagggtgtgactcgaccgtcatacgagcggacagacgtctctatatatcatgacatcagtcgacatatgatgcatatcacagtatgtgtatgatcgcggagaaatgtggtgaggcctactgccagagcgcccatcttggggggcatccaccccggggaaaggtcagtagacaaatggaccgctctcaccaacccaactgcgcgtataagatataggtccagggaacggtgcaccttgcgagcatggggccctgcgcgtagttcgcaagggcttgagggagttgtaactcgtctgctttatgcgtgaatcatgtgacagatcacaccgatggccgggtggcttgcctgatgctgtaattacatcccccacgcgccaggtatcatatggtatccggcgcaccccgcgaccgtatcctaaattatttggcgcttggtgcagaacgaactacagacatcctgaggacactacctcaggttttcgttgccaccccggagagcctagccgtaactcgtttaacgagactgatccccaccacagctggggagtggaagaaccctgccattccagggagcctaccaggcccccgtggctgtcacggccgcagtgtgtgtgcaacaggacaggtcgtagatcatgcatgcatcatactgatgtatatagctgatatatatagtatgatagagatgacgacatgatgcagcatacgcgtagatatgagctcacagcagtacagcgatatatagatacgtactgctgctatcatagatactatcagatatatctctgatctgatagagacagcagagctcacacatatagtatctagagcgacagagctagatgatagagcgacagctgagatcagagtcagatcagcatgtgatcgctagatcatgatactgtcagctagatgcgatagtatgtctagacactgatagatgagcactatagctagatgtgagtatcagagtgtatcagctgatatcatatatagctgatacacagactacagtgacagctgagatagtcgatcagagtacaagggatccgcctaagcacaccgtagctgagacatcctggcataggaacgacctgcttaccaaataatataagctgctctactaactgctatcatagtcttacaatgaagtagacagcagaacagtaattcacatgggaaggaaaacattaatgagatactaaacctgaacgtgcaaatagctcctacaaaagcatctaactctataataaaaactaatggtaatcagtaagatcacattatcagctaatcgctcgcgtatatgctgagcctaacctggggtcacccagcaagggggtggagacgagcatgggaccaccgcgacggtcataagtgtttttgtcagtccattctttgtcgggcgattcagggcccgtcacttgcatctgtgcagtggatgcggtgtagcatataacctgcaacacgagtaaccaatgacgccgagcgacgatgagtgggcacgttacgctcgactaaaatgccgcaggtacgtgcgacgctgatataatgtaccttcgccgtgtcggcacagccttgggttcgcggtgaatagtggtctgagtgccaccggacgtggggaagttagttagagccgcctaccactggccccccagggaacaccgcaagcggtcggcgagcggccttcagagagcttgggggggatccaccggcaccccagttagtgacggggtgcgaagcaggttcgcgcgccgcctgacataggctacgtcacggttgttgacctgcgaccatggccggccggatgcgccacgttatagagccctagactccggcaggccctgggatggcgggttgggggcggccagcaactcgcaacggcctgagcttccgtacgcgatggagggcatctgcgccacatctcggcagagccgcgggggtttgtcggacgtcgggttcacgcttcggaatgcagcgcccatatagagttggccagggagaggaggagaggacggatcctggccccaatacaacccac
ctggatgatttcactggccggggccgagtgcaaggataactcggcagctctacgagtaagaggcacgttatgactgcgccacgcacactgcgggacggtgcctcccccgggttctttccccgacgcccgcagttactacggcccccggtgtcggagggagcctgactgactcggagggaggcgggccgaattatccgcatggccgcccgggcggaacagctcgggcagaatctcgggcctggatggtagtagcaaagctgggtagttctatcggtggcatgctcccaccgcgccggacgaagggctacctcatataacttcgccatgtcatgtccactggataggggtcacagagaaatccctctgcggtccgcgcagagcttgagcgcagaatgacctcaacgtatatccaccacggtcaagtactagccagcggttagtggataaatcgaacgctcgcacggtgtttcagtattttcctcgccgagtcattcggtactaacccccctgggtccaacaggtcgtggtcaatggaagagatgaacgtggtagactccttcccaacagagaaaatctttttagatgtcaagccgggctcgccaagcatgggtgataccggaatgacagcgagactacacatcgtgctatgggtcatagcggagagtggagcccatgtgcccgggtcgggcagatagtatcaccgagccgggccttctctcccaaagcctaccaggccgcctcatgctctatatggcggggccgcgcccatcacgggttggccccgaaaccttctctagccggcaccttctgtattcgacctcccgcccaagtccgggattatcggacttggtgcgggagtggcggcacgttcacgacttgggatggcgagcgacgatggtacgagtagaatgtaagggaaacggtagtgactggccgagctcgtcccggggtccatatacgagtgatgaatattggctggcgctccggacgtcggcatactaagatgcccgttgtacataattggacgtatcgcggagcgataccgacggcgatcccgccgataaagatccaaccagtaatcgagactgcggaattgaatctgactcggggcgggacgctcggagccgcggatggggccaatactccggacgcatcctggccaaccaatgcgaagctagcgcatgcccctcttaacgacagcgagtaatgggagaaacgtctcggtcgggcgggagctgagcgaaccggatgtccgctcaacctatgaggtatgcgaggacgtaccgaagatggcatcttgtgcgcccctgtcagggggcctaggggcaccggagacattcggagggtttgcccgcctacacggccgggggagagtgcgctcgaccgttattaacctgggaccagacattccacgccgtggcgactaaagaataccgttcggtcaagaggacgtcaaacagttacatgatcctggggggaccatgtacctggatgcgttcgaaggactaatgagacgtgcggcgccgtaggggccttacctgcgcagcgcgcccaagccgcagctacatagagagatacgatcgctaagtaaatcgcacttaatgacgcttgcgataccgttttaccactcagtcggagcgttgccattcccagtggcttgctgcgagacgacatccgtctgcagcagtcggccatggactcgacccacaacctgcccacagggtctgactcgaccgtcgcacgagcagacagacgtctctatatatcatgacatcagtcgacatatgatgcatatcacagtatgtgtatgatcgcggagaaacgcggtgaggcctactgccagagcgcccaccttggagggcatccaccctggagaaaggtcggcagacaaatggaccgctctcaccaacccaactgcgcgtataagatataggtccagggaacggtgcaccttgtgggcatggggccctgcgcgtagttcgcaagggcttgagggaggtgtaactcgtctgctttatgcgtaaatcatatggcagatcaaaccgatggccgggtggcttgcgggatgctgtaatgacatcccccacgcgccaggtatcatatggtatccggcgcaccccacgaccgtatcttaaattatccggcgcttggtgcagaacgaactacagacatcctgaggacaccacctcaagttttcgttgccaccccggagagcctagccgtaacgcgtttaacgagacttatccccaccacagctggggagtgaaaaaaccctgccattccagggaacctcccaggcgcccgtggctgtcacggccgcagtgtgtgtgcaacaggacaggtcgtagatcatgcatgcatcatactgatgtatatagctgatatatatagtatgatagagatgacgacatgatgcagcatacgcgtagatatgagctcacagcagtacagcgatatatagatacgtactgctgctatcatagatactatcagatatatctctgatctgatagagacagcagagctcacacatatagtatctagagcgacagagctagatgatagagcgacagctgagatcagagtcagatcagtatgtgatcgctagatcatgatactgtcagctagatgcgatagtatgtctagacactgatagatgagcactatagctagatgtgagtatcagagtgtatcagctgatatcatatatagctgatacacagactacagtgacagctgagatagtcgatcagagtacaagggatccgcctaagcacatcgtagctgagacatcctggcatgggaacgacctgcttaccaaataatataagctgctctactaactgctatcatagtcttacaatgaagtagacagcagaacagtaattcacatgggaaggaaaacattaatgagatactaaacctgaacgtgcaaatagctcctacaaaagcatctaactctataataaaaactaatggtaatcagtaagatcacattatcagccagtcgctcgcgtatatgctgagcctaacctgcggtcacgccgcaagggggtggagacgggcatgggaccacagcgacggtcctaggtatatttgtcaggcctttctttgtcgggcgattcagggcccatcacttgcatctgtgcagtggacgcggtgtagcatatagcctgcaacacgagtaaccaatgacgccgagcaacgatgaggagtcatgttacgctcgactggacttccgcaggtacgtgccacattgatataatgtaccttcgccgtgtcggcacagccttgggttcgcggtgaatagtggtctgagtgccaccggacgtggggaagtcagtcagagccgcctaccactggcaccccaggtaacatcgcgagcggtcggcgagcggcctccagagagcttgggggggatccatcggcaccccagttagcgacagggtgcgaaacaggttccctcgccgcctgacatagactacgtcatggttgatgacctgcgaccatggccggcaggatgcgccacgttacagagcccgagactccggcaggccctgggatggcgggtggggggcggccatcaactcgcgacggcctgagcttccgtacgcgatggagggcacctgcgccacatcgcggcagagccgcgggggtccgtctgacgtcgggttcgcgcttcggaatgcagcgcccgtatagaattggccagggagaggaggagaggacgggtcgtggccccaatacaatccac
ctggataatctcactggccgggaccgagtgcaaagataactcggcagctctgcgagtaggaggcacgttatgactgcgccacgcacactgcaggacggtgcccccaccgggttctttccccgacgcccgcggttactacagcccccggcgccggagggagcctaattgactcggagggaggcgggccgaattattcgcgtggccgcccgcgcggaacagctcgggcagaatattgggcctggctggtagtagcaaagttgggtagtcctatcggtggcatgctcccaacgcgccggatgaagggctacctcgcataacttcgccatgtcatgtccactggataggggccacagagaagtccctctgcgggccgcgcagagcttgagtgcagaatgacctcaccgtatgtccaccacggtcaagtactagccagtggctaattgacaaacctaacgctcgcacggtgtttcagtgtattccctgccgagtcattcggtactaacccctctgggtccaacatgtcgcagtcaatggaagagataaacgtggtagtctccttcccaacagagaagacctttttagatgccaagccgggctcgccaagcttgggtgataccggaatgacagcgagaccacacatcgtgctatgggtcataacggagagtggagcccacgtgcccgggtcgggcagacagaatcaccaagccgggccttctctctcaaagcctaccaagccgcattatactctatctggcggggccgagcccactacgggttggccccgaaaccttctctagccgggaccttcagtatccgacctcccgcccaagtccgggattatcggtcttggtgcgggagtggcggcacgcttgcgatttgggatggcgagcgacaatggtacgagtagaacgtaagggacacggtagcgactggccgagcacgtcccggggtccataagcgagtgatggatgttggctggcgctccggacgtaggcatactaagacgcgcgttatatatgatcggacctatcgcggagcgataccgacggcgatcccgccgataaagatctaaccagtagtcgagactgcggaattgaatctgacccgggacgggacgctcggcgccgcggatggggccaatactccggacgtatcctggccaactagtgcgaagctagcgcatgcccctcgtaacgacagcgagcgataggataaatgcctcggtcgggcgggagctgagcaaaccggttgttcgctcagcctatgaggcaagcgaggacgtaccgaagatggcatcttatgcgcccctgtcagggagcctagaggcaccggagacattcggaggctttgcccgccaacacggccgggggagagtgcgctcgaccgttattaacctgggaccagacattccacgccgtggcggctaaagaataccgttcagtcaaggggacgccaagctattacatgatcctgagggggccgtgtacctggatgcgttcgatgaactaatgagacgtgcggctcagtaggggccttgcctgcgcagcgctctcaagccgcagttacatagagagctacgatcgctaagtaaatcgcacttaacgacgctcgcgataccgttttaccattcagtcggagcgtggccattcccaatagcgtgctgcgagacgacatcggtctgcagcagtcggccatggactcgacccacaacctgcccaccgggtgagactcgaccgtcgcatgagcggacagacgtctctatatatcatgacatcagtcgacatatgatgcatatcacagtatgtgtatgatcgcggagaaacgcggtggggcctactgccatagtgcccccctaggggggcatccatcctggggaaaggtcagcagacaaatggaccgctctcgctagcccaactgcgcgtataagatataggtccagggaacggtgcaccttgcgggcatggagccctgcgcggagttcgcaagggctagagggaggtgtaactcgtctgctttatgcgtgaatcgtatgacagttcaaaccgatggccgggtggcttgcgggatgctgtaatgacattccccacgcgccaggtatcttatggtatccggcgcaccccacgaccgtatcctaaattatctggcgcttggtgcagaacgaactacagacatcctgaggacaccacctcaggttttcgttgccaccccggagagcctagccgtaactcgtttgatgagactgatctccgccacagctggggagtggaaaaaccctcccattccagggagcttatcaggcgcccgtgactgctgcggccgcagtgtgtgtgcaacaggacaggtcgtagatcatgcatgcatcatactgatgtatatagctgatatatatagtatgatagagatgacgacatgatgcagcatacgcgtagatatgagctcacagcagtacagcgatatatagatacgtactgctgctatcatagatactatcagatatatctctgatctgatagagacagcagagctcacacatatagtatctagagcgacagagctagatgatagagcgacagctgagatcagagtcagatcagtatgtgatcgctagatcatgatactgtcagctagatgcgatagtatgtctagacactgatagatgagcactatagctagatgtgagtatcagagtgtatcagctgatatcatatatagctgatacacagactacagtgacagctgagatagtcgatcagagtacaaggaacccgcctaagcacaccgtagctgagacatcctggcatggaaacgacctgcttaccaaataatataagctgctctactaactgctatcatagtcttacaatgaagtagacagcagaacagtaattcacatgggaaggaaaacattaatgagatactaaacctgaacgtgcaaatagctcctacaaaagcatctaactctataataaaaactaatggtaatcagtaagatcacattatcagccagtcgctcgcgtatatgctgagcctaacctggggtcaccccgcaagggagtgtagacgggcatgggaccaccgcgacggtcctaggtatatttgtcaggccattctttgtcgtgcgattcagggcccatcacttgcatctgtgcagtggatgcggtgtagcatatagcctgcaacacgagtaaccaatgacgccgagtgacgatgagggggcacgttacgttcgattagactgccgccggtgcgtgccacgctgatataatgtaccttcgccgtgtcggcacagccttgggttcgcggtgaatagtggtctgagtgccaccgggcgtggagaagtcagtcagagccgcctaccaccggcactccagggaacaccgcgagcggtcggcgagtgacatccagggagcttgggggggatccatcggcacccctaatagcggcggggtacaaagcaggttcgcgcgccgcccgacataggctgcgtcttggttgatgacctgcgaccatggccggcctgatgcgccacgttacagagcccgaggctccggcgggcctagggatggcgggtggggggcggccatcaactcgcaacggcctgagctgccgtacgcgatggagggcacctgcgccacatcgtggcggagccgcggggttccgtctgacgtcggattcgcgcttcggggtgcagcgcccgtatagaattggctagggagaggtggagaggacgggtcgttgccccaatacaactcac
ctggatgatttcactggccggggccgagtgcaaagataactcggcagctctgcgagtaggaggcacgttaagactgcgccacgcacactgcgggacggtgcccccaccgggttctttccccgacgaccgcggttactacagcccccggtgccggagggagcctaactgactcggagggaggcgggccgaattatccgcgtggccgcccgcgtggaacagttcgggcaaaatatcgggcctggcatgtagtagcaaagctgggtagtcctatcggtggcattctcccaccgcgccggatgaagggctacctcgcataacttcgctatgtcatgtccattggttaggggccacagagaagtccctctgcgggccgtgcagagcttgagtgcagaatgacctcaccgtatgtctgccacggtcaagtactagccagtggttaatggacaaacctaacgctcgcaaggtgtttcagtatattccctaccgtgtcattcggtactaacccctctgggcccagcaggtcgcagtcaatggaagagataaacgtggtagtctccttcccaacagaaaagacctttttagatgccaagccgggctcgccaagcatgggtgataccagaatgacaacgagactacacatcgtgctacgggtcatgacggtgagtggagcccacgtgcccgggtcgggcagacagaatcaccaagccgggccttctctctcaaagcctaccaagccgccatatgctctatattgcggggccgcgcccactacgggttggccccgaaaccttctcaagccggcatcttcagtatccgatctcccgcccaagtccgggattatcggtcatggtgcgggagtggcggcacgctcgcgatttgggatggcgagagacaatggtacgagtagaacgtaagggacacggtagcgactggccgagcacgtcccggggtccataagcgagtgatggatgttgactggcgctccggacgtaggcatactaagacgcccgttatacatgatcggacctatcgcggagcgataccgacggcgttcccgccgataaagatccaaccagtagtcgagactgcggaattgaatcagaccagggacgggacgctcggcgccgcggatgaggccaatactccggatgcatcctggccaactagtgggaagctagcgcatgaccctcgtaacgacagcaagcgataggataaatgtctcggtcgggcgggagctgagcaaaccggttgttcgctcagcctatgaggcatgcgaggacgtaccgaagatggcatctcgtgcgcccctgtcagggagcctagaggcaccggagacattcggggggtttgcccgccaacacggccgggggagagtgcgctcgaccgttattaacctgggaccagacatttcacgccgtggcgactaaagaataccgttcagtcaagaggacgtcaagctgttacatgatcctgagggggccgtgtacctgggtgcgttcgaaggactaatgagacgtgcggcgccgtaggggccttgcctgcgcagcgcgcccaagccgcagttacatagagagctacgatcgctaagtaaatcgcacttaacgacgctagcgataccgttttaccactcagtcggagcgtggccattcccaatagcgtgctgcgagacgacatccgtctgcagcagtcggccatgggctcgacccacaacctgcccaccgggtgtgactcgaccgtcgcacgaacggacagacgtctctatatatcatgacatcagtcgacatatgatgcatatcacagtatgtgtatgatcgcggagaaacgcggtggggcctactgccatggtgcccccctaggggggcatccatcctggggaaaggtcagcagacaagtgggccactctcaccagcccaactgcgcgtataagatataggtccaggcaacggtgcaccttgcgggcatggagccctacgcggagttcgcaagggcttgagggaggtgtaactcgtttactttatgcgtgaatcgtatgacagatcaaaccgatggccgggtggcttgcgggatgctgtaatgatatcccccacgcgccaggtatcttatggtatccggcgcaccccaagaacgtatcctaaattatctggcgcttggtgcagaacgaactacagacatcctgaggacaccacctcaggttttcgttgccactccggagagccttgccgtaactcgtttaacgagattgatccccaccacagctgggtagtggaaaaaccctcccattccagggagcttaccaggcgcccatgactgccgcggccgcagtgtgtatgcaacaggacaggtcgtagatcatgcatgcatcatactgatgtatatagctgatatatatagtatgatagagatgacgacatgatgcagcatacgcgtagatatgagctcacagcagtacagcgatatatagatacgtactgctgctatcatagatactatcagatatatctctgatctgatagagacagcagagctcacacatatagtatctagagcgacagagctagatgatagagcgacagctgagatcagagtcagatcagtatgtgatcgctagatcatgatactgtcagctagatgcgatagtatgtctagacactgatagatgagcactatagctagatgtgagtatcagagtgtatcagctgatatcatatatagctgatacacagactacagtgacagctgagatagtcgatcagagtacaagggacccgcctaagcacaccgtagcctagacatcctggcatggaaacgacctgcttaccaaataatataagctgctctactaactgctatcatagtcttacaatgaagtagacagcagaacagtaattcacatgggaaggaaaacattaatgagatactaaacctgaacgtgcaaatagctcctacaaaagcatctaactctataataaaaactaatggtaatcagtaagatcacattatcagccagctgctcgcgtatatgctgagcctaacctggggtcacccctcaagggggtgtagacgggcgtgggaccaccgcgacggtcctaggtatatttgtcaggccattctttgttctgcgattcagggcccatcacttgcacctgtgcagtggatgcggtgtagcttatagcctgcaacacgaataaccaatgacgccgagtgacgatgagggggcacgttacgttccactagactgccgccggtgcgtgccacgctgatataatgtaccttcgccgtgccggcacagccttgggttcgcggtgaatagtggtctgagtgccaacgggcgtggagaagtcagtcagagccgcctaccaccggcactccagggaacaccgcgagcggtcggcgagcggcctccagggagcttgggggggattcgtcggcacccctattagcggaggggtgtaaagcaggttcgcgcgccgcctgacataggctgcctcatggtttatgacctgcgaccatagccggccggatgcgccacgttacagagcccgaggccccggcgggcccagggatggcgggtgaggggcggccatcaactcgcaacgtcctgagctgccgtacgcgatggagggcacctgcgccacatcgcggcggtgccgcggcgttccgtctgacgtcggattcgcgcttcgggatgcagcgcccgtatagaattggccagggagaggtggagaggacgggtcgtggccccaacacaactcaa
ctggatgatttcactggccggggccgagtgcaaagataactcggcagctctgcgagtaggaggcacgttaagactgcgccacgcacactgcgggacggtgcccccaccgggttctttccccgacgaccgcggttactacagcccccggtgccggagggagcctaactgactcggagggaggcgggccgaattatccgcgtggccgcccgcgtggaacagttcgggcaaaatatcgggcctggcatgtagtagcaaagctgggtagtcctatcggtggcattctcccaccgcgccggatgaagggctacctcgcataacttcgccatgtcatgtccattggttaggggccacagagaagtccctctgcgggccgtgcagagcttgagtgcagaatgacctcaccgtatgtctgccacggtcaagtactagccagtggttaatggacaaacctaacgctcgcaaggtgtttcagtatattccctaccgtgtcattcggtactaacccctctgggcccagcaggtcgcagtcaatggaagagataaacgtggtagtctccttcccaacagaaaagacctttttagatgccaagccgggctcgccaagcatgggtgataccagaatgacaacgagactacacatcgtgctacgggtcatgacggtgagtggagcccacgtgcccgggtcgggcagacagaatcaccaagccgggccttctctctcaaagcctaccaagccgccatatgctctatattgcggggccgcgcccactacgggttggccccgaaaccttctcaagccggcatcttcagtatccgatctcccgcccaagtccgggattatcggtcatggtgcgggagtggcggcacgctcgcgatttgggatggcgagagacaatggtacgagtagaacgtaagggacacggtagcgactggccgagcacgtcccggggtccataagcgagtgatggatgttgactggcgctccggacgtaggcatactaagacgcccgttatacatgatcggacctatcgcggagcgataccgacggcgttcccgccgataaagatccaaccagtagtcgagactgcggaattgaatcagaccagggacgggacgctcggcgccgcggatgaggtcaatactccggatgcatcctggccaactagtgggaagctagcgcatgaccctcgtaacgacagcaagcgataggataaatgtctcggtcgggcgggagctgagcaaaccggttgttcgctcagcctatgaggcatgcgaggacgtaccgaagatggcatctcgtgcgcccctgtcagggagcctagaggcaccggagacattcggagggtttgaccgccaacacggccgggggagagtgcgctcgaccgttattaacctgggaccagacatttcacgccgtggcgactaaagaataccgttcagtcaagaggacgtcgagctgttacatgatcctgagggggccgtgtacctgggtgcgttcgaaggactaatgagacgtgcggcgccgtaggggccttgcctgcgcagcgcgcccaagccgcagttacatagagagctacgatcgctaagtaaatcgcacttaacgacgctagcgataccgttttaccactcagtcggagcgtggccattcccaatagcgtgctgcgagacgacatccgtctgcagcagtcggccatgggctcgacccccaacctgcccaccgggtgtgactcgaccgtcgcacgaacggacagacgtctctatatatcatgacatcagtcgacatatgatgcatatcacagtatgtgtatgatcgcggagaaacgcggtggggcctactgccatggtgcccccctaggggggcatccatcctggggaaaggtcagcagacaaatgggccactctcaccagcccaactgcgcgtataagatataggtccaggcaacggtgcaccttgcgggcatggagccctacgcggagttcgcgagggcttgagggaggtgtgactcgtttactttatgcgtgaatcgcatgacagatcaaaccgatggccgggtggcttgcgggatgctgtaatgacatcccccacgcgccaggtatcttatggtatccggcgcaccccaagaacgtatcctaaattatctggcgcttggtgcagaacgaactacagacatcctgaggacaccacctcaggttttcgttgccactccggagagccttgccgtaactcgtttaacgagactgatccccaccacagctgggtagtggaaaaaccctcccattccagggagcttaccaggcgcccatgactgccgcggccgcagtgtgtgtgcaacaggacaggtcgtagatcatgcatgcatcatactgatgtatatagctgatatatatagtatgatagagatgacgacatgatgcagcatacgcgtagatatgagctcacagcagtacagcgatatatagatacgtactgctgctatcatagatactatcagatatatctctgatctgatagagacagcagagctcacacatatagtatctagagcgacagagctagatgatagagcgacagctgagatcagagtcagatcagtatgtgatcgctagatcatgatactgtcagctagatgcgatagtatgtctagacactgatagatgagcactatagctagatgtgagtatcagagtgtatcagctgatatcatatatagctgatacacagactacagtgacagctgagatagtcgatcagagtacaagggacccgcctaagcacaccgtagcctagacatcctggcatggaaacgacctgcttaccaaataatataagctgctctactaactgctatcatagtcttacaatgaagtagacagcagaacagtaattcacatgggaaggaaaacattaatgagatactaaacctgaacgtgcaaatagctcctacaaaagcatctaactctataataaaaactaatggtaatcagtaagatcacattatcagccagctgctcgcgtatatgctgagcctaacctggggtcacccctcaagggggtgtagacgggcgtgggaccaccgcgacggtcctaggtatatttgtcaggccattctttgttctgcgattcagggcccatcacttgcacctgtgcagtggatgcggtgtagcttatagcctgcaacacgaataaccaatgacgccgagtgacgatgagggggcacgttacgttccactagactgccgccggtgcgtgccacgctgatataatgtaccttcgccgtgccggcacagccttgggttcgcggtgaatagtggtctgagtgccaacgggcgtggagaagtcagtcagagccgcctaccaccggcactccagggaacaccgcgagcggtcggcgagcggcctccagggagcttgggggggattcgtcggcacccctattagcggaggggtgtaaagcaggttcgcgcgccgcctgacataggctgcctcatggtttatgacctgcgaccatagccggccggatgcgccacgttacagagcccgaggccccggcgggcccagggatggcgggtgaggggcggccatcaactcgcaacgtcctgagctgccgtacgcgatggagggcacctgcgccacatcgcggcggtgccgcggcgttccgtctgacgtcggattcgcgcttcgggatgcagcgcccgtatagaattggccagggagaggtggagaggacgggtcgtggccccaacacaactcaa
ctggatgatttcactggccggggccgagtgcaaagataactcggcagctctgcgagtaggaggcacgttaagactgcgccacgcacactgcgggacggtgcccccaccgggttctttcaccgacgaccgcggttactacagcccccggtgccggagggagcctaactgactcggagggaggcgggccgaattatccgcgtggccgcccgcgcggaacagctcgggcaaaatatcgggcctggctggcagtagcgaagctgggtagtcctatcggtggcatgctcccaccgcgccggatgaagggctacctcgcataacttcgccatgtcatgtccactggttaggggccacagagaagtccctctgcgggccgtgcagagcttgagtgcagaatgacctcaccgtatgtccgccacggtcaagtactagccagtggttaatggacaaacctaacgctcgcaaggtgtttcagtatattccctaccgtgtcattcggcaccaacccctctgggcccaacaggtcgcagtcaatggaagggataaacgtggtagtctccttcccaacagaaaagacctttttagatgccaagccgggctcgccaagcatgggtgataccagaatgacaacgagactacacatcgtgctatgggtcataacggtgagtggagcccacgtgcccgggtcgggcagacagaatcaccaagccgggccttctctctcaaagcctaccaagccgccttatgctctatattgcggggccgcgcccactacgggttggccccgaaaccttctcaagccggcatcttcagtatccgatctcccgcccaagtccgggattatcggtcttggggcgggagtggcggcacgctcgcgattagggatggcgagagacaatggtacgagtagaacgtaagggacacggtagcgactggccgagcacgtcccggggtccataagcgagtgatggatgttgactggcgctccagacgtaggcatactaatacgcccgttatacatgatcggacctatcgaggagcgatgccgacggcgttcccgccgataaagatccaaccagtagtcgagactgcggaattgaatctgacccgggacggggcgctcggcgccgcggatggggccgatactccggacgcatcctggccaactagtgggaagcaagcgcatgcccctcgtaacgacagcgagcgataggataaatgtctcggtcgggcgggagcagagcaaaccggttgttcgctcagcctatgaggcatgcgaggacgtaccgaagatggcatcttgtgcgcccctgtcagggagcctagaggcaccggagacattcggagggtttgcccgccaacacggcagggggagagtgcgctcgaccgttattaacctgggaccagacattccacgccgtggcgactaaagaataccgttcagtcaagaggacgtcaagctgttacatgatcctgagtgggccgtgtacctggatgcgttcgaaggactaatgagacgtgcgacgccgtaggggccttgcctgcgcagcgcgcccaagccgcagttacatagagagctacgatcgctaagtaaatcgcacttaacgacgctagtgataccgttttaccactcagtcggagcgtggccattcccaatagcgtgctgcgagacgacatccgtctgcagcagtcggccatgggctcgacccacaacctgcccaccgggtgtgactcgaccgtcgcacgaacggacagacgtctctatatatcatgacatcagtcgacatatgatgcatatcacagtatgtgtatgatcgcggagaaacgcggtggggcctactgccatggtgcccccctaggggggcatccatcctggggaaaggtcagcagacaaatgggccactctcaccagcccaactgcgcgtataagatataggtccagggaacggtgcaccttgcgggcatggagccctacgcggagttcgcaagggcttgagggaggtgtaactcgtctactctatgcgtgaatcgtatgacagatcaaaccgatggccgggtggcttgcgggatgctgtaatgacatcccccacgcgccaggtatcttatggtatccggcgcaccccacgaccgtatcctaaattatctggcgcttggtgcagaacgaactacaaacatcctgaggacaccacctcaggttttcgttgccactccggagagccttgccgtaactcgtttaacgagactgatccccaccacagctggggagtggaaaaaccctcccatcccagggagcttaccaggcgcccataactgccgcggccgcagtgtgtgtgcaacaggacaggtcgtagatcatgcatgcatcatactgatgtatatagctgatatatatagtatgatagagatgacgacatgatgcagcatacgcgtagatatgagctcacagcagtacagcgatatatagatacgtactgctgctatcatagatactatcagatatatctctgatctgatagagacagcagagctcacacatatagtatctagagcgacagagctagatgatagagcgacagctgagatcagagtcagatcagtatgtgatcgctagatcatgatactgtcagctagatgcgatagtatgtctagacactgatagatgagcactatagctagatgtgagtatcagagtgtatcagctgatatcatatatagctgatacacagactacagtgacagctgagatagtcgatcagagtacaagggacccgcctaagcacaccgtagcctagacatcctggcatggaaacggtctgcttaccaaataatataagctgctctactaactgctatcatagtcttacaatgaagtagacagcagaacagtaattcacatgggaaggaaaacattaatgagatactaaacctgaacgtgcaaatagctcctacaaaagcatctaactctataataaaaactaatggtaatcagtaagatcacattatcagccagtcgctcgcgtatatgctgagcctaacctggggtcaccccgcaagggggtgtggacgggcgtgggaccaccgcgacggtcctaggtatatttgtcaggccattctttgttctgcgattcagggcccattacttgcacctgtgcagtggatgcggtgtagcatatagcctgcaacacgaataaccaatgacgccgagtgacgatgagggggcacgttacgttccactagactgccgccggtgcgtgccacgctgatataatgtaccttctccgtgtcggcacagccttgggttcgcggtgaatagtggtctgagtgccaacgggtgtggagaagtctgtcagagccgcctaccaccggcactccagggaacaccgcgagcggtcggcgagcggcctccggggagcttgggggggattcatcggcaaccctattagcggcggggtgtaaagcaggttcgcgcgccgcctgacataggctgcgttatggtttatgacctgcgaccatggccggccggatgcgccacgttacagagcccgaggctccggcgggctcagggatggcgggtgaggggcggccatcaactcgcaacggcctgagctgccgtacgcgatggagggcacctgcgccacatcgcggcggtgccgtggggttccgtctgacgtcggattcgcgcttcgggatgcagcacccgtatagaattggccagggagaggtggagaggacgggtcgtggccccaacacaactcaa
ctgcatgatttcactggccggggccgagtgcatagataactcggcagctctgcgagtaggaggcacgttaagactgcgccacgcacactgcgggacggtgcccccaccgggttctttccccgacgaccgcggttactacagcccccggtgccggagggagcctaactgactcggtgggaggcgggccgaattatccgcgtggccgcccgcgcagaacagctcgggcaaaatatcgggcctggctggtagtagcaaagctgggtagtcctatcggtggcatgctcccaccgcgccggatgaagggctacctcgcataacttcgccatgtcatgtccactggatgggggccacagagaagtccctctgcgggccgtgcagagcttgagtgcagaatgacctcaccgtatgtccgccacggtcaagtactagccagtggttaatggacaaacctaacgctcgcaaggtgtttcagtatattccctaccgtgtcattcggtactaacccctctgggcccaacaggtcgcagtcaatggaagagataaacgtggtagtctccttcccaacagaaaagacctttttagatgccaagccgggctcgccaagcatgggtgataccagaatgacaacgagactacacatcgtgctatgggtcataacggtgagtggagcccacgtgcccgggtcgggcagacagaatcaccaagccgggccttctctctcaaagcctaccaagccgccttatgctctatattgcggggccgcgcccactacgggttggccccgaaaccttctcaagccggcatcttcagtatccgatctcccgcccaagtccgggattatcggtcttggggcgggagtggcggcacgctcgcgatttgggatggcgagagacaatggtacgagtagaacgtaagggacacggtagcgactggccgagcacgtcccggggtccataagcgagtgatggatgttgactggcgctccggacgtaggcatactaagacgcccgttatacatgatcggacctatcgcggagcgataccgacggcgttcccgccgataaagatccaaccagtagtcgagactgcggaattgaatctgacccgggacgggacgctcggcgccgcggatggggccgatactccggacgcatcctggccaactagtgggaagctagcgcatgcccctcgtaacgacagcgagcgataggataaatgtctcggtcgggcgggagctgagcaaaccggttgttcgctcagcctatgaggcatgcgaggacgtaccgaagatggcatcttgtgcgcccctgtcagggagcctagaggcaccggagacattcggagggtttgcccgccaacatggccgggggagagtgcgctcgaccgttattaacctgggaccagacattccacgccgtggcgactaaagaataccgtacagtcaagaggacgtcaagctgttacatgatcctaagggggccgtgtacctagatgcgttcgaaggactaatgagacgtgcggcgccgtaggggccttgcctgcgcagcgcgcccaagccgcagctacatagagagctacgatcgctaagtaaatcgcacttaacgacgctagcgataccgttttaccactcagtcggagcgtggccattcccaatagcgtgctgcgagacgacatccgtctgcagcagtcggccatgggctcgacccacaacctgcccaccgggtgtgactcgaccgtcgcacgaacggacagacgtctctatatatcatgacatcagtcgacatatgatgcatatcacagtatgtgtatgatcgcggagaaacgcggtggggcctactgccatggtgcccccctaggggggcatccatcctggggaaaggtcagcagacaaatgggccactctcaccagcccaactgcgcgtataagatataggtccagggaacggtgcaccttgcgggcatggagccctacgcggagttcgcaagggcttgagggaggtgtaactcgtctactttatgcgtgaatcgtatgacagatcaaaccgatggccgggtggcttgcgggatgctgtaatgacatcccccactcgccaggtatcttatggtatccggcgcaccccacgaccgtatcctaaattatctggcgcttggtgcagaacgaactacagacatcctgaggacaccacctcaggttttcgttgccactccggagagccttgccgtaactcgtttaacgagactgatccccaccacagctggggagtggaaaaaccctcccattccagggagcttaccaggcgcccatgactgccgcggccgcagtgtgtgtgcaacaggacaggtcgtagatcatgcatgcatcatactgatgtatatagctgatatatatagtatgatagagatgacgacatgatgcagcatacgcgtagatatgagctcacagcagtacagcgatatatagatacgtactgctgctatcatagatactatcagatatatctctgatctgatagagacagcagagctcacacatatagtatctagagcgacagagctagatgatagagcgacagctgagatcagagtcagatcagtatgtgatcgctagatcatgatactgtcagctagatgcgatagtatgtctagacactgatagatgagcactatagctagatgtgagtatcagagtgtatcagctgatatcatatatagctgatacacagactacagtgacagctgagatagtcgatcagagtacaagggacccgcctaagcacaccgtagcctagacatcctggcatggaaacgacctgcttaccaaataatataagctgctctactaactgctatcatagtcttacaatgaagtagacagcagaacagtaattcacatgggaaggaaaacattaatgagatactaaacctgaacgtgcaaatagctcctacaaaagcatctaactctataataaaaactaatggtaatcagtaagatcacattatcagccagtcgctcgcgtatatgctgagcctaacctggggtcaccccgcaagggggtgtagacgggcgtgggaccaccgcgacggtcctaggtatatttgtcaggccattctttgttctgcgattcagggcccatcacttgcacctgtgcagtggatgcggtgtagcatatagcctgcaacacgaataaccaatgacgccgagtgacgatgagggggcacgttacgttccactagactgccgccggtgcgtgccacgctgatataatgtaccttcgccgtgtcggcacagccttgggttcgcggtgaatagtggtctgagtgccaacgggcgtggagaagtcagtcagagccgcctaccaccggcactccagggaacaccgcgagcggtcggcgagcggcctccagggagcttgggtgggattcatcggcaaccctattagcggcggggtgtaaagcaggttcgcgcgccgcctgacataggctgcgtcatggtttatgacctgcgaccatggccggccggatgcgccacgttacagagcccgaggctccggcgggcccagggatggcgggtgaggggcggccatcaactcgcaacggcctgagctgccgtacgcgatggagggcacctgcgccacatcgcggcggtgccgcggggttccgtctgacgtcggattagcgcttcgggatgcagcacccgtatagaattggccagggagaggtggagaggacgggtcgtggccccaacacaactcaa
ctggatgatctcactggccggggccgagtgcaaagataactcggcagctctgcgagtaggaggcacgttaagactgcgccacgcacactgcgggacggtgctcccaccgggttctttccccgacgaccgcggtcactacagcccccggtgccggagggagcctaactgactcggagggaggcgggccgaattatccgcgtggccgcccgcgcggaacagctcgggcaaaatatcgggcctggctggtagtagcaaagctgggtagtcctatcggtggcatgctcccaccgcgccggatgaagggctacctcgcataacttcgccatgtcatgtccactggttaggggccacagagaagtccctctgcgggccgtgcagagcttgagtgcagaatgacctcaccgtatgtccgccacggtcaagtactagccagtggttaatggacaaacctaacgctcgcaaggtgtttcagtatattccctaccgtgtcattcggtactaacccctctgggcccaacaggtcgcagtcaatggaagagataaacgtggtagtctccttcccaacagaaaagacctttttagatgccaagccgggctcgccaagcatgggtgataccagaatgacaacgagactacacatcgtgctatgggtcataacggtgagtggagcccacgtgcccgggtcgggcagacagaatcaccaagccgggccttctctctcaaagcttaccaagccgccttatgctctatattgcggggccgcgcccactacgggttggccccgaaaccttctcaagccggcatcttcagtatccgatctcccgcccaagtccgggattatcggtcttggtgcgggagtggcggcacgctcgcgatttgggatggcgagagacaatggtacgagtagaacgtaagggacacggtagcgactggccgagcacgtcccggggtccataagcgagtgatggatgttgactggcgctccggacgtaggcatactaagacgcccgttatacatgatcggacctatcgcggagcgataccgacggcgttcccgccgataaagatccaaccagtagtcgagactgcggaattgaatctgacccgggacgggacgctcggcgccgcggatggggccaatactccggacgcatcctggccaactagtgggaagctagcgcatgcccctcgtaacgacagcgagcgataggataaatgtctcggtcgggcgggagctgagcaaaccggttgttcgctaagcctatgaggcatgcgaggacgtaccgaagatggcatcttgtgcgcccctgtcagggagcctagaggcaccggagacattcggagggtttgcccgccaacacggccgggggagagtgcgctcgaccgttgttaacctgggaccagacattccacgccgtggcgactaaagaataccgttcagtcaagaggacgtcaagctgttacatgatcctgagggggccgtgtacctggatgcgttcgaaggactaatgagacgtgcggcgccgtaggggccttgcctgcgcagcgcgcccaagccgcagttacatagagagctacgatcgctaagtaaatcgcacttaacgacgctcgcgataccgttttaccactcagtcggagcgtggccattcccaatagcgtgctgcgagacgacatccgtctgcagcagtcggccatgggctcgacccacaacctgcccaccgggtgtgactcgaccgtcgcacgaacggacagacgtctctatatatcatgacatcagtcgacatatgatgcatatcacagtatgtgtatgatcgcggagaaacgcggtggggcctactgccatggtgcccccctaggggggcatccatcctggggaaaggtcagcagacaaatgggccactctcaccagcccaactgcgcgtataagatataggtccagggaacggtgcaccttgcgggcatggagccctacgcggagttcgcaagggcttgagggaggtgtaactcgtctgctttatgcgtgaatcgtatgacagatcaaaccgatggccgggtggcttgtgggatgctgtaatgacatcccccacgcgccaggtatcttatggtatccggcgcaccccacgaccgtatcctaaattatctggcgcttggtgcagaacgaactacagacatcctgaggacaccacctcaggttttcgttgccactccggagagccttgccgtaactcgtttaacgagactgatccccaccacagctggggagtggaaaaaccctcccattccagggagcttaccaggcgcccgtgactgccgcggccgcagtgtgtgtgcagcaggacaggtcgtagatcatgcatgcatcatactgatgtatatagctgatatatatagtatgatagagatgacgacatgatgcagcatacgcgtagatatgagctcacagcagtacagcgatatatagatacgtactgctgctatcatagatactatcagatatatctctgatctgatagagacagcagagctcacacatatagtatctagagcgacagagctagatgatagagcgacagctgagatcagagtcagatcagtatgtgatcgctagatcatgatactgtcagctagatgcgatagtatgtctagacactgatagatgagcactatagctagatgtgagtatcagagtgtatcagctgatatcatatatagctgatacacagactacagtgacagctgagatagtcgatcagagtacaagggacccgcctaagcacaccgtagcctagacatcctggcatggaaacgacctgcttaccaaataatataagctgctctactaactgctatcatagtcttacaatgaagtagacagcagaacagtaattcacatgggaaggaaaacattaatgagatactaaacctgaacgtgcaaatagctcctacaaaagcatctaactctataataaaaactaatggtaatcagtaagatcacattatcagccagtcgctcgcgtatatgctgagcctaacctggggtcaccccgcaagggggtgtagacgggcgtgggaacaccgcgacggtcctaggtatatttgtcaggccattctttgttctgcgattcagggcccatcacttgcacctgtgcagtggatgcggtgtagcatatagcctgcaacacgaataaccaatgacgccgagtgacgatgagggggcacgttacgttccactagactgccgccggtgcgtgccacgctgatataatgtaccttcgccgtgtcggcacagccttgggttcgcggtgaatagtggtctgagtgccaacgggcgtggagaagtcagtcagagccgcctaccaccggcactccagggaacaccgcgagcggtcggcgagcggcctccagggagcttgggggggattcatcggcacccctattagcggcggggtgtaaagcaggttcgcgcgccgcctgacataggctgcgtcatggtttatgacctgcgaccatggccggccggatgcgccacgttacagagcccgaggctccggcgggcccagggatggcgggtgaggggcggccatcaactcgcaacggcctgagctgccgtacgcgatggagggcacctgcgccacatcgcggcggtgccgcggggttccgtctgacgtcggattcgcgcttcgggatgcagcgcccgtatagaattggccagggagaggtggagaggacgggtcgtggccccaacacaactcac
ctggatgatttcactggccggggccgagtgcaaagataactcggcagccctgcgagtaggaggcacgttaagactgcgccacgcacactgcgggacggtgcccccaccgggttctttccccgacgaccgcggttactacagcccccggtgccggagggagcctaactgactcggagggaggtggaccgaattatccgcgtggccgcccgcgcggaacagctcgggcaaaatatcgggcctggctggtaatagcaaagctcggtagtcctatcggtggcatgctcccaccgcgccggatgaagggctacctcgcataacttcgccatgtcatgtccactggttaggggccacagagaagtccctctgcgggccgtgcagagcttgagtgcagaacgatctgaccgtatgtccgccacggtcaagtactagccagtggttaatggacaaacctaacgctcgcaaggtgtttcagtatattccctaccgtgtcattcggtactaacccctctgggcccaacaggtcgcagtcaacggaagagataaacgtggtagtctccttcccaacagaaaagacctttttagatgccaagccgggctcgccaagcatgggtgataccagaatgacaatgagactacacatcgtgctatgggtcataacggtgagtggagcccacgtgtccgggtcgggcagacaaaatcaccaagccgggccttctctctcaaagcctaccaagccgccttatgctctatattgcggggccgcgcccactacgggttggccccgaaaccttctcaagccggcatcttcagtatccgatctcccgcccaagtccgggattatcggtcttggggcgggagtggcggcacgctcgcgatttgggatggcgagagacaatggtatgagtagaacgtaagggacacggtagcgactggccgagcacgtcccggggtccataagcgagtgatggatgttgactggcgctccggacgtaggcatactaagacgcccgttatacatgatcggacctatcgcggagcgataccgacggcgttcccgccgataaagatccaaccagtagtcgagactgcggaattgaatctgacccgggacgggacgctcggcgccgcggatggggccgatactccggacgcatcctggccaactagtgggaagctagcgcatgcccctcgtaacgacagcgagcgataggataaatatctcggtcgggcgggagctgagcaaaccggttgttcgctcagcctatgaggcatgcgaggacgtaccgaagatggcatcttgcgcgcccttgtcagggagcctagaggcaccggagacattcggagggtttgcccgccaacacggccgggggagagtgcgctcgaccgttattaacctgggaccagacattccacgccgtggcgactaaagaataccgttcagtcaagaggacgtcaagctgttacatgatcctgagggggccgtgtacctggatgcgatcgaaggactaatgagacgtgcggcgccgtaggggccttgcctgcgcagcgcgcccaagccgcagttacatagagagctacgatcgctaagtaaatcgcacttaacgacgctagcgataccgttttaccactcagtcggagcgtggccattcccaatagcgtgctgcgagacgacatccgtctgcagcagtcggccatgggctcgacccacaacctgcccatcgggtgtgactcgaccgtcgcacgaacggacagacgtctctatatatcatgacatcagtcgacatatgatgcatatcacagtatgtgtatgatcgcggagaaacgcggtggggcctactgccatggtgcccccctaggggggcatccatcctggggaaaggtcagcagacaaatgggccactctcaccagcccaactgcgcgtataagatataggtccagggaacggtgcaccttgcgggcatggagccctacgcggagttcgcaagggcttgagggaggtgtaactcgtccactttatgcgtgaatcgtatgacagatcaaaccgatggtcgggtggcttgcgggatgctgtaatgacatcccccacgcgccaggtatcttatggtatccggcgcaccccacgactgtatcctaaattatctggcgcttagtgtagaacgaactacagacatcctgaggacaccacctcaggttttcgtagccactccggagagccttgccgtaactcgtttaacgagactgatccccaccacagctggggagtggagaaaccctcccattccagggagcttaccaagcgcccatgactgccgcggccgcagtgtgtgtgcaacaggacaggtcgtagatcatgcatgcatcatactgatgtatatagctgatatatatagtatgatagagatgacgacatgatgcagcatacgcgtagatatgagctcacagcagtacagcgatatatagatacgtactgctgctatcatagatactatcagatatatctctgatctgatagagacagcagagctcacacatatagtatctagagcgacagagctagatgatagagcgacagctgagatcagagtcagatcagtatgtgatcgctagatcatgatactgtcagctagatgcgatagtatgtctagacactgatagatgagcactatagctagatgtgagtatcagagtgtatcagctgatatcatatatagctgatacacagactacagtgacagctgagatagtcgatcagagtacaagggacccgcataagcacaccgtagcctagacatcctggcatggaaacgacctgcttaccaaataatataagctgctctactaactgctatcatagtcttacaatgaagtagacagcagaacagtaattcacatgggaaggaaaacattaatgagatactaaacctgaacgtgcaaatagctcctacaaaagcatctaactctataataaaaactaatggtaatcagtaagatcacattatcagccagtcgctcgcgtatatgctgagcctaacctggggtcaccccgcaagggggtgtagacgggcgtgggaccaccgcgacggtcctaggtatatttgtcaggccattctttgttctgcgattcagggcccatcacttgcacctgtgcagtggatgcggtgtagcatatagcctgcaacacgaataaccaatgacgccgagtgacgatgagggagcacgttacgttccactagactgccaccggtgcgtgccacgctgatataatgtaccttcgccgtgtcggcacagccttgggttcgcggtgaatagtggtctgagtgccaacgggcgtggagaagtcagtcagagccgcctaccaccggcactccagggaaaaccgcgagcggtcggcgagcggcctccagggagcttgggggggattcatcggcaaccctattagcggcggggtgtaaagcaggttcgcgcgccgcctgacataggctgcgtcatggtttatgacctgcgaccatggccggccggatgcgccacgttacagagcccgaggctccggcgggcccaggggtggcgggtgaggggcggccatcaactcgcaacggcctgagctgccgtacgcgatggagggcacctgcgccacatcgcggcggtgccgctgggttccgtctgacgtcggattcgcgcttcgggatgcagcacccgtatagaattggccagggagaggtggagaggacgggtcgtggccccaacacaactcaa
ctggatgatttcactggccggggccgagtgcaaagataactcggcagctctgcgagtaggaggcacgttaagactgcgccacgcacactgcgggacggtgcccccaccgggttctttccccgacgaccgcggttactacagcccccggtgccggagggagcctaactgactcggagggaggcgggccgaattatccgcgtggccgcccgcgcggaacagctcgggcaaaatatcgggcctggctggtagtagcaaagctgggtagtcctatcggtggcatgctcccaccgcgccggatgaagggctacctcgcataacttcgccatgtcatgtccactggttaggggccacagagaagtccctctgcgggccgtgcagagcttgagtgcagaatgacctcaccgtatgtccgccacggtcaagtactagccagtggttaatggacaaacctaacgctcgcaaggtgtttcagtatattccctaccgtgtcattcggtactaacccctctgggcccaacaggtcgcagtcaatggaagagataaacgtggtagtctccttcccaacagaaaagacctttttagatgccaagccgggctcgccaagcatgggtgataccagaatgacaacgagactacacatcgtgctatgggtcataacggtgagtggagcccacgtgcccgggtcgggcagacagaatcaccaagccgggccttctctctcaaagcctaccaagccgccttatgctctatattgcggggccgcgcccactacgggttggccccgaaaccttctcaagccggcatcttcagtatccgatctcccgcccaagtccgggattatcggtcttggggcgggagtggcggcacgctcgcgatttgggatggcgagagacaatggtacgagtagaacgtaagggacacggtagcgactggccgagcacgtcccggggtccataagcgagtgatggatgttgactggcgctccggacgtaggcatactaagacgcccgttatacatgatcggacctatcgcggagcgataccgacggcgttcccgccgataaagatccaaccagtagtcgagactgcggaattgaatctgacccgggacgggacgctcggcgccgcggatggggccgatactccggacacatcctggccaactagtgggaagctagcgcatgcccctcgtaacgacagcgagcgataggataaatgtctcggtcgggcgggagctgagcaaaccggttgttcgctcagcctatgaggcatgcgaggacgtaccgaagatggcatcttgtgcgcccctgtcagggagcctagaggcaccggagacattcggagggtttgcccgccaacacggccgggggagagtgcgctcgaccgttattaacctgggaccagacattccacgccgtggcgactaaagaataccgttcagtcaagaggacgtcaagctgttacatgatcctgagggggccgtgtacctggatgcgttcgaaggactaatgagacgtgcggcgccgtaggggccttgcctgcgcagcgcgcccaagccgcagttacatagagagctacgatcgctaagtaaatcgcacttaacgacgctagcgataccgttttaccactcagtcggagcgtggccattcccaatagcgtgctgcgagacgacatccgtctgcagcagtcggccatgggctcgacccacaacctgcccaccgggtgtgactcgaccgtcgcacgaacggacagacgtctctatatatcatgacatcagtcgacatatgatgcatatcacagtatgtgtatgatcgcggagaaacgcggtggggcctactgccatggtgccaccctaggggggcatccatcctggggaaaggtcagcagacaaatgggccactctcaccagcccaactgcgcgtataagatataggtccagggaacggtgcaccttgcgggcatggagtcctacgcggagttcgcaagggcttgagggaggtgtaactcgtctactttatgcgtgaatcgtatgacagatcaaaccgatggccgggtggcttgcgggatgctgtaatgacatcccccacgcgccaggtatcttatggtatccggcgcaccccacgaccgtatcctaaattatctggcgcttggtgcagaacgaactacagacatcctgaggacaccacctcaggttttcgttgccactccggagagccttgccgtaactcgtttaacgagactgatccccaccacagctggggagtggaaaaaccctcccattccagggagcttaccaggcgcccatgactgccgcggccgcagtgtgtgtgcaacaggacaggtcgtagatcatgcatgcatcatactgatgtatatagctgatatatatagtatgatagagatgacgacatgatgcagcatacgcgtagatatgagctcacagcagtacagcgatatatagatacgtactgctgctatcatagatactatcagatatatctctgatctgatagagacagcagagctcacacatatagtatctagagcgacagagctagatgatagagcgacagctgagatcagagtcagatcagtatgtgatcgctagatcatgatactgtcagctagatgcgatagtatgtctagacactgatagatgagcactatagctagatgtgagtatcagagtgtatcagctgatatcatatatagctgatacacagactacagtgacagctgagatagtcgatcagagtacaagggacccgcctaagcacaccgtagcctagacatcctggcatggaaacgacctgcttaccaaataatataagctgctctactaactgctatcatagtcttacaatgaagtagacagcagaacagtaattcacatgggaaggaaaacattaatgagatactaaacctgaacgtgcaaatagctcctacaaaagcatctaactctataataaaaactaatggtaatcagtaagatcacattatcagccagtcgctcgcgtatatgctgagcctaacctggggtcaccccgcaagggggtgtagacgggcgtgggaccaccgcgacggtcctaggtatatttgtcaggccattctttgttctgcgattcacggcccatcacttgcacctgtgcagtggatgcggtgtagcatatagcctgcaacacgaataaccaatgacgccgagtgacgatgagggggcacgttacgttccactagactgccgccggtgcgtgccacgctgatataatgtaccttcgccgtgtcggcacagccttgggttcgcggtgaatagtggtctgagtaccaacgggcgtggagaagtcagtcaggtccgcctaccaccggcactccagggaacaccgcgagcggtcggcgagcggcctccagggagcttgggggggattcatcggcacccctattagcggcggggtgtaaagcaggttcgcgcgccgcctgacataggctgcgtcatggtttatgacctgcgaccatggccggccggatgcgccacgttacagagcccgaggctccggcgggcccagggatggcgggtgaggggcggccatcaactcgcaacggcctgagctgccgtacgcgatggagggtacctgcgccacatcgcggcggtgccgcggggttccgtctgacgtcggattcgcgcttcgggatgcagcgcccgtatagaattggccagggagaggtggagaggacgggtcgtggccccaacacaactcaa
ctggatgatttcactggccggggccgagtgcaaagataactcggcagctctgcaagtaggaggcacgttaagactgcgccacgcacactgcgggacggtgcccccaccgggttctttccccgacgaccgcggttactacagcccccggtgccggagggagcctaactgactcggagggaggcgggccgaattatccgcgtggccgcccgcgcggaacagctcgggcaaaatatcgggcctggctggtagtagcaaagctgggtagtcctatcagcagcatgctcccaccgcgccggatgaagggctacctcgcataacttcgccatgtcatgtccgctggttaggggccacagagaagtccctctgcgggccgtgcagagcttgagtgcagaatgacctcaccgtatgtccgccacggtcaagtactagccagtggttaatggacaaacctaacgctcgcaaggtgtttcagcatattccctaccgtgtcattcggtactaacccctctgggcccaacaggtcgcagtcaatggaagagaaaaacgtggtagtctccttcccaacagaaaagacctttttagatgccaagccgggctcgccaagcatgggtgataccagaatgacaacgagactacacatcgtgctatgggtcataacggtgagtggagcccacgtgcccgggtcgggcagacagaatcaccaagccgggccttctctctcaaagcctaccaagccgccttatgctctatattgcggggccgcgcccactacgggttggccccgaaaccttctcaagccggcattttcagtatccgatctcccgcccaagtccgggattatcggtcttggggcgggagtggcggcacgctcgcgatttgggatggcgagagacaatggtacgagtagaacgtaagggacacggtagcgactggccgagcacgtcccggggtccataagcgagtgatggatgttgactggcgctccggacgtaggcatactaagacgcccgttatacatgatcggacctatcgcggagcgataccgacggcgttcccgccgataaagatccaaccagtagtcgagactgcggaattgaatctgacccgggacgggacgctcggcgccgcggatggggcagatactccggacgcatcctggccaactagtgggaagctagcgcatgcccctcgtaacgacagcgagcgataggataaatgtctcggtcgggcgggagctgagcaaaccggttgttcgctcagcctatgaggcatgcgaggacgtaccgaagatggcatcttgtgcgcccctgtcagggagcctagaggcaccggagacattcggagggtttgcccgccaacacgaccgggggagagtgcgctcgaccgttattaacctgggaccagacattccacgccatggcgactaaagaataccgttcagtcaagaggacgtcaagctgttacatgatcctgagggggccgtgtacctggatgcgttcgaaggactaatgaaacgtgcggcgccgtaggggccttgcctgcgcagcgcgcccaagccgcagttacatagagagctacggtcgctaagtaaatcgcacttaacgacgctagcgataccgttttaccactcagtcggagcgtggccattcccaatagcgtgctgcgagacaacatccgtctgcagcagtcggccatgggctcgacccacaacctgcccaccgggtgtgactcgaccgtcgcacgaacggacagacgtctctatatatcatgacatcagtcgacatatgatgcatatcacagtatgtgtatgatcgcggagaaacgcggtggggcctactgccatggtgcccccctaggggggcatccatcctgggggaaggtcagcagacaaatggggcactctcaccagcccaactgcgcgtataagatataggtccagggaacggtgcactttgcgggcatggagccctacgcggagttcgcaagggcttgagggaggtgtaactcgtctactttatgcgtgaatcgtatgacagatcaaaccgatggccgggtggcttgcgggatgctgtaatgacatcccccacgcgccaggtatcttatggtatccgtcgcaccccacgaccgtatcctaaattatctggcgcttggtgcagaacgaactacagacatcctgaggataccacctcaggttttcgttgccactccggagagccttgccgtaactcgtttaacgagactgatccccaccacagctggggagtggaaaaaccctcccattccagggagcttaccaggcgcccatgactgccgcggccgcagtgtgtgtgcaacaggacaggtcgtagatcatgcatgcatcatactgatgtatatagctgatatatatagtatgatagagatgacgacatgatgcagcatacgcgtagatatgagctcacagcagtacagcgatatatagatacgtactgctgctatcatagatactatcagatatatctctgatctgatagagacagcagagctcacacatatagtatctagagcgacagagctagatgatagagcgacagctgagatcagagtcagatcagtatgtgatcgctagatcatgatactgtcagctagatgcgatagtatgtctagacactgatagatgagcactatagctagatgtgagtatcagagtgtatcagctgatatcatatatagctgatacacagactacagtgacagctgagatagtcgatcagagtacaagggacccgcctaagcacaccgtagcctagacatcctggcatggaaacgacctgcttaccaaataatataagctgctctactaactgctatcatagtcttacaatgaagtagacagcagaacagtaattcacatgggaaggaaaacattaatgagatactaaacctgaacgtgcaaatagctcctacaaaagcatctaactctataataaaaactaatggtaatcagtaagatcacattatcagccagtcgctcgcgtatatgctgagcctaacctggggtcaccccgcaagggggtgtagacgggcgtgggaccaccgcgacggtcctaggtatatttgtcaggccattctttgttctgcgattcagggcccatcacttgcacctgtgcagtggatgcggtgtagcatatagcctgcaacacgaataaccaatgacgccgagtgacgatgagggggcacgttacgttccactagactgccgccggtgcgtgccacgctgatataatgtaccttcgccgtgtcggcacagccttgggttcgcggtgaatagtggtctgagtgccaacgggcgtggagaagtcagtcagagccgcctaccgccggtactccagggaacaccgcgagcggtcggcgagcggcctccagggagcttgggggggattcatcggcacccctattagcggcggggtgtaaagcaggttcgcgcgccgcctgacataggctgcgtcatggtttatgacctgcgaccatggccggccggatgcgccacgttacagagcccgaggctccggcgggcccagggatagcgggtgaggggcggccatcaactcgcaacggcctgagctgccgtacgcgatggagggcacctgcgccacatcgcggcggtgccgcggggttccgtctgacgtcggattcgcgcttcgggatgcagcgcccgtatagaattggcctgggggaggtggagaggacgggttgtggccccaacacaactcaa
ctggatgatttcactggccggggccgagtgcaaagataactcggcagctctgcgagtaggaggcacgttaagactgcgccacgcacactgcgggacggtgcccccaccgggttctttccccgacgaccgcggttactacagcccccggtgccggagggagcctaactgactcggagggaggcgggccgaattatccgcgtggccgcccgcgcggaacagctcgggcaaaatatcgggcctggctggtagtagcaaagctgggtagtcctatcggtggcatgctcccaccgcgccggatgaagggctacctcgcataacttcgccatgtcatgtccactggttgggggccacagagaagtccctctgcgggccgtgcagagcttgagtgcagaatgacctcaccgtatgtccgccacggtcaagtactagccagtggttaatggacaaacctaacgctcgcaaggtgtttcagtatataccctaccgtgtcattcggtactaacccctctgggcccaacaggtcgcagtcaatggaagagataaacgtggtagtctccttcccaacagaaaagacctttttagatgccaagccgggctcgccaagcatgggtgataccagaatgacaacgagactacacatcgtgctatgggtcataacggtgagtggagcccacgtgcccgggtcgggcagacagaatcaccaagccgggccttctctctcaaagcctaccaagccgccttatgctctatattgcggggccgcgcccactacgggttggccccgaaaccttctcaagccggcatcttcagtatccgatctcccgcccaattccgggattatcggtcttggggcgggagtggcggcacgctcgcgatttgggatggcgagagacaatggtacgagtagaacgtaagggacacggtagcgactggccgagcacgtcccggggtccataagcgagtgatggatgttgactggcgctccggacgtaggcatactaagacgcccgttatacatgatcggacctatcgcggagcgataccgacggcgttcccgccgataaagatccaaccagtagtcgagactgcggaattgaatctgacccgggacgggacgctcggcgccgcggatggggccgatactccggacgcatcctggccaactagtgggaagctagcgcatgcccctcgtaacgacagcgagcgataggataaatgtctcggtcgggcgggagctgagcaaaccggttgttcgctcagcctatgaggcatgcgaggacgtaccgaagatggcatcttgtgcgcccctgtcagggagcctagaggcaccggagacattcggagggtttgcccgccaacacggccgggggagagtgcgctcgaccgttattaacctgggaccagacattccacgccgtggcgactaaagaataccgttcagtcaagaggacgtcaagctgttacatgatcctgagggggccgtgtacctggatgcgttcgaaggactaatgagacgtgcggcgccgtaggggccttgcctgcgcagcgcgcccaagccgcagttacatagagagctacgatcgctaagtaaatcgcacttaacgacgctagcgataccgttttaccactcagtcggagcgtggccattcccaatagcgtgctgcgagacgacatccgtctgcagcagtcggccatgggctcgacccacaacctgcccaccgggtgtgactcgaccgtcgcacgaacggacagacgtctctatatatcatgacatcagtcgacatatgatgcatatcacagtatgtgtatgatcgcggagaaacgcggtggggcctactgccatggtgcccccctaggggggcatccatcctggggaaaggtcagcagacaaatgggccactctcaccagcccaactgcgcgtataagatataggtccagggaacggtgcaccttgcgggcatggagccctacgcggagttcgcaagggcttgagggaggtgtaactcgtctactttatgcgtgaatcgtatgacagatcaaaccgatggccgggtggcttgcgggatgctgtaatgacatcccccacgcgccaggtatcttatggtatccggcgcaccccacgaccgtatcctaaattatctggcgcttggtgcagaacgaactacagacatcctgaggacaccacctcaggttttcgttgccactccggagagccttgccgtaactcgtttaacgagactgatccccaccacagctggggagtggaaaaaccctcccattccagggagcttaccaggcgcccatgactgccgcggccgcagtgtgtgtgcaacaggacaggtcgtagatcatgcatgcatcatactgatgtatatagctgatatatatagtatgatagagatgacgacatgatgcagcatacgcgtagatatgagctcacagcagtacagcgatatatagatacgtactgctgctatcatagatactatcagatatatctctgatctgatagagacagcagagctcacacatatagtatctagagcgacagagctagatgatagagcgacagctgagatcagagtcagatcagtatgtgatcgctagatcatgatactgtcagctagatgcgatagtatgtctagacactgatagatgagcactatagctagatgtgagtatcagagtgtatcagctgatatcatatatagctgatacacagactacagtgacagctgagatagtcgatcagagtacaagggacccgcctaagcacaccgtagcctagacatcctggcatggaaacgacctgcttaccaaataatataagctgctctactaactgctatcatagtcttacaatgaagtagacagcagaacagtaattcacatgggaaggaaaacattaatgagatactaaacctgaacgtgcaaatagctcctacaaaagcatctaactctataataaaaactaatggtaatcagtaagatcacattatcagccagtcgctcgcgtatatgctgagcctaacctggggtcaccccgcaagggggtgtagacgggcgtgggaccaccgcgacggtcctaggtatatttgtcaggccattctttgttctgcgattcagggcccatcacttgcacctgtgcagtggatgcggtgtagcatatagcctgcaacacgaataaccaatgacgccgagtgacgatgagggggcacgttacgttccactagactgccgccggtgcgtgccacgctgatataatgtaccttcgccgtgtcggcacagccttgggttcgcggtgaatagtggtctgagtgccaacgggcgtggagaagtcagtcagagccgcctaccaccggcactccagggaacaccgcgagcggtcggcgagcggcctccagggagcttgggtgggattcatcggcaaccctattagcggcggggtgtaaagcaggttcgcgcgccgcctgacataggctgcgtcatggtttatgacctgcgaccatggccggccggatgcgccacgttacagagcccgaggctccggcgggcccagggatggcgggtgaggggcggccatcaactcgcaacggcctgagctgccgtacgcgatggagggcacctgcgccacatcgcggcggtgccgcggggttccgtctgacgtcggattcgcgcttcgggatgcagcacccgtatagaattggccagggagaggtggagaggacgggtcgtggccccaacacaactcaa
ccggatgatttcactggccggggccgagtgcaaagatgactcggcagctctgcgagtaggaggcacgttaagactgcgccacgcacactgcgggacggtgcccccaccggattctttccccgacgaccgcggttactacagcccccggtgccggagggagcctaactgactcggagggaggcgggcctaattatccgcgtggccgcccgcgcggaacagctcgggcaaaatatcgggcctggctggtagtagcaaagctgggtagtcctatgggtggcatgctcccaccgcgcaggatgaagggctacctcgcataacttcgccatgtcatgtccactggtcaggggccacagagaagtccctctgcgggccgtgcagagcttgagtacagaatgacttcacagtatgtccgccacggtcaagtactagccagtggttaatggacaaacctaacgctcgcaaggtgtttcagtatattccctaccgtgtcattcggtactaacccctctgggcccaacaggtcgcagtcaatggaagagataaacgtggtagtctccttcccaacagaaaagacctttttagatgccaagccgggctcgccaagcatgggtgataccagaatgacaacgagactacacatcgtgctgtaggtcataacggtgagtggagcccacgtgcccgggtcgggcagacagaatcaccaagccgggccttctctctcaaagcctaccaagccgccttatgctctatattgcggggccgcgcccactacgggttggccccgagaccttctcaagccggcatcttcagtatccgatctcccgcccaagtccgggattatcggtcttggggcgggagtggcggcacgctcgcgatttgggatgccgagagacaatggtacgagtagaacgtaagggacacggtagcgaccggccgagcacgtcccggggtccataagcgagtgatggacgttgactggcgctccggacgtaggcatactaagacgcccgttatacatgatcggacctatcgcggagcgataccgacgacgttcccgccgataaagatccgaccagtagtctagactgcggaattgaatctgacccgggacgggacgctcggcgccgcggatggggccgatactccggacgcatcctggccaactagtgggaagctagcgcatgcccctcgtaacgacagcgagcgataggataaatgtctcggtcgggcgggagctgagcaaatcggttgttcgctcagcctatgaggcatgcgaggacataccgaagatggcatcttgtgcgcccctgtcagtgagcctagaggcaccggagacattcggagggtttgcccgccaacacggccgggggagagtgcgctcgaccgttattaacctgggaccagacattccacgccgtggcgactaaagaataccgttcagttaagaggacgtcaagctgttacttgatcctgagggggccgtgtacctggatgcgttcgaaggactaataagacgtgcggcgccgtaggggccttgcctgcgcagcgcgcccaagccgcagttacatagagagctacgatcgctaagtaaatcgcacttaacgacactagcgataccattttaccactcagtcggagcgttgccattcccaatagcgtgctgcgagacgacatccgtctgcagcagtcggccatgggctcgacccacaacctgcccaccgggtgtgactcgaccgtcgcacgaacggacagacgtctctatatatcatgacatcagtcgacatatgatgcatatcacagtatgtgtatgatcgcggagaaacgcggtggggcctactgccatggtgcccccctaggggggcatccgtcctggggaaaggtcagcagacaaatgggccactctcaccagcccaactgcgcgtataagatataggtccagggaacggtgcaccttgcgggcatggagcgctacgcggagttcgcaagggcttgagggaggtgtaactcgtctactttatgcgtgaatcgtattacagatcaaaccgatggccgggtggcttgcgggatgctgtaatgacatcccgcacgcgccaggtatcttatggtatccggcggatcccacgaccatatcctaaattatctggcgcttggtgcagaacgaactacagacatcctgaggacaccgcctcaggttttcgttgccactccggagagccttgccgtaactcgtttaacgagactgatccccaccacagctggggagtggaaaaaccctcccattccagggagcttaccaggcgcccatgaatgccgcggccgcagtgtgtgtgcaacaggacgggtcgtagatcatgcatgcatcatactgatgtatatagctgatatatatagtatgatagagatgacgacatgatgcagcatacgcgtagatatgagctcacagcagtacagcgatatatagatacgtactgctgctatcatagatactatcagatatatctctgatctgatagagacagcagagctcacacatatagtatctagagcgacagagctagatgatagagcgacagctgagatcagagtcagatcagtatgtgatcgctagatcatgatactgtcagctagatgcgatagtatgtctagacactgatagatgagcactatagctagatgtgagtatcagagtgtatcagctgatatcatatatagctgatacacagactacagtgacagctgagatagtcgatcagagtacaagggacccgcctaagcacaccgtagcctagacatcctggcatggaaactacctgcttaccaaataatataagctgctctactaactgctatcatagtcttacaatgaagtagacagcagaacagtaattcacatgggaaggaaaacattaatgagatactaaacctgaacgtgcaaatagctcctacaaaagcatctaactctataataaaaactaatggtaatcagtaagatcacattatcagccagtcgctcgcgtatatgctgagcctaacctggggtcaccccgcaagggggtgtagacgggcgtgggaccaccgcgacggtcctaggtatatttatcaggccattctttgttctgcgattcagggcccatcacttgcacctgtgcggtggatgcggtgtggcatatagcctgcaatgcgaacaaccaatgacgccgagtgacgatgagggggcacgttacgttccactagactgccgccggtgcgtgccacgctgatataatgtaccttcgccgtgtcggcacagcattgggttcgcggtgaatagtgggctgagtgccaacgggcgtggagaagtcagtcagagccgcctaccaccggcactccagggaacaccgcgagcggtcggcgagcggcctccagggagcttgggggggattcatcggcaaccctattagcggcggggtgtaaagcaggttcgcgcgccgcctgacataggctgcgtcatggtttatgacctgcgaccatggccggccggatgcgccacgttacagagcccgaggcttcggcgggcccagggatggcgggtgaggggcggcaatcaactcgcaacggcctgagctgccgtacgcgatggagggcacctgcgccacatcgcggcggtgccgcggggttccgtctgacgtcggattcgcgcttcgggatgtagcgcccgtatagaattggccagggagaggtggagaggacgggtcgtggccccaacacaactcaa
ctggatgatctcactggccggggccgagtgcaaagataactcggcagctctgcgagtaggaggcacgttaagactgcgccacgcacactgcgggacggtgcccccaccgggttctttccccgacgaccgcggttactacagcccccggtgccggagggagcctaactgactcggagggaggctggccgaattatccgcgtggccgcccgcgcggaacagctcgggcaaaatatcgggcctggctggtagtagcaaagctggatagtcctatcggtggcatgctcccaccgcgccggatgaagggctacctcgcataacttcgccatgtcatgtctactggttaggggccacagagaagtccctctgcgggccgtgcagagcttgagtgcggaatgacctcaccgtatgtccgccacggtcaaatactagccagtggttaatggacaaacctagtgcttgcaaggtgtttcagtatattccctaccgtgtcattcggtactaacccctctgggcccaagaggtcgcagtcaatggaagagataaacgtggtagtctccttcccaacagaaaagacctttttagatgccaagccgggctcgtcaagcatgggtgataccagaatgacaacgagactacacatcgtgctatgggtcataacggtgagtggagcccacgtgcccgggtcgggcagacagaatctccaagccgggccttctctctcaaagcctaccaagccgccttatgctctatattgcggggccgcgcccactacgggttggccccgaaaccttctcaagccggcatcttcagtatccgatctcccgcccaagtccgggattatcggtcttggtgcgggagtggcggcacgctcgcgatttgggatggcgagagacaatggtacgagtagaacgtaagggacacggtagcgactggccgagcacgtcccggggtccataagcgagtgatggatgttgactggcgccccggacgtaggcatactatgacgcccgttatacatgatcggacctatcgcggagcgataccgacggcgttcccgccgataaagatccaaccagtagtcgagactgcggaattgaatctgacccgggacgggacgctcggcgccgcggatggggccaatactccggacgcatcctggccaactagtgggaagctagcgcatgcccctcgtaacgacagcgagcgataggataaatgtctcggtcgggcgggagctgagcaaaccggttgttcgctcagcctatgaggcatgcgaggacgtaccgaagatggcatcttgtgcgcccctgtcagggagcctagaggcaccggagacattcggagggtttgcccgccaacacggccgggggaaagtgcgctcgaccgttattgacctgggactagacattccacaccgtggagactaaagaataccgttcagtcaagaggacgtcaagctgttacatgatcctgagggggccgtgtacctggatgcgttcgaaggactaatgagacgtgcggcgccgtaggggccttgcctgcgcagcgcgcccacgccgcagttacatagagagctacgatcgctaagtaaatcgcacttaacgacgctcgcgataccgttttaccactcagtcggagcgtggccattcccaatagcgtgctgcgagacgacatccgtctgcagcagtcggccatgggctcgacccacaacccgcccaccgggtgtaactcgaccgtcgcacgaacggacagacgtctctatatatcatgacatcagtcgacatatgatgcatatcacagtatgtgtatgatcgcggagaaacgctgtggggcctactgccatggtgcccccctaggggggcatccatcctggggaaaggtcagcagacaaatgagccactctcaccagcccaactgcgcgtataagatataggtccagggaacggtgcaccttgcgggcatggagccctacgcggagttcgcaagggcttgagggaggcgtaactcgtctgctttatgcgtgaatcgtatgacagatcaaaccgatggccgggtagcttgcgggatgctgtaatgacatcccccacgcgccaggtatcttatggtatccggcgcaccccacgaccgtatcctaaattatctggcgcttggtgcagaacgaactacagacatcctgaggacaccacctcaggttttcgttgccactccggagagccatgccgtaactcgtttaacgagactgatccccaccacagctggggaatggaaagaccctcccattccagggagcttactaggcgcccgtgactgccgcggccgcagtgtgtgtgcaataggacaggtcgtagatcatgcatgcatcatactgatgtatatagctgatatatatagtatgatagagatgacgacatgatgcagcatacgcgtagatatgagctcacagcagtacagcgatatatagatacgtactgctgctatcatagatactatcagatatatctctgatctgatagagacagcagagctcacacatatagtatctagagcgacagagctagatgatagagcgacagctgagatcagagtcagatcagtatgtgatcgctagatcatgatactgtcagctagatgcgatagtatgtctagacactgatagatgagcactatagctagatgtgagtatcagagtgtatcagctgatatcatatatagctgatacacagactacagtgacagctgagatagtcgatcagagtacaagggacccgcctaagcacaccgtagcctagacatcctggcatggaaacgacctgcttaccaaataatataagctgctctactaactgctatcatagtcttacaatgaagtagacagcagaacagtaattcacatgggaaggaaaacattaatgagatactaaacctgaacgtgcaaatagctcctacaaaagcatctaactctataataaaaactaatggtaatcagtaagatcacattatcaaccagtcgctcgcgtatatgctgagcctaacctggggtcaccccgcaaggaggtgtagacgggcgtggggccaccgcgacggtcctaggtatatttgtcaggccattctttgttctgcgattcagggcccatcacttgcacctgtgcagtggatgcggtgtagcatatagcctgcaacacgaataaccaatgacgccgagtgacgatgagggggcacgttacgttccactagactgccgccggtgcgtgccacgctgatataatgtaccttcgccgtgtcggcacagccttgggttcgcggtgaatagtggtctgagtgccaacgggcgtggagaagtcagtcagagccgcctaccaccggcactccagggaacaccgcgagcggccggcgagcggcctccagggagcttgggggggattcatcggcacccctattagcggcggggtgtaaagcaggttcgcgcgccgcctgacataggctgcgtcatggtttatgacctgcgaccatggccggccggatgcgccacgttacagagcccgaggctcccgcgggcccagggatgacgggtgaggggcgaccatcaactcgcaacggcctgagctgccgtacgcgatggagggcacctgcgcctcatcgcggcggtgccgcggggttccgtctgacgtcggattcgcgcttcgggatgcagcgcccgtatagaattggccagagagaggtggaggggacgggtcgtggccccaacacaactcac
ctggatgatctcactggccggggccgagtgcaaagataactcggcagctctgcgagtaggaggcacgttaagactgcgtcacgcacactgcgggacggtgcccccaccgggttcttcccccgacgaccgcggttactacagcctccggtgccggagggagcctaactgactcggagggaggcgggccgaattatccgcgtggccgcccgcgcggaacaactcgggcaaaatatcgggcctggctggtagtagcaaagctgggtagtcctatcggtggcatgctcccaccgcgccggatgaagggctacctcgcataacttcgccatgtcatgtccactggttaggggccacagagaagtccctctgcgggccgtgctgagcttgagtgcagaatgacctcaccgtatgtccgccacggtcaagtactagccagtggttaatggacaaacctaacgctcgcaaggtgtttcagtatattccctaccgtgtcattcggtactaacccctctgggcccgacaggtcgcagtcaatggaagagataaacgtggtagtccctttcccaacagaaaagacctttttagatgccaagccgagctcgccaagcatgggtgataccagaatgacaacgagactacacatcgtgctatgggtcataacggtgagtggagcccacgtgcccgggtcgggcagacagaatcaccaagccgggccttctctctcaaagcctaccaagccgccttatgctctatattgcggggccgcgcccactacgggttggccccgaaaccttctcaagccggcatcttcagtatccgatctcccgcccaagtccgagatgatcggtcttggtgcgggagtggcggcacgctcgcgatttgggatggcgagagacaatgatacgagtagaacgtaagggacacggtagcgactggccgagcacgtcccggggtccataagcgagtgatggatgttgactggcgctccggacgtaggcatactaagacgcccgttatacatgatcggacctatcgcggagcgataccgacggcgttcccgccgataaagatccaaccagtagtcgagactgcggaattgaatctgacccgggacgggatgctcggcgccgcggatggggccaatactccggacgcatcctggccaactagtgggaagctagcgcatgcccctcgtaacgacagcgagcgataggataaatgtctcggtcgggcgggagctgagcaaaccggttgttcgctcggcctatgaggcatgcgaggacgtactgaagatggcatcttgtgcgcccctgtcagggagcctagaggcaccggagacattcggagggtttgcccgccaacacggccgggggagggtgcgctcgaccggtattaacctgggaccagacattccacgccgtggcgactaaagaataccgttcagtcaagaggacgtcaagctgttacatgatcctgagggggccgtgtacctggatgcgttcgaaggactaatgagacgcgcggcgccgtgggggccttgcctgcgcagcgcgcccaagccgcagttacatagagagctacgatcgctaagtaaatcgctcttaacgacgctcgcgataccgttttaccactcagtcggagcgtggcctttcccaatagcgtgctgcgagacgacatccgtctgcagcagtcggccatgggctcgacccacaacctgcccaccgggtgtgactcgaccgtcgcacgaacggacagacgtctctatatatcatgacatcagtcgacatatgatgcatatcacagtatgtgtatgatcgcggagaaacgcggtggggcctactgccatggtgcccccctaggggggcacccatcctggggaaaggtcagcagacaaatgggccactctcaccagcccaactgcgcgtataagatataggcccagggaacggtgcaccttgcgggcatggagccctacgcggagttcgcaagggcttgagggaggtgtaactcgtctgctttatgcgtgaatcgtatgacagatcaaaccgatggccgggtggcttgcgggatgctgtaatgacatcccccacgcgccaggtatcttatggtatccggcgcaccccacgaccgtatcctaaattatctgtcgcttggtgcagaacgaactagagacatcctgaggacaccacctcaggttttcgttgccactccggagagccttgccgtaactcgtttaacgagactgatccccaccacagctggggagtggaaaaaccctcccattccagggagcttaccaggcgcccgtgactgccgcggccgcagtgtgtgtgcgacaggacaggtcgtagatcatgcatgcatcatactgatgtatatagctgatatatatagtatgatagagatgacgacatgatgcagcatacgcgtagatatgagctcacagcagtacagcgatatatagatacgtactgctgctatcatagatactatcagatatatctctgatctgatagagacagcagagctcacacatatagtatctagagcgacagagctagatgatagagcgacagctgagatcagagtcagatcagtatgtgatcgctagatcatgatactgtcagctagatgcgatagtatgtctagacactgatagatgagcactatagctagatgtgagtatcagagtgtatcagctgatatcatatatagctgatacacagactacagtgacagctgagatagtcgatcagagtacaagagacccgcctaagcacaccgtagcctagacatcctggcatggaaacgacctgcttaccaaataatataagctgctctactaactgctatcatagtcttacaatgaagtagacagcagaacagtaattcacatgggaaggaaaacattaatgagatactaaacctgaacgtgcaaatagctcctacaaaagcatctaactctataataaaaactaatggtaatcagtaagatcacattatcagccagtcgctcgcgtatatgctgagctcaacctggggtcaccccgcaaggggatgtagacgggcgtgggaccaccgcgacggtcctaggtatatttgtcaggccattctttgttctgcgattcagggcccatcacttgcacctgtgcagtggatgcggtgtagcatatagcctgcaacacgaataaccaatgacgccgagtgacgatgagggggcacgttacgttccactagactgccgccggtgcgtgccacgctgatataatgtaccttcgccttgtcggcacagccttgggttcgcggtgaatagtggtctgagtgccaacgggcgtggagaagtcagtcagagccacctaccaccggcacttcagggaacaccgcgagcggtcggcgagcggcctccaaggagcttgggggggattcatcggcacccctattagcggcggggtgtaaagcaggttcgcgcgccgcctgacataggctgcgtcatggtttatgacctgcgaccatggccggccggatgcgccacgttacagagcccgaggctccggcgggcccagggatggcgggtgaggggtggccatcaactcgcaacggcctgagctgccgtacgcgatggagggcacttgcgccacatcgcggcggtgccgcggggttccgtctgacgtcggattcgcgcttcgggatgcagcgcccgtatagaattggccagggagaggtgaagaggacgggtcgtggccccaacacaactcac
ctggatgatttcactggccggggccgagtgcaaagataactcggcagctctgcgagtaggaggcacgttaagactgcgccacgcacactgcgggacggtgcccccaccgggttctttccccgacgaccgcggttactacagcccccggtgccggagggagcctaactgactcggagggaggcgggccgaattatccgcgtggccgcccgcgtggaacagctcgggcaaaatatcgggcctggcatgtagtagcaaagctgggtagtcctatcggtggcatgctcccaccgcgccggatgaagggctacctcgcataacttcgccatgtcatgtccattggttaggggccacagagaagtccctctgcgggccgtgcagagcttgagtgcagaatgacctcaccgtatgtccgccacggtcaagtactagccagtggttaatggacaaacctaacgctcgcaaggtgtttcagtatattccctaccgtgtcattcggtactaacccctctgggcccagcaggtcgcagtcaatggaagagataaacgtggtagtctccttcccaacataaaagacctttttaggtgccaagccgggctcaccaagcatgggtgataccagaatgacaacgagactacacatcgtgctatgggtcatgacggtgagtggagcccacgtgcccgggtcgggcagacagaatcaccaagccgggccttctctctcaaagcctaccaagccgccatatgctctatattgcggggccgcgcccactacgggttggccccgaaaccttctcaagccggcatcttcagtatccgatctcccgcccaagtccgggattatcggtcatggtgcgggagtggcggcacgctcgcgatttgggatggcgagagacaatggtacgagtagaacgtaagggacacggtagcgactggccgagcacgtcccggggtccataagcgagtgatggatgttgactggcgctccggacgtaggcatactaagacgcccgttatacatgatcggacctatcgcggagcgataccgacggcgttcccgccgataaagatccaaccagtagtcgagactgcggaattgaatcagaccagggacgggacgctcggcgccgcggatggggccaatactccggatgcatcctggccaactagtgggaagctagcgcatgaccctcgtaacgacagcgagcgataggataaatgtctcggtcgggcgggagctgagcaaaccggttgttcgctcagcctatgaggcatgcgaggacgtaccgaagatggcatctcgtgcgcccctgtcagggagcctagaggcaccggagacattcggagggtttgcccgccaacacggccgggggagagtgcgctcgaccgttattaacctgggaccagacatttcacgccgtggcgactaaagaataccgttcagtcaagaggacgtcaagctgttacatgatcctgagggggccgtgtacctggatgcgttcgaaggactaatgagacgtgcggcgccgtaggggccttgcctgcgcagcgcgcccaagccgcagttacatagagagctacgatcgctaagtaaatcgcacttaacgacgctagcgatgccgttttaccactcagtcggagcgtggccattcccaatagcgtgctgcgagacgacatccgtctgcagcagtcggccatgggctcgacccacaacctgcccaccgggtgtgactcgaccgtcgcacgaacggacagacgtctctatatatcatgacatcagtcgacatatgatgcatatcacagtatgtgtatgatcgcggagaaacgcggtggggcctactgccatggtgcccccctaggggggcatccatcctggggaaaggtcagcagacaaatgggccactctcaccagcccaactgcgcgtataagatataggtccaggcaacggtgcaccttgcgggcatggagccctacgcggagttcgcaagggcttgagggaggtgtaactcgtctactttatgcgtgaatcgtatgacagatcaaaccgatggccgggtggcttgcgggatgctgtaatgacatcccccacgcgccaggtatcttatggtatccggcgcaccccacgaacgtatcctaaattatctggcgcttggtgcagaacgaactacagacatcctgaggacaccacctcaggttttcgttgccactccggagagccttgccgtaactcgtttaacgagactgatccccaccacagctgggtagtggaaaaaccctcccattccagggagcttaccaggcgcccatgactgccgcggccgcagtgtgtgtgcaacaggacaggtcgtagatcatgcatgcatcatactgatgtatatagctgatatatatagtatgatagagatgacgacatgatgcagcatacgcgtagatatgagctcacagcagtacagcgatatatagatacgtactgctgctatcatagatactatcagatatatctctgatctgatagagacagcagagctcacacatatagtatctagagcgacagagctagatgatagagcgacagctgagatcagagtcagatcagtatgtgatcgctagatcatgatactgtcagctagatgcgatagtatgtctagacactgatagatgagcactatagctagatgtgagtatcagagtgtatcagctgatatcatatatagctgatacacagactacagtgacagctgagatagtcgatcagagtacaagggacccgcctaagcacaccgtagcctagacatcctggcatggaaacgacctgcttaccaaataatataagctgctctactaactgctatcatagtcttacaatgaagtagacagcagaacagtaattcacatgggaaggaaaacattaatgagatactaaacctgaacgtgcaaatagctcctacaaaagcatctaactctataataaaaactaatggtaatcagtaagatcacattatcagccagctgctcgcgtatatgctgagcctaacctggggtcacccctcaagggggtgtagacgggcgtgggaccaccgcgacggtcctaggtatatttgtcaggccattctttgttctgcgattcagggcccatcacttgcacctgtgcagtggatgcggtgtagcatatagcctgcaacacgaataaccaatgacgccgagtgacgatgagggggcacgttacgttccactagactgccgccggtgcgtgccacgctgatataatgtaccttcgccgtgccggcacagccttgggttcgcggtgaatagtggtctgagtgccaacgggcgtggagaagtcagtcagagccgcctaccaccggcactccagggaacaccgcgagcggtcggcgagcggcctccagggagcttgggggggattcatcggcacccctattagcggaggggtgtaaagcaggttcgcgcgccgcctgacataggctgcgtcatggtttatgacctgcgaccatagccggccggatgcgccacgttacagagcccgaggccccggcgggcccagggatggcgggtgaggggcggccatcaactcgcaacgtcctgagctgccgtacgcgatggagggcacctgcgccacatcgcggcggtgccgcggcgttccgtctgacgtcggattcgcgcttcgggatgcagcgcccgtatagaattggccagggagaggtggagaggacgggtcgtggccccaacacaactcaa
ctggatgatttcactggccggggccgagtgcaaagataactcggcagctctgcgagcaagaggcacgttatgactgcgccacgcacactgcgggacggtgcctccaccgggttctttccccggcgcccgcggttactacggcccccggtgccggagggagcctaactgacccggagggaggcgggtcgaattatccgcgtggccgcccgctcggaacagctcgggcagaatctcgggcctggctggtagtagcaaagctgggtaatcctatcggtggcatgctcccaccgcgtcggacgaagggctacctcgtataacttcgccatgtcgtgtccactagataggggccacagaggggtccctctgcgggccgcgcagagcttgagtgcagaatcacctcaccgtatacccaccacggtcaggtactagccaacggttagtggacaaatcgaacgctcgcacggtgtttcagtatattccccgccgagtcatacgttactaacccatctaggtccaacaggtcgtagtcaatggaagagataaacgtggtagtctccttcccaacagagaagatctttttagacgccaagccgggctcgccaagcatgggtgataccggaatgacagcgagactacacatcgtgctatgggtcatagcggagagtggagcccacgttcccgggtcgggcagacagtatcacagagccgggccttctctcccaaagcctaccaagccgccttatgctctatatggcggggccgcgctcatcacgggttggccccgaaaccttccctagcaggcgccttctgtatccgacctcccacccaagtccgggattatcggatttggtgggggagtggcgacacgctcacgacttgggatggcgagcgacaatggtacgagcggaacgtaagggacacggtagcgactggccgtgctcgtcccggtgtccatatgcgaaagatggatattggctggcgctccggacgtcggcataataagacgtccgttgtacataatcggacgtatcgcggagcgagaccgacggcgatcccgccgataaagatccaaccagtaatcgagaccgcggaattgaatctgactcggggcgggacgctcggcgccgcggatggggccaatactccggacgcatcctggccaactaatgcggagctagcgcatgcccctcgtaacgacagcgagcaatagggtaaatgtatcggtcgggcgggaactgagcgaaccggttgttcgctcagcctatgaggcatgcgaggacgtaccgaagatggcatcctgtgcgcccctgtcagggggtcttgaggcaccggagacattcggagggtttgcctgccaacacggccgggggagagtgcgctcgaccgttattaacctgggaccaggcactccacgccgtggcgacaaaagaataccgttcagtcaagaggacgtcaagctgttacacgatcctgagggggccgtgtacccggatgcgttctaaggactaatgagacgtgcggcgccgtaggggccttgcctgcgcggcgcgcccaagctgcagctacatagagggctacgattgctaagtaaatcgaacttaacgacgcttgcgaaaccgttttaccactcagtcggagcgtggccattctcaatagcgtgctgcgagacgacatccgtctgcagcagtcggccatggactcgacccacaacttgcccacaggtcgtgacttgaccgtcgcacgagcggacagacgtctctatatatcatgacatcagtcgacatatgatgcatatcacagtatgtgtatgatcgcggagaaacgcggtggggcctactgccagagcgcccacctaggggggcatccatcctggggaatggtcagcagacaaatggaccgctctcaccaacccaactgcgcatgtaagatataggtccagggaacggtgcaccttgcgggcatggggccctgcgcagagttcgcaagggcttgagggaggtgcaacacgtctgctttatgtgtgaatcatatgacagatcaaaccggtggccgagtggcttgcgggatgctgtaacgacatcccccacgcgccaggtctcttgtggtatccggcgcaccccacgaccgtatcctaaattatctggcgcttggtgcagaacgaactacagacatcctgaggacaccacctcaggttttcgttgccaccccggagagcctagccgtaactcgtttaaccatactgatccccaccacagctggggagtggaaaaaccctccaattccagggagactaccaggcgcccgtggctgccgcggccgcagtgtgtgtgcaacaggacaggtcgtagatcatgcatgcatcatactgatgtatatagctgatatatatagtatgatagagatgacgacatgatgcagcatacgcgtagatatgagctcacagcagtacagcgatatatagatacgtactgctgctatcatagatactatcagatatatctctgatctgatagagacagcagagctcacacatatagtatctagagcgacagagctagatgatagagcgacagctgagatcagagtcagatcagtatgtgatcgctagatcatgatactgtcagctagatgcgatagtatgtctagacactgatagatgagcactatagctagatgtgagtatcagagtgtatcagctgatatcatatatagctgatacacagactacagtgacagctgagatagtcgatcagagtacaagggacccgcctaagcacaccgtagctgagacatcctggcatggaaacgacctgcttaccaaataatataagctgctctactaactgctatcatagtcttacaatgaagtagacagcagaacagtaattcacatgggaaggaaaacattaatgagatactaaacctgaacgtgcaaatagctcctacaaaagcatctaactctataataaaaactaatggtaatcagtaagatcacattatcagccggtcgctcgcgtatatgctgagcctaacctggggtcaccccgcaagggggtgtagacgggcacgggaccgccgcgacggtcctaggtatatttgtcaggccattctttgtcgggcgattcagggcccatcacttgcatctatgcaatggatgcggtgtagcatatagcctgcaacacgagtaaccaatgacgccaagcgacgatgagggggcacgctacgctcgactagactgccgcaggtgcgtgccacgctgatataatgtaccttcgccgtgtcgtcatagccttgggttcgcggtgaatagtggtttgagtgccaccggacgtggggaagtcagtcagagccgcctaccactggcaccccagggaacaccgagagcggtcggcgagcggcctccagggagattgggggggatccatcggcacccctattagcgacggggtgcgaagcaggttcgcgcgccgcctgacataggctgcgtcatggttgatgacctgcgactatggccggccgaatgcgccatgttacagagcctgagactccggcaggccctgagatggcgggtggggggcggccattaactcgcaacggcctgagcttccgtatgcgatggagggcacctgcgccacattgcggcagagccgcgggggtccgtctgacgtcggattcgcgtctcgggatgcagcgcccgtatagaattgaccagggagaggaggagaggacgggtcgaggccccaatacaactcgc
ctggatgatctcactggccggggccgagtgcaaagataactcggcagctttgcgagtaggaggcacgtgatgactgcgccacgcacactgcgggacggtgcctccaccgggttctttccccgacgcccgcggttactacagcccctggtgccggcaggagcctaactggctcggaggggggcgggccgaattatccgcgtggccgcccgcgcggagcagctcgggcagaatctcgggcctggctggtagtagcaaagctgggtagtcctatcggtggcatgctcccaccgcgccggacgaagggctacctcgcataacttcgccatgtcatgtccactggataggggccacagagaagtccctctgcgggccgcgcagagcttgagtgcagaatgacctcaccgtatatccactacggtcaagtactagccagcggttagtgaacaaatcggacactcgcgcggtgtttcagtatattccccgccgagtcattcggtactaacccctctgggtccaacaggtcgcagtcaatggaagagataaacgtggtagtctccttcccaacagagaagacctttttagatgccaagctgggctcgccaagcatgggtgataccggaatgacagcgagactacacatcgtgctatgggtcgtaacggagagtggagcccccgcgcccgggtcgagcagacagtatcaccgagccgggccttccctcccaaagcctaccaagccgccttatgctctatatggcggggccgcgcccatcacgagttggccccgaaaccttctctagccggcaccttctgtatccgacctcccgcccaagtccgggattatcggacttggtgcgggagtggcggcacgctcgcgacttgggatggcgagcgacaatggtacaattagaacttaagggacaccgtaacgactggccgagctcgtcccggggtccatatgcgagtgatggatattggctggcgctccggacgtaggcatactaagacgcccgttgtacataaccggacgtatcgcggagcgataccgacggcgatcccgccgataaagatccaaccggtaatcgagactgcggaattgtatctgactcggggcgggacactcggcgccgtggatggggccaatactccgaacgcatcctggctaactaatgcgaagctagcgcatgcccctcgtaacgacagcgaacgataggataaatgtctcggttgggcgggagctgagaagaccggttgttcgctcagcctatgaggcatgcgaggacgtaccgaagatggcatcttgtgcgcccctgtcagggggcctagaggcaccggagacattcggagggtttacccgccaacgcggccgggggagagtgcgctcgaccgttatcaacctgggaccagacattccacgccgtggcgactaaagaataccgttcagtcaggaggacgtcaagctgttacatgatcctgagggggccgtgtacctggatgcgttcgaaggactaatgagacgtgcggcgccgcagggtccttgtctgcgcagcgtgcccaagccgcagctacatagagagctacgatcgctaagtaaatcgcacttaacgacgctcgcgataccgtcttaccactcagtcggagcgtggcaattcccaatagcgtgctacgggacgacatccttctgcagcagtcggccatggactcgacccacatcctgcccacagggtgtgactcggccgtcgcacaagcgaacagacgtctctatatatcatgacatcagtcgacatatgatgcatatcacagtatgtgtatgatcgtggagaaacgcggtgggacctactgccagagcgcccccctaggggggcatccatcctggggaaaggtcagcagacaaatggaccgctctcaccaacccaactgcgcgtataagatataggtccagggaatggtgcaacttgcgggcatggggccctgcgcggagttcgcaagggcttgagggaggtgtaactcgtctgctttatgcgtgaatcatatgacagatcaaaccgatggccgggtggcttgcgggatgctgtagtgacatcctccacgcgccaggtatctgatggtatccggcgcaccctacgaccgtatcctaagttatctggcgcttggtgctgaacggactacagacattctgaggacaccacctcaggttttcgttgccaccccggagagcctagccgtaactcgtttaacgagactgatccccaccacagctggtgagtggaaaaaccctcccattccaagaagcctaccaggcgcctgtggctgccgcggccgcagtgtgtgtgcaacaggacaggtcgtagatcatgcatgcatcatactgatgtatatagctgatatatatagtatgatagagatgacgacatgatgcagcatacgcgtagatatgagctcacagcagtacagcgatatatagatacgtactgctgctatcatagatactatcagatatatctctgatctgatagagacagcagagctcacacatatagtatctagagcgacagagctagatgatagagcgacagctgagatcagagtcagatcagtatgtgatcgctagatcatgatactgtcagctagatgcgatagtatgtctagacactgatagatgagcactatagctagatgtgagtatcagagtgtatcagctgatatcatatatagctgatacacagactacagtgacagctgagatagtcgatcagagtacaagggacccgcctgagcacaccgtagctgagacatcctggcatggaaacgacttgcttaccaaataatataagctgctctactaactgctatcatagtcttacaatgaagtagacagcagaacagtaattcacatgggaaggaaaacattaatgagatactaaacctgaacgtgcaaatagctcctacaaaagcatctaactctataataaaaactaatggtaatcagtaagatcacattatcagtcagtcgctcgcgtatatgctgagcctaacctggggtcaccacgcaagggggtgtagacgggaatgggaccaccgcgacggtcctaggtatatttgtcaggccattcttcgtcgggcgattcagggtccatcatttgcatgtgtgcagtggatgcgatgtagcatatagcctgcaacacgagtaaccaatgacgccgagcgacgatgagggggcacgttacgctcgactagactgccgcaggtgcgtgccacgctgatataatgtaccttcgccgtgtcggcacagccttgggttcgcggtgaatagtggtctgggtgccaccgggcgtggggaagtcagtcagagccgcctaccactggcactccagggaacaccgcgagcggtcggcgagcggcctccagggagcttgggggggatccatcggcacccctattaccggcggggtgcgaagcaggttcgcgcgccgcctgacataggctgcgtcatggttgatgacctgcgaccatggccggccggatgcgccacgttacagagcccgagactccggcgggcccagggatggcgggtggggggcggccatcaactcgcaacggcctgagcttccgtacgcagtggagggcacctgcgccacatcgcggcagagccgcgggggtccgtctgacgtcggattcgcgcttcgggatgcagcgcccgtataaaattggccagggagagaaggagaggacgggtcgtggccccaatacaactcac
ctggatgatctcactggccggggccgagtgcaaagataactcggcagctctgcgagtaggaggcacgttatgactgcgccacgcacactgcgggacggtgcccccaccgggttccttccccgacaaccgcggttaccacagcccccggtgccggagggagcctaactgactcggagggagacgggccgaattatccgcgtggccgcccgcgcggaacagctcgggcaaaatatcgggcctggctgatagtagcaaagctgggtagtcctatcggtggcatgctcccaccgcgccggatgaagggctacctcgcataacttcgccatgtcatgtccactgaatagggcccacagagaagtccctctgcgggccgcgcagagcttgagtgcagaatgacctcaccgtatgtccaccacggtcaagtactaaccagtggttaatggacaaacctaacgctcgcacggtgtttcagtatattccctgccgagtcattcggtactaacccctctgggtccaacaggtcgcagtcaatggaagagataaacgtggtagtctccttcccaacagagaagacctttttagatgccaagccgggctcgccaagcatgggtgataccagaatgacaacgagactacacatcgtgctatgggtcataacggagagtggagctcacgtgcccgggtcgggcagacagaatcaccaagccgggccttctctctcgaagcctaccaagccgccttatgctttatatggcggggccgcgcccactacgggttggccccgaaaccttctcaagccggcaccttcagtatccgacctcccgcccaagtccgggattatcggtcttgatgcgggagtggcggcacgctcgggatttgggatggcgagcgacaatggtacgagtagaacgtaagggacacggtggcgactgaccgagcacgtcccggggtccataagcgagtgatggatgttggctggcgctcaggacgtaggcatactaagacgcccgttatacatgatcggacctatcgcggagcgataccgacggcgatcccgccgataaagatccaaccagtagtcgagactgcggaattaaatctgacccgggacgggacgctcggcgccgcggatggggccaatactccggacgcatcctggccaactagtgcgaagctagcgcatgcccctcgtaacgacagcgagcgataggataaatgtctcggtcgggcgggagctgagcaaaccggttgttcgctcagcctatgaggcatgcgaggacgtaccgaagatggcatcttgtgcgcccctgtcagggagcctagaggcaccggagacattcggagagtttgcccgccaacacggccgtgggagagcgcgctcgaccgttattaacctgggaccagacattccacgccgaggcgactaaagaataccgttcagtcaagaggtcgtcaagctgttacatgatcctgagggggccgtgtacctggatgcgttcgaaggactaatgagacgtgtggcgccgtaggtgccttgcctgcgcagcgcgcccaagccgcagttacatagagagctacgatcgctaagtaaatcgcacttaacgacgctcgcgataccgttttaccactcagtcggagcgtggccattcccaatagcgtgctgcgagacgacatccgtctgcagcagtcggccatgggctcgacccacaacctgcccaccgggtgtgactcgaccgtcgcacgagcggacagacgtctctatatatcatgacatcagtcgacatatgatgcatatcacagtatgtgtatgatcgcggagaaacgcggtggggcctacttccatggtgcccccctaggggggcatccattctggggaaaggtcagcagacaaatggaccgctctcaccagcccaactgcgcgtataagatataggtcctgggaacggtgcgccttgcgggcatggagccctgcgcggagttcgcaagggcttgagggaggtgtaactcgtctgctttatgcgtgaaccgtatgacagatcaaacctatggccgggtggcttgcggaatgctgtaatgacatcccccacgcgccaggtatcttatggtatccggcgcaccccacgaccgtatcctaaattatctggtgcttggtgcagagcgaactacagacatcctgaggacaccacctcaggttttcgttgccactccggagggcctagccgtaactcgtttaacgagactgatccccaccacagctggggagtggaaaaaccctcccatttcagggagcttaccaggcgcccgtgactgccgcggccgcagtgtgtgtgcaacaggacaagtcgtagatcatgcatgcatcatactgatgtatatagctgatatatatagtatgatagagatgacgacatgatgcagcatacgcgtagatatgagctcacagcagtacagcgatatatagatacgtactgctgctatcatagatactatcagatatatctctgatctgatagagacagcagagctcacacatatagtatctagagcgacagagctagatgatagagcgacagctgagatcagagtcagatcagtatgtgatcgctagatcatgatactgtcagctagatgcgatagtatgtctagacactgatagatgagcactatagctagatgtgagtatcagagtgtatcagctgatatcatatatagctgatacacagactacagtgacagctgagatagtcgatcagagtacaagggacccgcctaagcacaccgtagctgagacatcctggtatggaaacgacctgcttaccaaataatataagctgctctactaactgctatcatagtcttacaatgaagtagacagcagaacagtaattcacatgggaaggaaaacattaatgagatactaaacctgaacgtgcaaatagctcctacaaaagcatctaactctataataaaaactaatggtaatcagtaagatcacattatcagccagtcgctcgagtatatgccgagcctaacctggggtcaccccgcaaaggggtgtagacgggcatgggaccaccgcaacggtcctaggtatatttgttaggccattctttgttgtgcgattcagggcccatcacttgtatctgtgcagtggatgcggtgtaacatatagcctgcaacacgaataaccaatgacgccgagtgacgatgagggggcacgttacgttcgactagactgccgccggcgcgtgccacgctgatataatgtaccttcgccgtgtcggcacagccttgggtccgcggtgaatagtggtctgagtgccaccgggcgtggagaagtcagtcagagccgcctaccaccggcactccagggaacaccgcgagcggtcggcgagcggcctccagggagcttgggggggattcatcggcacccctattagcggcggggtgcaaagcaggttcgcgcgccgcctgacataggctgcgtcatggttgatgacctgcgaccatggccggccggctgcgccacgttacagagcccgaggctccggcgggcccagggatggcgggtggggggcggccatcaactcgcaacggcctgagctgccgtacgcgatggagggcacctgcgccacatcgcggcggtgccgcggggttccgtctgacgtcggattcgcgcttcgggatgcagcgcccgtatagaattggccagggagaggtggagaggacgggtcgtggccccaatacaactcac
ctggatgctctcactggccggggccgagtgcaaagataactcggcagctctgagaataggaggcacgttatgactgcgccacgcacactgcgggacggttcccccatcgggttctttccccgacaaccgcggttactacatcccccggtgccggagggagcctaactgactcggagggaggcgggctgaattatccgtgtggccgcccgcgcggaacagctcgggcaaaatatcgggcctggctggtagtagcaaagctgggtagtcctatcggtggcatgctcccaccgcgccggatgaagggttacctcgcataacttcgccatgtcatgtccactgaataggggccacagaaaagtccctctgcgggccgcgcagagcttgagtgcagaatgacctcaccgtatgtccaccacggtcaagtactagtcagtggttaatggtcaaacctaacgctcgcacggtgtttcagtatattccctgccgagtcattcggtactaacccctctgggtccaacaggtcgcagtcaatggaagagataaacggggtagtctcctttccaacagagaagacctttttagatgccaagccgggctcgccaagcatgggtgataccagaatgacaacgagactacacatcgtgctatgggtcataacggagagtggagctcacgtgcccgggtcgggcagacagaatcaccaagccggaccttctctctcaaagcctaccaagccgccttatgctctatatggcggggccgcgcccactacgggttggccccgaaaccttctcaagccagcaccttcagtatccgacctcccgcccaagtccgggattttcggtcttgatgcgggagtggcggcacgctcgcgatttgggatggcgagcgacaatggtacgagtagaacgtaagggacacggtagcgactggccgagcacgtcccggggtccataagcgagtgatggatgttagctggcgctccggacataggcatactaagacgcccgttatacatgatcggacctatcgcggagtgataccgacggcgatcccgccgataacgatccaaccagtagtcgagactgcggaattgaatctgacccgggacgggacgctcggcgccgcggatggggccaatactccggacgcatcctggccaactagtgcgaagctaacgcatgcccctcgtaacgacagcgagcgataggataaatgtctcggtcgggcgggagctgagcaaaccggttgttcgctcagcttatgaggcatgcgaggacgtaccgaagatggcatcttgtgcgcccccgtcagggagcctagaggctccggagacattcggagggtttgcccgctaacacggccgggggagagtgcgctcgaccgttattaacctgggaccagacattccacgccgtggcgactaaagaataccgttcagtcaagaggtcgtcaagctgttacatgatcctgagggggccgtgtacctggatgcgttcgaaggactaatgagacgtgcggcgccgtaggggccttgcctgcgcagcgcgcccaagccgcagttacatagagagctacgatcgctaagtaaatcgcacttaacgacgctcgcgataccggtttaccactcagtcggagcgtggccattcccaatagcgtgctgcgagacgacattcgtctgcagcagtcggccatgggctcgacccacaacctgcccaccgggtgtgactcaaccgtcgcacgagcggacagacgtctctatatatcatgacatcagtcgacatatgatgcatatcacagtatgtgtatgatcgcggagaaacgcggtggggcctactgccatggtgcccccctaggggggcatccattctggggaaaggtcagcagacaaatggaccgctctcaccagccaaactgcgcgtataagatataggtccagggaacggtgcgccttgcgggcatggagccctgcgcggagttcgcaagggcttgagggaggtgtaactcgtctgctttatgcgtgaatcgtatgacagatcaaacctatggccgggtggcttgcggaatgctgtaatgacatctcccacgcgccaggtatcttatggtatacggcgcaccccacgaccgtatcctaaattatctggcgcttggtgcagaacgaactacagacatcctgaggacaccacctcaggttttcgttgccactccggagggcctagccgtaactcgtttaacgagactgatccccaccacagctggggagtggaaaaaccctcccattccagggagcttaccaggcgcccgtgactgccgcggccgcagtgtgtgtgcaacaggacaagtcgtagatcatgcatgcatcatactgatgtatatagctgatatatatagtatgatagagatgacgacatgatgcagcatacgcgtagatatgagctcacagcagtacagcgatatatagatacgtactgctgctatcatagatactatcagatatatctctgatctgatagagacagcagagctcacacatatagtatctagagcgacagagctagatgatagagcgacagctgagatcagagtcagatcagtatgtgatcgctagatcatgatactgtcagctagatgcgatagtatgtctagacactgatagatgagcactatagctagatgtgagtatcagagtgtatcagctgatatcatatatagctgatacacagactacagtgacagctgagatagtcgatcagagtacaagggacccgcctaagcactccgtagctgagacatcctggtatggagacgacctgcttaccaaataatataagctgctctactaactgctatcatagtcttacaatgaagtagacagcagaacagtaattcacatgggaaggaaaacattaatgagatactaaacctgaacgtgcaaatagctcctacaaaagcatctaactctataataaaaactaatggtaatcagtaagatcacattatcagccagtcgctcgagtatatgctgagcctaacctggggtcaccccgcaaaggggtgtagacgggcatgggaccaccgcaacggtcctaggtatatttgtcaggccattctttgttgtgcgattcagggcccatcacttgcatctgtgcagtggaagcggtgtaacatatagcctgcaacacgaataaccattgacgccgagtgacgatgagggggcacgttacgttcgactagactgccgccggcgcgtgccacgctgatataatgtaccttcgccgtgtcggcacagccttgggtccgcgatgaatagtggtctgagtgccaccgggcgtggagaagtcagtcagagccgcctaccaccggcattccagggaacaccgcgagcggtcggcgagcggcctccagggagcttgggggagattcatcggcacccctattagcggcggggtgcaaagcaggttcgcgcgccgcctgacataggctgcgtcatggttgatgacctgcgaccatggccggccggattcgccacgttacagagcccgaggctccggcgggcccagggatggcgggtggggggcggccatcaactcgcaacggcctgagctgccgcacgcgatggagggcacctgcgccatatcgcggcggtgccgcggggttccgtctgacgtcggattcgcgcttcgggatgcagcgcccgtatagaattggccagggagaggtggagaggacgggtcgtggccccaatacagctcac
ctggatgatctcactggccggggccgagtgcaaagataactcggcagctctgcgagtaggaggcacgttataactgcgccacgcacactgcgggacggtgcccccaccgggttctttccccgacgcccgcggttactacagcccccggtgccggagggagcctaactgactcggaggtaggcgggccgaattatccgcgtggccgcccgcgcggaacggctcgggcagaatatcgggactggctggtagtatcaaagctgggtagtcctatcggtggcacgctcccaccgggccggatgaagggctacctcgcataacttcgccatgtcatgttcactggataggagccgctgagaagtccctctgcgggccgcgcagagcttgagtgcagaatgacctcaccgtatgtccaccacggtcaagtactagccagtggttaatggacaaacctaacgctcgcacggtgttccagtatattccctgccgagtcattcggtactaacccctctggatccaacaggtcgcagtcaatggaagagataaacgtggtagtctccttcccaacagagaagacctttttagatgccaagccgggctcgccaagcatgggtgataccggaatgatagcgagactacacatcgtgctatgggtcataacggagagtggagcccacgtgcccgggtcgggcagacagaatcaccgagccgggccttctctctcaaagcctaccaagccgccttatgctctatatggcggggccgcgaccactacgggttggccccgaaaccttttctatccggcaccttcagtatccgacctcccgcccaagtccaggattatcggtcttggtgcgggagtggcggcacgctcgcgatttgggatggcgagcgacaatggtacgagtagaacgtaagggacacggtagcgactggccgagcacgtcccggggtccataagcgagtgaaggatgttggctggcgctccggacgtaggcctactaagacgcccgttatacatgatcggacctatcgcggagcgataccgacggcgatcccgctgataaagatccaaccagttgttgagactgcggaattgaatctgacccgggacgggacgctcggcgctgcggatggggccaatactccggacgcatcctggccaactagtgcgaagctagcgcatgcccctcgtaacgacagcgagcgataggatcaatgtctcggtcgggcgggagctgagcaaaccggttgttcgctcagcctatgaggcatgcgaggacgtaccgaagatggcatcttgtgcgcccctgtcagggagcctagaggcaccggagacattcggagggtttgcccgccaacacggccggtggagagtgcgctcgaccgttattaacatgggaccagacattccacgccggggcgattaaagaataccgttcagtcaagaggacgtcaagttgttacatgatcctgagggggccgtgtacctggatgcgttcgaaggactaatgagacgtgcggcgccgtaggggccttgcctgtgcatcgcgcccaaaccgcagttacatagagagctacgatcgctaagtaaatcgcacttaacgacgctcgcgataccgttttaccactcagtcggagcgtggccattcccaatagcgtgctgagagacgacatccgtctgcagcagtcggtcatggactcgacccacaacctgcccaccgggtgtgactcgaccgtcgcacgagcggacagacgtctctatatatcatgacatcagtcgacatatgatgcatatcacagtatgtgtatgatcgcagagaaacgcggtagggcctattgccatagtgcccccctagaggggcatccatcctggggaaaggtcagccgacaaatggaccgttctcaccagcccaactacgcgtataagatataggtccagggaacggtgcaccttgcgggcatggagccctgcgcggagttcgcaagggcttgagagaggtgtaactcgtctgctttatgcgtgaatcgtatgacagatcaaaccgattgctgggtggcttgcgggatgctgtaatgacatcccccacgcgttaggtatcttatggtatccggcgcaccccacgaccgtatcctaaattatctggcgcttggtgcagaacgaactaccgacatcctgaggacaccacctcaggttttcattgccaccccggagagcctagccgtatctcgtttaacgagactgatccccaccacagctggggtgtggaaaaacccccccattccagggagcttaccaggcgcccgtgactgccgcggccgcagtgtgtgtgcaacaggacaggtcgtagatcatgcatgcatcatactgatgtatatagctgatatatatagtatgatagagatgacgacatgatgcagcatacgcgtagatatgagctcacagcagtacagcgatatatagatacgtactgctgctatcatagatactatcagatatatctctgatctgatagagacagcagagctcacacatatagtatctagagcgacagagctagatgatagagcgacagctgagatcagagtcagatcagtatgtgatcgctagatcatgatactgtcagctagatgcgatagtatgtctagacactgatagatgagcactatagctagatgtgagtatcagagtgtatcagctgatatcatatatagctgatacacagactacagtgacagctgagatagtcgatcagagtacaaggggcccgcctaagcacaccgtggctgagacatcctggcatggaaacgacctgcttaccaaataatataagctgctctactaactgctatcatagtcttacaatgaagtagacagcagaacagtaattcacatgggaaggaaaacattaatgagatactaaacctgaacgtgcaaatagctcctacaaaagcatctaactctataataaaaactaatggtaatcagtaagatcacattatcagccagtcgctcgcgtgtatgctgagcctaacctggggtcaccccgcaagggggtgtagacgggcatgggaccaccgcgacggtcctaggtatatttgtcaggccattctttgtcgtgcgattcagggcctatcacttgcatctgtgcagtggatgcggtgtagcatatagcctgcaacacgagtaaccaatgacgccgagcgacgatgagggggcacgttacgtccgactagactgccgccggtgcgtgtcacgctgatataatgtaccttcgccgtgtcggcccagccttgggttcacggtgaatagtggtctgagtgccaccgggcgtggagaagtcagtcagagccgcctaccaccggcactccagggaacaccgcgagcggtcggcgagcggcctccagggagcttgggggggatccatcggcacccctattagcggcggggtgcaaagcaggttcgcgcgccgcctgacatgggctgcgtcatggttgatgacctgcgatcatggccggccggatgcgccacgttacagaacccgaggctccggcgggcccagggatggcgggtggggggcggtcatcaactcgcaacggcctgagctgccgtacgcgatggagggcacctgcgccacatcgcggcggagccgcggggttccgtctgacgtctgattcgcgcttcgggatgcagcgcccgtatagaattagccagggagaggtggagaggacgggtcgtggtcccaatacaactcac
ctagatgatttcactggccggggccgagtgcaaagacaactcggcagctctgcgagtaggaggcacgttatgactgcaccactcacactgcgggacggtgcctccaccgggttctttccccgacgcccgcggttacttcagcccccggtgccggagggagcctaactgactcggagggaggcgggccgaattatccgcgtggccgcccgcgcggaacagctcgggcagaatctcgggcctggctggtagtagcaaagctgggtagtcctatcggtgacatgctccaaccgcgccggacgaaaggctacctagcataacttcgccatgtcatgtccaccggatagtggccacagagaagtccctctgcgggccgcgcagagcttgagtgcagaatgacctcaccgtgtatccaccacggttaagtactagccagcggttagtggacaaatcgaacgctcgcacggtatttcagtatattccccgccgagtcattcagtactgacccctctgggtccaacaggtcgcagtcaatggaagagataaacgtggtagtctccttcccggcagagaagccctttttagatgccaatccgggctcgcaaagcatgggcgataccggaatgacagcgagactacacatcatgctatgggtcataacggagagtggagcccacgtgcccaggtcgggcaggcagtatcaccgtaccgggtcttgtctcccaaagcctaccaagccgccttatgctctatatggcggggccgcgcccatcatgggttggcattgaaaccttctctagccggcaccttctgtatccgacctcccgccccagtccggaattatcggacttggtgcgggagtggcggcatgctcgcgtcttaggatggcgagcgacaatggtacgagtagaacgtaagggacacggcagcgattggccgagctcgtcccgggatccatatgcgagtgatggatactggctggcgctccggacgtaggcatactaagacgcccgttgtacgtaatcgaacgtatcgcggagctataccgacggcgatcccgccgataaagatccaaccagtaatcgagactgcggaatcgaatctgactcggggcgggacgcccggcgtcgcggatggggccaacactccggacgcatcctggccaactaatgcgaagttagcgcatgctcctcgtaacgacagcgagcgataggataaatgtctcggtcgggtgggagctgtgcaaaccggttgctcgctcagcctatgaggcatgcgaagacgtaccgaagatggcattttgtgcgcccctgtcaggggacctagaggcaccggggacattcggagggtttgcccgacaacacggccgggggagagtgcgctcgaccgttattaacctgggaccagatattccacgccgtggcgactaaaggataccgttcagtcaagaggacgtcaagctgttgcatgatcctgagggggccgtgtacctggatgcgtccgaaggactaatgagacgtgcggcgccgtaggggccttgcctgcgcagcgcgcccaagccgcagctacatagagagctacgatcgctaagtaaatcgcacttaacgacgcttgcgataccgttttgccactcagtcggagcgtggccattcccaatagcgtgctgcgagacgatacccgtttgcagcagtcggccatggactcgacccacaacctgcccgcagggtgtgactcgaccgtcgcacgagcggacagacgtctctatatatcatgacatcagtcgacatatgatgcatatcacagtatgtgtatgatcgcggagaaacgcggtgggacctaccgccagagcgcccccctaggggggcatccatcctggggaaagatcagcagacaaatagactgctctcaccaacccaactgcgcgtataagatataggtccagggaacggtgcaccttgcgggcatggggccctgcgaggagttcgtaagagcttgagggaagtgtaactcgtctgcttcatgcgtgaatcatatgacagatcaaaccgatggccggttggctggcgggatgctgtaatgacatcccccatgcgccaggtatcttatggtatccggcgcaccccacgaccgtatcctaaattgtctggcgcttggtgcagaacaaactacagacatcctgagtacaccacctcagattttcgttgccacctcggagagcctagccgtaattcatttaacgagactgatccccaccgcagcgggggagtggaaaaaccctcccattccagggagcctaccaggcgcccgtggctgccgcggccgcagtgtgtgtgcaacaggacaggtcgtagatcatgcatgcatcatactgatgtatatagctgatatatatagtatgatagagatgacgacatgatgcagcatacgcgtagatatgagctcacagcagtacagcgatatatagatacgtactgctgctatcatagatactatcagatatatctctgatctgatagagacagcagagctcacacatatagtatctagagcgacagagctagatgatagagcgacagctgagatcagagtcagatcagtatgtgatcgctagatcatgatactgtcagctagatgcgatagtatgtctagacactgatagatgagcactatagctagatgtgagtatcagagtgtatcagctgatatcatatatagctgatacacagactacagtgacagctgagatagtcgatcagagtacaagggacccgcctaagcacaccgtagctgggacatcctggcatggaatcgacctgcttaccaaataatataagctgctctactaactgctatcatagtcttacaatgaagtagacagcagaacagtaattcacatgggaaggaaaacattaatgagatactaaacctgaacgtgcaaatagctcctacaaaagcatctaactctataataaaaactaatggtaatcagtaagatcacattatcagccagtcgatcgcgtatatgctgtgcctaacctggagtcgccccgcaagggggtgtagacgggcatgggaccaccgcgacggtcctaggtatatttgtcaggccattctttgtcggacgatttagggctcatcacttgcatcagtgcagtggatgcggtgtagcatatagcctgcaacacgagtaaccaatgacgccgagcgacgatgagggggcacgttacgctcgactagactgccgcaggtgcgtgccacgctgatataatgtaccttcgccgtgtcggcacagtcttaggttcgcggtgaatagtggtctgagtgccaccgggcgcgaggtagtcagtcagagccgcctaccactggcactccaagggacaccgcgagcggtcggtgagcggcctccagggagctcgggggggttccatcggcacccctattagcggcggggtgcggagcgggttcgcgcgccgcctgacataggctgcgtcatggttgatgacctgcgaccatggtcgaccggatgcgccacgttacaaagcccgagactccggcgggcccagggatggcgggtgggtggcggccatcaactcgcaacggcctgagcttccgtacgcgatggagggcacccgcgccacatcgcggcagagccgcgggggtccgtctgacgtaggattcgcgcttcgggatgccgcgcccgtatagaattggccagggagaggaagagaggacgggtcgtggcccccatacaactcac
ctggatgatttcactggccgaggccgagtgcaaagataacccggcagctctgcgagtaagagacacgttatgattgcgccacgcacactgcgggacggtgcctcccccgggttctttccccgacgcccgcagttactatggcccccggtgccggagggagcttaactgactcggagggaggcgggccgaattatccgcgtggcagcccgggcggaacagctcgggcagaatctcgggcctggctggtggtagcaaagctgggtagtcttatcggtggcatgctcccacctcgccggacgaagggctacctcatataacttcgccatgtcacgtccactggataggggccacagagaagtccctctgcgggccgcgcagagcttgagtgcagaatgacctcaccgtatatccaccacggtcaagtactagccagcggtatgcggacaaatcgaacgctcgcacggtgtttcagtatattccccgccgagccattcggtactaacccctctgagtccaacagatcgtggtcagtggaagagataagcgtggtagtctccttcccaacagagaagatctttttagatgccaagccgggctcgccaagcatgggtgataccggaatgacagcgagactacacatcgtgctatgggtcatagcggagagtggagcccatgtgcccgggtcgggcagatagtatcaccgagccgggccttctctcccaaagcctaccaagccgtcttatgctctatatggtggggccgcgcccttcacgggttggccccgaaaccttctctagccgtcaccttctgtatccgactccccgcccaagttcgggattatcggacttggtgcgggagtggcggcacgctcacgacttgggatggcgcgcgacaatggtacgagtagagcgtaagggacacggtagcgactggccgagttcgtcccggggtccatatgcgagtgatggatattggctggcgctccggacgtcgtcatactaagattcccgttgcgcataatcggacgtatcgccgagcgataccgacggcgataccgccgataaagatccaaccagtaatcgagactgcggaattgaatctgactcggggcgggacgctcggagccgcggatggggccgatactccggacgcatcctggccaaccaatgcgaagctagcgcatgccccccgtaacgacagcgagcaatgggagaaatgtctaggccgggcgggagctgagcgaaccggttgtccgctcagcctatgaggcatgcaaggacgtaccgaagatggcatcttgtgcgcccctgtcggggggcctagaggcaccggagacatttggagggattgcccgccaacacggccgggggagagtgcgctcgaccgttattaacctgggaccagacattccacgccgtggctactaaagaataccgttcagtcaagaggacgtcaagcagttacatgatcctgagggggccgtgtacctggatgcgttcgaaggactaatgagacgtgcggcgccgtaggggccttgcctgcgcagcgcgcccaagccgcacctacatagagagatacgatcgctaagtaaatcgcacttaacgacgcttgcagtaccgttttaccactcagttggagcattgccattcccaatagcgtgctgcgagacgacatccgtctgcagcagtcggccatggatttgacccacaatctgcccacagggtgtgacacgaccgtcacacgagcggacagacgtctctatatatcatgacatcagtcgacatatgatgcatatcacagtatgtgtatgatcgcggagaaatgcgatgaggcctactgcgagagcgcccatcttggggggcatccaccccggggaaaggtcagcagacaaatggaccgctctcaccaacccgactgcgcgtataagatataggtcaagggaacggtgcaccttgcgagcatggggccttgcgcgtagttcgcaagggcttgagggagttgtaactcgcctgctttatgcgtgaatcatatgacagatcaaaccgatggccgggtggattgcgggatgctgtaatgacatcccccacgcgccaggtatcatatggtatccggcgcaccccacgaccgtatcctaaattatctggcgcttggtgcagaacgaactacagacatcctgaggacaccacctcaggttttcgttgccaccccagagagcctagccgtaactcgtttaacgagactgatccccaccacagctggggagtggaaaaaccctgccattccagggagcctaccaggcgcccgtggctgtcacggccgcagtgtgtgtgcaacaggacaggtcgtagatcatgcatgcatcatactgatgtatatagctgatatatatagtatgatagagatgacgacatgatgcagcatacgcgtagatatgagctcacagcagtacagcgatatatagatacgtactgctgctatcatagatactatcagatatatctctgatctgatagagacagcagagctcacacatatagtatctagagcgacagagctagatgatagagcgacagctgagatcagagtcagatcagtatgtgatcgctagatcatgatactgtcagctagatgcgatagtatgtctagacactgatagatgagcactatagctagatgtgagtatcagagtgtatcagctgatatcatatatagctgatacacagactacagtgacagctgagatagtcgatcagagtacaagggatccgccaaagcacaccgtaactgagacatccttgcataggaacgacctgcttaccaaataatataagctgctctactaactgctatcatagtcttacaatgaagtagacagcagaacagtaattcacatgggaaggaaaacattaatgagatactaaacctgaacgtgcaaatagctcctacaaaagcatctaactctataataaaaactaatggtaatcagtaagatcacattatcagccagtcgctcgcgtatatactgagcctaacctggggtcaccccgcaagggggaggagacgagcatgggaccaccgcgacgatcataagtatatttgtcagtccattctttgtcgggcgattcagggcccgtcacttgcatctgtgcagtggatgcggtgtagcatatagcctgcaacacgagtaaccaatgacgccgagcgacgatgagggggcacgttacgctcgactaaaatgccgcaggtacgtgcgacgctgatataatgtaccttcgccgtgtcggcacagccttgggttcgcggtgaatagtggtctgagtgccaccggacgtggggaagtcagttagagccgcctaccactggccccccagggaacaccgcgagcgttcggcgagcggcctccagagagcttggggggaatccaccggcaccccagttagtgacggggtgcgaagcaggttcgcgcgccgcctgacataagctacgtcatggttgatgacctgcgaccatggcaggccggatgcgccacgttatcgagtcctagactccggcaggccctgggatggcgggttgggagcggcctgcaactcgcaacggccttagcatccgtacacgatgaagggcacctgcgccacatctcggcagagccgcgggggttcgtcggacgtcgggttcgcgcttcggaatgcagcgcccgtatagagttggccagggagaggaggagaagacggatcctggccccaatacaacccac
ctggatgatctcactggccggggccgagtgcaaagataactcaacagctctgcgagtaagaggcacgttatgactgcgccacgcacactgcgggacggtgcctcccccgggttctttccccgacgcccgcagttactacggcccccggtgccggagggagcctaactgactcggagggaggcgggccgaattatccgcgtggccgcccgggcggaacagctcgggcagaatctcgggcctggctggtagtagcaaagctgggtagttctatcggtggcatgctcccaccgcgccggacgaagggctacctcatataacttcgccatgtcatgtccactggataggggccacagagaaatccctctgcggtccgcgcagagcttgagcgcagaatgacctcaccgtatatccaccacggtcaagtactagccagcggttagtggacaaatcgaacgctcgcacggtgtttcagtattttccccgccaagtcaatcggtcctaacccctctgggtccaacaggtcgtggtcaatggaatagatgaacgtggtagtctccttcccaacagagaagatctttttagatgccaagccgggctcgccaagcatgggtgataccggaatgacagcgagactacacatcgtgctatgggccatagcggagagtggagcccatgtgcccgggtcgggcagatagtatcaccgagccgggccttctctcccaaagcctaccaagccgccttatgctctatatggcggggccgcgcccatcacgggttggccccgaaaccttctgtagccggcaccttctgtatccgacctcccgcccaagtccgggattattggacttggtgcgggagtggcggcacgctcacgacttgggatggcgagcgacgatggtacgagtagaacgcaagggacacggtagtgactagccgagctcgtcccggggtccatatacgagtgatggatattggctggcgctccgggcgtcggcatactcaggtgcccgttgtacataattggacgtatcgcggagcgataccgacggcgatcccgccgataaagatccaaccagtaatcgagactgcggaattgaatctgactcggggcgggacgctcggagccgcggatggggccaatactccggacgcatcctggccaaccaatgcgaagctagcgcatgcccctcgtaacgacagcgagcaatgggagaaatgtctcggtcgggcgagagctgagcgaaccggatgtccgctcagcctatgaggcatgcgaggacgtaccgaagatggcatcttgtgcgcccctgtcagggggcctagaggcaccggagacattcggagggtttgcccgcctacacggccgggggagagtgcgctcgaccgttattaacctgggaccagacattccacgccgtggcgactaaagaataccgtttggtcaagaggacgtcaaacagttacatgatcctggggaggccatgtacctggatgcgttcgaaggactagtgagacgtgcggcgccgtaggggccttacctgcgcagcgcgcccaagccgcagctacatagagagatacgatcgctaagtaaatcgcacttaatgacgctcgcgataccgttttaccactcagtcggagcgttgccattcccagtggcttgctgcgagacgacatccgtctgcagcagtcggccatggactcgacccacaacctgcccacagggtgtggctcgaccgtcgcacgagcggacagacgtctctatatatcatgacatcagtcgacatatgatgcatatcacagtatgtgtatgatcgcggagaaacgcggtgaggcctactgccagagcgcccaccttggggggcatccaccctggagaaaggtcggcagacaaatggaccgctctcaccaacccaactgcgcgtataagatataggtccagggaacggttcaccttgcgggcatggggccctgcacgtagttcgcaagggcttgagggaggtgtaactcgtctgctttatgcgtaaatcatatggcagatcaaaccgatggccgggtggcttgcgggatgctgtaatgacatcccccacgcgccaggtatcatatggtatccggcgcaccccacgaccgtatcttaaattatccggcgcttggtgcagaacgaactacagacatcctgaggacaccacctcaagttttcgttgccatcccggagagcctagccgtaactcgtttaacgagactgatccccaccacagctggggagtgaaaaaaccctgccattccagggagcctaccaggcgcccgtggctgtcacggccgcagtgtgtgtgcaacaggacaggtcgtagatcatgcatgcatcatactgatgtatatagctgatatatatagtatgatagagatgacgacatgatgcagcatacgcgtagatatgagctcacagcagtacagcgatatatagatacgtactgctgctatcatagatactatcagatatatctctgatctgatagagacagcagagctcacacatatagtatctagagcgacagagctagatgatagagcgacagctgagatcagagtcagatcagtatgtgatcgctagatcatgatactgtcagctagatgcgatagtatgtctagacactgatagatgagcactatagctagatgtgagtatcagagtgtatcagctgatatcatatatagctgatacacagactacagtgacagctgagatagtcgatcagagtacaagggatccgcctaagcacaccgtagctgagacatcctggcatgggaacgacctgcttaccaaataatataagctgctctactaactgctatcatagtcttacaatgaagtagacagcagaacagtaattcacatgggaaggaaaacattaatgagatactaaacctgaacgtgcaaatagctcctacaaaagcatctaactctataataaaaactaatggtaatcagtaagatcacattatcagccagtcgctcacgtatgtgctgagcctaacctgcggtcacgccgcaagggggtggagacgggcatgggaccaccgcgacggtcctaggtatatttgccaggccattctttgtcgggcgattcagggcccatcacttgcatctgtgcagtgaatgcggtgtagcaaatagcctgcaacatgagtaaccaatgacgccgagcaacgatgaggaggcacgttacgcttgactggactgtcgcaggtacgcgccacgttgatataatgtaccttcgccgtgtcggcacagccttgggttcgcggtgaatagtggtctgagtgccaccggacgtggggaagtcagtcagagtcgcctaccactggcaccccaggtaacaccgcgagcggtcggcgagcggcctctagagagcttgggggggatccatcggcacctcagttagcgacagggtgcgaaacaggttcccgggccgcctgacataggctacgtcatggttgatgacctgctaccatggccggcaggatgcgccgcgttacagagcccgagactccggcaggccctgggatggcaagtggggggcggccatcaactcgcgacggcctgagcttccttacgcgatggagggcacctgagccacatcgcggcagatccgcgggggtccgtctgacgtcgggttcgcgcttcggaatgcagcgcccgtacagaactggccagggagaggaggagaggacgggtcgtggccccaatacaacccac
ctggatgatctcactggccggggtcgagtgcaaagataactcggcagctctgcgagtaagaggcacgttatgattgcgccacgcacactgcgggacggtgcctcccccgggttctttccccgacgcccacagtttctacggcccccggtgccggagggagcctagctgactcggagggacgcgggccgaattatccgcgttgccgcctgggcggaacagctcgggcagaatctcgggcctggctggtagtagcaaagctgggcagtcctatcggtggcatgctcccaccgcgccggacgaagggctacctcatataacttcgccatttcatgtccactggataggggccacagagaagtccctctgcgggtcgcgcagagcttgagtgcaggatgacctcaccgtatatccaccacggtcgagtactagccagcggttagcggacaaatcgaacgctcgcacggtgttttagtatattctccgccgagccattcggtactaatccctctgggtccaacagatcgtggtcagtggaagagataaacgtggtcgtctccttcccaacagagaagatctttttagatgccaagccaggctcgccaagcaagggtgataccggaatgacagcgagactacacgtcgtgctatgggtcatagcggagagtggagcccatgtgcccgggtcgggcagatggtattaccgagccgggccttctctcccaaagcctaccaagccgccttatgctctagatggcggggccgcgcccttcacgggttggacccgaaaccttctctagccggcaccttctgtatccgacttcccgcccaagtccgggattatcagacttggtacgggagtggcggcacgctcacgacttgggatggcgagcgacagtggtacgagtagaacgtaagggacacggtagcgactggccgagctcgtcccggggtccatatgcgagtgatggatattggctggtgctccggacgtcggcatactaagatgcccgttgtacataatcggacgcatcgcggagcgataccgacggcgatcccgccgataaagatccatctaataatcgagactgcggaattgaatctgactcggggcgggacgctcggagccgcggatggggccaatactccggacgcatcctggccaaccaatgcgaagctagcgcatgcccctcgtaacgacagcgagcaatgggagaaatgtctcggtcgggcgggagctgaacgaaccggttgtccactcagcctatgaggcatgcgaggacgtaccgaagatgacatcttgtgcatccctgtcagggggcctagaggtaccggagacatttggagggattgcccgccaacacggccgggggagagtgcgctcgaccgttattaacctgggaccagacattccatgccgtggcgactaaagaataccgttcagtcaagaggacgtcaagcagttacatgatcctgagggggtcgtgtacttggatgcgttcgaaggactaatgagacgtgcggcgccgtaggggtcttgcctgcgcagcgcgcccaagccgcagccacatagagagatacgatcgctaagtaaatcgcacctaacgatgctcgcgataccgttttaccactcagtcggagcattgccattcccaatagcgtgctgcgagacgacatccgtctgcagcagtcggccatggattcgacccacaacctgtccacagggtgtgactcgaccgtcacacgagcggacagacgtctctatatatcatgacatcagtcgacatatgatgcatatcacagtatgtgtatgatcgcggagaaactcggtgaggcctactgacagagcgaccattttggggggcatgcaccctggggaaaggttagcagacaaatggaccgctcttaccaacccaactgcgcgtataagatataggtccagggaacggtgcaccttgcgacgatggggccctgcgcgtagttcgcaagggcttgagggaggtgtaactcgtctgctttatgcgtgaatcatatgacagatcaaaccgatggccgggtggcttgcgggatgctgtaatgacatcccccacgcgccaggtatcatatggtatccggcgcaccccacgaccgtatcctaaattatctggcacttggtgcagaacgaactacagacatcctgaggacaccacctcaggttttcgttgccaccccggagagcctagccgtaactcgtttaacgagactgatccccaccacagctgaggagtggaaaaaccctgccattccagagagcctaccaggcgcccgtggctatcacggccgcagtgtgtgtgcaacaggacaggtcgtagatcatgcatgcatcgtactgatgtatatagctgatatatatagtatgatagagatgacgacatgatgcagcatacgcgtagatatgagctcacagcagtacagcgatatatagatacgtactgctgctatcatagatactatcagatatatctctgatctgatagagacagcagagctcacacatatagtatctagagcgacagagctagatgatagagcgacagctgagatcagagtcagatcagtatgtgatcgctagatcatgatactgtcagctagatgcgatagtatgtctagacactgatagatgagcactatagctagatgtgagtatcagagtgtatcagctgatatcatatatagctgatacacagactacagtgacagctgagatagtcgatcagagtacaagggatccgcctaagtacaccgtagctgagacatcctggcataggaacgacctgcttaccaaataatataagctgctctactaactgctatcatagtcttacaatgaagtagacagcagaacagtaattcacatgggaaggaaaacattaatgagatactaaacctgaacgtgcaaatagctcctacaaaagcatctaactctataataaaaactaatggtaatcagtaagatcacattatcagccagtcgctcgcgtatacgctgagccttacctggggtcaccccgcaagggggtggagacgagcatgggaccaccgcgatggtcataagtatatttgtcagtccattctttgtcgggcgattcagtgcccatcacttgcatctgtgcagtggatgcggtgtagcatatagcctgcaacacgagtaaccaatgacaccgagcgacgatgagggggcgcgttacgctcgactaaaatgccgcaggtacgtgcgacgctgatataatgtaccttcgccgtgtcagcacagccttgggttcgcggtgaatagtggtctgagtgccaccggacgtggggaagtcagttagagccgcctaccactggcaccccagggaacaccgcgagcggtcggcgggcggcctccagagagcttgggggggatccatcggcacaccagttagccacgaggtgcgaagcaggttcgcgcgccgcctgacataggctacgtcatggttgatgacctgcggccatggccggccggatgcgccacgttacagagccctagactccggcaggccctgggatggcgggctgggggcggccagcaactcgcaacggcctgagcttccgtacgagatggagggcacctgcgccacatcgcggcagagccgcgggggttcgtcggacgtcgggttcgcgctacggaatgcagcgcccgtatagaattggccagggaggggaggcgaggacgggtcctggccccaatacaacccac
ctggatgatctcactggccggggtcaagtgcaaagataactcggcagctctgcgagtaagaggtacgttatgattgcgccacgcacactgcgggacggtgcctcccccgggttctttccccgacgcccgcagttactacggcccccggtgccggagggagtctaactgactcggagggaggcgggccgaattatccgcgttgccgcccgggcggaacagctctggcagaatctcgggcctggctggtagtagcaaagctgggcagtcctatcggtggcatgctcccaccgcgccggacgaagggctacctcatataacttcgccatgtcatgtccactggataggggccacagagaagtccctctgcgggccgcgcagagcttgagtgcagaatgacctcaccgtatatccaccacggtcaagtactagccagcggttagcggacaaatcgaacgctcgcacggtgttttagtatattccccgccgagccattcggtactaatccctctgggtccaacagagcgtggtcagtggaggagataaacgtggtcgtctccttcccaacagagaagatctttttagatgccaagccgggctcgccaagcaagggtgataccggaatgacagcgagactacacatcgtgctatgggtcatagcggagagtggagcccatgtgctcgggtcgggcagatggtatcaccgagccgggcctgctctcccaaagcctaccaagccgccttatgctctatatggcggggccacgcccttcacgggttggccccgaaaccttctctagccggcaccttctgtatccgacttcccgcccaagtccgggattatcggacttggtgcgagagtggcggcgcgctcacgacttgggatggcgagcgacaatggtacgagtagaacgtaagggacacggtagcgactggccgagctcgtcccggggtccatatgcgagtgatggatattggctggtgctccggacgtcggcatactaagatgcccgttgtacataatcagacgtatcgcggagcgataccgacggcgatcccgccgataaagatccatccagtaatcgagactgcggaattgaatctgactcggggcgggacgctcggagccgcggatggggccaatactccggacgcatccaggccaaccaatgcgaagctagcgcatgcccctcgtaacgacagcgagcaatgggagaaatgtctcggtcgggcaggagttgagcgaaccggtcgtccgctcagcctatgaggcatgcgaggacgtaccgaagatggagtcttgtgcgtccctgtcagggggcctagaggcaccggagacatttggagggattgcccgccaacacggccgggggagagtgcgctcgaccgttattaacctgggaccagacattccgcgccgtggcgactaaagaataccgttcagtcaagaggacgtcaagcagttacatgatcctgagggggccgtgtacctggatgcgttcgaaggactaatgagacgtgcggcgccgtaggggccttgcctgcgcagcgcgcccaagccgcagctacatagagagatacgatcgctaagtaaatagcacttaacgacgctcgcgataccgttttaccactcagtcggagcattgccactcccaatagcgtgctgcgagccgacatccgtctgcagcagtcggccatggatacgacccacaacctgtccacagggtgtgactcgaccgtcacacgagcggacagacgtctctatatatcatgacatcagtcgacatatgatgcatatcacagtatgtgtatgatcgcggagaaacgcggtgaggcctactgccagagcaaccattttggggggcatccaccctggggaaaggtcaacagacaaatggaccgctctcaccaacccaactgcgcgtataagatataggtccagggaacagtgcacctggcgagcatggggccctgcgcgtagttcgcaagggcttgagggaggtgtaactcgtctgctttatgcgcgaatcatatgacagatcaaaccgatggccgggtggcttgcgggatgctgtaatgacatcccccacgcaccaggtatcatatggtatccggcgcaccccacgaccgtatcctaaattatctggcgcttgatgcagaacgaactacagacatcctgaggacaccacctcaggttttcgttgccaccccggagagcctagccgtaacttgtttaacgagactggtccccaccatagctggggagtggaaaaaccctgccattccagagagcctaccaggcgcccgtggctatcacggccgcagtgtgtgtgcaacaggacaggtcgtagatcatgcatgcatcatactgatgtatatagctgatatatatagtatgatagagatgacgacatgatgcagcatacgcgtagatatgagctcacagcagtacagcgatatatagatacgtactgctgctatcatagatactatcagatatatctctgatctgatagagacagcagagctcacacatatagtatctagagcgacagagctagatgatagagcgacagctgagatcagagtcagatcagtatgtgatcgctagatcatgatactgtcagctagatgcgatagtatgtctagacactgatagatgagcactatagctagatgtgagtatcagagtgtatcagctgatatcatatatagctgatacacagactacagtgacagctgagatagtcgatcagagtacaagggatccgcctaaatacaccgtagctgagacatcccggcaaaggaacgacctgcttaccaaataatataagctgctctactaactgctatcatagtcttacaatgaagtagacagcagaacagtaattcacatgggaaggaaaacattaatgagatactaaacctgaacgtgcaaatagctcctacaaaagcatctaactctataataaaaactaatggtaatcagtaagatcacattatcagccagtcgctcgcgtatatgctgagcctaacctggggtcaccccgcaagggggtggagacgagcatgggaccaccgcgacggtcataagtatatttgtcagtccattctttgtcgggcgtttcagggcccatcacttgcatctgtgcagtggatgcggtgtagcatatagcccgcgtcacgagtaatcaatgacgccgagcggcgatgagggggggcgttacgctcgacgaaaatgccgcaggtacgtgcgacgctgatataatgtaccttcgccgtgtcggcacaaccttgggttcgcggtgaatagtggtctgagtgccaccagacgtggggaagtcagttagagccgcctaccactggcaccccagggaacaccgcgagcggtcggcgagcggcctccagagagcttgggggggatctatcagcaccccagttagccacggggtgcgaagcaggttcgcgcgccgcctgacataggctaagtcatgattgatgacctgcggccatggccggccggatgcgccacgttacagagccctagactccggcaggccctgggatggcgggttgggggcggccagcaattcgcaacggcctgagcttccgtacgcgatggggggcacctgcgccacatcgcggcagagtcacgggggttcgtcggacgtcgggttcgcgcttcggaatgcagcgcccgtatagaattggccagggagaggaggagaggacgggtcctggccccaatacaacccac
ctggatgatctcactggccggggccgagtgcgggaataattcggcagctctgcgagtaggaggcatgttatggctgcgccacgcacactgagggccggtgcccccaccgggttctttccccgacgcccgcggttactacagcccccggtaccggagggagcctaactgactcggagggaggcgggccgtgttatccgcgtgaccgcccacgcggcacagctcggacagaatatcgggcctggctggtagtagcaaagctgggtagtcctatcggtggcatgctcccaccgcgccgtacgaagggctacctcgcataacttcgccatgtcatgtccactggataggggccaaagagaagtatctctgcaggccgcgcagagcttgagtgcagaatgacctcaccgtatgtccaccgcggtcaagtactagccagtggttagtggacgaatcgaacgctcgcacagtgtctcagtacattccctgccgagtcattcggtactaacccctctgggtccaacaggtcgcagtcaatggaagagataaacgtggtagtctccttcccaacagagaagacctttttagatgccacgccgggatcgccaagtatgagtgataccgtaatgacagcgagactatacatcgtgctatgagtcataacggagagtggagcccacgtgcccgggtcgggcagacagaatcatcgagccgggccttctctctcaaagcctaccaagccgccttatgctctatatggcggggccgcgcccactacgggttggccccgaaactctctctagccggcaccttctgtatccgacctcctgcccaagtccgggattatcggacttggtgcgggagtggcggcacgcccgcgacttgggatggcgagcgacaatggtacgagtagaacgtgagggacacggtagcggctggccgagcacgtcccggggtccataagcgcgtgatggatattggctggcgttccggacgtaagtatactaagacgcccgtcatacatgatcggacctatagcggagcgataccgacggcgatcccgccgttaaagatccaaccagtagtcgagactacggaattgaatctgactcgggacgagacgctcggcgccccggatggggccaataatacggacgcatcctggtcaactagtgcgaagctagcgcatacccctcgtaacgacagcgagcgatatgataaatgtctcgttcggtcggtagctaagcaaaccggttgttcgctcagcctaagtgacatgcgaggacgtagcgaagatggcatcttgtacgcccctgtcagggggcctagaggcaccggagacattctgagggttcgcccgccaacacggccaggggagagtgtcctcgaccgttattaaccagggaccagacattccacgccgtggcgactaaagattaccgttcaatctagaggacgtcaagctgttacatggttctgagggggccgtgtacctggatgcgttcgaatgactaacgagacgtgcggcgccgtaggggcgttgcctgcgcagcgcgcccaagccgcggctacatagagagctacgatcgctaagtaaatcgcacttaacgacgctcgcgataccgttttaccactcagtcggagcgtggccattcccaatagcgcgctgcgagacgacatccgtctgcagcagtcgaccatggactcgacccataacctgcccaccgggtgtgactcgaccgtcgcacgagcggacagacgtctctatatatcatgacatcagtcgacatatgatgcatatcacagtatgtgtatgatcgcggagaaacgcggtggggcctactgccatagcgcccccctaggggggcatccatcctgaggaaaggtcagcagacaaatggaccgctctcaccaacccaactgcgcgtagaagatataggtccagggaacggtgcaccttgcaggcatggggccctgcgcggagttcgcaagggcttgagggaggtgtaactcgtctgcattgtgcgtgaatcgtatgacagatcaatccgatggccgggtggcttgcgggattctgtaatgacatcccccacgcgccaggtatcttatggtatccggcgcaccccacgaccgtatcctaaattatctggcgctgggtgcagaacgaactacagacatcctgaggacaccacctcaggttttcgttgccgccccggagagcctagccgtaactcgcttaacgagactgatccccaccacagctggggagtggaaaaaccctcccattccggggagcttaccaggcgcccgtgactgccgcggtcacagtgtgtgtgcaacaggacaggtcgtagatcatgcatgcatcatactgatgtatatagctgatatatatagtatgatagagatgacgacatgatgcagcatacgcgtagatatgagctcacagcagtacagcgatatatagatacgtactgctgctatcatagatactatcagatatatctctgatctgatagagacagcagagctcacacatatagtatctagagcgacagagctagatgatagagcgacagctgagatcagagtcagatcagtatgtgatcgctagatcatgatactgtcagctagatgcgatagtatgtctagacactgatagatgagcactatagctagatgtgagtatcagagtgtatcagctgatatcatatatagctgatacacagactacagtgacagctgagatagtcgatcagagtacaagggacccgcctaagcacaccgtagctgagacatcctggcatggaaacgacctgcttaccaaataatataagctgctctactaactgctatcatagtcttacaatgaagtagacagcagaacagtaattcacatgggaaggaaaacattaatgagatactaaacctgaacgtgcaaatagctcctacaaaagcatctaactctataataaaaactaatggtaatcagtaagatcacattatcagccagtcgcacgcgtatatgctgagcctaacctggggtcatcccgcaagggggtgtagacgggcatgggaccaccgcgacggtcctaggtatatttgtcaggtcattctttgtcgtgtgacgcagggcccatcacttgcatctgtgcagtggattcggtgtagcatatggcctgcaacacgagtagccaatgacgccgagcgacgatgagggggcacgttacgttcgactagactgccgccggtgcgtgccacgctgatataatgtactttcgccgtgtcggtacagccttgggttcgctgtgaatagtggtctgagtgccacagggcgtggggaagtcagtcagagccgcctacaaccggcactcctgggaacaccgcgagcggtcgacgagcggtctccagggagcttgggggggatccatcggcacccctattagcggcggggtgcgaagcaggttcgcgcgccgcctgatataggctgcgtcatggttgatgacctgcgaccctggccggccggatgcaccacgttacagagcccgagactccggcgggcccagggatggcgggtggggggcggccatcaactcgcaacggcgtgagcttccgtacgcgatggagggcacctgcgccacatcgcggcagagccgcggggttccgtctgacgtcggattcgcgcttcgggatgcagcgcccgtatagaattggccagggagaggtggagaggacaggtcgtggccccaatacaactcac
ctggatgatctcgctggccggggctgaatgcgggaatagctcggcagctctgcgagtaagaagcacgttatgactgcgccacgcacactgcgggacggtgcctccactgggctctttccccgacgcccgcggttactacggtcctcggtgccggagggagcctaactgactcggagggaggcgggccgaattatccgcgtggccgtccgcgcggaacagctcgggcagattctcagtcttggctggtagtagcaaagctgggtagtcctaccggtggcatgccctcaccgcgccggacgaagggctacctcgtatgacttcgccatgtcatgtccactggataggggccacagagaagtccctttacgggccgcgcagagcttgagtgtagaatgacctcaccgtatatccatcacggccaagtactagccagcggttagtggacaaatcgaacgctcgcacggtgtttctgtatattccccgccgagtcattcggtactagcccctctgggtccaacgggtcgcagtcaatggaagagataaaggtggtagtctccttcccaacagagaagatctttttagatgccaagccgggctcgccaggcatgggtggtaccggagtgacagcgagactgcacatcgtgctatgggtcatagcggagggtggagcccacgtgcctgggtcgggcggacagtatcaccgagccgggccgtctctcccaaagcctaccaagccgccttatgctctatatggcggaaccgcgcccatcacaggttggccccgaaaccttctctggccggcaccttctgtgtccgacctcccgcccaagtccgggattatcggacttggtgcgggaacggcggcacgctcgcgacttgggttggcaagcgacaatggtacgagtagaacgtaagggacatggtagcgactggccgagctcgttccggggtccatatgcgagtgatggatattggctggcactccggacgtcggcatactaagacgcccgttgtacataatcggacgtatcgcggatcgataccgacggcgatctcgccgataaagatccaaccagcaatcgagactgcgtcattgaatctgactcggggcgggacgctcggcgccgcggatggggccaatactccggacgcatcctggccaactaacacgaagctagcgcatgcccctcgtaacgacggcgagcgctaggataaatgtctcggtcgggcgggagctgagcgaaccggttgttcgctcagcctatgaggcatgcgaggacgtgccgaagatggcatcttgtgcgcccctgtcagggggcctagaggcaccggaggtagccggagggtttgcccgccaaaacggacgggggagagtgcgctcgaccgttattaacctggggccgaacattccacgccgtggcgactaaagaacaccgttcagtcaagaggacgtcaagctgttacatgatcctgagggagccgtgtacctggatgcgtttgaaggactaatgggacgtgcggcgccgtagaggcctagcctgcgcagcgcgcccaagccgcagctacatagagagctacgatcgctaagtaaatcgcacttaacgacgctcgcgataccgttttaccacttagtcggggcgtggccattcccaatagcgtgctgcgagacgacgtccgtctgcagcagccggccatggactcgacccacaacctgcccacagggtgtgactcgaccgccgcacgtgcggacagacgtctctatatatcatgacatcagtcgacatatgatgcatatcacagtatgtgtatgatcgcggagtaacgcggcggggccgtctgccagagcgcccccctaggggggcatccatcctagggaaaggtcagcagacagatggaccgctttcaccgacccaactgcgcgaataagatataggtccagggaacggtgcaccttgcgggctcggggccctgcgcggagttcgcaagggcttaggggaggtgtaactcgtctggtttatgcgtgaatcatatgacagatcaaaccgatggccaggtggcttacgggatgctgtaatgacatcccccacgcgccaggtatcttataatatccggggcacctcacgaccgtatcctgaattatctagcgcttggcgcaggacgaattacagacatcctgaggacaccatcttcggctttcgttgccaccctggagagcctagtcgcgactcgttaaacgagactgatccccaccacagctggggagcagaaaaacactcccattccagggagccaaccagacggtcgtggctgccgcggccgcaatgtgtgtacaacaggacaggtcgtagatcatgcatgcatcatactgatgtatatagctgatatatatagtatgatagagatgacgacatgatgcagcatacgcgtagatatgagctcacagcagtacagcgatatatagatacgtactgctgctatcatagatactatcagatatatctctgatctgatagagacagcagagctcacacatatagtatctagagcgacagagctagatgatagagcgacagctgagatcagagtcagatcagtatgtgatcgctagatcatgatactgtcagctagatgcgatagtatgtctagacactgatagatgagcactatagctagatgtgagtatcagagtgtatcagctgatatcatatatagctgatacacagactacagtgacagctgagatagtcgatcagagtacaagggacccgtctaagcacaccgtagctgagacgtcctggcatggaaacgaccttcttaccaaataatataagctgctctactaactgctatcatagtcttacaatgaagtagacagcagaacagtaattcacatgggaaggaaaacattaatgagatactaaacctgaacgtgcaaatagctcctacaaaagcatctaactctataataaaaactaatggtaatcagtaagatcacattatcagccagtcgctcgcgtatatgctgagcctaacctggggttaccccgccagggggtgtagatgggcatgggaccaccacggcggaccgaggtacatttgtcaggccattctttggcgggcgattcggggcccatcacgggcatctgtgcagtggatgcagtgtagcatatagcctacaacacgagtaacctatgacgccgagcgacgataagggggcacgtcttgctcgactagactgctgcatatgcgtgccacgctgatataatgtaccttcgccgtgtcggcacagccttgggttcgcggtgaatagtgatctgagtgccaccggacgtggggaagtcagtcagagccgaataccactggcactccagggaacaccgcgcgcggtcggcgagcagcctccagggagcttgggggggatccatcggcacccctattggcggcggagtgcgaagcaagttcgcgcgccacctgtcataggcggcgtcatggtcgatgacctgcgaccacggccggccggatgcgccacgttacagggcccgaaactccggcaggcccagggatggcgggtggggggcggccatcaactcgcaacggcctgagcttccgtacgcgatggagggcccctgcaccacgtcgcggcagagccgcgggggtccttctgacgtcggacccgcgcttcgggatgcagcgcctgtatagaattggccagggagaggaggagaggacgggtcgtggcctcaatacgactcac
ctggatgatctcgctggccggggctgaatacgggaatagctcggcaactctgcgagtaagaagcacgttatgactgcgccacgcacattgcgtgatggtgcctccactgggctttttccccgacgcccgcggttactacggtcctcggtgccggagggaacctaactgactcggagggaggcgggccgaattatccgcgtggccgtccgcgcggaatagctcgggcagattctcaatcttggctggtagtagcaaagctgggtagtcctaccggtggcatgccctcaccgcgccagacgaagggctacctcgtatgacttcgccatgtcatgtccactggataggggccacagagaagtccttttacgggccgcgcagagcttgagtgtagaatgacctcaccgtatatccatcacggccaagtactagccagcggttagtggacaaatcgaacgctcgcacggtgtttctgtatattccccgccgagtcattcggtattagcccctctgggtccaacgggtcgcagtcaatggaagagataaaggtggtagtctccttcccaacagagaagatctttttagatgccaagccgggctcgccaggcatgggtggtatcggagtgacagcgagactgcacatcgtgctatgggtcatagcggaggatggagcccacgtgcctgggtcaggcggacagtatcaccgagccgggccttctctgccaaaacctaccaagccgccttatgctctatacggcggaaccgcgcccatcgcaggctggccccgaaaccttctctggccggcaccttctgtgtccgacctcccgcccaagtccgggtttatcggacttggtgcgggaacggcagcacgctcgcgacttgggttggcaagcgacaatggtacgggtagaacgtaagggacttggtagcgactggccgagctcgttccggggtccatatgcgagtgatggatattggctggcactccggacgtcggcatactaagacgcccgttgtacataatcgggcgtatcgcggatcgataccgacggcgatctcgccaataaagatccaaccagcaatcgagattgcgtcattgaatctgactcggagcgggacgctcggcgccgcggatggggccaatactccggacgcatcctggccaactaacacaaagctagcatatgcccatcgtaacgacgacgagcgctaggataaatgtctcggtcgggcgggagctgagcgaaccggttgtttgctcagcctatgaggcatgcgaggacgtgccgaagatggcatcttgtgcgcccctgtcagggggcctagaggcaccggaagtagccggagggtttgcccgccaaaacggacgggggagagtgcgctcgaccgttattaacctggagccagacattccacgccgtggcgactaaagaacaccgttcagtcaagaggacgtcaagctgttacatgatcctgagggagccgtgtacctggatgcgtttgaaggactaatgggacgtgcggcgccgtagaggcctagcctgcgcagcgcgcccaagccgcagctacatagaaagctacgatcgctaagtaaaccgcacttaacgacgctcgcgataccgttttatcacttagtcggggcgtggccattcccaatagcgtgctgcgagacgacgtccgtctgcagcagccggctatggactcgacccacaacctacccacagggtgtgactcgaccgccgcacgtgcggacagacgtctctatatatcatgacatcagtcgacatatgatgcatatcacagtatgtgtatgatcgcggagtaacgcggcggggccgtctgccagagcgcccccctaggggggcatccatcctagggaaaggtcagcagacagatggaccgctttcaccgacccaactgcgcgaataagatataggttcagggaacggtgcaccttgcgggcacagggccctgcgcggagttcgcaaaggcttaggggaggtgtaactcgtctggtttatgcgtgaatcatatgacagatcaaaccgacggccaggtggcttacgggatgcagtaatgacatcccccacgcgccaggtatcttataaaatccggggcacctcacgaccgtatcctgaactatctagcgcttggcgcaggacgaattacagacatcctgaggacaccatctcaggctttcgttgccaccctggagagcctagtcgcgactcgttaaacgaggctgatccccaccacagctggggagcagaaaaacactcccattccagggagccaaccagacggtcgtggctgccgcggccgcaatgtgtgtacaacaggacaggatcgtagatcatgcatgcatcatactgatgtatatagctgatatatatagtatgatagagatgacgacatgatgcagcatacgcgtagatatgagctcacagcagtacagcgatatatagatacgtactgctgctatcatagatactatcagatatatctctgatctgatagagacagcagagctcacacatatagtatctagagcgacagagctagatgatagagcgacagctgagatcagagtcagatcagtatgtgatcgctagatcatgatactgtcagctagatgcgatagtatgtctagacactgatagatgagcactatagctagatgtgagtatcagagtgtatcagctgatatcatatatagctgatacacagactacagtgacagctgagatagtcgatcagagtacagggacccgtctaagcacaccgtagctgagacgtcctggcatggaaacgaccttcttaccaaataatataagctgctctactaactgctatcatagtcttacaatgaagtagacagcagaacagtaattcacatgggaaggaaaacattaatgagatactaaacctgaacgtgcaaatagctcctacaaaagcatctaactctataataaaaactaatggtaatcagtaagatcacattatcagccagtcgctcgcgtatatgctgagcctaatctggggctaccccgccagggggtgtagatgggcatgggaccaccacggcggaccgaggtacatttgtcaggccactctttggcgggcaattcggggcccatcacttgcatctgtgtagtggatgcagtgtagtatatagcctacaacacgagtaacttatgacgccgagcgacgataaaggggcacgttatgctcgactagactgctgcatatgcgtgccacgctgatataatgtaccttcgccgtgtcggcacagccttgggttcgcggtgaatagtgatctgagtgccaccggacgtggggaagccagtcagagccgaataccactggcactccagggaacactgcgcgcggtcggcgagcagcctccagggagcttaggggggatccatcggcacccctattggcggcggagtgcgaagcaggttcgcgcgccacctatcataggctgcgtcatggtcgatgacctgcgaccacggccggccggatgcgccacgttacagggcccgaaactccggcaggcccagggatggcgggtggggggcggccatcaactcgcaacggcctgagcttccgtacgcgatggagggcccctgcatcacgtcgcggcagagccgcgggggtccttctgacgtcggacccgcgcttcgggatgcagcgcctgtatagaattggccagggagaggaggagaggacgggtcgtggcctcaatgcgactcac
ctggatgagttcactagccggggccgagtgcgggagtaactaggcagctctgcgagtaggaggcacgttatgactgcgccacgcgcactgcgggacggtgcctccaccgggttctttccccgacgcccgcggttactacagcccccggtgccggaggtagcctaactgactcggagggaggcgggccgaattatccgcgtggccgcccgcgcggaacagctcgggcagaatctcgggcctggctggtagtagcaaagctgggtagtcctatcggtggcatgctcccaccgcgccggacgaagggctacctcgcataactttgccatgtcatgtccactggataggggccacagagaagtccctctgcgggccgcgcagagcttgagtgcagaatgacctcaccgtatatccaccacggtcaagtactagccagcggttagtggacaaatcgaacgctcgcacggtgtttcagtatattccccgccgattcattcggtactaacccctctgggtccaacaggtcgcagtcaatggaagagataaacgtggtagtctccttcccagcagagaagacctttttagatgccaagtcgggctcgccgagcatgggtaataccgggatgacagcgagactacacatcgtgctatgggtcataacggagagtggagcccacgtgcccgggtagggtagacagtatcaccgagtcgggcgttctctcccaaggcctaccaagccgccttatgctctatatggcggggccgctcccatcacgggttagccccaaaaccttctctagccggcaccttctgtatccgacctcacgcccaggtccgggattatcggacttggtgcaggagtggcggcacgctcgcgacttgggatggcgagcggcaattgcacgagtaggacgtaagggtcacggtagcgactggctgagctcgtcccggggtccatatgtgagtgatggatattggctagcgctacggacgtaggcatactaagacgcccgttgtacaaaatcggacgtatcgcggagcgataccgacggcgatcccaccgataaagatccaatcagtaatcgagactgcggatttgaatctgactcggggcgggacgctcggcgccgcggagggggccaatgcaccggacgcatcctggccaactaatgcgaaactagcgcatgcccctcgtaacgacagcgagcgataggataaatgtcccggtcgggcgggagctgagcaaaccggttgttcgctcagccaatgaggcatgcgaggacgtaccgaaggtggcatcttgtgcgctcctgtcagggggcctagaggcaccggagacattcggagggtttgcccgccagcacggccgggggagagtgcgctccaccgttattagcctgggaccagacattccacgccgtggcgactaaagaatacagttcagtcaagaggacgtcaagctgttacatgatcccgagggggccgtgtacctggatgcgttcgaaggactgatgagacgtgcggcgccgtaggggccttgcccgcgcagtgcgtccaagccgcagctacatagagatctacgaccgctaagtaaatcgcacttaacgacgcttacgataccgttttaccactcagtcggagcgtggccattcccaatagtgtgctgcaagacgacatccgtctgcagcagtcggccatggactcgacccacaacctgcccacagggtgtgactcgaccgtcgcacgagcggacagacgtctctatatatcatgacatcagtcgacatatgatgcatatcacagtatgtgtatgatcgcggagaaacgcggtgggacctactgccagagcgcccccctagggaggcttctatcctggggaaaggtcagcagtcaaatggaccgctctcaccaacccaaatgcacgtataagatgtcggtccagggagcggtgtaccctgcgggcatggggccctgcgcggagttcgcaaggacatgagggaggtgtaactcgtctgctttatgcgtgaatcatatgacagatcaaacggatggccgggtggcttgcgggatgctgtaatgacatcccccgcgcgccaggtatcttatggtatccggcgcaccccacgaccgtatcctagattacctggcgcttggtgcagaatgaaccacagacatccagaggacaccacctcaggttttcggtgccaccccggagagcctagccgtaactcgtttaacgagactgatccccaacacagctggggagtgggaaaatcctcccattccagggagcctacctggcgcccgtggctgccgcggccgcagtgtgtgtgcaacaggacaggtcgtagatcatgcatgcatcatactgatgtatatagctgatatatatagtatgatagagatgacgacatgatgcagcatacgcgtagatatgagctcacagcagtacagcgatatatagatacgtactgctgctatcatagatactatcagatatatctctgatctgatagagacagcagagctcacacatatagtatctagagcgacagagctagatgatagagcgacagctgagatcagagtcagatcagtatgtgatcgctagatcatgatactgtcagctagatgcgatagtatgtctagacactgatagatgagcactatagctagatgtgagtatcagagtgtatcagctgatatcatatatagctgatacacagactacagtgacagctgagatagtcgatcagagtacaggggacccgcctaagcacaccttagctgggacatcctggcatggaatcgacctgcttaccaaataatataagctgctctactaactgctatcatagtcttacaatgaagtagacagcagaacagtaattcacatgggaaggaaaacattaatgagatactaaacctgaacgtgcaaatagctcctacaaaagcatctaactctataataaaaactaatggtaatcagtaagatcacattatcagccagtcgctcgcataaatgctgagcctaacctggggtcgccccgcaagggggtgtagacgggcatgggactaccgcgacggtcctgggtatatgtgtcaggccattctttgtcgggcgattcagggcccatcacttgcatctgcgcagtggatgcggtatagcatatagcctgcaacacgcgtaaccaatgacgccgagcgacgatgagggggcacgttacgctcgcctagaccgccgcaggtgcgtgccacgctgatataatgtaccttcgccgtgttggcacagtcttgggctcgcggtgaatagtagtctgagtgccaccgggcgtagggaggtcagtcagagccgccgaccactggcactccaaggatcaccgcgaacggtcggcgagcggcctccagggagcttgggggggatccatcggcacccctattagcggcggggtgcgaagcaggttcgcgcgccgcctgacataggctgcgtcatggttgataacctgcgaccatggccggccggatgcgccacgttgcaaagcccgagactccggcgggcccaggaatggcgggtggggggcggccatcaactcgcaacggacagggcttccgtacgcgaaggagggcacctgcgccacaccgcgacagagccgcgggggtccgcctgacgtcggattcgcgcttcgggatgcagtgcccgcatggaattggccagggagaggaggagaggacgggtcgtggcccccatacaactcac
ctggatgatctcactggccggggccgagtgcgggaataactcggcagctctgcgagtaggaggcacgttatgactgagccacgcacacggcgggacggtgcctgcaccgggttctttccccgacgcccgcggttactacagcccccggtgccggagagagcctaactgactcggaaggaggcgggccgaattaacaacgtggccgcccgcgcggaacagctggggcaggatctcgggccgggctggtagtagcaaagctgggtagtcctatcggtggcatgctcccaccgcgccggacgaagggctacctcgcataacttcgccatgtcatgtccactggataggggccacagagaagtccctcggtgggccgcgtagagcttgagtgcagaatgacctcaccgtatatccaccacggtcaagtactagccagcgtttagtggacaaatcgaacgctcgtacggtgtttcagtatattccccgccgagtcattcggtactaacccctctgggtccaacaggtcgcagtcaatggaagagataaacgtggtagtctccttcccagcagagaagacctttttagattccaagccgggctcgccaagcatgggtgataccggaatgacagcgagattacacatcgtgctatgggtcataacggagagtggagcccacgtgcccgcgtcgggcagacagttccaccgagccgggccttctttcccaaagcctaccaagccgccttatgccctatatggcggggccgcgcccatcacgggttggccccgaaaccttctctagccggcaccttctgtatccgaccttccgcccaagtccgggattatcggactttgtgcgggagtggcggcacgctcgcgacttgggatggcgagcaacaatggtacgagtagaacgtaagggacacggtagcgactggccgagctcgtcacggggtccatatgcgagtgatggatattggctggcgctccggacgtaggcatactaagacgcccgttgtacataatcggacgtatcgcggagcggtactgacggcgatcccgccgatatagatccaatcagtaatcgagactgtggaattgaagctgactcggggtgggacgttcggcaccgcggatggggccaatactccggacgcaacctggccaactaatgcgaaacttgcgcaggcccctcgtaacgacagcgagcgataggataaatgtctcggtcgggcgggagctgagcaaacaggttcttcgctcagcctatgaggcatacgaggacgtaccgaagatggcatcttgtgcgcccctgtaagggggcctagagacaccgaagacattcggagggtttgcccgccaacacggccgggggagagtgcgctcgaccgtcattaaccttggaccagacattccacgccgtggcgactaaagaataccattcagtcaagaagacgtcaagctgttacatgatcctgagggggccgtgtacctggatgcgttcgaaggactaatgagacgtgcagagccgtaggggccttgcctgcgtagtgcgcccaagccgcagctacatagagagctacgatctctaagtaaatcgcacttaacgacgctcgcgataccgttttactactcagtcggagcgtggccattcctcatagcgtgctgcgagacgacatccgtctgcagcagtcggccatggactcaacctacaacctgcccacagggtgtgactcgaccgtcgcacgagcggacagacgtctctatatatcatgacatcagtcgacatatgatgcatatcacagtatgtgtatgatcgcggagaaacgcggtgggacctactgccagagcgcccccccaggggggcatccatcctggggaaaggtcagcagacaaatggaccgctctcaccaacccaactgcgcgtataagatacaggtccagggaacggtgcaccttgcgggcatggggccctgtgcggagttcgcaggggcttgagggaggtgtaactcgtctgctttatgcgtgactcatatgacagatcaaaacgatggccgggtggcatgcgggatgctgcaatgacatcccctacgcgccaggcatcttatggtatccggcgcaccccacgaccgtatcctaaattatctggcgcttggtgcagaacgaactacagacatcctaaagacaccacctcaggtttacgtttccaccccggagagcctagccgtaactcgtataacgagactgatccccaccacagctggggagtggaaaaaccttcccattccagggagcctaccaggcgcccgtggctgccgcggccgtagcgtgtgtgcaacaggacaggtcgtagatcatgcatgcatcatactgatgtatatagctgatatatatagtatgatagagatgacgacatgatgcagcatacgcgtagatatgagctcacagcagtacagcgatatatagatacgtactgctgctatcatagatactatcagatatatctctgatctgatagagacagcagagctcacacatatagtatctagagcgacagagctagatgatagagcgacagctgagatcagagtcagatcagtatgtgatcgctagatcatgatactgtcagctagatgcgatagtatgtctagacactgatagatgagcactatagctagatgtgagtatcagagtgtatcagctgatatcatatatagctgatacacagactacagtgacagctgagatagtcgatcagagtacaagggacccgcctaagcacaccgtagctggggcatcctggcatggaatcgacctgcttaccaaataatataagctgctctactaactgctatcatagtcttacaatgaagtagacagcagaacagtaattcacatgggaaggaaaacattaatgagatactaaacctgaacgtgcaaatagctcctacaaaagcatctaactctataataaaaactaatggtaatcagtaagatcacattatcagccagtcgctcgcgtatatgctgagcctaaccaggggtcgccccgcaagggggtttagacgggcatgggaccaccgcgacggtcctaggtatatgtgtcaggccattctctatcgggcgattcagggcccatcacttgcatctgtacagtggatgcggtgtagcatagagcctgcaacacgagtaaccaatgacgccgggcgacgatgagggggcacgttacgctcgactagactgccgtaggtgcgtgccacgctgatataatgtaccttcgccgtgtcggcacagtcttgggttcgcggtgaatagtggtctgagtgtcaccgggcgtggggaagtcagtcagagccgcctaccactggcactccaaggaacaccgcgagcggtcggcgagcggcctccagggagcctgggggggatccatcggcacccctattagcggcggggtgcgaagcaggttcgcgcgccgcctgacataggctgcgtcatggttgataacctgcgaccatggcctgccggatgcgccacgctacaaagcccgagattccggcgggcccagggatggcgggtggggggcggccatcaactcgcaacggactgagcttccgtacgcgatggagggcacctgagccacatcgcggcagagccgcgggggtccgtctgacgtcggattcgtgcttcgggatgcagcgcccgtatagaattggccaggaaaaggaggagaggacgggtcgtggcccccatataactcac
ttggatgatctcactggcctgggccgagcgcgggaataactcggcagctccgcgagtaggaggcacgttatgactacgccacgcacactgcgggactgtgcctccaccgagttctctccccaacgcccgcggttactacagcccccggtgccgaagggggcctaactgactcggagagaggcgggccgaattatccgcgtggtcgcccgcgcggaacagctcgggcagaatctcgggcctggctggtagaagcaaagctgggtagtcctatcggtggcgtgctcccaccgcgccggacgaagggctctttcgcataacttcgccatgtcatatccactggataggggccacagagaagtccctctgcgggccgcgcagagcttgagtgcagaatgacctcaccgtatatccaccacggtcaagtactagccagcggttagtggacaaatcgaacgctcgcacggggtttcagtatattccccgccgagtcattcggtactaacccctctgggtacaacaggtcacagtcaatggaagaaataaacgtggtagtctccttcccagcagagaagacctgtttagatgccaagccgggctcgccaagcatgggtgataccggaatggcagcgagactacacatcgtgctatgggtcataacggagagtggagcccacgtgcccgggtcgggcagacagtatcaccgagctaggccttctctcccaaagcccactaaaccgccttatgctctatatggcggggccgcgcccatcacgggttggccccggaaccttctctagccggcaccctctgtatccgacctcccgcccaagtccgggattatcggacttggtgcgggggtggcggcacgctcgcgacctgggatggcgagcgacaatggtacgagtagaacgtaagggacacggtagcgactggccgagctcgtcccggggtccatatgcgagtgatggatattggctggcgctccggacgtaggcatactaagacgcctgttgtacataatcggacgtaccgcggagcgataccgatggcgatcccgccgataaaggtccaatcagtaatcgagactgcggaattgaatctgactcggggcgggacgctcagcgccgcggatagggccaatactcccgacgcatcctggccaactaatgcgaagctagcgcatgcccctcgtgacgaaagtgagcgagaggataaatgtctccgtcgggcgggagctgagcaaaccggttgttcgctcagcctcttaggcatgcgcggacgaaccgaagatggcatcttgtgcgcccctgtcagggggcctagaggcaccggagactttcggagggtttgcccgccaacacggccgggggagagtgcgctcggccgttattaacctgggaccagacattccacgccgtggcgactaaagaataccgttcagccaagaggacgttaagctgtcacatgatcctgagggggccgtgtacctggatgcattcggaggactaatgagacgtgcggcgccgtaggggccttgcctacgcagcgcgcccaagtcgcagctacatagagagctacgatcgttaagtaaatcgcacttagcgacgatcgcgataccgttttaccactcagtcggaacgtggccattcccaatagcgtgctgcgagacgacatccgtctgcagcagtcggccatgcactcgacccacaacctgcccacagggtgtgactcgaccgtcgcacgagcggacagacgtctctatatatcatgacatcagtcgacatatgatgcatatcacagtatgtgtatgatcgcggagaaacgcggtgggacctactgccagagcgcccccctaggggggcatccatcctggggaaaggtcagcagacaaagggaccgctctcaccaacccaactgcgcgtataagatataggtccagggaacgatgcaccttgcgggcatggggccctgcgcggagttcgcaagggcttgagggtggtgtaattcgtctgctttatacgtgaatcatatgacggatcaaaccgatggccgggtggcttgcgggatgctgtaatgacatcccccacgcgccaggtatcttatggtatccggcgcaccccacgaccgtatcctaaattatctggcgattggtgcaaaacgaactacagataccctgaggaccccacctcaggttttcgttgccaccccggagagcctagccgtaactcgtttaacgggactgatccccaccacagctggggagtggaaaaaccctcccattccagggagcctaccaggcgcccgtggctgccgcggccgcagtgtgtgtgcaacaagacaggtcgtagatcatgcatgcatcatactgatgtatatagctgatatatatagtatgatagagatgacgacatgatgcagcatacgcgtagatatgagctcacagcagtacagcgatatatagatacgtactgctgctatcatagatactatcagatatatctctgatctgatagagacagcagagctcacacatatagtatctagagcgacagagctagatgatagagcgacagctgagatcagagtcagatcagtatgtgatcgctagatcatgatactgtcagctagatgcgatagtatgtctagacactgatagatgagcactatagctagatgtgagtatcagagtgtatcagctgatatcatatatagctgatacacagactacagtgacagctgagatagtcgatcagagtacaagggacccgcctaagcgcactgcagctgggacatcctggcatggaatagaccggcttaccaaataatataagctgctctactaactgctatcatagtcttacaatgaagtagacagcagaacagtaattcacatgggaaggaaaacattaatgagatactaaacctgaacgtgcaaatagctcctacaaaagcatctaactctataataaaaactaatggtaatcagtaagatcacattatcagccagtcgctcgcgtatatgctgagcctaacttgggatcgccccgcaagggggtgtagacgggcatgtgaccaccgcgacggtcctagatatatgtgtctggccattctttgtcgggcgattcagggcccatcacttgcgtctgtgcagtggatgcggtggagcatatagcctgcaacacgagtaaccaatgacgacgagcgacgctgagggggcacattaccctcgactagactgccgcaggtgcatgccacgctgatataatgtatcttcgccgtgtcggcacagtctggggttcgcggtgaatagtggtctgagcgccaccgggcgtggggaagtcagtcagagccgcctaccactggcactctaaggaacaccgcgagcggtcggcgaacggcctccagggggcttgggggggatccattgacacccttatgagcggcggggtgcgaagcaggtttgcgctccgcctgacataggctgcgtcatggttgatgacctgcgaccatggccggccggatgtgccacgttacaaagctcgagactccgacgggcccagggatggcgggtggggggcggccatcaactcgcaacggcctgagtttccgtacgcgatggagggcaccttcgccacatcgcggcagagccgcgggggtccgtttgacttcggattcgcgcttcgggatgcagcgcccgtatagaatcggccagggagaggaggagaggacgggccgtggcccccctacaactcac
ctggatgatctcgctgaccggggccgaatgcatagatagctcggcagctctgcgagtgagtagcgcggtatgactgcgccacgaacactgcgggacggtgcctccaccgggctctttccctgatgcccgcggctactacggccccccgtgctggagggagcctaactaacttagagggaggcgggccgaactatccgcgtggccactcgcgcggaacagctcgggcagattctcagtcctggctggtagtagcaaagctgggtagacccaccggtggcatgccctcaccgcaccggacgaggggctacctcgtataacttcgccacgtcatgtccactggataggggctacagagaagtccctctacgagccgcgcagagcttgagtgcagaatgacctcaccacacatccaccacggccaagtactagcctgcggttagtggacaaatcgaacgcccgcacggtgtttcagtatattccccgccgagtcgttcggtactagcccctcagggtctaacgggtcgcagttaatgggagagataaagatggtagtctccttcccaacagagaagatctttttagatgccaagccggacgcgccaggcatggttgatgctggagtgacagcgagactacatatcgtgctatgggtcacagcgaagggtggagcccacgtgcctgggtcgggcagacagtatcaccgagccgggccttctcccccaaagccttcccagccgccttatgctctatatggcggagccgcgcccatcacaggttggccccgaagtcttctctggccggcaccttctatgtccgccctcccgaccaagtccgggattatcggacttggtgcgggagcggcggtacgctcgcgacttgcgttggcaagcgacaatggtacgagtagaacgtaagggacatggtagcgactggccaagctctttccagggtttgtatgcgagtgatggttattggctggcactccggacgtcggcatactaagacgcccgttgtacataatcggacgtatcgcggatcgataccgacggcgatctcgccgataaagatgcaaccagcaatcgaaactgcggcattgaatctgactcggggccggacgcttgtcgccgcggatggagccaatactccggacgcgtcctgtccaactgatacgaagctagcgcctgcccctcgtaaggacggcgagcgataggataaatgtctcggtcgggcgggagctgagcgaaccggttgttcgcccagcctatgaagcatgcgaggccgtgcctaaaatggcatcttgtgtgcccctatcagggggcttagaggcaccagaggcagccggagggtttgcccgccaaaacggacgggatagagtgcgctagaccgttattaagctgggaccagacgttccacgccgtggcgactaaagaacgccgttcagtcaagaggacgtcaagctgctacataatcctgaaggagccgtgtacctggatgtgtttgaaggaccaatgggacgtgcggcgccgtaggggcctagcatgcgcagcgcgcctaagccacagctacatagagagctacgatcgctaagtaaatcgcacttaacgacgctcgcgataccgttttaccaccctgccggggtgcggccattcccaatagcgtgatgcgagacgacgtccgtctgcagcagccggccgtggactcgacccacaacctgccaacagggtgtgactcgactgcggcacgtgcggcagacgtctctatatatcatgacatcagtcgacatatgatgcatatcacagtatgtgtatgatcgtcggagtaacgcggcggggtcttctgccagagcgcccccctaggggggtatccatcttagggaaaggtcagcagacaaatggaccgccttcaccgacccagctgcgcgaataggatataagtccagggaacggtgcaccttgcgggcacggggccctgcgcggggtccacaagggcttgggggaggtgtaactcgtctgctttatgcgtgaatcatatgacagatcaaaccgatggccgggtggcttacgggatgctgtaatgacgtcccccacgcgccaggtatcttatagtatccgggacacctcacgaccgtatcctaaattatctggcgcttggcgcaggacgagttacagacatcctggggacaccacctcaggttttcgttgccaccctggatagcttagtcgcgactcgttaaacgagactgaatcgcaccacagctagggagcagaaaacccctctcattccagggggccaaccagacggtcgcggctgccgcggccgcaatgtgtgtgcaacagggcaggtcgtagatcatgcatgcatcatactgatgtatatagctgatatatatagtatgatagagatgacgacatgatgcagcatacgcgtagatatgagctcacagcagtacagcgatatatagatacgtactgctgctatcatagatactatcagatatatctctgatctgatagagacagcagagctcacacatatagtatctagagcgacagagctagatgatagagcgacagctgagatcagagtcagatcagtatgtgatcgctagatcatgatactgtcagctagatgcgatagtatgtctagacactgatagatgagcactatagctagatgtgagtatcagagtgtatcagctgatatcatatatagctgatacacagactacagtgacagctgagatagtcgatcagagtacaagggacccgtctaagcataccgtagttgaaacagcctggcatggaaacgaccttcttaccaaataatataagctgctctactaactgctatcatagtcttacaatgaagtagacagcagaacagtaattcacatgggaaggaaaacattaatgagatactaaacctgaacgtgcaaatagctcctacaaaagcatctaactctataataaaaactaatggtaatcagtaagatcacattatcagccagtcgcttgcgtatatgctgagtctaacctagggtcaccccgccagggggtgtaaacgggcatgggaccatcgcggcggaccgaggtatatttgtcaggccattctttggcgggcgattcggggcccatcacttgcatctgtgcaggggatgcagtgtagcatatagcctgcaacaccagtaaccaataacgccgagcgacgatgagggggcacgttatgctcgactagactgctgcatgtgcgtgccacgctgatataatgtaccttcgccgtgtcggcacagccttgggttcgcggtgaatagtgatccgagtgccaccggacttggggaagtcagtcagagccgcataccattggcactccagggaaccccacgcgcagttggcgagcagcctccagggagcttggggaggatccatcggcacccctattagcggcggggtgcgaagcaggttcgcgcgctacctgacataggctgcgtcatagtcgatgacccgcgaccacggccggccggacgcgtcacgttacagggcccgaaactccggcagacccagggatggcgggtggggggcggccatcaacttgtaacggcctgagcttctgtacgcgatggagggcccctgcgccacgtcgcggtagagccgcgggggtccttctaacgccgtacccgcgcttcgggatgcagcgcttgtttagaattggccagggagaggaggagaggacgagtcgtgtcctcaatacgactcac
ctggatgattccattggccggggccgcgtgtaaagataactcggcagctctgcgagcaagaggcacgttctgactgcgccatgcactctacgggacggtgcctccaccaggttctttccccggcgcccgcggttactacggcccccggtgccggagggagcctaactgagtcggagggaggcgggccgaattatccgcgtggccgcccgctcgtaacagctcgggcagaatcccgggcctggctggtagtagtaaggctgtgtaatcctatcggtggcatgttcccaccgcgccggacgaagggctacctcgtaaaacttcgccatgtcatgtccactggataggggccacagagaagtccctctgcgggccgcgcagagcttgaatgcagaatcgccccgccgtatatccaccacggtcaggtaaaagccagcggttagtggacaaatcgaacgctcgcacggtgtttcagtatattccccgccgagtcattagttactaacccatctaggtccaacaggtcgtagtcaatggaagagatagacgtggtagtctccttcccaatggagaagatcttaatagatgccaagccgggctcgccaaacatgggtgataccggaactacagcgagactacacactgtgctatgggtcatagcagagagtatagcccacgtgcccgggacgggcagacagtatcaccgagccgggccttctctcccaaagcctaccaagccgccttatgctctatatgaccagggcgcgcccatcacgggttggccccgaaacctgctctagcaggcgccttctgtatcagacctcccgcccaaggccgggactaccgaatttggtgggggagtcgcgacacactcacgacttgggatggcgagcgaaaacggtacgagcagaacgtaagggacacggtagcgactggccgagctcgtcccggggtccatatgcgaaagatggatatgggctggcgctccggacgtcggcataccaagacgtccgttgtacataatcggacgtatcgcggggcgataccagcagcgatcccgccgataaagatccaaccagtaatcgggaccgcagaaatgattcttactctaggcgggacgctcggcgccgcgaatggggccaatactccggacgcatcctggccaactaatgcgaggctagcgcatgcctctcgtaacgacagcgagcaatagggtaaatgtatcggtcgggcgggaactgagcgaaccggttgttcgctcagcctatgaggcatgcgaggacgtaccgaggaaggcatcttgtgcgcccctgtcagggggtcctgaggcacaggagacattcggagggtttgcccgccaacacggccgggggagagtgcgctcgaacgttactaacctgggaccagacattccacgccgtggcgactgaggaataccgttcagtcaagaggatgtcaagctgttacatgaccctgagggggccgtgtacccggatgcgttcgaaggactaatgagacgtgcggcgccgtaggggccttgcctgcgcagcgcgcccaagccgcagctacatagagagctacgatcgctaagtaaatcgcacttaacaacgcttgcgaaaccgttttaccactcagtcggagcgtggtcatttccaataacgtgctgcgagatgacatccgtctgcagcagtcggccatggactcggcccacgacttgcccacagggtgtgactcgaccgtcgcacgagcggacagacgtctctatatatcatgacatcagtcgacatatgatgcatatcacagtatgtgtatgatcgcgaagaaacgcggtggggcctactgccagaacgcccacctaggggggcatccatcctggggaaaggtcagcagacaaatggaccgctctcaccaacccaactgcgcgtgtaagtgataggtccagggaacggcgcaccttgcgggcatgggtccctgcgcagagtttgcaagggcttgaggaaggtgcaactcatctgctttatgcgtgaattataggacaaatcaaaccggtgaccgggcggcttgcgggaagctataacgacatcccccacgcgccaagtatcttgtggtaccaggcgcaccccacgaccgtgtcctaaattatctggcgcttggtgcagaacgaactacagacctcctgaggacaccactacaggttatagttgccaccccggagagcctagccgtaactcgtttaaccagactgatccccaccacaactggggagtggaaaaaccctccagctccagggagcctaccaggtgcccgtggctgccgtagccgcagtgtgcgggcaacaggacaggtcgtagatcatgcatgcatcatactgatgtatatagctgatatatatagtatgatagagatgacgacatgatgcagcatacgcgtagatatgagctcacagcagtacagcgatatatagatacgtactgctgctatcatagatactatcagatatatctctgatctgatagagacagcagagctcacacatatagtatctagagcgacagagctagatgatagagcgacagctgagatcagagtcagatcagtatgtgatcgctagatcatgatactgtcagctagatgcgatagtatgtctagacactgatagatgagcactatagctagatgtgagtatcagagtgtatcagctgatatcatatatagctgatacacagactacagtgacagctgagatagtcgatcagagtacaagggacctacctaagcacaccgtagctgagacatcctggcatggaaacgacctgcttaccaaataatataagctgctctactaactgctatcatagtcttacaatgaagtagacagcagaacagtaattcacatgggaaggaaaacattaatgagatactaaacctgaacgtgcaaatagctcctacaaaagcatctaactctataataaaaactaatggtaatcagtaagatcacattatcagccagtcgctcgcgcatatgctgagcctaacctggggtcaccccgcaagggggtgtagacgggcatgggaccaccgtgacggtcctaggtatacttgtcaggccatactttgtcgggcgattcagggcccatcacttgcatctgtgcagtggatgcggcgtagcatgtagcttgcaacacgagtaaccaaagatgccgagcgacgatgagggggcacgttacgctcgactaggctgccgcaggtgcgtgccacgctgatataatgtaccttcgccgtgtcgtcacggccctggattcgcggtgaatagtggtctgagtgcgaccgaacgtgggaaaatcagtcagagctgcctaccacttgcaccccagggaacaccgcgagcggtcagcgagcggcctccaggtagcttgggggggatccatcggcacccctattagcgacggggtgcgaggcaggttcgagcgccgcctgacataggctgcgccatggttgatgacctgtgactatgtccggtcgaatgcgccattttacagagcctgggactccggcaggccctaagatggtgggtggggggcggccattaactcgcaatagcctgaacttccgtatgcgatggaggacacctgcgccacatcgcggcagagctgcgggggtccgtctgacgtcggattcgcgtctcgagatgcagcgcccgtatagaattggccagggagaggaggagaggacgggtcgaggccccaatacaactcac
ctggacgatctcactggctggggccgagtgcatgaatagctcggaagctctgcgagtaagaggcacgttatgaccgcgccacgcacactgcgggacggtgtctccaccgggttctttccccgacgcctgcggttactacggcacccggtgccggagggagcccaactgactcggagggaggcgggccgaatcatccgcgtggccgcccgcgcggaacagctcgggcagaatctcgggccttactggtagtggcaaagctgggtagtcctatcgttggcatgccctcactgcgccggacgaagggctacctcgtataacctcgacatgtcatgtccactggataggggccacaaagaagtccctctacgggcagcgcagagcttgagtgcagaatgacctcaccgtatatacaccacggccaagtactagctagcggttagtggacaaatcgaacgctcgcacggtgtttcaatatactccccgccgagtcattcggtactaactcctttaggtccaacaggtcgcagtcaatataagagataaacgtagtagtctccttcttaacagaggggatctttttagatgccaagccgggctcgccaagcatgggtgataccggaatgacggcgagactacacatcgagctatgggttatagcggagagtggagcccacgtgcccgggtcgggcaaacagtatcaccgagccgggccttctctcccaaagcctaccaagccgccttaagctctatatggcggagccgcgcctatcacgggttggccccgaaaccttctctagccggcaccttctgtatcctacctcccgcccaagtctgggattatcggacttggtgcgggagtggcggcacgctcgcgacttggattggagagcgacaatggtacgagtagaacgtaggggacacgatagcgactggccgaactcgttccgaggtccaagtgcaagtgatggatattggctggcgctccggaggtcggcacgctaagacgcccgttgtacatactcggatgtgtcgcggagcgataccgacggcgatcccgccgataaagatccaaccagtaatcgagactgcggcattgaatctggctcggggcgggacgctcggcgccgcggatggggccaatactctggacgcatcctggccagataatgcgaagctagcgcatgcccctcgtatcgacggcgagcgataggataactgtctcggtcgggcgggagctgagcgaaccggttgttcgctcagactatgaggcatgcgaggatgtgccggagatggcatcttgtgcgcccctgtcagggggcctagaggcatcggagacagccggaaggtttgcccgccaacacggccgggggagattgcgctcgaccgttattaacctgggaccagacattccacgccgtggcgactaaagaataccgctcagtcaagaggacgtcaggctgttacatgatcctgagggggccgtgtacctggatgcgttcgaaggactaatgagacgtgcggcgccgtaggggccctgcctgcgcagcgcgcccaagccgcagctacatagagagctacgatcgctaagtaaatcgcacttaacggcgctcgcgataccgtttcaccactcagtcggagcgtgaccattcccaatagcgtactgcgagacgacgtccgtctgcagcaaccggccatggactcgacccacaacctgcccacatggtgtgactcgaccctcgcgcgtgcggacagacgtctctatatatcatgacatcagtcgacatatgatgcatatcacagtatgtgtatgatcgcggagaagcgcggtggagcttactgccagagcgcccccctaggggggcatccatcctagggaaaggtcagcagacaaatggaccgctctcaccgactcaactgcgcgaataaaatatagatccagggaacggtgcaccttgcgggcatggggccctgcgcggagttcgcaagggcttgagggaggtgtagctcgtctgctttatgcgtgaatcatatgacagattaaaccgatggccgggtggcttgcgggatgctgtaatgacaacccccacgcgcccggtatcttatggtatccggcgcaccccacgaccgtatcctaaattatctggcgcttggcgcagaacgaactacagacatcctgaggacaccacctcaggttttcgttgccaccccggagatcctagccataactcgtttagcgagactgatccccaccacagatggggagtggaaaaaccctcccattctagggagcctaccaggcgcccgtggccgccgcggccgcagtgtgtgtgcaacaggacaggtcgtagatcatgcatgcatcatactgatgtatatagctgatatatatagtatgatagagatgacgacatgatgcagcatacgcgtagatatgagctcacagcagtacagcgatatatagatacgtactgctgctatcatagatactatcagatatatctctgatctgatagagacagcagagctcacacatatagtatctagagcgacagagctagatgatagagcgacagctgagatcagagtcagatcagtatgtgatcgctagatcatgatactgtcagctagatgcgatagtatgtctagacactgatagatgagcactatagctagatgtgagtatcagagtgtatcagctgatatcatatatagctgatacacagactacagtgacagctgagatagtcgatcagagtacaagggacccgcctaagcacaccgtagctgagacatcctggcatgaaaacgacctgcttaccaaataatataagctgctctactaactgctatcatagtcttacaatgaagtagacagcagaacagtaattcacatgggaaggaaaacattaatgagatactaaacctgaacgtgcaaatagctcctacaaaagcatctaactctataataaaaactaatggtaatcagtaagatcacattatcagccagtcgctcgcgtatatgttaagcctatcctggggtcaccccgccagggggtgtagacaggcatgggaccaccgcgacggaccgaggtatatttgtcaggccattctttgtcgggcgattcagggcccatcacttgcatctgtgcagtggatggggtgtagcatatagcctgcaacacgagttaccaatgacgctgagcgacgacgagggggcacgttacgctcgactagactgccgcaggtgcgtgccatgctgatataatgtaccgtcgtcgcgtcggcacagccttgggttcgtggtgaatagtggtctgactgccaccggacgtggggtagtcaagcaaagccgcataccactggcactccagagaacaccgcgagcggtcggcgagcagcctccagggagcttgggggggacccatcggcacccctattagcggcgggatgcgaagcaggcgcgcgcgccggctgacccaggctgcgtcatggttgatgacctgcgaccatggccggccggatgcgcgacgttacagagcccgagactccggcaggcccagggatggcggatggggggcggccatcaacgcgcaacggcctgagcttccgtgcgcgatggagggcacctgcgccacatcgcagcagagccgcgggggtccgtctgacgtcggactcgcgcttcgggacgcagcgcccgtatagaattggccagggagaggaggagagaacgggtcgtggcctcaatacaactcac
ctggacgatctcactggctggggccgagtgcatgaatagctcggaagctctgcgagtaagaggcacgttatgaccgcgccacgcacactgcgggacggtgtctccaccgggttctttccccgacgcctgcggttactacggcacccggtgccggagggagcccaactgactcggagggaggcgggccgaatcatccgcgtggccgcccgcgcggaacagctcgggcagaatctcgggccttactggtagtggcaaagctgggtagtcctatcgttggcatgccctcactgcgccggacgaagggctacctcgtataacctcgacatgtcatgtccactggataggggccacaaagaagtccctctacgggcagcgcagagcttgagtgcagaatgacctcaccgtatatacaccacggccaagtactagctagcggttagtggacaaatcgaacgctcgcacggtgtttcaatatactccccgccgagtcattcggtactaactcctttaggtccaacaggtcgcagtcaatataagagataaacgtagtagtctccttcttaacagaggggatctttttagatgccgagccgggctcgccaagcatgggtgataccggaatgacggcgagactacacatcgagctatgggttatagcggagagtggagcccacgtgcccgggtcgggcaaacagtatcaccgagccgggccttctctcccaaagcctaccaagccgccttaagctctatatggcggagccgcgcctatcacgggttggccccgaaaccttctctagccggcaccttctgtatcctacctcccgcccaagtctgggattatcggacttggtgcgggagtggcggcacgctcgcgacttggattggagagcgacaatggtacgagtagaacgtaggggacacgatagcgactggccgaactcgttccgaggtccaagtgcaagtgatggatattggctggcgctccggaggtcggcacgctaagacgcccgttgtacatactcggatgtatcgcgtagcgataccgacggcgatcccgccgataaatatccaaccagtaatcgagactgcggcattgaatctggctcggggcgggacgctcggcgccgcggatggggccaatactctggacgcatcctggccagataatgcgaagctagcgcatgcccctcgtatcgacggcgagcgataggataactgtctcggtcgggcgggagctgagcgaaccggttgttcgctcagactatgaggcatgcgaggatgtgccggagatggcatcttgtgcgcccctgtcagggggcctagaggcatcggagacagccggaaggtttgcccgccaacacggccgggggagattgcgctcgaccgttattaacctgggaccagacattccacgccgtggcgactaaagaataccgctcagtcaagaggacgtcaggctgttacatgatcctgagggggccgtgtacctggatgcgttcgaaggactaatgagacgtgcggcgccgtaggggccctgcctgcgcagcgcgcccaagccgcagctacatagagagctacgatcgctaagtaaatcgcacttaacggcgctcgcgataccgtttcaccactcagtcggagcgtgaccattcccaatagcgtactgcgagacgtcgtccgtctgcagcaaccggccatggactcgacccacaacctgcccacatggtgtgactcgaccctcgcgcgtgcggacagacgtctctatatatcatgacatcagtcgacatatgatgcatatcacagtatgtgtatgatcgcggagaagcgcggtggagcttactgccagagcgcccccctaggggggcatccatcctagggaaaggtcagcagacaaatggaccgctctcaccgactcaactgcgcgaataaaatatagatccagggaacggtgcaccttgcgggcatggggccctgcgcggagttcgcaagggcttgagggaggtgtagctcgtctgctttatgcgtgaatcatatgatagattaaaccgatggccgggtggcttgcgggatgctgtaatgacaacccccacgcgcccggtatcttatggtatccggcgcaccccacgaccgtatcctaaattatctggcgcttggcgcagaacgaactacagacatcctgaggacaccacctcaggttttcgttgccaccccggagatcctagccataactcgtttagcgagactgatccccaccacagatggggagtggaaaaaccctcccattctagggagcctaccaggcgcccgtggccgccgcggccgcagtgtgtgtgcaacaggacaggtcgtagatcatgcatgcatcatactgatgtatatagctgatatatatagtatgatagagatgacgacatgatgcagcatacgcgtagatatgagctcacagcagtacagcgatatatagatacgtactgctgctatcatagatactatcagatatatctctgatctgatagagacagcagagctcacacatatagtatctagagcgacagagctagatgatagagcgacagctgagatcagagtcagatcagtatgtgatcgctagatcatgatactgtcagctagatgcgatagtatgtctagacactgatagatgagcactatagctagatgtgagtatcagagtgtatcagctgatatcatatatagctgatacacagactacagtgacagctgagatagtcgatcagagtacaagggacccgcctaagcacaccgtagctgagatatcctggcatgaaaacgacctgcttaccaaataatataagctgctctactaactgctatcatagtcttacaatgaagtagacagcagaacagtaattcacatgggaaggaaaacattaatgagatactaaacctgaacgtgcaaatagctcctacaaaagcatctaactctataataaaaactaatggtaatcagtaagatcacattatcagccagtcgctcgcgtatatgttaagcctatcctggggtcaccccgccagggggtgtagacaggcatgggaccaccgcgacggaccgaggtatatttgtcaggccattctttgtcgggcgattcagggcccatcacttgcatctgtgcagtggatggggtgtagcatatagcctgcaacacgagttaccaatgacgctgagcgacgacgagggggcacgttacgctcgactagactgccgcaggtgcgtgccctgctgatataatgtaccgtcgtagcgtcggcacagccttgggttcgtggtgaatagaggtctgactgccaccggacgtggggtagtcaagcaaagccgcataccactggcactccagagaacaccgcgagcggtcggcgagcagcctccagggagcttgggggggacccatcggcacccctattagcggcgggatgcgaagcaggcgcgcgcgccggctgacccaggctgcgtcatggttgatgacctgcgaccatggccggccggatgcgcgacgttacagagcccgagactccggcaggcccagggatggcggatggggggcggccatcaacgcgcaccggcctgagcttccgtgcgcgatggagggcacctgcgccacatcgcagcagagccgcgggggtccgtctgacgtcggactcgcgcttcgggacgcagcgcccgtatagaattggccagggagaggaggagagaacgggtcgtggcctcaatacaactcac
ctggatgatttcactggctggagccgagtgcatgaatagctcggcagctctgcgtgtaagaggcacgttatgactgcgccacgtaaactgcggaacgtcgcctccaccgggtgctttccccgacgcccgaggttactacggcccccggtgccggagggagcctaactgactcggagggaggcgggccgaatcgtccgcgcggccgcccgcgcggaacagctcgggcagaatctcgggcctggctggtagtggcagagctgggtagtcctgtcggtggtatgccctcaccgcgccggacaaagggctaccccgtgtaacttcgccttgtcatgtccactggataggggccacagagaagtccctctacgggccgcgcagagcttgagtgcagaatgacctcaccgtatatccaccacggccaagcactagccagcggttagtggacaaatcgaacgctcgcacggtgtttcagtatactactcgccgagtcattcggtactaaccgatctaggtccaacaggtcgcaggcgatgtaagagataaacgtagaagtctccttcccaacagagaagatccttttagatgccaagccgggctcgccaagcattggtgataccggaatgacagcgagactacacatcgtgctatggatcatagcggagagtggagcctacgtgcccggatcggacagacagtatcaccgagccgggccttctctcccacagtctatcaagccgccttatgttctctatggcggagccgcgcccatcacgggttggccccgaaaccttctctagtcggcaccttctgtatccgacctcccgcgcaagtccgggattatcggacttggtgcgggagtggcggcacgctcgcgacttggattagcgagcgacaatggtgcgagtagaacgtaataaacacggtagcgactggccgaactcgttccggggtccatatgcgagtgatggatattggttggcgctccggaggtcggcacactaagacgcccgttgtacataatcggacgtatcacggagcgataacgacggcaatcctgccgataaagatccaaccagtaaacgagactgcggcattgaatctgattcggggcgggacgctcggcgccgcggatggggccattactccggtcgcatcctagccaactaatgcgaagctagcgcatgcccctcgtaacgacggcgcgcgataggataaatgtctcggtcaagcgggagctgagcgaaccggttgttcgctcagactatgaggcatgcgaggacgtgccggagatggcatcttgtgcgcccctgtcagggggcctataggcatcggagacagccggagggtttgcgcaccaacacggccgggggagagtgcgctcgactattattaacctgggaccagacattccacgccgtagcgactaaaaaataccgttcagtcaagagtacgtcaagctgttaaatgatcttgagggggccgtgtacctggatgcgttcgaaggactaatgagatatgcggcgtcgtaggggccttgcctgcccagcgcgcccaagccgcagctacatagagagctacgatcgctaagtaaatcccatttaacgacgcttgcgataccgttataccactcagtcgtagcgtgaccattctcaatagcgtgctgcgagacgacgtccgcctgcagcagccagccatggactcgactcacaacctgcccacagggtgtgaaacgaccgtcgcgcgtgcggacagacgtctctatatatcatgacatcagtcgacatatgatgcatatcacagtatgtgtatgatcgcggagaaacgcggtggggcctactgccagaacgcacccctaagggggcatccatcctagggaaaggtcagcaaattaatggaccgctctcaacgactcaactgcgcgaataaaatataggtccagggaacggtgcaccttgcgggcatggggccctgcgcggagttcgcaagggcttgagggaggtataactcgtctgctttatgcttggatcatatgacagatcaaaccgatggccgggtggcttgcgggctgctgtcatgacatcccccacgtgccaggtatcttacggtttccggcgcgccccacgaccgtataccaaatcatctggcgcttggcgcagaacgaactgcagacatcctgaggacaccacctcaggttttcgttgccaccccggagagcctagccgtaactcgtttaacgagaccgatccccaccacagctggggagtggaaaaaccctcccattccagggagcctaccaggcgcccgtggctgccgcgtccgctgtgtgtgtgcaacaggataggtcgtagatcatgcatgcatcatactgatgtatatagctgatatatatagtatgatagagatgacgacatgatgcagcatacgcgtagatatgagctcacagcagtacagcgatatatagatacgtactgctgctatcatagatactatcagatatatctctgatctgatagagacagcagagctcacacatatagtatctagagcgacagagctagatgatagagcgacagctgagatcagagtcagatcagtatgtgatcgctagatcatgatactgtcagctagatgcgatagtatgtctagacactgatagatgagcactatagctagatgtgagtatcagagtgtatcagctgatatcatatatagctgatacacagactacagtgacagctgagatagtcgatcagagtacaaaggacccgcctaggcacaccgtagctgagacatcttgacgtggaaacgacctgtttaccaaataatataagctgctctactaactgctatcatagtcttacaatgaagtagacagcagaacagtaattcacatgggaaggaaaacattaatgagatactaaacctgaacgtgcaaatagctcctacaaaagcatctaactctataataaaaactaatggtaatcagtaagatcacattatcagccagtcgctcgcgtatatgctgaacctaacctggggtcaccccgtcagagggtgtagtcagacataggaccaccgcgacggatcgaggcatattcgtcaagccattctttgtcgggcgattcaggacccatcacttgcatctgtgcagtgggtgcggtgtagcatatagcctgcaacacgagtaaccaatgacgctgatcgaagatgagggggcacgttacgctcgactagactgccgcaggtgtgtgccatgctgatataatgtaccgtcgccgtatcggcacagccttgggttcgcggtgaatagtggtctgactgccaccggacgtggggaagtcagtcagagccgcataccactggcactccagggaacaccgcgagcggtcggcgagcagcctccagggagcttggtggggacccatcggcgcccctattagcggcgggacgcgaagaaggtgcgcgcggcgcctgacctaggctgcgtcatggatgatgaactgcgaccatggccggccggatgcgcgacgtaacagagcccgagactctggtagggccagggatggcggatggagggcggccatcaactcgcaacggcctgagcttccgtacgcgatggagggcacctgcgccacatcgcagcaaagccgcgggggtccgtctgacgtcggactcgcgcttggggatgcagcgcccgtatagaattggccagggagaggaggaaaggacgggtcgtggcctcaatacaactaac
ctggatgatctcactggctggagccgagtgcgggaatagctcggcagctctgcgagtaaaaggcacgttatgactgcgccacgcacactgcgggacggtgcctccaccgggttctttccccgacgcccgcggttactacggcccccggtgccggagggagcctaactgactcggagggaggcgggccgaatcatccgcgtggccgcccgcgcggaacagctcgggcagaatctcgggcctggctggtagtggcaaagctgggtggtcctatcggtggcatgccctcaccgcgccggacgaagggctacctcgtataacttcgccatgtcatgtccactggataggggccacagagaagtccctctacgggccgcgcaatatacaggtgcagaatgacctcaccgtatatccaccacggccaagtactagccagcggttagtggacaaatcgaacgctcgcacgttgtttcagtatactccccgccgagtcattcggtactaacccatctaggtccaacaggtcgcagtcaatgtaagagataaacgtagaagtctccttcccaacagagaagatcctttccaatgcaaagccgggctcgccaagcatgggtgataccggaatgacagcgagactacgcatcgtgctatgggtcatagcggagagtggagcccacgtgcccggatcgggcagacagtatcaccgagccgggccttctctcccaaagcctaccaagctaccttatgctctatatggcggagccgcgcccatcacgggtcggccccgaaaccttctctagccggcaccttctgtatccgacctcccgcccaagtccgggattatcggacttggtgcgggagtggcggcacgctcgcgacttggattggcgagcgacaatggtgcgagtagaacgtaagagacacggtagcgactggccgaactcgttccggggtccatatgcgagtgatggatattggctgacgctccggaggtcggcacactaagacgcccgttgtacataatcggacgtatcgcggagcgataccgacggcgatcccgccgaataagatccaaccagtaatcgagactgcggcattgaatctgactcggggcgggacgctcggcgccgcggatggggccaatactccggacgcatcctggccaactaatgcgaagctagcgcatgcccctcgtaacgacggcgagcgataggataaatgtctcggtcgggcgggagctgagcgaaccggttgttcgctcagactatgaggcatgcgaggacgtgccggagatggcatcttgtgcgcccctgtcagggggcctagaggcatcggagacagccggagggtttgcccgccaacacggccgggggagagtgcgctcgaccgttattaacctgggaccagacattccacgccgtggcgactacaaaataccgttcagtcaagaggacgtcaagctgttacatgatcttgagggggccggtactctggacgcgttcgaaggactaatgagatgtgcggcgccgtaggggccttgcctgcgcagcgcgcccaagccgcagctatcggaggagcacgtatcgcctggagtctcgcacttgacgacgctcgcgataccgttttaccactcagtcggagcgtgaccattcccaatagcgtgctgcgagacgacgtccgtcctgcagcgccagccatggactcgacccacaacctgcccacagggtgtgactcgaccgtcgcgcgtgcggacagacgtctctatatatcatgacatcagtcgacatatgatgcatatcacagtatgtgtatgatcgcggagaaacgcggtggggcctactgccagagcgcccccctaggggggcatccatcctagggaaaagtcagcagataaatggaccgctctcaccgactcaactgcgcgaataaaatataggtccagggaacggtgcaccttgcgggcatggggccctgcgcggagttcgcaagggcttgagggaggtgtaactcgtctgctttaggcgtggatcatatgacagatcaaaccgatggccgggtggcttgcgggatgctgtaatgacatcccccacgcgccaggtatcttatggtatccagcgcaccccacgaccgtatcccaaattatctggcgcatggcgcagaacgaactacagacatcctgaggacaccacctcaggttttcgttgccaccccggagagcctagccgtaactcgtttaacgagactgatccccaccacagctggggagtggaaaaaccctcccattccagggagcctaccaggcgcccgtggctgccgcggccgctgttgatgtgcaacaggacaggtcgtagatcatgcatgcatcatactgatgtatatagctgatatatatagtatgatagagatgacgacatgatgcagcatacgcgtagatatgagctcacagcagtacagcgatatatagatacgtactgctgctatcatagatactatcagatatatctctgatctgatagagacagcagagctcacacatatagtatctagagcgacagagctagatgatagagcgacagctgagatcagagtcagatcagtatgtgatcgctagatcatgatactgtcagctagatgcgatagtatgtctagacactgatagatgagcactatagctagatgtgagtatcagagtgtatcagctgatatcatatatagctgatacacagactacagtgacagctgagatagtcgatcagagtacaaaggacccgcctaagcacaccgtagctgagacatcttggcatggaaacgacctgcttaccaaataatataagctgctctactaactgctatcatagtcttacaatgaagtagacagcagaacagtaattcacatgggaaggaaaacattaatgagatactaaacctgaacgtgcaaatagctcctacaaaagcatctaactctataataaaaactaatggtaatcagtaagatcacattatcagccagtcgctcgcgtatatgctgagcctaacctggggtcaccccgccagagggtgtagacaggcatgggaccaccgcgacggaccgaggcatatttgtcaagccattctttgtcgggcgattcagggcccatcacttgcatctgtgcagtgggtgcggtgtagcatatagcctgtaacacgagtaaccaatgacgctgagcgacgatgagggggcacgttacgctcgactagactgccgcaggtgcgtgccatgcgatatatgaaacccgtcgccgtgtcggcacagccttgggttcgcgggaccgcatggtctgactgccaccggacgtggggaagtcagtcagagccgcataccactggcactccagggaacaccgcgagcggtcggcgagcagcctccagggagcttggtggggacccatcggcacccctattagcggcgggatgcgaagcaggtgcgcgcgccgcttgacctaggctgcgtcatggttgatgacctgcgaccatggccggccggatgcgcgacgttacagagcccgagactccggcagggccagggatggcggatggggggcggccatcaactcacaacggcctgagcttccgtacgcgatggagggcacctgcgccacatcgcagcagagccgcgggggaccgtctgacgtcggactcgcacttctggatgcagcgcccgtatagaattggccagggagaggaggagaggacgggtcgtggcctcaatacaactcac
ctggatgatctcactggccggggccgagtgcaaagataactcggcagctctgcgagcaagaggcacattatgactgcgccacgcacactgcgggacggtgcctccaccgggttctttccccggcgctcgcggttactacggcccccgatgccggagggagcctaactgactcggagggaggcgggtcgaattatccgcgtggccgcccgctcggaacagctcgggcggaacctcgggcctggctggtagtagcaaagctgggtaatcctatcggtggcatgctcccaccgcgtcggacggagggcaacctcgtatagcttctccatgtcgtgtccactagataagggccacagaggggtccctctgcgggccgcgcagagcttgagtgcagaatcacctcaccgtatatccaccacgatcaggtactggccagcggttagtggacaaatcgaacgctcacacggtgtttcagtatattccccgccgagtcattcgttactaacccatctaggtccaacaggttgtagtcaatggaagagataaacgtggtagtctaccgcccaacagagaagatctttttagatgccaagccgggctcgccaagcatgggtgataccggaatgacagcgaggctacacatcgtgccatgggtcatagcggagagtggaacccacgttcccgggtcgggcagacagtatcacagagccgtgccttctctcccaaagcctaccaagccgccttgtgctctatatggcggggccgcgctcatcacgggttggccccgaaaccttccctagcaggcgccttctgtatccgacctcccacccaagtccgggattatcggatttggtgggggagtgacgacacgctcacgacttgggatggcgatcgacaatggtacgagcggaacgtaagggacacggtagctactggccgtgctcgtccaggtgtccatatgcgaaagatggatattggccggcgctccggacgtcggcataataagacgtcctttgtacataatcggacgtatcgcggagcgagaccgacggcgatcccgccgataaagatccaaccagtaatcgagaccgcggaattgaatttgactcggggcgggacgctcggcgccgcagatggggccaatactccggacgcatcctggccgactaatgcgaagctagcgcatgcccctcgcaacaacagcgagcaatagggtaaatgtatcggtcgggcgggaactgagcgaaccggttgttcgctcagcctatgaggcatgtgagaacgtaccgaagatagcaccttgtgcgcccctgtcagggggtcttgaggcaccggagacattcggagggtctgcccgccaacacggccgggggtgagtgcgctcgaccgttattaacctgggaccagacactccacgccgtggcgacaaaagaatatcgttcagtcaagaggacatcaagctgttacatgatcctgagggggctgtgtacccggatgcgttctaaggactaatgagacgtgcggcgccgtaggggccttgcctgcgcagcgcgcccaagctgcagctacatagagagctacgattgctaaataaatcgaacttaacgacgcccgcgaaaccgttttaccactcagtcggagcgtggccattctcaatagcgtgctgcgagacgacatccgtctgcagcagttggccatggactcgacccacaacttgcccacagatcgtgacttgaccgtcgcacgagtggacagacgtctctatatatcatgacatcagtcgacatatgatgcatatcacagtatgtgtatgatcgcggcgaaacgcggtggggcctactgccagagcgcccacctaggggggcatccatcctggggagtgggcagcagacaaatggaccgctcccaccaacccaactgcgcgtgtaagatataggtccaggggacggtgcaccttgcgggcatggggccctgcgcagagttcgcaagggcttgagggaggtgcaacacgtctgctttatgtgtgaatcatatgacagatcaaaccggtggccgagtggcttgcgggatgttgtaacggcatcccccacgcgccaggtatcttgtggtatccggcgcactccacgaccgtaccctaaattatctggcgcttggtgcagaacgaactacagacatcctgagggcaccacctcaggttttcgttgccaccccggagagtctagccgtaactcgtttaaccagactgatccccactacagctggggagtggaaaaaccctccaattccagggagactaccaggcgcccgtggctgccgcggccgcagtgtgtgtgcaacaggacaggtcgtagatcatgcatgcatcatactgatgtatatagctgatatatatagtatgatagagatgacgacatgatgcagcatacgcgtagatatgagctcacagcagtacagcgatatatagatacgtactgctgctatcatagatactatcagatatatctctgatctgatagagacagcagagctcacacatatagtatctagagcgacagagctagatgatagagcgacagctgagatcagagtcagatcagtatgtgatcgctagatcatgatactgtcagctagatgcgatagtatgtctagacactgatagatgagcactatagctagatgtgagtatcagagtgtatcagctgatatcatatatagctgatacacagactacagtgacagctgagatagtcgatcagagtacaagggacccgcctaagcacaccgtagctgagacatcctggcatggaaacgacctgcttaccaaataatataagctgctctactaactgctatcatagtcttacaatgaagtagacagcagaacagtaattcacatgggaaggaaaacattaatgagatactaaacctgaacgtgcaaatagctcctacaaaagcatctaactctataataaaaactaatggtaatcagtaagatcacattatcagccagtcgctcgcgtatatgctgagcctaacctggggtcaccccgcaagggggtgtagacgggcatgggaccgccgcgacagtcctaggtatatttgtcaggccattttttgtcgggcgattcagggcccatcacttgcatctgtgcagtggatgcggtgtagcatatagcctgcaacacgagtaaccaatggcgccgagcgacgatgagggggcacgctacgctcgactagactgccgcaggtgcgtgccacgctgatataatgtaccttcgccgtgtcgtcatagccttgggttcgcggtgaatagtggtttaagtgccaccggacgtggggaagtcagtcagagccgcctgccactggcaccccagggaacaccgcgagcggtcggcaagcggcctccagggagattgggggggatccatcggcacccctattagcgacggggtgcgaagcaggttcgcgcgccgcctgacataggctgcgtcatggttgatggcctgcgactatggccggccgaatgcgccatgttacagagcctgagactccggcaagccctgagacggcgggtggggggcggccattacctcgcaacggcctgagctttcgtatgcgatggagggcacctgcgctacattgcggcagagccgcgtgagtccgtctggcgtcggattcgcgtctcgggatgcaacgtccgtatagaattggtcagggagaagaggagaggacgggtcgaggccccaatacaactcgc
ctggatgatctcactggccggggccgagtgcaaagataactcggcagctctgcgagtaggaggcatgttatggctgcgccgcgcacactgcgggacggtgcccccaccgggttctttccccgacgcccgcggttactacagcccccggtaccggagggagcctaactgactcgaagggaggcgggccgaattatccgcgtggccgcccgcgcggcacagctcgggcagaatatcgggcctggctggtagtagcaaagctgggtagtcctatcggtggcatgcttccaccgcgccggacgaaggactacctcgcataagttcgccatgtcatgtccactggataggggccaaagagaagcatctctgcaggccgcgcagagcttgagtgcagaatgacctcaccgtatgtccaccgcggtcaagtactagccagtggttagtggacaaatcgaacgctcgcacagtgtttcagtatattccctgccgagttattcggtactaacccctctgggtccaacaggtcgcaatcaatggaagagataaacgtggtagtctccttcccaacagagaagacctttttagatgccacgccgggatcgccaagcatgggtgataccggaatgacagcgagactatacatcgtgctatgagtcataacggagagcggagcccacgtgcccgggtcgggcagacagaatcaccgagccgggccttctctctcaaagcctaccaagccgccttatgctctatatggcggggccgcgcccactacggattgcccccgaaaccttctctagccggcaccttctgtatccgacctcctgcccaagtccgggattatcggacttggtgcgggagtggtggcacgctcgcgacttgggatggcgagcgacaatggtacgagtagaacgtgagggacacggtagcgactggtcgagcacgtcccggggtccataagcgcgtaatggatattggctggcgctccggacgtaagtatactaagacgcccgtcatacatgatcggacctatagcggagcgataccgacggcgaccccgccgttaaagatccaaccagtagtcgagactgcggaattgaatctgactcgggacggaacgctcggcgccccggatggggccaataatccggacgcatcctggccaactagtgcgaagctagcgcatacccctcgtaacgacagcgagcgataggatagatgtctcggtcgggcggtagctgagcaatcctgttgttcgctcagcctatgaggcgtgcgaggacgtaccgaagatggcatcttgtgcgcccctgtcagggggcctagaggcaccggagacattctgagggtttgcccgccaacacggccgggggagagtgtgctcgaccgttattaacctgggaccagacattccacgccgtggcgactaaagaataccgttcaatcaagaggacgtcaagctgttacatgatcctgagggggccgtgtacctggatgcgttcgaatgactaatgagacgtgcggcgccgtaggggcgttgcctgcgcagcgcgcccaagccgcagctacatagagagctacgatcgctaagtaaatcgcacttaacgacgctcgcgataccgttttaccactcagtcggagcgtggccattcccaatagcgtgctgcgagacgacatccgtctgcagcagtcggccatggactcgacccacaacctgctcaccgggtgtgactcgatcgtcgcacgagcggacagacgtctctatatatcatgacatcagtcgacatatgatgcatatcacagtatgtgtatgatcgcggaaagacgcggtggggcctactgccatagcgcccccctaggggagcatccatcctggggaaaggtcagcagacaaatggaccgctctcaccaacccaactgcgcgtagaagatataggtccagggaacggtgcaccttgcgggcatggggccctgcgcggaattcgcaagggtttgagggaggtgtaactcgtctgcattgtgcgtgaatcgtatgacagatcaaaccgatggccgggtggcttgcgggatgctgtaatgacatcccccacgcgccaggtatcttatggtatccggcgcaccccacgaccgtatcctaaattatctggcgctgggttcagaacgaactacagacatcctgaggacaccacctcaggttttcgttgctgccccggggagcctaaccgtaactcgtttaacgagactgatccccaccacagctggggagtggaaaaaccctcccattccggggagcttaccaggcgcccgtgactgccgcggccgcagtgtgtgtgcaacaggacaggtcgtagatcatgcatgcatcatactgatgtatatagctgatatatatagtatgatagagatgacgacatgatgcagcatacgcgtagatatgagctcacagcagtacagcgatatatagatacgtactgctgctatcatagatactatcagatatatctctgatctgatagagacagcagagctcacacatatagtatctagagcgacagagctagatgatagagcgacagctgagatcagagtcagatcagtatgtgatcgctagatcatgatactgtcagctagatgcgatagtatgtctagacactgatagatgagcactatagctagatgtgagtatcagagtgtatcagctgatatcatatatagctgatacacagactacagtgacagctgagatagtcgatcagagtacaagggacccgcctaagcacaccgtagctgagacattctggcatggaaacgacctgcttaccaaataatataagctgctctactaactgctatcatagtcttacaatgaagtagacagcagaacagtaattcacatgggaaggaaaacattaatgagatactaaacctgaacgtgcaaatagctcctacaaaagcatctaactctataataaaaactaatggtaatcagtaagatcacattatcagccagtcgctcgcgtatatgctgagcctaacctggggtcaccccgcaagggggtgtagacgggcatgggaccaccgcgacggtcctaggtatatttgtcaggtcattctttgtcgtgtgacgcagggcccatcacttgcatctgtgcagtggattcggtgtagcatatagcctgcaacacgagtaaccaatgacgccgagcgacgatgagggggcacgttacgttcgactagactgccgccggtgcgtgccacgctgatataatgtaccttcgccgtgtcggtacagccttgggttcgcggtgaatagtggtctgagtgccaccgggcgtggggaagtcagtcagagccgcctatcaccggcactcctgggaacaccgcgagcggtcgacgagcggtctccagggagcttgggggggatccatcggcacccctattagcggcggggtgcgaagcagattcgcgcgccgcctgatataggctgcgtcatggttgatgacttacgaccctggccggccggatgcgccacgttacagagcccgagactccggcgggcccagggatggcgggtggggggcggccatcaactcgcaacggcgtgagcttccgtacgcgatggagcgcacctgcgccacatcgcggcagagccgcggggttccgtctgacgtcggattcgcgcttcgggatgcagcgcccgtataggattggccagggagaggtggagagggcaggtcgtggccccaatacaactcac
ctggatgatttaacgggtcggggccgagtgcaaagataactcggcaggtctgcgagtaagaggcacgttatgactgcgccacgcacactgcgggacggtgcctccaccgggttcttttcccgacgcccgcggttactacggcccccggtgccagagggagcctaacggactcggagggaggcgagccgaattatccgcgtggccgcccgcgcggaacagcacgtgcagaatctcgggcctggctggtagtagcaaagccgggtagtcctatcggtggcatgctcccaccgcgccgggcgaagggctacctcgtataactacgccatgctatgtccactggataggggccacagagaagtcccgctgcgggccacgcagagcttgagtgcagagtgacctcaccgtatatccaccatagtcaagtactagccagcggttagtggacaaatcgaacgttcgcacggtgattcagtatattccccgacgagtcattcggtactaacccctctgggtccaacaggtcgtagtcaatggaagagttaaacgtgatagtctccttcccaacagggaagatttttttagatgccaagccgggctcgccaagcatgggtgataccggaatgacagcgtaactacacatcgtattatgggtcatagtggaaagtggagaccacgtgcccgggtcgggcagacagtatcaccgagccgggccttctctcctaaagcctaccaaggcgccttatgctctatatggcggggctgcgcccatcacgggttggccccgaaaccttctctagccggcaccttttgcacccgacctcccgcccaagtccgggattatcggacttggtggggaagtggcggcacgctcacgacttgggatggcgagcgacaatggtacgagtagaacgtaagggacacggtagcgactggccgagctcgccccggggcccatatgcgagtgatagatattggctggcgctccggacgtcggcatactaagacgcccgatgtacataatcggacgtatcgcggagcgataccgacggcgatcccgccgataaagatccaaccagtaatcgagactgcggaattgaatctgactcggggcgggacgctcggcgccgcggatgggtccaatactccggacgcattctggccaactaatgcgaagctagtgcatgcccctggtaacgacagcgagcaatagaataaatgtctcggtcgggcgggagctgagcgaaccgattgttcgctcagcctatgaggcatgcgaggacgtaccgaagatggcatcttgtgcgccactgccaggaggccttgaggcaccggagacattcgaagggtttgcccgccaacacagccgggggagagtgcgctcgaccgttattaacctgagatcagacatcctacgtagtggcgactaaagaataccgttcagtcaaaaggacgtcaagctgttacatgatcctgagggggccgtgtacctggatgcgttcgaaggcctaatgagacgtgcggcgccgtaggggccttgcctgcgcagctcgccctagccgtagctacatagagagctacgatcgctaagtaaatcgcactaaacgacgcttgcgataccgttttaccgctcaatcagagcgtggccattcccaatagcgtgcggcgagacgacatccgtctgcagcagtcggccacagactcgacccacaacctgcccacagggtgtgactcgaccgtcgcacgagcggacagacgtctctatatatcatgacatcagtcgacatatgatgcatatcacagtatgtgtatgatcgcggagaaacgcggtggggcctactgccggagcgcccacctaggggggcatccatcctgggaaaaggtcagcagacaaatggaccgctctcaccaatccaaccgcgtgtatgagatataggtccaaagaacggtgcaccttgcgggcatggggcccagcgcggagctcgcaagggcttgaaggaggtgcaactcgtctgctttatgcgtgaatcatatgacagatcgaaccgatggccgggtgacttgcgggatgctgtaatgacatcccccacgcgccagttactttatggtatccggcgcaccccactgccgcatcctaaattatctggcgcttggtgcagaacgaactacaggcatcttgaggacatcacctcaggtcttcgttgacaccccggagagcctagccgtaactcgtttaaccagactgatcccaaccacggctggggagtggaaaaaccctcccattccagggagcctaccaggcgcccgtggctgccgcggccgcagtgtgtgtgtaaccgaacagatcgtagatcatgcatgcatcatactgatgtatatagctgatatatatagtatgatagagatgacgacatgatgcagcatacgcgtagatatgagctcacagcagtacagcgatatatagatacgtactgctgctatcatagatactatcagatatatctctgatctgatagagacagcagagctcacacatatagtatctagagcgacagagctagatgatagagcgacagctgagatcagagtcagatcagtatgtgatcgctagatcatgatactgtcagctagatgcgatagtatgtctagacactgatagatgagcactatagctagatgtgagtatcagagtgtatcagctgatatcatatatagctgatacacagactacagtgacagctgagatagtcgatcagagtacaagggacgcgcctaagcacaccgtagctgagacatcctggcatggaaacgacctgcgcgttgtccgcatatgaggatgtagtgtgtcaacgattcgactaagtgtgattaagagagcatccttccattacatatacaatgaaggttatacctatgcgagtaccggaaagcaagatcgtgcatattcgagtttatgaaagctatctcgtcgtctgacttccacggaatacggacgtgtgaaggaggccagtcactcgcgtatatgctgagcctaacctggggtcaccccgcaagggagtgtagacgggcatgggaccaccgcgacggtcctaggtatatttgtcaggcaattccttgtcgggcgattcagggcccatcgctttcatctgtgcagtagatgcggtgtagcatatagcctgcaacacgagtaaccaatgacgccgagcgacgatgcgggggcacgttacgctcgactagactgccgcaggtgcgtaccacgctgatataatgtacctcagccgtgtcggcacagccttgggttcgcggtgaatagtggtctgagtgccgccggacgtggggaagtcagtcggagccgcctaccactggcaccccagggaacaccgcgagtggtcggcgagcggcctccagggaacttgagggggatccatcggtacccctattagcgacggggtgcgaagcaggttcgcgcgccgcctgacataggttgcgtcatggttgacgacctgcgaccatggccggccggatgcgccacgttacagagcccgagactccggcaggccctgggatggcgggtgggggacagccatcaactcgcaacggcctgagcttccgtacgcgatagacggcacctgcgccacatcgcggcagagccgcgggggtccgtctgatgtcggattcgcgcctcgggatccagcgcccgtatagaattggccaaggagaggaggagaggatgggtcgtggccccaatacaactcac
ctggatgatctcactggctggggccgagtgcgggaatagctcggcggctctgcgagtaagaggcacgttatgactgcgctacgcacactgcgggacggtgcctccaccgggttctttccccgacgcccgcggttattacggcccccggtgccggagggagcctaactgactcggagggaggcgggccgaatcatccgcgtggccgcccgcgcggaacagctcgggcagaatctcgggcctggctggtagtggcaaagctgggtagtcctatcggtggcatgccctcaccgcgccggacgaagagctacctcgtataacttcgccatgtcatgtccactggataggggccacagagaagtccctctacgggccgcgcagagcttgagtgcaaaatgacctcaccgtatatccaccacggccaagtgctagccagcagttagtggacaaatcgaacgctcgcacggtgtttcagtatactccccgccgagtcattcggtactaacccctctgggtccaacaggtcgcagtcaatgtaagagataaacgtagtattctccttcccaacagagaagatctttttagatgccaagccgggctcgccaagcatgggtgaaaccggaatgacagcgagactacacatcgtgctatgggtcatagcggagagtggagcccacgtgcccgggtcgggcagacagtatcaccgagccgggccttctctcccaaagcctaccaagccgccttatgctctatatggcggagccgcgcccatcacgggttggccccgaaaccttctctagccggcacctgctgtatccgacctcccgcccaagtccgggattatcggacttggtgcgggagtggcggcacgctcgcaacttggattggcgagcgacaatggtgcgagtataacgtaagggacacggtagcgactggccgaacttgttccggggtccatatgcgagtgatggatattggctggcgctccggagggcggcacactaagacgcccgttgtacataatcggacgtatcgcggagcgataccgacggtgatcccgccgataaagatccaaccagtaatcgagactgcggcattgaatctgactcggggcgggacgctcggcgccgcggatggggccaatactccggacgcatcttggccaactaatgcgaagctagcgcatgcccctcgtaacggcggcgagcgataggataaatgtctcggtcgggcgggggctgagcgaaccggttgttcgctcagactatgaggcatgcgaggacgtgccggagatggcatcttgtgcgcccctgtcagggggcctagatgcatcggagacagccggagggtttgcccgccaacacggccgggggagagtacgttcgaccgttattaacctgggaccagacattccacgccgtggcgactaaagaataccgttcagtcaagaggacgtcaagctgttacatgatcctgagggggccgtgtacctggatgcgttcgaaggattaatgagatgtgcggcgccataggggccttgcctgcgcagcgcgcccaagccgcagctgcatagagagctacgatcgctaagtaaatcgcacttaacgacgctcgcgatacagttttaccactcagtcggagcgtgaccattcccaatagcgtgctgcgaaacgacgtccgtctgcagcagccggccatggactcgatccacaacctgcccacagggtgtgactcgaccgtcgcgcgtgcggacagacgtctctatatatcatgacatcagtcgacatatgatgcatatcacagtatgtgtatgatcgcggagaaacgcggtggggcctactgccagagcgcccccctagggggtcatccatcctagggaaaggtcagcagataaatggaccgctctcaccgactcaactgtgcgaataaaatataggtccagggaacggtgcaccttacgggcatgaggccctgcgcggagttcgcaagggcttgagggaggtgtaactggtctgctttatgcgtggatcatatgacagaccaaaccgatggccgggtggcttgcgggatgctgtaatgacatcccccacgcgccaggtatcttatggtatccggcgcaccccacgaccgtatcctaaattatctggcgcttggcgcagaacgaactacagacatcctgaggacaccacctcaggttttcgttgccaccccgaagagcctagctgtaactcgtttaacgagactgatccccaccacagctggggagtggaaaaaccctcccattccagggagcctaccaggcgcccgtggctgccgcggctgctgtgtgtgtgcaacaggacaggtcgtagatcatgcatgcatcatactgatgtatatagctgatatatatagtatgatagagatgacgacatgatgcagcatacgcgtagatatgagctcacagcagtacagcgatatatagatacgtactgctgctatcatagatactatcagatatatctctgatctgatagagacagcagagctcacacatatagtatctagagcgacagagctagatgatagagcgacagctgagatcagagtcagatcagtatgtgatcgctagatcatgatactgtcagctagatgcgatagtatgtctagacactgatagatgagcactatagctagatgtgagtatcagagtgtatcagctgatatcatatatagctgatacacagactacagtgacagctgagatagtcgatcagagtacaaaggacccgcctaagcacaccgtagctgagacatcctggcatggaaacgacctgcttaccaaataatataagctgctctactaactgctatcatagtcttacaatgaagtagacagcagaacagtaattcacatgggaaggaaaacattaatgagatactaaacctgaacgtgcaaatagctcctacaaaagcatctaactctataataaaaactaatggtaatcagtaagatcacattatcagccagtcgctcgcgtatatgctgagcctaacctggggtcaccccgcctgagggtgtagacaggcatggaaccaccgcgacggaccgaggcatatttgtcaagccattctttgtcgggcgattcagggcccaacacttgcatctgtgcagtggatgcggtgtagcatatagtctgcaacacgagtaaccaatgacgctgagcgacaatgagggggcacgttacgctcgactagactgccgcaggtgcgtgccatgctgatataatgtaccgtcgccgtgtcggcacagccttgtgtttgcggtgaatagtggtctgactgccaccggacgtggggaagtcagtcagagccgcataccactgtcactccagggaacaccgcgagcggtcggcgagcagcccccagggagcttgggggggacccatcggcacccctattagcggcgggatgcgaagcaggtgcgcgcgccgcctgacctaggctgcgtcatggttgatgacctgcgaccatggccggccggatgcgcgacgttacagagcccgagactccggcagggccagggatggcggatggggggcggccatctactcgcaacggcctgagcttccgtacgcgatggagggcacctgcgccacatcgcagcagagccgcgggggtccgtctgacgtcggactcgcgcttcgggatgcagcgcccgtatagaattggccagggagaggaggagaggacgggtcgtggctttaatacaactcac
;
END; [Characters]

BEGIN Distances;
DIMENSIONS ntax=42;
FORMAT labels=left diagonal triangle=both;
MATRIX
[1] 'ST8-MRSA-IID_LS483301_NCTC13394'              0.0 0.058337774 0.080447525 0.086041555 0.086307935 0.084176876 0.07805008 0.07591902 0.083910495 0.07698455 0.081513055 0.076451786 0.087906234 0.08444326 0.083644114 0.082312204 0.07218967 0.07139052 0.077517316 0.08124667 0.07911561 0.080447525 0.032232285 0.05780501 0.047948856 0.047149707 0.087373465 0.09270112 0.21710175 0.082578585 0.078849226 0.083644114 0.13745338 0.09802877 0.088438995 0.09083644 0.09989344 0.09163559 0.08763985 0.079914756 0.13052744 0.0777837
[2] 'ST8-MRSA-IV+ACME_HF937103_M1'                 0.058337774 0.0 0.06952584 0.075119875 0.075386256 0.073255196 0.0671284 0.06499734 0.072988816 0.06606287 0.07059137 0.0655301 0.07698455 0.07352158 0.07272243 0.07139052 0.06126798 0.060468834 0.06659563 0.07005861 0.06819393 0.06952584 0.05274374 0.025039958 0.052477356 0.05167821 0.07591902 0.08124667 0.2059137 0.07112414 0.06739478 0.07218967 0.1265317 0.087107085 0.07698455 0.079381995 0.087906234 0.08018114 0.07671817 0.06899308 0.11960576 0.06632925
[3] 'ST8-MRSA-IVa_PVL_CP007674_CA15'               0.080447525 0.06952584 0.0 0.043686733 0.043953117 0.041822057 0.036228023 0.03276505 0.041555673 0.03462973 0.039158233 0.034096964 0.046084177 0.041289292 0.040490143 0.039957378 0.06473096 0.054342035 0.034363344 0.038092703 0.037027173 0.06446457 0.07485349 0.06792755 0.07352158 0.07272243 0.055407565 0.080447525 0.20511454 0.06659563 0.061800744 0.06659563 0.12519978 0.090570055 0.076185405 0.078582846 0.08870538 0.079381995 0.07911561 0.047948856 0.12253596 0.0655301
[4] 'ST8-MRSA-IVa_PVL_Vilnius-99243'               0.086041555 0.075119875 0.043686733 0.0 0.0034629728 0.021576984 0.016515717 0.015183804 0.021310601 0.014384656 0.01891316 0.013851891 0.025839105 0.023708045 0.022908898 0.0058604158 0.07032499 0.060735215 0.034363344 0.038092703 0.043420352 0.07005861 0.080447525 0.074320726 0.079914756 0.07911561 0.061800744 0.086840704 0.21150772 0.07218967 0.06819393 0.072988816 0.13159297 0.09616409 0.082578585 0.084976025 0.09429941 0.085775174 0.08550879 0.054342035 0.12866277 0.07192328
[5] 'ST8-MRSA-IVa_PVL_Vilnius-99272'               0.086307935 0.075386256 0.043953117 0.0034629728 0.0 0.021843366 0.0167821 0.015450186 0.021576984 0.014651039 0.019179542 0.014118274 0.026105488 0.023974428 0.02317528 0.006126798 0.07059137 0.0610016 0.03462973 0.038359083 0.043686733 0.07032499 0.080713905 0.07458711 0.08018114 0.079381995 0.06206713 0.087107085 0.21177411 0.07245605 0.06846031 0.073255196 0.13185935 0.09643047 0.082844965 0.085242406 0.094565794 0.086041555 0.085775174 0.05460842 0.12892914 0.07218967
[6] 'ST8-MRSA-IVa_PVL_LR130518_AustrBPH2986'       0.084176876 0.073255196 0.041822057 0.021576984 0.021843366 0.0 0.012519979 0.013319126 0.017314864 0.011454449 0.015982952 0.009856153 0.022376131 0.021843366 0.021044219 0.01784763 0.06846031 0.05887054 0.03249867 0.036228023 0.041555673 0.06819393 0.07805008 0.07245605 0.07805008 0.077250935 0.05993607 0.084976025 0.20964305 0.07032499 0.06632925 0.07112414 0.12972829 0.09429941 0.080713905 0.083111346 0.092434734 0.083910495 0.083644114 0.052477356 0.12679808 0.07005861
[7] 'ST8-MRSA-IVa-USA300_CP000255_FPR3757'         0.07805008 0.0671284 0.036228023 0.016515717 0.0167821 0.012519979 0.0 0.008257858 0.012253596 0.0063931807 0.010921683 0.0037293553 0.017314864 0.0167821 0.015982952 0.012786361 0.06233351 0.05274374 0.026904635 0.03063399 0.03596164 0.06206713 0.07192328 0.06632925 0.07192328 0.07112414 0.053542886 0.078582846 0.20324987 0.06393181 0.05993607 0.06473096 0.12306873 0.088172615 0.074054345 0.076451786 0.085775174 0.077517316 0.077517316 0.04635056 0.12067129 0.06366543
[8] 'ST8-MRSA-IVa-USA300_CP000730_TCH1516'         0.07591902 0.06499734 0.03276505 0.015183804 0.015450186 0.013319126 0.008257858 0.0 0.013052744 0.006126798 0.010655301 0.005594033 0.017581247 0.012786361 0.011987214 0.011454449 0.06020245 0.04981353 0.023441663 0.027171018 0.03249867 0.05993607 0.07032499 0.06339904 0.06899308 0.06819393 0.05087906 0.07591902 0.20058604 0.06206713 0.057272244 0.06206713 0.12067129 0.086041555 0.0716569 0.074054345 0.084176876 0.07485349 0.07458711 0.043420352 0.11854023 0.0610016
[9] 'ST8-MRSA-IVa-USA300_CP007176_ISMMS1'          0.083910495 0.072988816 0.041555673 0.021310601 0.021576984 0.017314864 0.012253596 0.013052744 0.0 0.011188066 0.01571657 0.009589771 0.022109749 0.021576984 0.020777836 0.017581247 0.06819393 0.058604155 0.032232285 0.03596164 0.041289292 0.06792755 0.0777837 0.07218967 0.0777837 0.07698455 0.059669685 0.084709644 0.20937666 0.07005861 0.06606287 0.07085775 0.12946191 0.09403303 0.080447525 0.082844965 0.09216835 0.083644114 0.083377734 0.052210975 0.1265317 0.06979222
[10] 'ST8-MRSA-IVa-USA300_CP010300_BAA-1680'        0.07698455 0.06606287 0.03462973 0.014384656 0.014651039 0.011454449 0.0063931807 0.006126798 0.011188066 0.0 0.008790623 0.0037293553 0.01571657 0.014651039 0.013851891 0.010655301 0.06126798 0.05167821 0.02530634 0.029035695 0.034363344 0.0610016 0.07085775 0.06526372 0.07085775 0.07005861 0.05274374 0.0777837 0.20245072 0.06313266 0.05913692 0.06393181 0.12253596 0.087107085 0.07352158 0.07591902 0.085242406 0.07671817 0.076451786 0.045285027 0.11960576 0.06286628
[11] 'ST8-MRSA-IVa-USA300_CP013231_UTSWMRSA55'      0.081513055 0.07059137 0.039158233 0.01891316 0.019179542 0.015982952 0.010921683 0.010655301 0.01571657 0.008790623 0.0 0.008257858 0.020245072 0.019179542 0.018380394 0.015183804 0.06579649 0.056206714 0.029834842 0.0335642 0.03889185 0.0655301 0.075386256 0.06979222 0.075386256 0.07458711 0.057272244 0.082312204 0.20697922 0.06766116 0.06366543 0.06846031 0.12706447 0.09163559 0.07805008 0.080447525 0.08977091 0.08124667 0.080980286 0.04981353 0.12413426 0.06739478
[12] 'ST8-MRSA-IVa-USA300_CP019590_Calgary-C2406'   0.076451786 0.0655301 0.034096964 0.013851891 0.014118274 0.009856153 0.0037293553 0.005594033 0.009589771 0.0037293553 0.008257858 0.0 0.014651039 0.014118274 0.013319126 0.010122536 0.060735215 0.051145446 0.024773575 0.02850293 0.03383058 0.060468834 0.07032499 0.06473096 0.07032499 0.06952584 0.052210975 0.077250935 0.20191796 0.06259989 0.058604155 0.06339904 0.1220032 0.08657432 0.072988816 0.075386256 0.084709644 0.076185405 0.07591902 0.044752263 0.11907299 0.06233351
[13] 'ST8-MRSA-IVa-USA300_CP051907_ER11450-3'       0.087906234 0.07698455 0.046084177 0.025839105 0.026105488 0.022376131 0.017314864 0.017581247 0.022109749 0.01571657 0.020245072 0.014651039 0.0 0.026105488 0.02530634 0.022109749 0.07272243 0.06313266 0.03676079 0.040490143 0.045817796 0.07245605 0.081779435 0.076185405 0.081779435 0.080980286 0.06419819 0.089238144 0.21390517 0.07458711 0.07059137 0.075386256 0.1339904 0.09856153 0.084976025 0.087373465 0.09669685 0.088172615 0.087906234 0.05673948 0.1310602 0.074320726
[14] 'ST8-MRSA-IVa-USA300_CP151123_BSN46-2'         0.08444326 0.07352158 0.041289292 0.023708045 0.023974428 0.021843366 0.0167821 0.012786361 0.021576984 0.014651039 0.019179542 0.014118274 0.026105488 0.0 0.020511454 0.019978689 0.06872669 0.058337774 0.031965904 0.03569526 0.041022908 0.06846031 0.078849226 0.07192328 0.077517316 0.07671817 0.059403304 0.08444326 0.20911029 0.07059137 0.06579649 0.07059137 0.12919553 0.094565794 0.08018114 0.082578585 0.09270112 0.083377734 0.083111346 0.05194459 0.12706447 0.06952584
[15] 'ST8-MRSA-IVa-USA300_CP165650_B0354'           0.083644114 0.07272243 0.040490143 0.022908898 0.02317528 0.021044219 0.015982952 0.011987214 0.020777836 0.013851891 0.018380394 0.013319126 0.02530634 0.020511454 0.0 0.019179542 0.06792755 0.057538625 0.031166755 0.03489611 0.040223762 0.06766116 0.07805008 0.07112414 0.07671817 0.07591902 0.058604155 0.083644114 0.20831114 0.06979222 0.06499734 0.06979222 0.12839638 0.09376665 0.079381995 0.081779435 0.09190197 0.082578585 0.082312204 0.051145446 0.12626532 0.06872669
[16] 'ST8-MRSA-IVa-USA300_Vilnius_99207'            0.082312204 0.07139052 0.039957378 0.0058604158 0.006126798 0.01784763 0.012786361 0.011454449 0.017581247 0.010655301 0.015183804 0.010122536 0.022109749 0.019978689 0.019179542 0.0 0.06659563 0.05700586 0.03063399 0.034363344 0.039690997 0.06632925 0.07671817 0.07059137 0.076185405 0.075386256 0.05807139 0.083111346 0.20777836 0.06846031 0.06446457 0.06925946 0.12786362 0.092434734 0.078849226 0.08124667 0.090570055 0.082045816 0.081779435 0.05061268 0.12493341 0.06819393
[17] 'ST8-MRSA-IVbdi_CP007499_USA500-2395'          0.07218967 0.06126798 0.06473096 0.07032499 0.07059137 0.06846031 0.06233351 0.06020245 0.06819393 0.06126798 0.06579649 0.060735215 0.07272243 0.06872669 0.06792755 0.06659563 0.0 0.05567395 0.061800744 0.0655301 0.06339904 0.06473096 0.06659563 0.060735215 0.06632925 0.0655301 0.0716569 0.07698455 0.20165157 0.06686202 0.06313266 0.06792755 0.12173682 0.05780501 0.07218967 0.07458711 0.082578585 0.07485349 0.027171018 0.06419819 0.11214704 0.06206713
[18] 'ST8-MRSA-IVbdi_CP103850_BrnoNRL02-947'        0.07139052 0.060468834 0.054342035 0.060735215 0.0610016 0.05887054 0.05274374 0.04981353 0.058604155 0.05167821 0.056206714 0.051145446 0.06313266 0.058337774 0.057538625 0.05700586 0.05567395 0.0 0.051411826 0.055141184 0.05301012 0.0548748 0.06579649 0.05887054 0.06446457 0.06366543 0.06126798 0.07139052 0.19605754 0.05700586 0.052210975 0.05700586 0.11614278 0.081513055 0.0671284 0.06952584 0.079648376 0.07032499 0.07005861 0.05380927 0.11401172 0.056473095
[19] 'ST8-MRSA-IVc_PVLCP007670_M121'                0.077517316 0.06659563 0.034363344 0.034363344 0.03462973 0.03249867 0.026904635 0.023441663 0.032232285 0.02530634 0.029834842 0.024773575 0.03676079 0.031965904 0.031166755 0.03063399 0.061800744 0.051411826 0.0 0.019179542 0.03383058 0.061534364 0.07192328 0.06499734 0.07059137 0.06979222 0.052477356 0.077517316 0.20218433 0.06366543 0.05887054 0.06366543 0.12226958 0.08763985 0.073255196 0.07565264 0.085775174 0.076451786 0.076185405 0.045018647 0.12013852 0.06259989
[20] 'ST8-MRSA-IVc_PVL_CP007672_CA12'               0.08124667 0.07005861 0.038092703 0.038092703 0.038359083 0.036228023 0.03063399 0.027171018 0.03596164 0.029035695 0.0335642 0.02850293 0.040490143 0.03569526 0.03489611 0.034363344 0.0655301 0.055141184 0.019179542 0.0 0.03782632 0.06526372 0.07565264 0.06872669 0.074320726 0.07352158 0.056206714 0.08124667 0.2059137 0.06739478 0.06259989 0.06739478 0.12599893 0.091369204 0.07698455 0.079381995 0.089504525 0.08018114 0.079914756 0.048748 0.12386788 0.06632925
[21] 'ST8-MRSA-IVc_PVL_CP007676_HUV05'              0.07911561 0.06819393 0.037027173 0.043420352 0.043686733 0.041555673 0.03596164 0.03249867 0.041289292 0.034363344 0.03889185 0.03383058 0.045817796 0.041022908 0.040223762 0.039690997 0.06339904 0.05301012 0.03383058 0.03782632 0.0 0.06313266 0.07352158 0.06659563 0.07218967 0.07139052 0.05407565 0.07911561 0.20378263 0.06526372 0.060468834 0.06526372 0.12386788 0.089238144 0.07485349 0.077250935 0.087373465 0.07805008 0.0777837 0.04661694 0.12173682 0.06419819
[22] 'ST8-MRSA-IVc_AP017377_OC8'                    0.080447525 0.06952584 0.06446457 0.07005861 0.07032499 0.06819393 0.06206713 0.05993607 0.06792755 0.0610016 0.0655301 0.060468834 0.07245605 0.06846031 0.06766116 0.06632925 0.06473096 0.0548748 0.061534364 0.06526372 0.06313266 0.0 0.07485349 0.06899308 0.07458711 0.07378796 0.07139052 0.081513055 0.20618008 0.061800744 0.05807139 0.06286628 0.12626532 0.090570055 0.07671817 0.07911561 0.08870538 0.080447525 0.08018114 0.06393181 0.12306873 0.06659563
[23] 'ST8-MRSA-IVF_LS483316_NCTC13395'              0.032232285 0.05274374 0.07485349 0.080447525 0.080713905 0.07805008 0.07192328 0.07032499 0.0777837 0.07085775 0.075386256 0.07032499 0.081779435 0.078849226 0.07805008 0.07671817 0.06659563 0.06579649 0.07192328 0.07565264 0.07352158 0.07485349 0.0 0.052210975 0.042354822 0.041555673 0.081779435 0.087107085 0.21177411 0.07698455 0.073255196 0.07805008 0.13185935 0.092434734 0.082844965 0.085242406 0.09376665 0.086041555 0.082045816 0.074320726 0.12493341 0.07218967
[24] 'ST8-MRSA-IVfus_LT671859_Giessen-I'            0.05780501 0.025039958 0.06792755 0.074320726 0.07458711 0.07245605 0.06632925 0.06339904 0.07218967 0.06526372 0.06979222 0.06473096 0.076185405 0.07192328 0.07112414 0.07059137 0.060735215 0.05887054 0.06499734 0.06872669 0.06659563 0.06899308 0.052210975 0.0 0.05087906 0.050079916 0.07485349 0.08018114 0.20484816 0.07112414 0.06579649 0.07112414 0.12493341 0.08657432 0.07591902 0.078316465 0.088438995 0.07911561 0.075119875 0.06739478 0.11907299 0.06526372
[25] 'ST8-MRSA-IVhj_NCTC12233-UK2'                  0.047948856 0.052477356 0.07352158 0.079914756 0.08018114 0.07805008 0.07192328 0.06899308 0.0777837 0.07085775 0.075386256 0.07032499 0.081779435 0.077517316 0.07671817 0.076185405 0.06632925 0.06446457 0.07059137 0.074320726 0.07218967 0.07458711 0.042354822 0.05087906 0.0 0.02956846 0.080447525 0.085775174 0.21017581 0.07671817 0.07192328 0.07671817 0.13052744 0.09216835 0.081513055 0.083910495 0.09403303 0.084709644 0.080713905 0.072988816 0.12466702 0.07085775
[26] 'ST8-MRSA-VIfus_LS483319_NCTC13140'            0.047149707 0.05167821 0.07272243 0.07911561 0.079381995 0.077250935 0.07112414 0.06819393 0.07698455 0.07005861 0.07458711 0.06952584 0.080980286 0.07671817 0.07591902 0.075386256 0.0655301 0.06366543 0.06979222 0.07352158 0.07139052 0.07378796 0.041555673 0.050079916 0.02956846 0.0 0.079648376 0.084976025 0.20964305 0.07591902 0.07112414 0.07591902 0.12972829 0.091369204 0.080713905 0.083111346 0.09323388 0.083910495 0.079914756 0.07218967 0.12386788 0.07005861
[27] 'ST8-MSSA_PVL_CP127017_TT-2020-042'            0.087373465 0.07591902 0.055407565 0.061800744 0.06206713 0.05993607 0.053542886 0.05087906 0.059669685 0.05274374 0.057272244 0.052210975 0.06419819 0.059403304 0.058604155 0.05807139 0.0716569 0.06126798 0.052477356 0.056206714 0.05407565 0.07139052 0.081779435 0.07485349 0.080447525 0.079648376 0.0 0.085242406 0.20990942 0.07139052 0.06659563 0.07139052 0.13185935 0.097496 0.081779435 0.084176876 0.09429941 0.084176876 0.086041555 0.028236547 0.12999468 0.07032499
[28] 'ST8-MSSA_CP000253_NCTC8325'                   0.09270112 0.08124667 0.080447525 0.086840704 0.087107085 0.084976025 0.078582846 0.07591902 0.084709644 0.0777837 0.082312204 0.077250935 0.089238144 0.08444326 0.083644114 0.083111346 0.07698455 0.07139052 0.077517316 0.08124667 0.07911561 0.081513055 0.087107085 0.08018114 0.085775174 0.084976025 0.085242406 0.0 0.1310602 0.081513055 0.07671817 0.081513055 0.07911561 0.10282365 0.07272243 0.075119875 0.085242406 0.075119875 0.091369204 0.079914756 0.13532232 0.06126798
[29] 'ST8-MSSA_CP003033_RN4220VC40'                 0.21710175 0.2059137 0.20511454 0.21150772 0.21177411 0.20964305 0.20324987 0.20058604 0.20937666 0.20245072 0.20697922 0.20191796 0.21390517 0.20911029 0.20831114 0.20777836 0.20165157 0.19605754 0.20218433 0.2059137 0.20378263 0.20618008 0.21177411 0.20484816 0.21017581 0.20964305 0.20990942 0.1310602 0.0 0.20618008 0.20138519 0.20618008 0.20378263 0.22749068 0.19738945 0.19978689 0.20990942 0.19978689 0.21603623 0.20458178 0.25998935 0.185935
[30] 'ST8-MSSA_CP022290_EDCC5458'                   0.082578585 0.07112414 0.06659563 0.07218967 0.07245605 0.07032499 0.06393181 0.06206713 0.07005861 0.06313266 0.06766116 0.06259989 0.07458711 0.07059137 0.06979222 0.06846031 0.06686202 0.05700586 0.06366543 0.06739478 0.06526372 0.061800744 0.07698455 0.07112414 0.07671817 0.07591902 0.07139052 0.081513055 0.20618008 0.0 0.0548748 0.061800744 0.12812999 0.09270112 0.07805008 0.080447525 0.089504525 0.080447525 0.082312204 0.06606287 0.12519978 0.06659563
[31] 'ST8-MSSA_CP022892_Muenster-54'                0.078849226 0.06739478 0.061800744 0.06819393 0.06846031 0.06632925 0.05993607 0.057272244 0.06606287 0.05913692 0.06366543 0.058604155 0.07059137 0.06579649 0.06499734 0.06446457 0.06313266 0.052210975 0.05887054 0.06259989 0.060468834 0.05807139 0.073255196 0.06579649 0.07192328 0.07112414 0.06659563 0.07671817 0.20138519 0.0548748 0.0 0.05700586 0.12333511 0.088971764 0.073255196 0.07565264 0.085775174 0.07565264 0.077517316 0.06126798 0.12147043 0.061800744
[32] 'ST8-MSSA_CP123745_Muenster-1-7'               0.083644114 0.07218967 0.06659563 0.072988816 0.073255196 0.07112414 0.06473096 0.06206713 0.07085775 0.06393181 0.06846031 0.06339904 0.075386256 0.07059137 0.06979222 0.06925946 0.06792755 0.05700586 0.06366543 0.06739478 0.06526372 0.06286628 0.07805008 0.07112414 0.07671817 0.07591902 0.07139052 0.081513055 0.20618008 0.061800744 0.05700586 0.0 0.12812999 0.09376665 0.07805008 0.080447525 0.090570055 0.080447525 0.082312204 0.06606287 0.12626532 0.06659563
[33] 'ST8-MSSA-fus_CP077933_Augsburg-359'           0.13745338 0.1265317 0.12519978 0.13159297 0.13185935 0.12972829 0.12306873 0.12067129 0.12946191 0.12253596 0.12706447 0.1220032 0.1339904 0.12919553 0.12839638 0.12786362 0.12173682 0.11614278 0.12226958 0.12599893 0.12386788 0.12626532 0.13185935 0.12493341 0.13052744 0.12972829 0.13185935 0.07911561 0.20378263 0.12812999 0.12333511 0.12812999 0.0 0.14757591 0.11827384 0.12067129 0.13052744 0.12173682 0.13612147 0.12466702 0.18007459 0.10788492
[34] 'ST0113-MRSA-IVc_CP039157_P10'                 0.09802877 0.087107085 0.090570055 0.09616409 0.09643047 0.09429941 0.088172615 0.086041555 0.09403303 0.087107085 0.09163559 0.08657432 0.09856153 0.094565794 0.09376665 0.092434734 0.05780501 0.081513055 0.08763985 0.091369204 0.089238144 0.090570055 0.092434734 0.08657432 0.09216835 0.091369204 0.097496 0.10282365 0.22749068 0.09270112 0.088971764 0.09376665 0.14757591 0.0 0.09802877 0.10042621 0.10841769 0.10069259 0.073255196 0.090037294 0.13798615 0.087906234
[35] 'ST0250-MRSA-I_CP007539_NRS100'                0.088438995 0.07698455 0.076185405 0.082578585 0.082844965 0.080713905 0.074054345 0.0716569 0.080447525 0.07352158 0.07805008 0.072988816 0.084976025 0.08018114 0.079381995 0.078849226 0.07218967 0.0671284 0.073255196 0.07698455 0.07485349 0.07671817 0.082844965 0.07591902 0.081513055 0.080713905 0.081779435 0.07272243 0.19738945 0.07805008 0.073255196 0.07805008 0.11827384 0.09802877 0.0 0.0029302079 0.06473096 0.05567395 0.08657432 0.07565264 0.1310602 0.042354822
[36] 'ST0254-MRSA-I_CP000046_COL'                   0.09083644 0.079381995 0.078582846 0.084976025 0.085242406 0.083111346 0.076451786 0.074054345 0.082844965 0.07591902 0.080447525 0.075386256 0.087373465 0.082578585 0.081779435 0.08124667 0.07458711 0.06952584 0.07565264 0.079381995 0.077250935 0.07911561 0.085242406 0.078316465 0.083910495 0.083111346 0.084176876 0.075119875 0.19978689 0.080447525 0.07565264 0.080447525 0.12067129 0.10042621 0.0029302079 0.0 0.0671284 0.05807139 0.088971764 0.07805008 0.13345765 0.044752263
[37] 'ST0254-MRSA-PseuSCC_CP022902_Strain165'       0.09989344 0.087906234 0.08870538 0.09429941 0.094565794 0.092434734 0.085775174 0.084176876 0.09216835 0.085242406 0.08977091 0.084709644 0.09669685 0.09270112 0.09190197 0.090570055 0.082578585 0.079648376 0.085775174 0.089504525 0.087373465 0.08870538 0.09376665 0.088438995 0.09403303 0.09323388 0.09429941 0.085242406 0.20990942 0.089504525 0.085775174 0.090570055 0.13052744 0.10841769 0.06473096 0.0671284 0.0 0.05594033 0.09802877 0.088172615 0.14251465 0.04954715
[38] 'ST0254-MSSA_AP009351_Newman'                  0.09163559 0.08018114 0.079381995 0.085775174 0.086041555 0.083910495 0.077517316 0.07485349 0.083644114 0.07671817 0.08124667 0.076185405 0.088172615 0.083377734 0.082578585 0.082045816 0.07485349 0.07032499 0.076451786 0.08018114 0.07805008 0.080447525 0.086041555 0.07911561 0.084709644 0.083910495 0.084176876 0.075119875 0.19978689 0.080447525 0.07565264 0.080447525 0.12173682 0.10069259 0.05567395 0.05807139 0.05594033 0.0 0.089238144 0.078849226 0.1342568 0.039424613
[39] 'ST0612-MRSA-IVbdi_CP029166_SVH7513'           0.08763985 0.07671817 0.07911561 0.08550879 0.085775174 0.083644114 0.077517316 0.07458711 0.083377734 0.076451786 0.080980286 0.07591902 0.087906234 0.083111346 0.082312204 0.081779435 0.027171018 0.07005861 0.076185405 0.079914756 0.0777837 0.08018114 0.082045816 0.075119875 0.080713905 0.079914756 0.086041555 0.091369204 0.21603623 0.082312204 0.077517316 0.082312204 0.13612147 0.073255196 0.08657432 0.088971764 0.09802877 0.089238144 0.0 0.078582846 0.12759723 0.076451786
[40] 'ST0923-MRSA-IVa_PVL_CP007657_V2200'           0.079914756 0.06899308 0.047948856 0.054342035 0.05460842 0.052477356 0.04635056 0.043420352 0.052210975 0.045285027 0.04981353 0.044752263 0.05673948 0.05194459 0.051145446 0.05061268 0.06419819 0.05380927 0.045018647 0.048748 0.04661694 0.06393181 0.074320726 0.06739478 0.072988816 0.07218967 0.028236547 0.079914756 0.20458178 0.06606287 0.06126798 0.06606287 0.12466702 0.090037294 0.07565264 0.07805008 0.088172615 0.078849226 0.078582846 0.0 0.12253596 0.06499734
[41] 'ST1516-MRSA-IVc_CP030137_M51'                 0.13052744 0.11960576 0.12253596 0.12866277 0.12892914 0.12679808 0.12067129 0.11854023 0.1265317 0.11960576 0.12413426 0.11907299 0.1310602 0.12706447 0.12626532 0.12493341 0.11214704 0.11401172 0.12013852 0.12386788 0.12173682 0.12306873 0.12493341 0.11907299 0.12466702 0.12386788 0.12999468 0.13532232 0.25998935 0.12519978 0.12147043 0.12626532 0.18007459 0.13798615 0.1310602 0.13345765 0.14251465 0.1342568 0.12759723 0.12253596 0.0 0.1204049
[42] 'ST6271-MSSA_CP023500_FDAARGOS-412'            0.0777837 0.06632925 0.0655301 0.07192328 0.07218967 0.07005861 0.06366543 0.0610016 0.06979222 0.06286628 0.06739478 0.06233351 0.074320726 0.06952584 0.06872669 0.06819393 0.06206713 0.056473095 0.06259989 0.06632925 0.06419819 0.06659563 0.07218967 0.06526372 0.07085775 0.07005861 0.07032499 0.06126798 0.185935 0.06659563 0.061800744 0.06659563 0.10788492 0.087906234 0.042354822 0.044752263 0.04954715 0.039424613 0.076451786 0.06499734 0.1204049 0.0
;
END; [Distances]

BEGIN Splits;
DIMENSIONS ntax=42 nsplits=120;
FORMAT labels=no weights=yes confidences=no intervals=no;
PROPERTIES fit=100.00 leastsquares cyclic;
CYCLE 1 23 2 24 27 40 21 3 19 20 8 15 14 5 4 16 10 11 13 6 9 12 7 18 22 30 31 32 33 28 29 42 38 37 35 36 39 17 34 41 25 26;
MATRIX
[1, size=1] 	 0.014305705 	  1 2 3 4 5 6 7 8 9 10 11 12 13 14 15 16 17 18 19 20 21 22 23 24 25 27 28 29 30 31 32 33 34 35 36 37 38 39 40 41 42,
[2, size=2] 	 0.005698798 	  1 2 3 4 5 6 7 8 9 10 11 12 13 14 15 16 17 18 19 20 21 22 23 24 27 28 29 30 31 32 33 34 35 36 37 38 39 40 41 42,
[3, size=19] 	 2.0096944E-5 	  1 2 3 4 5 6 7 8 9 10 11 12 13 14 15 16 19 20 21 23 24 27 40,
[4, size=3] 	 3.8533215E-4 	  1 2 23,
[5, size=2] 	 0.008012819 	  1 23,
[6, size=1] 	 0.018969787 	  1,
[7, size=1] 	 0.015144294 	  1 2 3 4 5 6 7 8 9 10 11 12 13 14 15 16 17 18 19 20 21 22 23 24 26 27 28 29 30 31 32 33 34 35 36 37 38 39 40 41 42,
[8, size=11] 	 5.2805626E-6 	  1 2 3 4 5 6 7 8 9 10 11 12 13 14 15 16 18 19 20 21 22 23 24 26 27 28 30 31 32 33 40,
[9, size=2] 	 7.906183E-6 	  1 26,
[10, size=1] 	 0.08520402 	  1 2 3 4 5 6 7 8 9 10 11 12 13 14 15 16 17 18 19 20 21 22 23 24 25 26 27 28 29 30 31 32 33 34 35 36 37 38 39 40 42,
[11, size=3] 	 3.7409493E-4 	  1 2 3 4 5 6 7 8 9 10 11 12 13 14 15 16 18 19 20 21 22 23 24 25 26 27 28 29 30 31 32 33 35 36 37 38 39 40 42,
[12, size=4] 	 0.0011284129 	  1 2 3 4 5 6 7 8 9 10 11 12 13 14 15 16 18 19 20 21 22 23 24 25 26 27 28 29 30 31 32 33 35 36 37 38 40 42,
[13, size=6] 	 0.009095886 	  1 2 23 24 25 26,
[14, size=4] 	 0.0075931884 	  1 23 25 26,
[15, size=1] 	 0.041785084 	  1 2 3 4 5 6 7 8 9 10 11 12 13 14 15 16 17 18 19 20 21 22 23 24 25 26 27 28 29 30 31 32 33 35 36 37 38 39 40 41 42,
[16, size=3] 	 0.010545306 	  1 2 3 4 5 6 7 8 9 10 11 12 13 14 15 16 18 19 20 21 22 23 24 25 26 27 28 29 30 31 32 33 35 36 37 38 40 41 42,
[17, size=7] 	 3.9618422E-4 	  1 2 3 4 5 6 7 8 9 10 11 12 13 14 15 16 18 19 20 21 22 23 24 25 26 27 28 29 30 31 32 33 40 41 42,
[18, size=1] 	 0.0058522886 	  1 2 3 4 5 6 7 8 9 10 11 12 13 14 15 16 18 19 20 21 22 23 24 25 26 27 28 29 30 31 32 33 34 35 36 37 38 39 40 41 42,
[19, size=2] 	 0.010082609 	  1 2 3 4 5 6 7 8 9 10 11 12 13 14 15 16 18 19 20 21 22 23 24 25 26 27 28 29 30 31 32 33 34 35 36 37 38 40 41 42,
[20, size=1] 	 0.0207203 	  1 2 3 4 5 6 7 8 9 10 11 12 13 14 15 16 17 18 19 20 21 22 23 24 25 26 27 28 29 30 31 32 33 34 35 36 37 38 40 41 42,
[21, size=3] 	 1.4326122E-4 	  1 2 3 4 5 6 7 8 9 10 11 12 13 14 15 16 17 18 19 20 21 22 23 24 25 26 27 28 29 30 31 32 33 34 37 38 40 41 42,
[22, size=11] 	 1.8841504E-4 	  1 2 3 4 5 6 7 8 9 10 11 12 13 14 15 16 17 18 19 20 21 22 23 24 25 26 27 30 34 40 41,
[23, size=14] 	 2.119508E-5 	  1 2 3 4 5 6 7 8 9 10 11 12 13 14 15 16 17 19 20 21 23 24 25 26 27 34 40 41,
[24, size=1] 	 1.9378713E-4 	  1 2 3 4 5 6 7 8 9 10 11 12 13 14 15 16 17 18 19 20 21 22 23 24 25 26 27 28 29 30 31 32 33 34 36 37 38 39 40 41 42,
[25, size=2] 	 0.026109245 	  1 2 3 4 5 6 7 8 9 10 11 12 13 14 15 16 17 18 19 20 21 22 23 24 25 26 27 28 29 30 31 32 33 34 37 38 39 40 41 42,
[26, size=5] 	 0.007659821 	  1 2 3 4 5 6 7 8 9 10 11 12 13 14 15 16 17 18 19 20 21 22 23 24 25 26 27 28 29 30 31 32 33 34 39 40 41,
[27, size=7] 	 3.877516E-4 	  1 2 3 4 5 6 7 8 9 10 11 12 13 14 15 16 17 18 19 20 21 22 23 24 25 26 27 30 31 32 33 34 39 40 41,
[28, size=8] 	 0.006650769 	  1 2 3 4 5 6 7 8 9 10 11 12 13 14 15 16 17 18 19 20 21 22 23 24 25 26 27 30 31 32 34 39 40 41,
[29, size=11] 	 2.6521832E-4 	  1 2 3 4 5 6 7 8 9 10 11 12 13 14 15 16 17 18 19 20 21 22 23 24 25 26 27 34 39 40 41,
[30, size=12] 	 3.594365E-5 	  1 2 3 4 5 6 7 8 9 10 11 12 13 14 15 16 17 18 19 20 21 23 24 25 26 27 34 39 40 41,
[31, size=14] 	 1.5093826E-4 	  1 2 3 4 5 6 8 9 10 11 12 13 14 15 16 17 19 20 21 23 24 25 26 27 34 39 40 41,
[32, size=10] 	 0.0020083855 	  1 2 17 23 24 25 26 34 39 41,
[33, size=8] 	 5.0492963E-6 	  1 17 23 25 26 34 39 41,
[34, size=1] 	 0.0025152776 	  1 2 3 4 5 6 7 8 9 10 11 12 13 14 15 16 17 18 19 20 21 22 23 24 25 26 27 28 29 30 31 32 33 34 35 37 38 39 40 41 42,
[35, size=1] 	 0.03242151 	  1 2 3 4 5 6 7 8 9 10 11 12 13 14 15 16 17 18 19 20 21 22 23 24 25 26 27 28 29 30 31 32 33 34 35 36 38 39 40 41 42,
[36, size=2] 	 0.0034018117 	  1 2 3 4 5 6 7 8 9 10 11 12 13 14 15 16 17 18 19 20 21 22 23 24 25 26 27 28 29 30 31 32 33 34 35 36 39 40 41 42,
[37, size=3] 	 0.00261861 	  1 2 3 4 5 6 7 8 9 10 11 12 13 14 15 16 17 18 19 20 21 22 23 24 25 26 27 28 29 30 31 32 33 34 35 36 39 40 41,
[38, size=1] 	 0.022874 	  1 2 3 4 5 6 7 8 9 10 11 12 13 14 15 16 17 18 19 20 21 22 23 24 25 26 27 28 29 30 31 32 33 34 35 36 37 39 40 41 42,
[39, size=4] 	 5.4024067E-4 	  1 2 3 4 5 6 7 8 9 10 11 12 13 14 15 16 17 18 19 20 21 22 23 24 25 26 27 30 31 32 33 34 35 36 37 39 40 41,
[40, size=7] 	 8.7016226E-5 	  1 2 3 4 5 6 7 8 9 10 11 12 13 14 15 16 17 18 19 20 21 22 23 24 25 26 27 30 34 35 36 37 39 40 41,
[41, size=10] 	 3.5713251E-6 	  1 2 3 4 5 6 7 8 9 10 11 12 13 14 15 16 17 19 20 21 23 24 25 26 27 34 35 36 37 39 40 41,
[42, size=12] 	 5.312347E-6 	  1 2 17 23 25 26 34 35 36 37 39 41,
[43, size=1] 	 0.012793969 	  1 2 3 4 5 6 7 8 9 10 11 12 13 14 15 16 17 18 19 20 21 22 23 24 25 26 27 28 29 30 31 32 33 34 35 36 37 38 39 40 41,
[44, size=3] 	 2.717365E-5 	  1 2 3 4 5 6 7 8 9 10 11 12 13 14 15 16 17 18 19 20 21 22 23 24 25 26 27 30 31 32 33 34 35 36 37 38 39 40 41,
[45, size=1] 	 0.12786323 	  1 2 3 4 5 6 7 8 9 10 11 12 13 14 15 16 17 18 19 20 21 22 23 24 25 26 27 28 30 31 32 33 34 35 36 37 38 39 40 41 42,
[46, size=2] 	 0.013122527 	  1 2 3 4 5 6 7 8 9 10 11 12 13 14 15 16 17 18 19 20 21 22 23 24 25 26 27 30 31 32 33 34 35 36 37 38 39 40 41 42,
[47, size=3] 	 0.021619461 	  1 2 3 4 5 6 7 8 9 10 11 12 13 14 15 16 17 18 19 20 21 22 23 24 25 26 27 30 31 32 34 35 36 37 38 39 40 41 42,
[48, size=1] 	 0.003279206 	  1 2 3 4 5 6 7 8 9 10 11 12 13 14 15 16 17 18 19 20 21 22 23 24 25 26 27 29 30 31 32 33 34 35 36 37 38 39 40 41 42,
[49, size=1] 	 0.06248405 	  1 2 3 4 5 6 7 8 9 10 11 12 13 14 15 16 17 18 19 20 21 22 23 24 25 26 27 28 29 30 31 32 34 35 36 37 38 39 40 41 42,
[50, size=1] 	 0.030890265 	  1 2 3 4 5 6 7 8 9 10 11 12 13 14 15 16 17 18 19 20 21 22 23 24 25 26 27 28 29 30 31 33 34 35 36 37 38 39 40 41 42,
[51, size=3] 	 0.0012598865 	  1 2 3 4 5 6 7 8 9 10 11 12 13 14 15 16 17 18 19 20 21 22 23 24 25 26 27 28 29 33 34 35 36 37 38 39 40 41 42,
[52, size=4] 	 0.0019481938 	  1 2 3 4 5 6 7 8 9 10 11 12 13 14 15 16 17 18 19 20 21 23 24 25 26 27 28 29 33 34 35 36 37 38 39 40 41 42,
[53, size=5] 	 1.3319176E-4 	  1 2 3 4 5 6 7 8 9 10 11 12 13 14 15 16 17 19 20 21 23 24 25 26 27 28 29 33 34 35 36 37 38 39 40 41 42,
[54, size=18] 	 0.0022944715 	  1 2 17 23 24 25 26 28 29 33 34 35 36 37 38 39 41 42,
[55, size=1] 	 0.024983276 	  1 2 3 4 5 6 7 8 9 10 11 12 13 14 15 16 17 18 19 20 21 22 23 24 25 26 27 28 29 30 32 33 34 35 36 37 38 39 40 41 42,
[56, size=2] 	 9.225549E-4 	  1 2 3 4 5 6 7 8 9 10 11 12 13 14 15 16 17 18 19 20 21 22 23 24 25 26 27 28 29 32 33 34 35 36 37 38 39 40 41 42,
[57, size=1] 	 0.029197007 	  1 2 3 4 5 6 7 8 9 10 11 12 13 14 15 16 17 18 19 20 21 22 23 24 25 26 27 28 29 31 32 33 34 35 36 37 38 39 40 41 42,
[58, size=2] 	 3.9963692E-4 	  1 2 3 4 5 6 7 8 9 10 11 12 13 14 15 16 17 18 19 20 21 23 24 25 26 27 28 29 31 32 33 34 35 36 37 38 39 40 41 42,
[59, size=13] 	 4.1652555E-5 	  1 2 3 8 14 15 17 19 20 21 23 24 25 26 27 28 29 31 32 33 34 35 36 37 38 39 40 41 42,
[60, size=1] 	 0.029802695 	  1 2 3 4 5 6 7 8 9 10 11 12 13 14 15 16 17 18 19 20 21 23 24 25 26 27 28 29 30 31 32 33 34 35 36 37 38 39 40 41 42,
[61, size=20] 	 2.9322895E-4 	  1 2 17 23 24 25 26 27 28 29 30 31 32 33 34 35 36 37 38 39 41 42,
[62, size=1] 	 0.022622827 	  1 2 3 4 5 6 7 8 9 10 11 12 13 14 15 16 17 19 20 21 22 23 24 25 26 27 28 29 30 31 32 33 34 35 36 37 38 39 40 41 42,
[63, size=1] 	 0.0026610955 	  1 2 3 4 5 6 8 9 10 11 12 13 14 15 16 17 18 19 20 21 22 23 24 25 26 27 28 29 30 31 32 33 34 35 36 37 38 39 40 41 42,
[64, size=2] 	 5.309629E-4 	  1 2 3 4 5 6 8 9 10 11 13 14 15 16 17 18 19 20 21 22 23 24 25 26 27 28 29 30 31 32 33 34 35 36 37 38 39 40 41 42,
[65, size=4] 	 2.624348E-4 	  1 2 3 4 5 8 10 11 13 14 15 16 17 18 19 20 21 22 23 24 25 26 27 28 29 30 31 32 33 34 35 36 37 38 39 40 41 42,
[66, size=5] 	 2.4193933E-4 	  1 2 3 4 5 8 10 11 14 15 16 17 18 19 20 21 22 23 24 25 26 27 28 29 30 31 32 33 34 35 36 37 38 39 40 41 42,
[67, size=7] 	 4.985732E-4 	  1 2 3 4 5 8 14 15 16 17 18 19 20 21 22 23 24 25 26 27 28 29 30 31 32 33 34 35 36 37 38 39 40 41 42,
[68, size=10] 	 0.0011321577 	  1 2 3 8 14 15 17 18 19 20 21 22 23 24 25 26 27 28 29 30 31 32 33 34 35 36 37 38 39 40 41 42,
[69, size=13] 	 0.008521271 	  1 2 3 17 18 19 20 21 22 23 24 25 26 27 28 29 30 31 32 33 34 35 36 37 38 39 40 41 42,
[70, size=15] 	 0.0032203298 	  1 2 3 17 18 21 22 23 24 25 26 27 28 29 30 31 32 33 34 35 36 37 38 39 40 41 42,
[71, size=16] 	 5.2817806E-4 	  1 2 17 18 21 22 23 24 25 26 27 28 29 30 31 32 33 34 35 36 37 38 39 40 41 42,
[72, size=17] 	 0.0047940635 	  1 2 17 18 22 23 24 25 26 27 28 29 30 31 32 33 34 35 36 37 38 39 40 41 42,
[73, size=19] 	 0.0070022973 	  1 2 17 18 22 23 24 25 26 28 29 30 31 32 33 34 35 36 37 38 39 41 42,
[74, size=1] 	 5.299044E-4 	  1 2 3 4 5 6 7 8 9 10 11 13 14 15 16 17 18 19 20 21 22 23 24 25 26 27 28 29 30 31 32 33 34 35 36 37 38 39 40 41 42,
[75, size=12] 	 2.526574E-4 	  1 2 3 7 17 18 19 20 21 22 23 24 25 26 27 28 29 30 31 32 33 34 35 36 37 38 39 40 41 42,
[76, size=13] 	 8.440503E-6 	  1 2 3 7 17 18 19 21 22 23 24 25 26 27 28 29 30 31 32 33 34 35 36 37 38 39 40 41 42,
[77, size=14] 	 2.6497186E-5 	  1 2 3 7 17 18 21 22 23 24 25 26 27 28 29 30 31 32 33 34 35 36 37 38 39 40 41 42,
[78, size=15] 	 1.5416312E-5 	  1 2 7 17 18 21 22 23 24 25 26 27 28 29 30 31 32 33 34 35 36 37 38 39 40 41 42,
[79, size=16] 	 3.1895933E-4 	  1 2 7 17 18 22 23 24 25 26 27 28 29 30 31 32 33 34 35 36 37 38 39 40 41 42,
[80, size=1] 	 0.008526633 	  1 2 3 4 5 6 7 8 10 11 12 13 14 15 16 17 18 19 20 21 22 23 24 25 26 27 28 29 30 31 32 33 34 35 36 37 38 39 40 41 42,
[81, size=2] 	 2.1979993E-6 	  1 2 3 4 5 7 8 10 11 12 13 14 15 16 17 18 19 20 21 22 23 24 25 26 27 28 29 30 31 32 33 34 35 36 37 38 39 40 41 42,
[82, size=14] 	 2.1346126E-5 	  1 2 7 12 17 18 21 22 23 24 25 26 27 28 29 30 31 32 33 34 35 36 37 38 39 40 41 42,
[83, size=1] 	 0.008789782 	  1 2 3 4 5 7 8 9 10 11 12 13 14 15 16 17 18 19 20 21 22 23 24 25 26 27 28 29 30 31 32 33 34 35 36 37 38 39 40 41 42,
[84, size=14] 	 1.7598844E-5 	  1 2 7 9 12 17 18 22 23 24 25 26 27 28 29 30 31 32 33 34 35 36 37 38 39 40 41 42,
[85, size=1] 	 0.013298041 	  1 2 3 4 5 6 7 8 9 10 11 12 14 15 16 17 18 19 20 21 22 23 24 25 26 27 28 29 30 31 32 33 34 35 36 37 38 39 40 41 42,
[86, size=1] 	 0.006662826 	  1 2 3 4 5 6 7 8 9 10 12 13 14 15 16 17 18 19 20 21 22 23 24 25 26 27 28 29 30 31 32 33 34 35 36 37 38 39 40 41 42,
[87, size=14] 	 1.0977766E-5 	  1 2 6 7 9 12 13 17 18 22 23 24 25 26 28 29 30 31 32 33 34 35 36 37 38 39 41 42,
[88, size=1] 	 0.0021290944 	  1 2 3 4 5 6 7 8 9 11 12 13 14 15 16 17 18 19 20 21 22 23 24 25 26 27 28 29 30 31 32 33 34 35 36 37 38 39 40 41 42,
[89, size=11] 	 1.2812334E-5 	  1 2 6 7 9 11 12 13 17 18 22 23 24 25 26 27 28 29 30 31 32 33 34 35 36 37 38 39 40 41 42,
[90, size=1] 	 0.0010609395 	  1 2 3 4 5 6 7 8 9 10 11 12 13 14 15 17 18 19 20 21 22 23 24 25 26 27 28 29 30 31 32 33 34 35 36 37 38 39 40 41 42,
[91, size=3] 	 0.006880462 	  1 2 3 6 7 8 9 10 11 12 13 14 15 17 18 19 20 21 22 23 24 25 26 27 28 29 30 31 32 33 34 35 36 37 38 39 40 41 42,
[92, size=14] 	 4.0901305E-5 	  1 6 7 9 10 11 12 13 17 18 22 23 25 26 28 29 30 31 32 33 34 35 36 37 38 39 41 42,
[93, size=1] 	 0.0016022018 	  1 2 3 5 6 7 8 9 10 11 12 13 14 15 16 17 18 19 20 21 22 23 24 25 26 27 28 29 30 31 32 33 34 35 36 37 38 39 40 41 42,
[94, size=2] 	 0.0031756845 	  1 2 3 6 7 8 9 10 11 12 13 14 15 16 17 18 19 20 21 22 23 24 25 26 27 28 29 30 31 32 33 34 35 36 37 38 39 40 41 42,
[95, size=3] 	 6.637734E-6 	  1 2 3 6 7 8 9 10 11 12 13 15 16 17 18 19 20 21 22 23 24 25 26 27 28 29 30 31 32 33 34 35 36 37 38 39 40 41 42,
[96, size=1] 	 0.0018529267 	  1 2 3 4 6 7 8 9 10 11 12 13 14 15 16 17 18 19 20 21 22 23 24 25 26 27 28 29 30 31 32 33 34 35 36 37 38 39 40 41 42,
[97, size=2] 	 5.18263E-6 	  1 2 3 4 6 7 8 9 10 11 12 13 15 16 17 18 19 20 21 22 23 24 25 26 27 28 29 30 31 32 33 34 35 36 37 38 39 40 41 42,
[98, size=1] 	 0.010649633 	  1 2 3 4 5 6 7 8 9 10 11 12 13 15 16 17 18 19 20 21 22 23 24 25 26 27 28 29 30 31 32 33 34 35 36 37 38 39 40 41 42,
[99, size=10] 	 1.01261394E-4 	  1 2 4 5 6 7 9 10 11 12 13 16 17 18 22 23 25 26 28 29 30 31 32 33 34 35 36 37 38 39 41 42,
[100, size=1] 	 0.009857838 	  1 2 3 4 5 6 7 8 9 10 11 12 13 14 16 17 18 19 20 21 22 23 24 25 26 27 28 29 30 31 32 33 34 35 36 37 38 39 40 41 42,
[101, size=2] 	 3.4753984E-6 	  1 2 3 4 5 6 7 9 10 11 12 13 14 16 17 18 19 20 21 22 23 24 25 26 27 28 29 30 31 32 33 34 35 36 37 38 39 40 41 42,
[102, size=3] 	 1.7392683E-6 	  1 2 3 4 5 6 7 9 10 11 12 13 14 16 17 18 19 21 22 23 24 25 26 27 28 29 30 31 32 33 34 35 36 37 38 39 40 41 42,
[103, size=7] 	 5.411306E-6 	  1 2 4 5 6 7 9 10 11 12 13 14 16 17 18 22 23 24 25 26 27 28 29 30 31 32 33 34 35 36 37 38 39 41 42,
[104, size=1] 	 0.0021345266 	  1 2 3 4 5 6 7 9 10 11 12 13 14 15 16 17 18 19 20 21 22 23 24 25 26 27 28 29 30 31 32 33 34 35 36 37 38 39 40 41 42,
[105, size=3] 	 1.4475031E-6 	  1 2 3 4 5 6 7 9 10 11 12 13 14 15 16 17 18 21 22 23 24 25 26 27 28 29 30 31 32 33 34 35 36 37 38 39 40 41 42,
[106, size=1] 	 0.011446559 	  1 2 3 4 5 6 7 8 9 10 11 12 13 14 15 16 17 18 19 21 22 23 24 25 26 27 28 29 30 31 32 33 34 35 36 37 38 39 40 41 42,
[107, size=2] 	 0.00478004 	  1 2 3 4 5 6 7 8 9 10 11 12 13 14 15 16 17 18 21 22 23 24 25 26 27 28 29 30 31 32 33 34 35 36 37 38 39 40 41 42,
[108, size=1] 	 0.00771394 	  1 2 3 4 5 6 7 8 9 10 11 12 13 14 15 16 17 18 20 21 22 23 24 25 26 27 28 29 30 31 32 33 34 35 36 37 38 39 40 41 42,
[109, size=3] 	 1.0055816E-5 	  1 2 4 5 6 7 8 9 10 11 12 13 14 15 16 17 18 20 22 23 24 25 26 27 28 29 30 31 32 33 34 35 36 37 38 39 40 41 42,
[110, size=1] 	 0.018663142 	  1 2 4 5 6 7 8 9 10 11 12 13 14 15 16 17 18 19 20 21 22 23 24 25 26 27 28 29 30 31 32 33 34 35 36 37 38 39 40 41 42,
[111, size=1] 	 0.017811203 	  1 2 3 4 5 6 7 8 9 10 11 12 13 14 15 16 17 18 19 20 22 23 24 25 26 27 28 29 30 31 32 33 34 35 36 37 38 39 40 41 42,
[112, size=2] 	 5.4404107E-5 	  1 2 3 4 5 6 7 8 9 10 11 12 13 14 15 16 17 18 19 20 22 23 24 25 26 27 28 29 30 31 32 33 34 35 36 37 38 39 41 42,
[113, size=1] 	 0.010496902 	  1 2 3 4 5 6 7 8 9 10 11 12 13 14 15 16 17 18 19 20 21 22 23 24 25 26 27 28 29 30 31 32 33 34 35 36 37 38 39 41 42,
[114, size=2] 	 0.013213172 	  1 2 3 4 5 6 7 8 9 10 11 12 13 14 15 16 17 18 19 20 21 22 23 24 25 26 28 29 30 31 32 33 34 35 36 37 38 39 41 42,
[115, size=1] 	 0.017592458 	  1 2 3 4 5 6 7 8 9 10 11 12 13 14 15 16 17 18 19 20 21 22 23 24 25 26 28 29 30 31 32 33 34 35 36 37 38 39 40 41 42,
[116, size=3] 	 3.8708304E-6 	  1 3 4 5 6 7 8 9 10 11 12 13 14 15 16 17 18 19 20 21 22 23 25 26 28 29 30 31 32 33 34 35 36 37 38 39 40 41 42,
[117, size=1] 	 0.0120441625 	  1 2 3 4 5 6 7 8 9 10 11 12 13 14 15 16 17 18 19 20 21 22 23 25 26 27 28 29 30 31 32 33 34 35 36 37 38 39 40 41 42,
[118, size=2] 	 0.010683789 	  1 3 4 5 6 7 8 9 10 11 12 13 14 15 16 17 18 19 20 21 22 23 25 26 27 28 29 30 31 32 33 34 35 36 37 38 39 40 41 42,
[119, size=1] 	 0.012708938 	  1 3 4 5 6 7 8 9 10 11 12 13 14 15 16 17 18 19 20 21 22 23 24 25 26 27 28 29 30 31 32 33 34 35 36 37 38 39 40 41 42,
[120, size=1] 	 0.013300149 	  1 2 3 4 5 6 7 8 9 10 11 12 13 14 15 16 17 18 19 20 21 22 24 25 26 27 28 29 30 31 32 33 34 35 36 37 38 39 40 41 42,
;
END; [Splits]

BEGIN Network;
DIMENSIONS ntax=42 nvertices=471 nedges=820;
DRAW to_scale rotateAbout=1.0053097;
TRANSLATE
2 'ST8-MRSA-IID_LS483301_NCTC13394',
3 'ST8-MRSA-IVF_LS483316_NCTC13395',
4 'ST8-MRSA-IV+ACME_HF937103_M1',
5 'ST8-MRSA-IVfus_LT671859_Giessen-I',
6 'ST8-MSSA_PVL_CP127017_TT-2020-042',
7 'ST0923-MRSA-IVa_PVL_CP007657_V2200',
8 'ST8-MRSA-IVc_PVL_CP007676_HUV05',
9 'ST8-MRSA-IVa_PVL_CP007674_CA15',
10 'ST8-MRSA-IVc_PVLCP007670_M121',
11 'ST8-MRSA-IVc_PVL_CP007672_CA12',
12 'ST8-MRSA-IVa-USA300_CP000730_TCH1516',
13 'ST8-MRSA-IVa-USA300_CP165650_B0354',
14 'ST8-MRSA-IVa-USA300_CP151123_BSN46-2',
15 'ST8-MRSA-IVa_PVL_Vilnius-99272',
16 'ST8-MRSA-IVa_PVL_Vilnius-99243',
17 'ST8-MRSA-IVa-USA300_Vilnius_99207',
18 'ST8-MRSA-IVa-USA300_CP010300_BAA-1680',
19 'ST8-MRSA-IVa-USA300_CP013231_UTSWMRSA55',
20 'ST8-MRSA-IVa-USA300_CP051907_ER11450-3',
21 'ST8-MRSA-IVa_PVL_LR130518_AustrBPH2986',
22 'ST8-MRSA-IVa-USA300_CP007176_ISMMS1',
23 'ST8-MRSA-IVa-USA300_CP019590_Calgary-C2406',
24 'ST8-MRSA-IVa-USA300_CP000255_FPR3757',
25 'ST8-MRSA-IVbdi_CP103850_BrnoNRL02-947',
26 'ST8-MRSA-IVc_AP017377_OC8',
27 'ST8-MSSA_CP022290_EDCC5458',
28 'ST8-MSSA_CP022892_Muenster-54',
29 'ST8-MSSA_CP123745_Muenster-1-7',
30 'ST8-MSSA-fus_CP077933_Augsburg-359',
31 'ST8-MSSA_CP000253_NCTC8325',
32 'ST8-MSSA_CP003033_RN4220VC40',
33 'ST6271-MSSA_CP023500_FDAARGOS-412',
34 'ST0254-MSSA_AP009351_Newman',
35 'ST0254-MRSA-PseuSCC_CP022902_Strain165',
36 'ST0250-MRSA-I_CP007539_NRS100',
37 'ST0254-MRSA-I_CP000046_COL',
38 'ST0612-MRSA-IVbdi_CP029166_SVH7513',
39 'ST8-MRSA-IVbdi_CP007499_USA500-2395',
40 'ST0113-MRSA-IVc_CP039157_P10',
41 'ST1516-MRSA-IVc_CP030137_M51',
42 'ST8-MRSA-IVhj_NCTC12233-UK2',
43 'ST8-MRSA-VIfus_LS483319_NCTC13140',
;
VERTICES
1 -0.018969787 0.0 s=n,
2 0.0 0.0 s=n,
3 -0.005826074 0.0019828752 s=n,
4 -0.012439624 0.0076610916 s=n,
5 -0.0140742175 0.009177292 s=n,
6 -0.025152193 0.026175132 s=n,
7 -0.03212268 0.02369017 s=n,
8 -0.041579362 0.026715001 s=n,
9 -0.0437044 0.029381499 s=n,
10 -0.05083126 0.027508184 s=n,
11 -0.05111254 0.031486675 s=n,
12 -0.06132745 0.023872608 s=n,
13 -0.062223963 0.031572912 s=n,
14 -0.06386311 0.032126147 s=n,
15 -0.06805262 0.032775335 s=n,
16 -0.06817524 0.03243309 s=n,
17 -0.06665532 0.029007647 s=n,
18 -0.06460282 0.02377554 s=n,
19 -0.06854621 0.026067914 s=n,
20 -0.07526149 0.028109496 s=n,
21 -0.07194349 0.024950627 s=n,
22 -0.07197042 0.023613805 s=n,
23 -0.064587004 0.022283576 s=n,
24 -0.066415824 0.021236544 s=n,
25 -0.06952453 -0.0053024665 s=n,
26 -0.076637916 -0.0130140195 s=n,
27 -0.075449 -0.018463366 s=n,
28 -0.06929931 -0.019090395 s=n,
29 -0.06952375 -0.025673231 s=n,
30 -0.08528708 -0.0819461 s=n,
31 -0.059168607 -0.04437275 s=n,
32 -0.086420186 -0.16598223 s=n,
33 -0.045257468 -0.03149753 s=n,
34 -0.041880842 -0.045229804 s=n,
35 -0.03625683 -0.0534129 s=n,
36 -0.032703195 -0.039657235 s=n,
37 -0.031516355 -0.041655138 s=n,
38 -0.015348688 -0.032934904 s=n,
39 -0.023719763 -0.020594217 s=n,
40 -3.432542E-4 -0.032760948 s=n,
41 0.03397011 -0.038675476 s=n,
42 -0.007317578 -0.0064122137 s=n,
43 -0.0076378877 -0.004076527 s=n,
44 -0.026960202 -5.9879874E-4 s=n,
45 -0.018977672 5.908298E-7 s=n,
46 -0.026968084 -5.982079E-4 s=n,
47 -0.027349113 -6.556387E-4 s=n,
48 -0.02734123 -6.562295E-4 s=n,
49 -0.034540042 -3.076821E-5 s=n,
50 -0.03492107 -8.819898E-5 s=n,
51 -0.04399152 -7.6793536E-4 s=n,
52 -0.03454474 -2.8923494E-5 s=n,
53 -0.03492577 -8.6354274E-5 s=n,
54 -0.043996222 -7.6609064E-4 s=n,
55 -0.045954254 -3.1918284E-4 s=n,
56 -0.03493037 -8.36981E-5 s=n,
57 -0.044000823 -7.634345E-4 s=n,
58 -0.045958854 -3.1652668E-4 s=n,
59 -0.04751949 0.00136544 s=n,
60 -0.047684673 0.001607717 s=n,
61 -0.047683172 0.0015876764 s=n,
62 -0.04751799 0.0013453992 s=n,
63 -0.045957353 -3.3656743E-4 s=n,
64 -0.045952752 -3.392236E-4 s=n,
65 -0.04399472 -7.861314E-4 s=n,
66 -0.04399002 -7.8797614E-4 s=n,
67 -0.034919567 -1.08239736E-4 s=n,
68 -0.027347611 -6.756794E-4 s=n,
69 -0.027339727 -6.762702E-4 s=n,
70 -0.050077718 0.007883695 s=n,
71 -0.050242897 0.008125972 s=n,
72 -0.05263993 0.012277752 s=n,
73 -0.052937463 0.012714154 s=n,
74 -0.052778322 0.012565125 s=n,
75 -0.053075854 0.013001526 s=n,
76 -0.0550837 0.015519282 s=n,
77 -0.054945305 0.015231909 s=n,
78 -0.05308356 0.013014877 s=n,
79 -0.055091407 0.015532632 s=n,
80 -0.04768942 0.0015674229 s=n,
81 -0.047524236 0.0013251457 s=n,
82 -0.0459636 -3.5682088E-4 s=n,
83 -0.045959 -3.5947704E-4 s=n,
84 -0.04400097 -8.0638484E-4 s=n,
85 -0.043996267 -8.0822955E-4 s=n,
86 -0.055010796 0.015095918 s=n,
87 -0.053002954 0.012578163 s=n,
88 -0.05270542 0.012141762 s=n,
89 -0.050308388 0.007989981 s=n,
90 -0.04775016 0.0014717263 s=n,
91 -0.04774866 0.0014516857 s=n,
92 -0.047754906 0.0014314322 s=n,
93 -0.047589727 0.001189155 s=n,
94 -0.046029087 -4.9281155E-4 s=n,
95 -0.046024486 -4.9546774E-4 s=n,
96 -0.05510633 0.015554525 s=n,
97 -0.053092826 0.013034109 s=n,
98 -0.05510067 0.015551864 s=n,
99 -0.055115595 0.015573758 s=n,
100 -0.052783508 0.012581942 s=n,
101 -0.053081043 0.013018344 s=n,
102 -0.05308875 0.013031694 s=n,
103 -0.05309801 0.013050926 s=n,
104 -0.055105854 0.015568681 s=n,
105 -0.05512078 0.015590575 s=n,
106 -0.050077718 0.007894672 s=n,
107 -0.050242897 0.0081369495 s=n,
108 -0.05263993 0.012288731 s=n,
109 -0.052778322 0.012576103 s=n,
110 -0.052783508 0.01259292 s=n,
111 -0.053081043 0.013029321 s=n,
112 -0.05308875 0.013042672 s=n,
113 -0.05309801 0.013061904 s=n,
114 -0.055105854 0.0155796595 s=n,
115 -0.05512078 0.015601552 s=n,
116 -0.034532685 1.016068E-5 s=n,
117 -0.034913715 -4.7270096E-5 s=n,
118 -0.034918316 -4.4613924E-5 s=n,
119 -0.043988768 -7.2435034E-4 s=n,
120 -0.0459468 -2.774425E-4 s=n,
121 -0.047507435 0.0014045241 s=n,
122 -0.050065663 0.007922779 s=n,
123 -0.050065663 0.007933756 s=n,
124 -0.050230842 0.008176033 s=n,
125 -0.052627873 0.0123278145 s=n,
126 -0.052766267 0.012615187 s=n,
127 -0.052771453 0.012632004 s=n,
128 -0.053068988 0.013068405 s=n,
129 -0.053076696 0.013081756 s=n,
130 -0.053085957 0.013100988 s=n,
131 -0.0550938 0.015618743 s=n,
132 -0.055108726 0.015640637 s=n,
133 -0.055148527 0.015652914 s=n,
134 -0.055160582 0.01561383 s=n,
135 -0.055160582 0.015602852 s=n,
136 -0.055155396 0.015586034 s=n,
137 -0.055146135 0.015566803 s=n,
138 -0.05513121 0.01554491 s=n,
139 -0.0551235 0.015531559 s=n,
140 -0.05498511 0.015244186 s=n,
141 -0.055050597 0.015108196 s=n,
142 -0.053042755 0.01259044 s=n,
143 -0.052745223 0.012154039 s=n,
144 -0.05034819 0.008002259 s=n,
145 -0.047789965 0.0014840037 s=n,
146 -0.047788464 0.001463963 s=n,
147 -0.04779471 0.0014437095 s=n,
148 -0.047629528 0.0012014324 s=n,
149 -0.06135526 0.021436572 s=n,
150 -0.06139506 0.02144885 s=n,
151 -0.061407115 0.021409765 s=n,
152 -0.061407115 0.021398788 s=n,
153 -0.06140193 0.02138197 s=n,
154 -0.06139267 0.021362739 s=n,
155 -0.06137774 0.021340845 s=n,
156 -0.061370034 0.021327496 s=n,
157 -0.061231643 0.021040123 s=n,
158 -0.061297134 0.020904131 s=n,
159 -0.05511399 0.015647236 s=n,
160 -0.061360523 0.021443171 s=n,
161 -0.061400324 0.021455448 s=n,
162 -0.06141238 0.021416364 s=n,
163 -0.06141238 0.021405388 s=n,
164 -0.061407194 0.02138857 s=n,
165 -0.06139793 0.021369338 s=n,
166 -0.047805306 0.0014093628 s=n,
167 -0.047640122 0.0011670856 s=n,
168 -0.04760032 0.0011548083 s=n,
169 -0.046039682 -5.271583E-4 s=n,
170 -0.04603508 -5.298145E-4 s=n,
171 -0.06153237 0.021628384 s=n,
172 -0.061572175 0.02164066 s=n,
173 -0.06158423 0.021601576 s=n,
174 -0.06158423 0.021590598 s=n,
175 -0.06157904 0.021573782 s=n,
176 -0.06156978 0.021554548 s=n,
177 -0.046037044 -5.317314E-4 s=n,
178 -0.046032444 -5.343876E-4 s=n,
179 -0.04602185 -5.000408E-4 s=n,
180 -0.04595636 -3.6405015E-4 s=n,
181 -0.043998327 -8.10958E-4 s=n,
182 -0.043993626 -8.128027E-4 s=n,
183 -0.04398738 -7.925492E-4 s=n,
184 -0.034916926 -1.12812835E-4 s=n,
185 -0.027344972 -6.802525E-4 s=n,
186 -0.0476144 9.669201E-4 s=n,
187 -0.046053763 -7.150465E-4 s=n,
188 -0.046051122 -7.196196E-4 s=n,
189 -0.04604652 -7.2227576E-4 s=n,
190 -0.046035927 -6.87929E-4 s=n,
191 -0.04597044 -5.519383E-4 s=n,
192 -0.04401241 -9.988461E-4 s=n,
193 -0.044007707 -0.0010006909 s=n,
194 -0.04769914 9.085169E-4 s=n,
195 -0.047659338 8.9623954E-4 s=n,
196 -0.047673415 7.083514E-4 s=n,
197 -0.04611278 -9.736153E-4 s=n,
198 -0.04611014 -9.781884E-4 s=n,
199 -0.046105538 -9.808445E-4 s=n,
200 -0.05277241 0.012644781 s=n,
201 -0.053069945 0.013081182 s=n,
202 -0.053077653 0.013094532 s=n,
203 -0.053086914 0.013113765 s=n,
204 -0.055094756 0.01563152 s=n,
205 -0.055109683 0.015653413 s=n,
206 -0.055114947 0.015660012 s=n,
207 -0.06136148 0.021455947 s=n,
208 -0.06153333 0.02164116 s=n,
209 -0.061573133 0.021653436 s=n,
210 -0.061585188 0.021614352 s=n,
211 -0.047796723 0.0014407587 s=n,
212 -0.047807317 0.001406412 s=n,
213 -0.047642134 0.0011641348 s=n,
214 -0.04770115 9.055661E-4 s=n,
215 -0.04766135 8.932888E-4 s=n,
216 -0.047675427 7.054006E-4 s=n,
217 -0.04611479 -9.76566E-4 s=n,
218 -0.04611215 -9.811391E-4 s=n,
219 -0.06255361 0.022219514 s=n,
220 -0.06256566 0.02218043 s=n,
221 -0.06256471 0.022167655 s=n,
222 -0.06256471 0.022156676 s=n,
223 -0.06255952 0.02213986 s=n,
224 -0.06255026 0.022120629 s=n,
225 -0.062378407 0.021935416 s=n,
226 -0.062373146 0.021928817 s=n,
227 -0.06235822 0.021906925 s=n,
228 -0.06235051 0.021893574 s=n,
229 -0.06221212 0.021606201 s=n,
230 -0.062277608 0.021470211 s=n,
231 -0.03487438 4.661944E-5 s=n,
232 -0.043944832 -6.331169E-4 s=n,
233 -0.045902863 -1.8620914E-4 s=n,
234 -0.0474635 0.0014957575 s=n,
235 -0.050021727 0.008014012 s=n,
236 -0.050021727 0.00802499 s=n,
237 -0.050186906 0.008267267 s=n,
238 -0.05258394 0.012419048 s=n,
239 -0.05272233 0.01270642 s=n,
240 -0.052727517 0.012723237 s=n,
241 -0.052728474 0.012736014 s=n,
242 -0.05302601 0.013172415 s=n,
243 -0.053033717 0.013185766 s=n,
244 -0.053042978 0.013204998 s=n,
245 -0.05505082 0.015722753 s=n,
246 -0.055065747 0.015744647 s=n,
247 -0.05507101 0.015751245 s=n,
248 -0.061317544 0.021547182 s=n,
249 -0.061489396 0.021732392 s=n,
250 -0.04611479 -0.0076273354 s=n,
251 -0.04611215 -0.007631908 s=n,
252 -0.04611014 -0.0076289573 s=n,
253 -0.046105538 -0.007631614 s=n,
254 -0.04591406 -0.007975014 s=n,
255 -0.045912046 -0.0079720635 s=n,
256 -0.045907445 -0.00797472 s=n,
257 -0.045907445 -0.0013239501 s=n,
258 -0.04584843 -0.0010653813 s=n,
259 -0.045837834 -0.0010310346 s=n,
260 -0.045772348 -8.9504395E-4 s=n,
261 -0.043814316 -0.0013419518 s=n,
262 -0.043809615 -0.0013437965 s=n,
263 -0.043795533 -0.0011559082 s=n,
264 -0.043789286 -0.0011356549 s=n,
265 -0.046085816 -0.008014003 s=n,
266 -0.046083175 -0.008018576 s=n,
267 -0.045885082 -0.008361681 s=n,
268 -0.04588307 -0.008358731 s=n,
269 -0.04587847 -0.008361387 s=n,
270 -0.04770722 6.2439946E-4 s=n,
271 -0.046146583 -0.0010575672 s=n,
272 -0.046146583 -0.007708336 s=n,
273 -0.046117608 -0.008095004 s=n,
274 -0.046114966 -0.008099576 s=n,
275 -0.045916874 -0.008442682 s=n,
276 -0.06304209 0.022327388 s=n,
277 -0.06304113 0.022314612 s=n,
278 -0.06304113 0.022303633 s=n,
279 -0.06303594 0.022286817 s=n,
280 -0.06302668 0.022267586 s=n,
281 -0.062854834 0.022082373 s=n,
282 -0.06284957 0.022075774 s=n,
283 -0.06283464 0.022053882 s=n,
284 -0.06282693 0.022040531 s=n,
285 -0.062688544 0.021753158 s=n,
286 -0.062754035 0.021617169 s=n,
287 -0.05018493 0.008272304 s=n,
288 -0.052581962 0.012424085 s=n,
289 -0.052720353 0.012711458 s=n,
290 -0.052725542 0.012728275 s=n,
291 -0.0527265 0.012741051 s=n,
292 -0.05302403 0.013177453 s=n,
293 -0.05303174 0.013190803 s=n,
294 -0.053041 0.013210035 s=n,
295 -0.055048846 0.01572779 s=n,
296 -0.05506377 0.015749684 s=n,
297 -0.055069033 0.015756283 s=n,
298 -0.061315566 0.021552218 s=n,
299 -0.061487418 0.02173743 s=n,
300 -0.044410493 -0.01556735 s=n,
301 -0.044212405 -0.015910456 s=n,
302 -0.044180613 -0.015829455 s=n,
303 -0.0441786 -0.015826503 s=n,
304 -0.044174 -0.015829159 s=n,
305 -0.047906768 0.0013657291 s=n,
306 -0.047917362 0.0013313824 s=n,
307 -0.047752183 0.0010891053 s=n,
308 -0.0478112 8.3053653E-4 s=n,
309 -0.047771398 8.182592E-4 s=n,
310 -0.047785476 6.3037104E-4 s=n,
311 -0.047817267 5.493699E-4 s=n,
312 -0.06328037 0.022339692 s=n,
313 -0.06327518 0.022322876 s=n,
314 -0.06326592 0.022303645 s=n,
315 -0.063094065 0.022118432 s=n,
316 -0.063088804 0.022111833 s=n,
317 -0.06307388 0.022089941 s=n,
318 -0.06306617 0.02207659 s=n,
319 -0.06292778 0.021789217 s=n,
320 -0.062993266 0.021653228 s=n,
321 -0.042927384 -0.0020473504 s=n,
322 -0.042913307 -0.0018594622 s=n,
323 -0.04290706 -0.0018392088 s=n,
324 -0.04310515 -0.0014961031 s=n,
325 -0.046198126 -0.00862921 s=n,
326 -0.046195485 -0.008633783 s=n,
327 -0.044491015 -0.016101556 s=n,
328 -0.044292923 -0.016444663 s=n,
329 -0.04944052 1.1670344E-4 s=n,
330 -0.049275342 -1.2557369E-4 s=n,
331 -0.04933436 -3.8414242E-4 s=n,
332 -0.049294557 -3.9641972E-4 s=n,
333 -0.049308635 -5.8430794E-4 s=n,
334 -0.049340427 -6.65309E-4 s=n,
335 -0.06354207 0.022359304 s=n,
336 -0.06353688 0.022342488 s=n,
337 -0.06352762 0.022323256 s=n,
338 -0.063355766 0.022138044 s=n,
339 -0.063350506 0.022131445 s=n,
340 -0.06333558 0.022109553 s=n,
341 -0.06332787 0.022096202 s=n,
342 -0.063189484 0.02180883 s=n,
343 -0.06325497 0.02167284 s=n,
344 -0.042597968 -0.002049944 s=n,
345 -0.04279606 -0.0017068384 s=n,
346 -0.03519713 -0.00921998 s=n,
347 -0.03518305 -0.009032092 s=n,
348 -0.035176802 -0.009011839 s=n,
349 -0.03486771 -0.009222574 s=n,
350 -0.04410237 -0.015953228 s=n,
351 -0.04580684 -0.008485454 s=n,
352 -0.045835815 -0.008098787 s=n,
353 -0.045835815 -0.001448018 s=n,
354 -0.0457768 -0.0011894492 s=n,
355 -0.045766205 -0.0011551025 s=n,
356 -0.045700714 -0.0010191118 s=n,
357 -0.043742683 -0.0014660197 s=n,
358 -0.043737985 -0.0014678643 s=n,
359 -0.042855754 -0.0021714182 s=n,
360 -0.035125498 -0.009344048 s=n,
361 -0.044295326 -0.018712845 s=n,
362 -0.044097234 -0.01905595 s=n,
363 -0.044016715 -0.018521743 s=n,
364 -0.043984924 -0.018440742 s=n,
365 -0.04398291 -0.018437792 s=n,
366 -0.04397831 -0.018440448 s=n,
367 -0.046204172 -0.008655703 s=n,
368 -0.04620153 -0.0086602755 s=n,
369 -0.04449706 -0.016128048 s=n,
370 -0.044301372 -0.018739337 s=n,
371 -0.05404506 -0.027833326 s=n,
372 -0.054016083 -0.028219992 s=n,
373 -0.054096602 -0.028754199 s=n,
374 -0.054102648 -0.028780691 s=n,
375 -0.054100007 -0.028785264 s=n,
376 -0.05025792 -0.0012410829 s=n,
377 -0.050218116 -0.0012533602 s=n,
378 -0.050232198 -0.0014412485 s=n,
379 -0.05026399 -0.0015222495 s=n,
380 -0.06599384 0.02817817 s=n,
381 -0.06149182 0.021738572 s=n,
382 -0.061535753 0.021647338 s=n,
383 -0.061575558 0.021659615 s=n,
384 -0.062556036 0.022225695 s=n,
385 -0.06599627 0.028184349 s=n,
386 -0.055068903 0.015758017 s=n,
387 -0.061315436 0.021553954 s=n,
388 -0.061487287 0.021739164 s=n,
389 -0.05506345 0.015751095 s=n,
390 -0.05506871 0.015757693 s=n,
391 -0.055068582 0.015759429 s=n,
392 -0.061315116 0.021555364 s=n,
393 -0.061486967 0.021740576 s=n,
394 -0.05272147 0.0127497595 s=n,
395 -0.053019002 0.0131861605 s=n,
396 -0.05302671 0.013199512 s=n,
397 -0.053035975 0.013218744 s=n,
398 -0.055043817 0.0157365 s=n,
399 -0.055058744 0.015758391 s=n,
400 -0.05505842 0.015759803 s=n,
401 -0.034529198 1.184017E-5 s=n,
402 -0.034910228 -4.559061E-5 s=n,
403 -0.03491483 -4.2934433E-5 s=n,
404 -0.034870893 4.829893E-5 s=n,
405 -0.043941345 -6.3143746E-4 s=n,
406 -0.045899376 -1.8452965E-4 s=n,
407 -0.047460012 0.001497437 s=n,
408 -0.050018236 0.008015691 s=n,
409 -0.050018236 0.00802667 s=n,
410 -0.021789053 -0.0019483544 s=n,
411 -0.021791695 -0.0019437813 s=n,
412 -0.02178381 -0.0019443722 s=n,
413 -0.028267583 -0.016735123 s=n,
414 -0.028339215 -0.016611055 s=n,
415 -0.028325133 -0.016423168 s=n,
416 -0.028318886 -0.016402913 s=n,
417 -0.028009795 -0.01661365 s=n,
418 -0.032773994 -0.039476845 s=n,
419 -0.043590218 -0.022419766 s=n,
420 -0.0435097 -0.021885559 s=n,
421 -0.043477908 -0.021804558 s=n,
422 -0.043475896 -0.021801608 s=n,
423 -0.043471295 -0.021804264 s=n,
424 -0.05797058 -0.041320223 s=n,
425 -0.05796794 -0.041324794 s=n,
426 -0.050979204 -0.0018162865 s=n,
427 -0.0509394 -0.0018285637 s=n,
428 -0.05095348 -0.002016452 s=n,
429 -0.050985273 -0.002097453 s=n,
430 -0.04978662 -8.311502E-5 s=n,
431 -0.049621437 -3.2539215E-4 s=n,
432 -0.049680453 -5.839609E-4 s=n,
433 -0.050604016 -0.0014409014 s=n,
434 -0.0513253 -0.002016105 s=n,
435 -0.0640571 0.022283576 s=n,
436 -0.06388525 0.022098366 s=n,
437 -0.06387998 0.022091767 s=n,
438 -0.06386506 0.022069873 s=n,
439 -0.06385735 0.022056524 s=n,
440 -0.06371896 0.021769151 s=n,
441 -0.06378445 0.02163316 s=n,
442 -0.063544214 0.022359794 s=n,
443 -0.06353902 0.022342976 s=n,
444 -0.06737414 0.031045543 s=n,
445 -0.06149335 0.021743523 s=n,
446 -0.06153728 0.02165229 s=n,
447 -0.061577085 0.021664567 s=n,
448 -0.06255756 0.022230648 s=n,
449 -0.065997794 0.028189301 s=n,
450 -0.06737567 0.031050494 s=n,
451 -0.061486967 0.02174405 s=n,
452 -0.061487287 0.02174264 s=n,
453 -0.053649478 0.02032748 s=n,
454 -0.053654507 0.02031877 s=n,
455 -0.05365977 0.02032537 s=n,
456 -0.05365964 0.020327104 s=n,
457 -0.050147925 0.008312185 s=n,
458 -0.05254496 0.012463966 s=n,
459 -0.05268335 0.012751339 s=n,
460 -0.052688535 0.012768156 s=n,
461 -0.052689493 0.012780932 s=n,
462 -0.052684467 0.012789641 s=n,
463 -0.039687764 0.016264947 s=n,
464 -0.03969125 0.016263267 s=n,
465 -0.039856434 0.016505545 s=n,
466 -0.039854456 0.016510582 s=n,
467 -0.039817452 0.016550463 s=n,
468 -0.02458394 0.0039150664 s=n,
469 -0.024964968 0.003857636 s=n,
470 -0.024969568 0.003860292 s=n,
471 -0.024925632 0.0039515253 s=n,
;
VLABELS
2 'ST8-MRSA-IID_LS483301_NCTC13394' x=-119 y=25 f='Dialog-PLAIN-14',
3 'ST8-MRSA-IVF_LS483316_NCTC13395' l=9 x=-222 y=31,
4 'ST8-MRSA-IV+ACME_HF937103_M1' l=9 x=-76 y=26,
5 'ST8-MRSA-IVfus_LT671859_Giessen-I' l=9 x=-293 y=29,
6 'ST8-MSSA_PVL_CP127017_TT-2020-042' x=-135 y=27,
7 'ST0923-MRSA-IVa_PVL_CP007657_V2200' l=9 x=-251 y=27,
8 'ST8-MRSA-IVc_PVL_CP007676_HUV05' l=9 x=-133 y=47,
9 'ST8-MRSA-IVa_PVL_CP007674_CA15' l=9 x=-229 y=25,
10 'ST8-MRSA-IVc_PVLCP007670_M121' x=-126 y=25,
11 'ST8-MRSA-IVc_PVL_CP007672_CA12' l=9 x=-178 y=24,
12 'ST8-MRSA-IVa-USA300_CP000730_TCH1516' l=9 x=-162 y=25,
13 'ST8-MRSA-IVa-USA300_CP165650_B0354' x=-286 y=14,
14 'ST8-MRSA-IVa-USA300_CP151123_BSN46-2' x=-301 y=12,
15 'ST8-MRSA-IVa_PVL_Vilnius-99272' x=-235 y=10,
16 'ST8-MRSA-IVa_PVL_Vilnius-99243' x=-235 y=-1,
17 'ST8-MRSA-IVa-USA300_Vilnius_99207' l=9 x=-253 y=-12,
18 'ST8-MRSA-IVa-USA300_CP010300_BAA-1680' l=9 x=-319 y=-6,
19 'ST8-MRSA-IVa-USA300_CP013231_UTSWMRSA55' x=-340 y=3,
20 'ST8-MRSA-IVa-USA300_CP051907_ER11450-3' x=-316 y=2,
21 'ST8-MRSA-IVa_PVL_LR130518_AustrBPH2986' l=9 x=-17 y=-8,
22 'ST8-MRSA-IVa-USA300_CP007176_ISMMS1' l=9 x=-89 y=-9,
23 'ST8-MRSA-IVa-USA300_CP019590_Calgary-C2406' l=9 x=0 y=-10,
24 'ST8-MRSA-IVa-USA300_CP000255_FPR3757' l=9 x=-32 y=-13,
25 'ST8-MRSA-IVbdi_CP103850_BrnoNRL02-947' l=9 x=-261 y=-25,
26 'ST8-MRSA-IVc_AP017377_OC8' x=-103 y=-18,
27 'ST8-MSSA_CP022290_EDCC5458' x=-111 y=-18,
28 'ST8-MSSA_CP022892_Muenster-54' l=9 x=-69 y=-30,
29 'ST8-MSSA_CP123745_Muenster-1-7' x=-114 y=-17,
30 'ST8-MSSA-fus_CP077933_Augsburg-359' x=-127 y=-17,
31 'ST8-MSSA_CP000253_NCTC8325' x=-104 y=-16,
32 'ST8-MSSA_CP003033_RN4220VC40' x=-111 y=-15,
33 'ST6271-MSSA_CP023500_FDAARGOS-412' l=9 x=-97 y=-10,
34 'ST0254-MSSA_AP009351_Newman' x=11 y=2,
35 'ST0254-MRSA-PseuSCC_CP022902_Strain165' x=11 y=4,
36 'ST0250-MRSA-I_CP007539_NRS100' l=9 x=-12 y=-21,
37 'ST0254-MRSA-I_CP000046_COL' x=12 y=7,
38 'ST0612-MRSA-IVbdi_CP029166_SVH7513' x=12 y=9,
39 'ST8-MRSA-IVbdi_CP007499_USA500-2395' l=9 x=4 y=25,
40 'ST0113-MRSA-IVc_CP039157_P10' x=11 y=13,
41 'ST1516-MRSA-IVc_CP030137_M51' x=10 y=14,
42 'ST8-MRSA-IVhj_NCTC12233-UK2' x=9 y=16,
43 'ST8-MRSA-VIfus_LS483319_NCTC13140' l=9 x=-11 y=34,
;
EDGES
1 1 2 s=6 w=0.018969787 fg=0 0 204,
2 44 1 s=5 w=0.008012819 fg=0 0 204,
3 45 1 s=9 w=7.906183E-6 fg=0 0 204,
4 45 3 s=120 w=0.013300149 fg=0 0 204,
5 46 44 s=9 w=7.906183E-6 fg=0 0 204,
6 46 45 s=5 w=0.008012819 fg=0 0 204,
7 47 46 s=4 w=3.8533215E-4 fg=0 0 204,
8 48 44 s=4 w=3.8533215E-4 fg=0 0 204,
9 48 47 s=9 w=7.906183E-6 fg=0 0 204,
10 49 46 s=14 w=0.0075931884 fg=0 0 204,
11 50 47 s=14 w=0.0075931884 fg=0 0 204,
12 50 49 s=4 w=3.8533215E-4 fg=0 0 204,
13 51 50 s=13 w=0.009095886 fg=0 0 204,
14 52 49 s=33 w=5.0492963E-6 fg=0 0 204,
15 53 50 s=33 w=5.0492963E-6 fg=0 0 204,
16 53 52 s=4 w=3.8533215E-4 fg=0 0 204,
17 54 51 s=33 w=5.0492963E-6 fg=0 0 204,
18 54 53 s=13 w=0.009095886 fg=0 0 204,
19 55 54 s=32 w=0.0020083855 fg=0 0 204,
20 56 53 s=42 w=5.312347E-6 fg=0 0 204,
21 57 54 s=42 w=5.312347E-6 fg=0 0 204,
22 57 56 s=13 w=0.009095886 fg=0 0 204,
23 58 55 s=42 w=5.312347E-6 fg=0 0 204,
24 58 57 s=32 w=0.0020083855 fg=0 0 204,
25 59 58 s=54 w=0.0022944715 fg=0 0 204,
26 60 59 s=61 w=2.9322895E-4 fg=0 0 204,
27 61 60 s=3 w=2.0096944E-5 fg=0 0 204,
28 62 59 s=3 w=2.0096944E-5 fg=0 0 204,
29 62 61 s=61 w=2.9322895E-4 fg=0 0 204,
30 63 58 s=3 w=2.0096944E-5 fg=0 0 204,
31 63 62 s=54 w=0.0022944715 fg=0 0 204,
32 64 55 s=3 w=2.0096944E-5 fg=0 0 204,
33 64 63 s=42 w=5.312347E-6 fg=0 0 204,
34 65 54 s=3 w=2.0096944E-5 fg=0 0 204,
35 65 64 s=32 w=0.0020083855 fg=0 0 204,
36 66 51 s=3 w=2.0096944E-5 fg=0 0 204,
37 66 65 s=33 w=5.0492963E-6 fg=0 0 204,
38 67 50 s=3 w=2.0096944E-5 fg=0 0 204,
39 67 66 s=13 w=0.009095886 fg=0 0 204,
40 68 47 s=3 w=2.0096944E-5 fg=0 0 204,
41 68 67 s=14 w=0.0075931884 fg=0 0 204,
42 69 48 s=3 w=2.0096944E-5 fg=0 0 204,
43 69 68 s=9 w=7.906183E-6 fg=0 0 204,
44 70 59 s=73 w=0.0070022973 fg=0 0 204,
45 71 60 s=73 w=0.0070022973 fg=0 0 204,
46 71 70 s=61 w=2.9322895E-4 fg=0 0 204,
47 72 71 s=72 w=0.0047940635 fg=0 0 204,
48 73 72 s=71 w=5.2817806E-4 fg=0 0 204,
49 74 72 s=79 w=3.1895933E-4 fg=0 0 204,
50 75 73 s=79 w=3.1895933E-4 fg=0 0 204,
51 75 74 s=71 w=5.2817806E-4 fg=0 0 204,
52 76 75 s=70 w=0.0032203298 fg=0 0 204,
53 77 73 s=70 w=0.0032203298 fg=0 0 204,
54 77 76 s=79 w=3.1895933E-4 fg=0 0 204,
55 78 75 s=78 w=1.5416312E-5 fg=0 0 204,
56 79 76 s=78 w=1.5416312E-5 fg=0 0 204,
57 79 78 s=70 w=0.0032203298 fg=0 0 204,
58 80 61 s=23 w=2.119508E-5 fg=0 0 204,
59 81 62 s=23 w=2.119508E-5 fg=0 0 204,
60 81 80 s=61 w=2.9322895E-4 fg=0 0 204,
61 82 63 s=23 w=2.119508E-5 fg=0 0 204,
62 82 81 s=54 w=0.0022944715 fg=0 0 204,
63 83 64 s=23 w=2.119508E-5 fg=0 0 204,
64 83 82 s=42 w=5.312347E-6 fg=0 0 204,
65 84 65 s=23 w=2.119508E-5 fg=0 0 204,
66 84 83 s=32 w=0.0020083855 fg=0 0 204,
67 85 66 s=23 w=2.119508E-5 fg=0 0 204,
68 85 84 s=33 w=5.0492963E-6 fg=0 0 204,
69 86 77 s=31 w=1.5093826E-4 fg=0 0 204,
70 87 73 s=31 w=1.5093826E-4 fg=0 0 204,
71 87 86 s=70 w=0.0032203298 fg=0 0 204,
72 88 72 s=31 w=1.5093826E-4 fg=0 0 204,
73 88 87 s=71 w=5.2817806E-4 fg=0 0 204,
74 89 71 s=31 w=1.5093826E-4 fg=0 0 204,
75 89 88 s=72 w=0.0047940635 fg=0 0 204,
76 90 60 s=31 w=1.5093826E-4 fg=0 0 204,
77 90 89 s=73 w=0.0070022973 fg=0 0 204,
78 91 61 s=31 w=1.5093826E-4 fg=0 0 204,
79 91 90 s=3 w=2.0096944E-5 fg=0 0 204,
80 92 80 s=31 w=1.5093826E-4 fg=0 0 204,
81 92 91 s=23 w=2.119508E-5 fg=0 0 204,
82 93 81 s=31 w=1.5093826E-4 fg=0 0 204,
83 93 92 s=61 w=2.9322895E-4 fg=0 0 204,
84 94 82 s=31 w=1.5093826E-4 fg=0 0 204,
85 94 93 s=54 w=0.0022944715 fg=0 0 204,
86 95 83 s=31 w=1.5093826E-4 fg=0 0 204,
87 95 94 s=42 w=5.312347E-6 fg=0 0 204,
88 96 79 s=77 w=2.6497186E-5 fg=0 0 204,
89 97 78 s=82 w=2.1346126E-5 fg=0 0 204,
90 98 79 s=82 w=2.1346126E-5 fg=0 0 204,
91 98 97 s=70 w=0.0032203298 fg=0 0 204,
92 99 96 s=82 w=2.1346126E-5 fg=0 0 204,
93 99 98 s=77 w=2.6497186E-5 fg=0 0 204,
94 100 74 s=84 w=1.7598844E-5 fg=0 0 204,
95 101 75 s=84 w=1.7598844E-5 fg=0 0 204,
96 101 100 s=71 w=5.2817806E-4 fg=0 0 204,
97 102 78 s=84 w=1.7598844E-5 fg=0 0 204,
98 102 101 s=78 w=1.5416312E-5 fg=0 0 204,
99 103 97 s=84 w=1.7598844E-5 fg=0 0 204,
100 103 102 s=82 w=2.1346126E-5 fg=0 0 204,
101 104 98 s=84 w=1.7598844E-5 fg=0 0 204,
102 104 103 s=70 w=0.0032203298 fg=0 0 204,
103 105 99 s=84 w=1.7598844E-5 fg=0 0 204,
104 105 104 s=77 w=2.6497186E-5 fg=0 0 204,
105 106 70 s=87 w=1.0977766E-5 fg=0 0 204,
106 107 71 s=87 w=1.0977766E-5 fg=0 0 204,
107 107 106 s=61 w=2.9322895E-4 fg=0 0 204,
108 108 72 s=87 w=1.0977766E-5 fg=0 0 204,
109 108 107 s=72 w=0.0047940635 fg=0 0 204,
110 109 74 s=87 w=1.0977766E-5 fg=0 0 204,
111 109 108 s=79 w=3.1895933E-4 fg=0 0 204,
112 110 100 s=87 w=1.0977766E-5 fg=0 0 204,
113 110 109 s=84 w=1.7598844E-5 fg=0 0 204,
114 111 101 s=87 w=1.0977766E-5 fg=0 0 204,
115 111 110 s=71 w=5.2817806E-4 fg=0 0 204,
116 112 102 s=87 w=1.0977766E-5 fg=0 0 204,
117 112 111 s=78 w=1.5416312E-5 fg=0 0 204,
118 113 103 s=87 w=1.0977766E-5 fg=0 0 204,
119 113 112 s=82 w=2.1346126E-5 fg=0 0 204,
120 114 104 s=87 w=1.0977766E-5 fg=0 0 204,
121 114 113 s=70 w=0.0032203298 fg=0 0 204,
122 115 105 s=87 w=1.0977766E-5 fg=0 0 204,
123 115 114 s=77 w=2.6497186E-5 fg=0 0 204,
124 116 52 s=92 w=4.0901305E-5 fg=0 0 204,
125 117 53 s=92 w=4.0901305E-5 fg=0 0 204,
126 117 116 s=4 w=3.8533215E-4 fg=0 0 204,
127 118 56 s=92 w=4.0901305E-5 fg=0 0 204,
128 118 117 s=42 w=5.312347E-6 fg=0 0 204,
129 119 57 s=92 w=4.0901305E-5 fg=0 0 204,
130 119 118 s=13 w=0.009095886 fg=0 0 204,
131 120 58 s=92 w=4.0901305E-5 fg=0 0 204,
132 120 119 s=32 w=0.0020083855 fg=0 0 204,
133 121 59 s=92 w=4.0901305E-5 fg=0 0 204,
134 121 120 s=54 w=0.0022944715 fg=0 0 204,
135 122 70 s=92 w=4.0901305E-5 fg=0 0 204,
136 122 121 s=73 w=0.0070022973 fg=0 0 204,
137 123 106 s=92 w=4.0901305E-5 fg=0 0 204,
138 123 122 s=87 w=1.0977766E-5 fg=0 0 204,
139 124 107 s=92 w=4.0901305E-5 fg=0 0 204,
140 124 123 s=61 w=2.9322895E-4 fg=0 0 204,
141 125 108 s=92 w=4.0901305E-5 fg=0 0 204,
142 125 124 s=72 w=0.0047940635 fg=0 0 204,
143 126 109 s=92 w=4.0901305E-5 fg=0 0 204,
144 126 125 s=79 w=3.1895933E-4 fg=0 0 204,
145 127 110 s=92 w=4.0901305E-5 fg=0 0 204,
146 127 126 s=84 w=1.7598844E-5 fg=0 0 204,
147 128 111 s=92 w=4.0901305E-5 fg=0 0 204,
148 128 127 s=71 w=5.2817806E-4 fg=0 0 204,
149 129 112 s=92 w=4.0901305E-5 fg=0 0 204,
150 129 128 s=78 w=1.5416312E-5 fg=0 0 204,
151 130 113 s=92 w=4.0901305E-5 fg=0 0 204,
152 130 129 s=82 w=2.1346126E-5 fg=0 0 204,
153 131 114 s=92 w=4.0901305E-5 fg=0 0 204,
154 131 130 s=70 w=0.0032203298 fg=0 0 204,
155 132 115 s=92 w=4.0901305E-5 fg=0 0 204,
156 132 131 s=77 w=2.6497186E-5 fg=0 0 204,
157 133 132 s=59 w=4.1652555E-5 fg=0 0 204,
158 134 115 s=59 w=4.1652555E-5 fg=0 0 204,
159 134 133 s=92 w=4.0901305E-5 fg=0 0 204,
160 135 105 s=59 w=4.1652555E-5 fg=0 0 204,
161 135 134 s=87 w=1.0977766E-5 fg=0 0 204,
162 136 99 s=59 w=4.1652555E-5 fg=0 0 204,
163 136 135 s=84 w=1.7598844E-5 fg=0 0 204,
164 137 96 s=59 w=4.1652555E-5 fg=0 0 204,
165 137 136 s=82 w=2.1346126E-5 fg=0 0 204,
166 138 79 s=59 w=4.1652555E-5 fg=0 0 204,
167 138 137 s=77 w=2.6497186E-5 fg=0 0 204,
168 139 76 s=59 w=4.1652555E-5 fg=0 0 204,
169 139 138 s=78 w=1.5416312E-5 fg=0 0 204,
170 140 77 s=59 w=4.1652555E-5 fg=0 0 204,
171 140 139 s=79 w=3.1895933E-4 fg=0 0 204,
172 141 86 s=59 w=4.1652555E-5 fg=0 0 204,
173 141 140 s=31 w=1.5093826E-4 fg=0 0 204,
174 142 87 s=59 w=4.1652555E-5 fg=0 0 204,
175 142 141 s=70 w=0.0032203298 fg=0 0 204,
176 143 88 s=59 w=4.1652555E-5 fg=0 0 204,
177 143 142 s=71 w=5.2817806E-4 fg=0 0 204,
178 144 89 s=59 w=4.1652555E-5 fg=0 0 204,
179 144 143 s=72 w=0.0047940635 fg=0 0 204,
180 145 90 s=59 w=4.1652555E-5 fg=0 0 204,
181 145 144 s=73 w=0.0070022973 fg=0 0 204,
182 146 91 s=59 w=4.1652555E-5 fg=0 0 204,
183 146 145 s=3 w=2.0096944E-5 fg=0 0 204,
184 147 92 s=59 w=4.1652555E-5 fg=0 0 204,
185 147 146 s=23 w=2.119508E-5 fg=0 0 204,
186 148 93 s=59 w=4.1652555E-5 fg=0 0 204,
187 148 147 s=61 w=2.9322895E-4 fg=0 0 204,
188 149 132 s=69 w=0.008521271 fg=0 0 204,
189 150 133 s=69 w=0.008521271 fg=0 0 204,
190 150 149 s=59 w=4.1652555E-5 fg=0 0 204,
191 151 134 s=69 w=0.008521271 fg=0 0 204,
192 151 150 s=92 w=4.0901305E-5 fg=0 0 204,
193 152 135 s=69 w=0.008521271 fg=0 0 204,
194 152 151 s=87 w=1.0977766E-5 fg=0 0 204,
195 153 136 s=69 w=0.008521271 fg=0 0 204,
196 153 152 s=84 w=1.7598844E-5 fg=0 0 204,
197 154 137 s=69 w=0.008521271 fg=0 0 204,
198 154 153 s=82 w=2.1346126E-5 fg=0 0 204,
199 155 138 s=69 w=0.008521271 fg=0 0 204,
200 155 154 s=77 w=2.6497186E-5 fg=0 0 204,
201 156 139 s=69 w=0.008521271 fg=0 0 204,
202 156 155 s=78 w=1.5416312E-5 fg=0 0 204,
203 157 140 s=69 w=0.008521271 fg=0 0 204,
204 157 156 s=79 w=3.1895933E-4 fg=0 0 204,
205 158 141 s=69 w=0.008521271 fg=0 0 204,
206 158 157 s=31 w=1.5093826E-4 fg=0 0 204,
207 159 132 s=76 w=8.440503E-6 fg=0 0 204,
208 160 149 s=76 w=8.440503E-6 fg=0 0 204,
209 160 159 s=69 w=0.008521271 fg=0 0 204,
210 161 150 s=76 w=8.440503E-6 fg=0 0 204,
211 161 160 s=59 w=4.1652555E-5 fg=0 0 204,
212 162 151 s=76 w=8.440503E-6 fg=0 0 204,
213 162 161 s=92 w=4.0901305E-5 fg=0 0 204,
214 163 152 s=76 w=8.440503E-6 fg=0 0 204,
215 163 162 s=87 w=1.0977766E-5 fg=0 0 204,
216 164 153 s=76 w=8.440503E-6 fg=0 0 204,
217 164 163 s=84 w=1.7598844E-5 fg=0 0 204,
218 165 154 s=76 w=8.440503E-6 fg=0 0 204,
219 165 164 s=82 w=2.1346126E-5 fg=0 0 204,
220 166 147 s=30 w=3.594365E-5 fg=0 0 204,
221 167 148 s=30 w=3.594365E-5 fg=0 0 204,
222 167 166 s=61 w=2.9322895E-4 fg=0 0 204,
223 168 93 s=30 w=3.594365E-5 fg=0 0 204,
224 168 167 s=59 w=4.1652555E-5 fg=0 0 204,
225 169 94 s=30 w=3.594365E-5 fg=0 0 204,
226 169 168 s=54 w=0.0022944715 fg=0 0 204,
227 170 95 s=30 w=3.594365E-5 fg=0 0 204,
228 170 169 s=42 w=5.312347E-6 fg=0 0 204,
229 171 160 s=75 w=2.526574E-4 fg=0 0 204,
230 172 161 s=75 w=2.526574E-4 fg=0 0 204,
231 172 171 s=59 w=4.1652555E-5 fg=0 0 204,
232 173 162 s=75 w=2.526574E-4 fg=0 0 204,
233 173 172 s=92 w=4.0901305E-5 fg=0 0 204,
234 174 163 s=75 w=2.526574E-4 fg=0 0 204,
235 174 173 s=87 w=1.0977766E-5 fg=0 0 204,
236 175 164 s=75 w=2.526574E-4 fg=0 0 204,
237 175 174 s=84 w=1.7598844E-5 fg=0 0 204,
238 176 165 s=75 w=2.526574E-4 fg=0 0 204,
239 176 175 s=82 w=2.1346126E-5 fg=0 0 204,
240 177 169 s=8 w=5.2805626E-6 fg=0 0 204,
241 178 170 s=8 w=5.2805626E-6 fg=0 0 204,
242 178 177 s=42 w=5.312347E-6 fg=0 0 204,
243 179 95 s=8 w=5.2805626E-6 fg=0 0 204,
244 179 178 s=30 w=3.594365E-5 fg=0 0 204,
245 180 83 s=8 w=5.2805626E-6 fg=0 0 204,
246 180 179 s=31 w=1.5093826E-4 fg=0 0 204,
247 181 84 s=8 w=5.2805626E-6 fg=0 0 204,
248 181 180 s=32 w=0.0020083855 fg=0 0 204,
249 182 85 s=8 w=5.2805626E-6 fg=0 0 204,
250 182 181 s=33 w=5.0492963E-6 fg=0 0 204,
251 183 66 s=8 w=5.2805626E-6 fg=0 0 204,
252 183 182 s=23 w=2.119508E-5 fg=0 0 204,
253 184 67 s=8 w=5.2805626E-6 fg=0 0 204,
254 184 183 s=13 w=0.009095886 fg=0 0 204,
255 185 68 s=8 w=5.2805626E-6 fg=0 0 204,
256 185 184 s=14 w=0.0075931884 fg=0 0 204,
257 186 168 s=22 w=1.8841504E-4 fg=0 0 204,
258 187 169 s=22 w=1.8841504E-4 fg=0 0 204,
259 187 186 s=54 w=0.0022944715 fg=0 0 204,
260 188 177 s=22 w=1.8841504E-4 fg=0 0 204,
261 188 187 s=8 w=5.2805626E-6 fg=0 0 204,
262 189 178 s=22 w=1.8841504E-4 fg=0 0 204,
263 189 188 s=42 w=5.312347E-6 fg=0 0 204,
264 190 179 s=22 w=1.8841504E-4 fg=0 0 204,
265 190 189 s=30 w=3.594365E-5 fg=0 0 204,
266 191 180 s=22 w=1.8841504E-4 fg=0 0 204,
267 191 190 s=31 w=1.5093826E-4 fg=0 0 204,
268 192 181 s=22 w=1.8841504E-4 fg=0 0 204,
269 192 191 s=32 w=0.0020083855 fg=0 0 204,
270 193 182 s=22 w=1.8841504E-4 fg=0 0 204,
271 193 192 s=33 w=5.0492963E-6 fg=0 0 204,
272 194 167 s=29 w=2.6521832E-4 fg=0 0 204,
273 195 168 s=29 w=2.6521832E-4 fg=0 0 204,
274 195 194 s=59 w=4.1652555E-5 fg=0 0 204,
275 196 186 s=29 w=2.6521832E-4 fg=0 0 204,
276 196 195 s=22 w=1.8841504E-4 fg=0 0 204,
277 197 187 s=29 w=2.6521832E-4 fg=0 0 204,
278 197 196 s=54 w=0.0022944715 fg=0 0 204,
279 198 188 s=29 w=2.6521832E-4 fg=0 0 204,
280 198 197 s=8 w=5.2805626E-6 fg=0 0 204,
281 199 189 s=29 w=2.6521832E-4 fg=0 0 204,
282 199 198 s=42 w=5.312347E-6 fg=0 0 204,
283 200 127 s=89 w=1.2812334E-5 fg=0 0 204,
284 201 128 s=89 w=1.2812334E-5 fg=0 0 204,
285 201 200 s=71 w=5.2817806E-4 fg=0 0 204,
286 202 129 s=89 w=1.2812334E-5 fg=0 0 204,
287 202 201 s=78 w=1.5416312E-5 fg=0 0 204,
288 203 130 s=89 w=1.2812334E-5 fg=0 0 204,
289 203 202 s=82 w=2.1346126E-5 fg=0 0 204,
290 204 131 s=89 w=1.2812334E-5 fg=0 0 204,
291 204 203 s=70 w=0.0032203298 fg=0 0 204,
292 205 132 s=89 w=1.2812334E-5 fg=0 0 204,
293 205 204 s=77 w=2.6497186E-5 fg=0 0 204,
294 206 159 s=89 w=1.2812334E-5 fg=0 0 204,
295 206 205 s=76 w=8.440503E-6 fg=0 0 204,
296 207 160 s=89 w=1.2812334E-5 fg=0 0 204,
297 207 206 s=69 w=0.008521271 fg=0 0 204,
298 208 171 s=89 w=1.2812334E-5 fg=0 0 204,
299 208 207 s=75 w=2.526574E-4 fg=0 0 204,
300 209 172 s=89 w=1.2812334E-5 fg=0 0 204,
301 209 208 s=59 w=4.1652555E-5 fg=0 0 204,
302 210 173 s=89 w=1.2812334E-5 fg=0 0 204,
303 210 209 s=92 w=4.0901305E-5 fg=0 0 204,
304 211 147 s=41 w=3.5713251E-6 fg=0 0 204,
305 212 166 s=41 w=3.5713251E-6 fg=0 0 204,
306 212 211 s=30 w=3.594365E-5 fg=0 0 204,
307 213 167 s=41 w=3.5713251E-6 fg=0 0 204,
308 213 212 s=61 w=2.9322895E-4 fg=0 0 204,
309 214 194 s=41 w=3.5713251E-6 fg=0 0 204,
310 214 213 s=29 w=2.6521832E-4 fg=0 0 204,
311 215 195 s=41 w=3.5713251E-6 fg=0 0 204,
312 215 214 s=59 w=4.1652555E-5 fg=0 0 204,
313 216 196 s=41 w=3.5713251E-6 fg=0 0 204,
314 216 215 s=22 w=1.8841504E-4 fg=0 0 204,
315 217 197 s=41 w=3.5713251E-6 fg=0 0 204,
316 217 216 s=54 w=0.0022944715 fg=0 0 204,
317 218 198 s=41 w=3.5713251E-6 fg=0 0 204,
318 218 217 s=8 w=5.2805626E-6 fg=0 0 204,
319 219 209 s=68 w=0.0011321577 fg=0 0 204,
320 220 210 s=68 w=0.0011321577 fg=0 0 204,
321 220 219 s=92 w=4.0901305E-5 fg=0 0 204,
322 221 173 s=68 w=0.0011321577 fg=0 0 204,
323 221 220 s=89 w=1.2812334E-5 fg=0 0 204,
324 222 174 s=68 w=0.0011321577 fg=0 0 204,
325 222 221 s=87 w=1.0977766E-5 fg=0 0 204,
326 223 175 s=68 w=0.0011321577 fg=0 0 204,
327 223 222 s=84 w=1.7598844E-5 fg=0 0 204,
328 224 176 s=68 w=0.0011321577 fg=0 0 204,
329 224 223 s=82 w=2.1346126E-5 fg=0 0 204,
330 225 165 s=68 w=0.0011321577 fg=0 0 204,
331 225 224 s=75 w=2.526574E-4 fg=0 0 204,
332 226 154 s=68 w=0.0011321577 fg=0 0 204,
333 226 225 s=76 w=8.440503E-6 fg=0 0 204,
334 227 155 s=68 w=0.0011321577 fg=0 0 204,
335 227 226 s=77 w=2.6497186E-5 fg=0 0 204,
336 228 156 s=68 w=0.0011321577 fg=0 0 204,
337 228 227 s=78 w=1.5416312E-5 fg=0 0 204,
338 229 157 s=68 w=0.0011321577 fg=0 0 204,
339 229 228 s=79 w=3.1895933E-4 fg=0 0 204,
340 230 158 s=68 w=0.0011321577 fg=0 0 204,
341 230 229 s=31 w=1.5093826E-4 fg=0 0 204,
342 231 118 s=99 w=1.01261394E-4 fg=0 0 204,
343 232 119 s=99 w=1.01261394E-4 fg=0 0 204,
344 232 231 s=13 w=0.009095886 fg=0 0 204,
345 233 120 s=99 w=1.01261394E-4 fg=0 0 204,
346 233 232 s=32 w=0.0020083855 fg=0 0 204,
347 234 121 s=99 w=1.01261394E-4 fg=0 0 204,
348 234 233 s=54 w=0.0022944715 fg=0 0 204,
349 235 122 s=99 w=1.01261394E-4 fg=0 0 204,
350 235 234 s=73 w=0.0070022973 fg=0 0 204,
351 236 123 s=99 w=1.01261394E-4 fg=0 0 204,
352 236 235 s=87 w=1.0977766E-5 fg=0 0 204,
353 237 124 s=99 w=1.01261394E-4 fg=0 0 204,
354 237 236 s=61 w=2.9322895E-4 fg=0 0 204,
355 238 125 s=99 w=1.01261394E-4 fg=0 0 204,
356 238 237 s=72 w=0.0047940635 fg=0 0 204,
357 239 126 s=99 w=1.01261394E-4 fg=0 0 204,
358 239 238 s=79 w=3.1895933E-4 fg=0 0 204,
359 240 127 s=99 w=1.01261394E-4 fg=0 0 204,
360 240 239 s=84 w=1.7598844E-5 fg=0 0 204,
361 241 200 s=99 w=1.01261394E-4 fg=0 0 204,
362 241 240 s=89 w=1.2812334E-5 fg=0 0 204,
363 242 201 s=99 w=1.01261394E-4 fg=0 0 204,
364 242 241 s=71 w=5.2817806E-4 fg=0 0 204,
365 243 202 s=99 w=1.01261394E-4 fg=0 0 204,
366 243 242 s=78 w=1.5416312E-5 fg=0 0 204,
367 244 203 s=99 w=1.01261394E-4 fg=0 0 204,
368 244 243 s=82 w=2.1346126E-5 fg=0 0 204,
369 245 204 s=99 w=1.01261394E-4 fg=0 0 204,
370 245 244 s=70 w=0.0032203298 fg=0 0 204,
371 246 205 s=99 w=1.01261394E-4 fg=0 0 204,
372 246 245 s=77 w=2.6497186E-5 fg=0 0 204,
373 247 206 s=99 w=1.01261394E-4 fg=0 0 204,
374 247 246 s=76 w=8.440503E-6 fg=0 0 204,
375 248 207 s=99 w=1.01261394E-4 fg=0 0 204,
376 248 247 s=69 w=0.008521271 fg=0 0 204,
377 249 208 s=99 w=1.01261394E-4 fg=0 0 204,
378 249 248 s=75 w=2.526574E-4 fg=0 0 204,
379 250 217 s=28 w=0.006650769 fg=0 0 204,
380 251 218 s=28 w=0.006650769 fg=0 0 204,
381 251 250 s=8 w=5.2805626E-6 fg=0 0 204,
382 252 198 s=28 w=0.006650769 fg=0 0 204,
383 252 251 s=41 w=3.5713251E-6 fg=0 0 204,
384 253 199 s=28 w=0.006650769 fg=0 0 204,
385 253 252 s=42 w=5.312347E-6 fg=0 0 204,
386 254 251 s=17 w=3.9618422E-4 fg=0 0 204,
387 255 252 s=17 w=3.9618422E-4 fg=0 0 204,
388 255 254 s=41 w=3.5713251E-6 fg=0 0 204,
389 256 253 s=17 w=3.9618422E-4 fg=0 0 204,
390 256 255 s=42 w=5.312347E-6 fg=0 0 204,
391 257 199 s=17 w=3.9618422E-4 fg=0 0 204,
392 257 256 s=28 w=0.006650769 fg=0 0 204,
393 258 189 s=17 w=3.9618422E-4 fg=0 0 204,
394 258 257 s=29 w=2.6521832E-4 fg=0 0 204,
395 259 190 s=17 w=3.9618422E-4 fg=0 0 204,
396 259 258 s=30 w=3.594365E-5 fg=0 0 204,
397 260 191 s=17 w=3.9618422E-4 fg=0 0 204,
398 260 259 s=31 w=1.5093826E-4 fg=0 0 204,
399 261 192 s=17 w=3.9618422E-4 fg=0 0 204,
400 261 260 s=32 w=0.0020083855 fg=0 0 204,
401 262 193 s=17 w=3.9618422E-4 fg=0 0 204,
402 262 261 s=33 w=5.0492963E-6 fg=0 0 204,
403 263 182 s=17 w=3.9618422E-4 fg=0 0 204,
404 263 262 s=22 w=1.8841504E-4 fg=0 0 204,
405 264 183 s=17 w=3.9618422E-4 fg=0 0 204,
406 264 263 s=23 w=2.119508E-5 fg=0 0 204,
407 265 250 s=27 w=3.877516E-4 fg=0 0 204,
408 266 251 s=27 w=3.877516E-4 fg=0 0 204,
409 266 265 s=8 w=5.2805626E-6 fg=0 0 204,
410 267 254 s=27 w=3.877516E-4 fg=0 0 204,
411 267 266 s=17 w=3.9618422E-4 fg=0 0 204,
412 268 255 s=27 w=3.877516E-4 fg=0 0 204,
413 268 267 s=41 w=3.5713251E-6 fg=0 0 204,
414 269 256 s=27 w=3.877516E-4 fg=0 0 204,
415 269 268 s=42 w=5.312347E-6 fg=0 0 204,
416 270 216 s=40 w=8.7016226E-5 fg=0 0 204,
417 271 217 s=40 w=8.7016226E-5 fg=0 0 204,
418 271 270 s=54 w=0.0022944715 fg=0 0 204,
419 272 250 s=40 w=8.7016226E-5 fg=0 0 204,
420 272 271 s=28 w=0.006650769 fg=0 0 204,
421 273 265 s=40 w=8.7016226E-5 fg=0 0 204,
422 273 272 s=27 w=3.877516E-4 fg=0 0 204,
423 274 266 s=40 w=8.7016226E-5 fg=0 0 204,
424 274 273 s=8 w=5.2805626E-6 fg=0 0 204,
425 275 267 s=40 w=8.7016226E-5 fg=0 0 204,
426 275 274 s=17 w=3.9618422E-4 fg=0 0 204,
427 276 220 s=67 w=4.985732E-4 fg=0 0 204,
428 276 18 s=88 w=0.0021290944 fg=0 0 204,
429 277 221 s=67 w=4.985732E-4 fg=0 0 204,
430 277 276 s=89 w=1.2812334E-5 fg=0 0 204,
431 277 19 s=86 w=0.006662826 fg=0 0 204,
432 278 222 s=67 w=4.985732E-4 fg=0 0 204,
433 278 277 s=87 w=1.0977766E-5 fg=0 0 204,
434 279 223 s=67 w=4.985732E-4 fg=0 0 204,
435 279 278 s=84 w=1.7598844E-5 fg=0 0 204,
436 280 224 s=67 w=4.985732E-4 fg=0 0 204,
437 280 279 s=82 w=2.1346126E-5 fg=0 0 204,
438 281 225 s=67 w=4.985732E-4 fg=0 0 204,
439 281 280 s=75 w=2.526574E-4 fg=0 0 204,
440 282 226 s=67 w=4.985732E-4 fg=0 0 204,
441 282 281 s=76 w=8.440503E-6 fg=0 0 204,
442 283 227 s=67 w=4.985732E-4 fg=0 0 204,
443 283 282 s=77 w=2.6497186E-5 fg=0 0 204,
444 284 228 s=67 w=4.985732E-4 fg=0 0 204,
445 284 283 s=78 w=1.5416312E-5 fg=0 0 204,
446 285 229 s=67 w=4.985732E-4 fg=0 0 204,
447 285 284 s=79 w=3.1895933E-4 fg=0 0 204,
448 286 230 s=67 w=4.985732E-4 fg=0 0 204,
449 286 285 s=31 w=1.5093826E-4 fg=0 0 204,
450 287 237 s=103 w=5.411306E-6 fg=0 0 204,
451 288 238 s=103 w=5.411306E-6 fg=0 0 204,
452 288 287 s=72 w=0.0047940635 fg=0 0 204,
453 289 239 s=103 w=5.411306E-6 fg=0 0 204,
454 289 288 s=79 w=3.1895933E-4 fg=0 0 204,
455 290 240 s=103 w=5.411306E-6 fg=0 0 204,
456 290 289 s=84 w=1.7598844E-5 fg=0 0 204,
457 291 241 s=103 w=5.411306E-6 fg=0 0 204,
458 291 290 s=89 w=1.2812334E-5 fg=0 0 204,
459 292 242 s=103 w=5.411306E-6 fg=0 0 204,
460 292 291 s=71 w=5.2817806E-4 fg=0 0 204,
461 293 243 s=103 w=5.411306E-6 fg=0 0 204,
462 293 292 s=78 w=1.5416312E-5 fg=0 0 204,
463 294 244 s=103 w=5.411306E-6 fg=0 0 204,
464 294 293 s=82 w=2.1346126E-5 fg=0 0 204,
465 295 245 s=103 w=5.411306E-6 fg=0 0 204,
466 295 294 s=70 w=0.0032203298 fg=0 0 204,
467 296 246 s=103 w=5.411306E-6 fg=0 0 204,
468 296 295 s=77 w=2.6497186E-5 fg=0 0 204,
469 297 247 s=103 w=5.411306E-6 fg=0 0 204,
470 297 296 s=76 w=8.440503E-6 fg=0 0 204,
471 298 248 s=103 w=5.411306E-6 fg=0 0 204,
472 298 297 s=69 w=0.008521271 fg=0 0 204,
473 299 249 s=103 w=5.411306E-6 fg=0 0 204,
474 299 298 s=75 w=2.526574E-4 fg=0 0 204,
475 300 274 s=26 w=0.007659821 fg=0 0 204,
476 301 275 s=26 w=0.007659821 fg=0 0 204,
477 301 300 s=17 w=3.9618422E-4 fg=0 0 204,
478 302 267 s=26 w=0.007659821 fg=0 0 204,
479 302 301 s=40 w=8.7016226E-5 fg=0 0 204,
480 303 268 s=26 w=0.007659821 fg=0 0 204,
481 303 302 s=41 w=3.5713251E-6 fg=0 0 204,
482 304 269 s=26 w=0.007659821 fg=0 0 204,
483 304 303 s=42 w=5.312347E-6 fg=0 0 204,
484 305 211 s=53 w=1.3319176E-4 fg=0 0 204,
485 305 25 s=62 w=0.022622827 fg=0 0 204,
486 306 212 s=53 w=1.3319176E-4 fg=0 0 204,
487 306 305 s=30 w=3.594365E-5 fg=0 0 204,
488 307 213 s=53 w=1.3319176E-4 fg=0 0 204,
489 307 306 s=61 w=2.9322895E-4 fg=0 0 204,
490 308 214 s=53 w=1.3319176E-4 fg=0 0 204,
491 308 307 s=29 w=2.6521832E-4 fg=0 0 204,
492 309 215 s=53 w=1.3319176E-4 fg=0 0 204,
493 309 308 s=59 w=4.1652555E-5 fg=0 0 204,
494 310 216 s=53 w=1.3319176E-4 fg=0 0 204,
495 310 309 s=22 w=1.8841504E-4 fg=0 0 204,
496 311 270 s=53 w=1.3319176E-4 fg=0 0 204,
497 311 310 s=40 w=8.7016226E-5 fg=0 0 204,
498 312 278 s=66 w=2.4193933E-4 fg=0 0 204,
499 312 20 s=85 w=0.013298041 fg=0 0 204,
500 313 279 s=66 w=2.4193933E-4 fg=0 0 204,
501 313 312 s=84 w=1.7598844E-5 fg=0 0 204,
502 314 280 s=66 w=2.4193933E-4 fg=0 0 204,
503 314 313 s=82 w=2.1346126E-5 fg=0 0 204,
504 315 281 s=66 w=2.4193933E-4 fg=0 0 204,
505 315 314 s=75 w=2.526574E-4 fg=0 0 204,
506 316 282 s=66 w=2.4193933E-4 fg=0 0 204,
507 316 315 s=76 w=8.440503E-6 fg=0 0 204,
508 317 283 s=66 w=2.4193933E-4 fg=0 0 204,
509 317 316 s=77 w=2.6497186E-5 fg=0 0 204,
510 318 284 s=66 w=2.4193933E-4 fg=0 0 204,
511 318 317 s=78 w=1.5416312E-5 fg=0 0 204,
512 319 285 s=66 w=2.4193933E-4 fg=0 0 204,
513 319 318 s=79 w=3.1895933E-4 fg=0 0 204,
514 320 286 s=66 w=2.4193933E-4 fg=0 0 204,
515 320 319 s=31 w=1.5093826E-4 fg=0 0 204,
516 321 262 s=12 w=0.0011284129 fg=0 0 204,
517 322 263 s=12 w=0.0011284129 fg=0 0 204,
518 322 321 s=22 w=1.8841504E-4 fg=0 0 204,
519 323 264 s=12 w=0.0011284129 fg=0 0 204,
520 323 322 s=23 w=2.119508E-5 fg=0 0 204,
521 324 183 s=12 w=0.0011284129 fg=0 0 204,
522 324 323 s=17 w=3.9618422E-4 fg=0 0 204,
523 325 273 s=39 w=5.4024067E-4 fg=0 0 204,
524 326 274 s=39 w=5.4024067E-4 fg=0 0 204,
525 326 325 s=8 w=5.2805626E-6 fg=0 0 204,
526 327 300 s=39 w=5.4024067E-4 fg=0 0 204,
527 327 326 s=26 w=0.007659821 fg=0 0 204,
528 328 301 s=39 w=5.4024067E-4 fg=0 0 204,
529 328 327 s=17 w=3.9618422E-4 fg=0 0 204,
530 329 306 s=52 w=0.0019481938 fg=0 0 204,
531 330 307 s=52 w=0.0019481938 fg=0 0 204,
532 330 329 s=61 w=2.9322895E-4 fg=0 0 204,
533 331 308 s=52 w=0.0019481938 fg=0 0 204,
534 331 330 s=29 w=2.6521832E-4 fg=0 0 204,
535 332 309 s=52 w=0.0019481938 fg=0 0 204,
536 332 331 s=59 w=4.1652555E-5 fg=0 0 204,
537 333 310 s=52 w=0.0019481938 fg=0 0 204,
538 333 332 s=22 w=1.8841504E-4 fg=0 0 204,
539 334 311 s=52 w=0.0019481938 fg=0 0 204,
540 334 333 s=40 w=8.7016226E-5 fg=0 0 204,
541 335 312 s=65 w=2.624348E-4 fg=0 0 204,
542 336 313 s=65 w=2.624348E-4 fg=0 0 204,
543 336 335 s=84 w=1.7598844E-5 fg=0 0 204,
544 337 314 s=65 w=2.624348E-4 fg=0 0 204,
545 337 336 s=82 w=2.1346126E-5 fg=0 0 204,
546 338 315 s=65 w=2.624348E-4 fg=0 0 204,
547 338 337 s=75 w=2.526574E-4 fg=0 0 204,
548 339 316 s=65 w=2.624348E-4 fg=0 0 204,
549 339 338 s=76 w=8.440503E-6 fg=0 0 204,
550 340 317 s=65 w=2.624348E-4 fg=0 0 204,
551 340 339 s=77 w=2.6497186E-5 fg=0 0 204,
552 341 318 s=65 w=2.624348E-4 fg=0 0 204,
553 341 340 s=78 w=1.5416312E-5 fg=0 0 204,
554 342 319 s=65 w=2.624348E-4 fg=0 0 204,
555 342 341 s=79 w=3.1895933E-4 fg=0 0 204,
556 343 320 s=65 w=2.624348E-4 fg=0 0 204,
557 343 342 s=31 w=1.5093826E-4 fg=0 0 204,
558 344 323 s=11 w=3.7409493E-4 fg=0 0 204,
559 345 324 s=11 w=3.7409493E-4 fg=0 0 204,
560 345 344 s=17 w=3.9618422E-4 fg=0 0 204,
561 345 41 s=10 w=0.08520402 fg=0 0 204,
562 346 321 s=16 w=0.010545306 fg=0 0 204,
563 347 322 s=16 w=0.010545306 fg=0 0 204,
564 347 346 s=22 w=1.8841504E-4 fg=0 0 204,
565 348 323 s=16 w=0.010545306 fg=0 0 204,
566 348 347 s=23 w=2.119508E-5 fg=0 0 204,
567 349 344 s=16 w=0.010545306 fg=0 0 204,
568 349 348 s=11 w=3.7409493E-4 fg=0 0 204,
569 349 40 s=15 w=0.041785084 fg=0 0 204,
570 350 304 s=21 w=1.4326122E-4 fg=0 0 204,
571 351 269 s=21 w=1.4326122E-4 fg=0 0 204,
572 351 350 s=26 w=0.007659821 fg=0 0 204,
573 352 256 s=21 w=1.4326122E-4 fg=0 0 204,
574 352 351 s=27 w=3.877516E-4 fg=0 0 204,
575 353 257 s=21 w=1.4326122E-4 fg=0 0 204,
576 353 352 s=28 w=0.006650769 fg=0 0 204,
577 354 258 s=21 w=1.4326122E-4 fg=0 0 204,
578 354 353 s=29 w=2.6521832E-4 fg=0 0 204,
579 355 259 s=21 w=1.4326122E-4 fg=0 0 204,
580 355 354 s=30 w=3.594365E-5 fg=0 0 204,
581 356 260 s=21 w=1.4326122E-4 fg=0 0 204,
582 356 355 s=31 w=1.5093826E-4 fg=0 0 204,
583 357 261 s=21 w=1.4326122E-4 fg=0 0 204,
584 357 356 s=32 w=0.0020083855 fg=0 0 204,
585 358 262 s=21 w=1.4326122E-4 fg=0 0 204,
586 358 357 s=33 w=5.0492963E-6 fg=0 0 204,
587 359 321 s=21 w=1.4326122E-4 fg=0 0 204,
588 359 358 s=12 w=0.0011284129 fg=0 0 204,
589 360 346 s=21 w=1.4326122E-4 fg=0 0 204,
590 360 359 s=16 w=0.010545306 fg=0 0 204,
591 361 327 s=37 w=0.00261861 fg=0 0 204,
592 362 328 s=37 w=0.00261861 fg=0 0 204,
593 362 361 s=17 w=3.9618422E-4 fg=0 0 204,
594 363 301 s=37 w=0.00261861 fg=0 0 204,
595 363 362 s=39 w=5.4024067E-4 fg=0 0 204,
596 364 302 s=37 w=0.00261861 fg=0 0 204,
597 364 363 s=40 w=8.7016226E-5 fg=0 0 204,
598 365 303 s=37 w=0.00261861 fg=0 0 204,
599 365 364 s=41 w=3.5713251E-6 fg=0 0 204,
600 366 304 s=37 w=0.00261861 fg=0 0 204,
601 366 365 s=42 w=5.312347E-6 fg=0 0 204,
602 367 325 s=44 w=2.717365E-5 fg=0 0 204,
603 368 326 s=44 w=2.717365E-5 fg=0 0 204,
604 368 367 s=8 w=5.2805626E-6 fg=0 0 204,
605 369 327 s=44 w=2.717365E-5 fg=0 0 204,
606 369 368 s=26 w=0.007659821 fg=0 0 204,
607 370 361 s=44 w=2.717365E-5 fg=0 0 204,
608 370 369 s=37 w=0.00261861 fg=0 0 204,
609 370 33 s=43 w=0.012793969 fg=0 0 204,
610 371 272 s=47 w=0.021619461 fg=0 0 204,
611 371 30 s=49 w=0.06248405 fg=0 0 204,
612 372 273 s=47 w=0.021619461 fg=0 0 204,
613 372 371 s=27 w=3.877516E-4 fg=0 0 204,
614 373 325 s=47 w=0.021619461 fg=0 0 204,
615 373 372 s=39 w=5.4024067E-4 fg=0 0 204,
616 374 367 s=47 w=0.021619461 fg=0 0 204,
617 374 373 s=44 w=2.717365E-5 fg=0 0 204,
618 375 368 s=47 w=0.021619461 fg=0 0 204,
619 375 374 s=8 w=5.2805626E-6 fg=0 0 204,
620 376 331 s=51 w=0.0012598865 fg=0 0 204,
621 377 332 s=51 w=0.0012598865 fg=0 0 204,
622 377 376 s=59 w=4.1652555E-5 fg=0 0 204,
623 378 333 s=51 w=0.0012598865 fg=0 0 204,
624 378 377 s=22 w=1.8841504E-4 fg=0 0 204,
625 379 334 s=51 w=0.0012598865 fg=0 0 204,
626 379 378 s=40 w=8.7016226E-5 fg=0 0 204,
627 379 29 s=50 w=0.030890265 fg=0 0 204,
628 380 219 s=91 w=0.006880462 fg=0 0 204,
629 380 17 s=90 w=0.0010609395 fg=0 0 204,
630 381 249 s=95 w=6.637734E-6 fg=0 0 204,
631 382 208 s=95 w=6.637734E-6 fg=0 0 204,
632 382 381 s=99 w=1.01261394E-4 fg=0 0 204,
633 383 209 s=95 w=6.637734E-6 fg=0 0 204,
634 383 382 s=59 w=4.1652555E-5 fg=0 0 204,
635 384 219 s=95 w=6.637734E-6 fg=0 0 204,
636 384 383 s=68 w=0.0011321577 fg=0 0 204,
637 385 380 s=95 w=6.637734E-6 fg=0 0 204,
638 385 384 s=91 w=0.006880462 fg=0 0 204,
639 386 297 s=102 w=1.7392683E-6 fg=0 0 204,
640 387 298 s=102 w=1.7392683E-6 fg=0 0 204,
641 387 386 s=69 w=0.008521271 fg=0 0 204,
642 388 299 s=102 w=1.7392683E-6 fg=0 0 204,
643 388 387 s=75 w=2.526574E-4 fg=0 0 204,
644 389 296 s=105 w=1.4475031E-6 fg=0 0 204,
645 390 297 s=105 w=1.4475031E-6 fg=0 0 204,
646 390 389 s=76 w=8.440503E-6 fg=0 0 204,
647 391 386 s=105 w=1.4475031E-6 fg=0 0 204,
648 391 390 s=102 w=1.7392683E-6 fg=0 0 204,
649 392 387 s=105 w=1.4475031E-6 fg=0 0 204,
650 392 391 s=69 w=0.008521271 fg=0 0 204,
651 393 388 s=105 w=1.4475031E-6 fg=0 0 204,
652 393 392 s=75 w=2.526574E-4 fg=0 0 204,
653 394 291 s=109 w=1.0055816E-5 fg=0 0 204,
654 395 292 s=109 w=1.0055816E-5 fg=0 0 204,
655 395 394 s=71 w=5.2817806E-4 fg=0 0 204,
656 396 293 s=109 w=1.0055816E-5 fg=0 0 204,
657 396 395 s=78 w=1.5416312E-5 fg=0 0 204,
658 397 294 s=109 w=1.0055816E-5 fg=0 0 204,
659 397 396 s=82 w=2.1346126E-5 fg=0 0 204,
660 397 9 s=110 w=0.018663142 fg=0 0 204,
661 398 295 s=109 w=1.0055816E-5 fg=0 0 204,
662 398 397 s=70 w=0.0032203298 fg=0 0 204,
663 399 296 s=109 w=1.0055816E-5 fg=0 0 204,
664 399 398 s=77 w=2.6497186E-5 fg=0 0 204,
665 400 389 s=109 w=1.0055816E-5 fg=0 0 204,
666 400 399 s=105 w=1.4475031E-6 fg=0 0 204,
667 401 116 s=116 w=3.8708304E-6 fg=0 0 204,
668 402 117 s=116 w=3.8708304E-6 fg=0 0 204,
669 402 401 s=4 w=3.8533215E-4 fg=0 0 204,
670 403 118 s=116 w=3.8708304E-6 fg=0 0 204,
671 403 402 s=42 w=5.312347E-6 fg=0 0 204,
672 404 231 s=116 w=3.8708304E-6 fg=0 0 204,
673 404 403 s=99 w=1.01261394E-4 fg=0 0 204,
674 405 232 s=116 w=3.8708304E-6 fg=0 0 204,
675 405 404 s=13 w=0.009095886 fg=0 0 204,
676 406 233 s=116 w=3.8708304E-6 fg=0 0 204,
677 406 405 s=32 w=0.0020083855 fg=0 0 204,
678 407 234 s=116 w=3.8708304E-6 fg=0 0 204,
679 407 406 s=54 w=0.0022944715 fg=0 0 204,
680 408 235 s=116 w=3.8708304E-6 fg=0 0 204,
681 408 407 s=73 w=0.0070022973 fg=0 0 204,
682 409 236 s=116 w=3.8708304E-6 fg=0 0 204,
683 409 408 s=87 w=1.0977766E-5 fg=0 0 204,
684 410 185 s=2 w=0.005698798 fg=0 0 204,
685 410 42 s=7 w=0.015144294 fg=0 0 204,
686 411 68 s=2 w=0.005698798 fg=0 0 204,
687 411 410 s=8 w=5.2805626E-6 fg=0 0 204,
688 412 69 s=2 w=0.005698798 fg=0 0 204,
689 412 411 s=9 w=7.906183E-6 fg=0 0 204,
690 412 43 s=1 w=0.014305705 fg=0 0 204,
691 413 360 s=19 w=0.010082609 fg=0 0 204,
692 413 38 s=20 w=0.0207203 fg=0 0 204,
693 414 346 s=19 w=0.010082609 fg=0 0 204,
694 414 413 s=21 w=1.4326122E-4 fg=0 0 204,
695 415 347 s=19 w=0.010082609 fg=0 0 204,
696 415 414 s=22 w=1.8841504E-4 fg=0 0 204,
697 416 348 s=19 w=0.010082609 fg=0 0 204,
698 416 415 s=23 w=2.119508E-5 fg=0 0 204,
699 417 349 s=19 w=0.010082609 fg=0 0 204,
700 417 416 s=11 w=3.7409493E-4 fg=0 0 204,
701 417 39 s=18 w=0.0058522886 fg=0 0 204,
702 418 350 s=25 w=0.026109245 fg=0 0 204,
703 418 36 s=24 w=1.9378713E-4 fg=0 0 204,
704 418 37 s=34 w=0.0025152776 fg=0 0 204,
705 419 362 s=36 w=0.0034018117 fg=0 0 204,
706 419 34 s=38 w=0.022874 fg=0 0 204,
707 420 363 s=36 w=0.0034018117 fg=0 0 204,
708 420 419 s=39 w=5.4024067E-4 fg=0 0 204,
709 421 364 s=36 w=0.0034018117 fg=0 0 204,
710 421 420 s=40 w=8.7016226E-5 fg=0 0 204,
711 422 365 s=36 w=0.0034018117 fg=0 0 204,
712 422 421 s=41 w=3.5713251E-6 fg=0 0 204,
713 423 366 s=36 w=0.0034018117 fg=0 0 204,
714 423 422 s=42 w=5.312347E-6 fg=0 0 204,
715 423 35 s=35 w=0.03242151 fg=0 0 204,
716 424 374 s=46 w=0.013122527 fg=0 0 204,
717 424 31 s=48 w=0.003279206 fg=0 0 204,
718 425 375 s=46 w=0.013122527 fg=0 0 204,
719 425 424 s=8 w=5.2805626E-6 fg=0 0 204,
720 425 32 s=45 w=0.12786323 fg=0 0 204,
721 426 376 s=56 w=9.225549E-4 fg=0 0 204,
722 427 377 s=56 w=9.225549E-4 fg=0 0 204,
723 427 426 s=59 w=4.1652555E-5 fg=0 0 204,
724 428 378 s=56 w=9.225549E-4 fg=0 0 204,
725 428 427 s=22 w=1.8841504E-4 fg=0 0 204,
726 429 379 s=56 w=9.225549E-4 fg=0 0 204,
727 429 428 s=40 w=8.7016226E-5 fg=0 0 204,
728 429 28 s=55 w=0.024983276 fg=0 0 204,
729 430 329 s=58 w=3.9963692E-4 fg=0 0 204,
730 430 26 s=60 w=0.029802695 fg=0 0 204,
731 431 330 s=58 w=3.9963692E-4 fg=0 0 204,
732 431 430 s=61 w=2.9322895E-4 fg=0 0 204,
733 432 331 s=58 w=3.9963692E-4 fg=0 0 204,
734 432 431 s=29 w=2.6521832E-4 fg=0 0 204,
735 433 376 s=58 w=3.9963692E-4 fg=0 0 204,
736 433 432 s=51 w=0.0012598865 fg=0 0 204,
737 434 426 s=58 w=3.9963692E-4 fg=0 0 204,
738 434 433 s=56 w=9.225549E-4 fg=0 0 204,
739 434 27 s=57 w=0.029197007 fg=0 0 204,
740 435 337 s=64 w=5.309629E-4 fg=0 0 204,
741 435 23 s=74 w=5.299044E-4 fg=0 0 204,
742 436 338 s=64 w=5.309629E-4 fg=0 0 204,
743 436 435 s=75 w=2.526574E-4 fg=0 0 204,
744 437 339 s=64 w=5.309629E-4 fg=0 0 204,
745 437 436 s=76 w=8.440503E-6 fg=0 0 204,
746 438 340 s=64 w=5.309629E-4 fg=0 0 204,
747 438 437 s=77 w=2.6497186E-5 fg=0 0 204,
748 439 341 s=64 w=5.309629E-4 fg=0 0 204,
749 439 438 s=78 w=1.5416312E-5 fg=0 0 204,
750 440 342 s=64 w=5.309629E-4 fg=0 0 204,
751 440 439 s=79 w=3.1895933E-4 fg=0 0 204,
752 441 343 s=64 w=5.309629E-4 fg=0 0 204,
753 441 440 s=31 w=1.5093826E-4 fg=0 0 204,
754 441 24 s=63 w=0.0026610955 fg=0 0 204,
755 442 335 s=81 w=2.1979993E-6 fg=0 0 204,
756 442 21 s=83 w=0.008789782 fg=0 0 204,
757 443 336 s=81 w=2.1979993E-6 fg=0 0 204,
758 443 442 s=84 w=1.7598844E-5 fg=0 0 204,
759 443 22 s=80 w=0.008526633 fg=0 0 204,
760 444 385 s=94 w=0.0031756845 fg=0 0 204,
761 444 16 s=93 w=0.0016022018 fg=0 0 204,
762 445 381 s=97 w=5.18263E-6 fg=0 0 204,
763 445 14 s=98 w=0.010649633 fg=0 0 204,
764 446 382 s=97 w=5.18263E-6 fg=0 0 204,
765 446 445 s=99 w=1.01261394E-4 fg=0 0 204,
766 447 383 s=97 w=5.18263E-6 fg=0 0 204,
767 447 446 s=59 w=4.1652555E-5 fg=0 0 204,
768 448 384 s=97 w=5.18263E-6 fg=0 0 204,
769 448 447 s=68 w=0.0011321577 fg=0 0 204,
770 449 385 s=97 w=5.18263E-6 fg=0 0 204,
771 449 448 s=91 w=0.006880462 fg=0 0 204,
772 450 444 s=97 w=5.18263E-6 fg=0 0 204,
773 450 449 s=94 w=0.0031756845 fg=0 0 204,
774 450 15 s=96 w=0.0018529267 fg=0 0 204,
775 451 393 s=101 w=3.4753984E-6 fg=0 0 204,
776 451 12 s=104 w=0.0021345266 fg=0 0 204,
777 452 388 s=101 w=3.4753984E-6 fg=0 0 204,
778 452 451 s=105 w=1.4475031E-6 fg=0 0 204,
779 452 13 s=100 w=0.009857838 fg=0 0 204,
780 453 400 s=107 w=0.00478004 fg=0 0 204,
781 453 10 s=108 w=0.00771394 fg=0 0 204,
782 454 389 s=107 w=0.00478004 fg=0 0 204,
783 454 453 s=109 w=1.0055816E-5 fg=0 0 204,
784 455 390 s=107 w=0.00478004 fg=0 0 204,
785 455 454 s=76 w=8.440503E-6 fg=0 0 204,
786 456 391 s=107 w=0.00478004 fg=0 0 204,
787 456 455 s=102 w=1.7392683E-6 fg=0 0 204,
788 456 11 s=106 w=0.011446559 fg=0 0 204,
789 457 287 s=112 w=5.4404107E-5 fg=0 0 204,
790 458 288 s=112 w=5.4404107E-5 fg=0 0 204,
791 458 457 s=72 w=0.0047940635 fg=0 0 204,
792 459 289 s=112 w=5.4404107E-5 fg=0 0 204,
793 459 458 s=79 w=3.1895933E-4 fg=0 0 204,
794 460 290 s=112 w=5.4404107E-5 fg=0 0 204,
795 460 459 s=84 w=1.7598844E-5 fg=0 0 204,
796 461 291 s=112 w=5.4404107E-5 fg=0 0 204,
797 461 460 s=89 w=1.2812334E-5 fg=0 0 204,
798 462 394 s=112 w=5.4404107E-5 fg=0 0 204,
799 462 461 s=109 w=1.0055816E-5 fg=0 0 204,
800 462 8 s=111 w=0.017811203 fg=0 0 204,
801 463 409 s=114 w=0.013213172 fg=0 0 204,
802 463 6 s=115 w=0.017592458 fg=0 0 204,
803 464 236 s=114 w=0.013213172 fg=0 0 204,
804 464 463 s=116 w=3.8708304E-6 fg=0 0 204,
805 465 237 s=114 w=0.013213172 fg=0 0 204,
806 465 464 s=61 w=2.9322895E-4 fg=0 0 204,
807 466 287 s=114 w=0.013213172 fg=0 0 204,
808 466 465 s=103 w=5.411306E-6 fg=0 0 204,
809 467 457 s=114 w=0.013213172 fg=0 0 204,
810 467 466 s=112 w=5.4404107E-5 fg=0 0 204,
811 467 7 s=113 w=0.010496902 fg=0 0 204,
812 468 401 s=118 w=0.010683789 fg=0 0 204,
813 468 4 s=119 w=0.012708938 fg=0 0 204,
814 469 402 s=118 w=0.010683789 fg=0 0 204,
815 469 468 s=4 w=3.8533215E-4 fg=0 0 204,
816 470 403 s=118 w=0.010683789 fg=0 0 204,
817 470 469 s=42 w=5.312347E-6 fg=0 0 204,
818 471 404 s=118 w=0.010683789 fg=0 0 204,
819 471 470 s=99 w=1.01261394E-4 fg=0 0 204,
820 471 5 s=117 w=0.0120441625 fg=0 0 204,
;
END; [Network]

BEGIN st_Assumptions;
uptodate;
chartransform=.Uncorrected_P;
disttransform=NeighborNet;
splitstransform=.EqualAngle;
SplitsPostProcess filter=dimension value=4;
 exclude  no missing;
autolayoutnodelabels;
END; [st_Assumptions]
